# Supplementary material for: Integrated transcriptome and DNA methylome analysis reveal the biological base of increased resistance to gray leaf spot and growth inhibition in interspecific grafted tomato scions
Source: BMC Plant Biol. 2024 Feb 21;24:130. doi: 10.1186/s12870-024-04764-8 (PMC10880203; doi:10.1186/s12870-024-04764-8)
Supplement: Supplementary file 1 — Additional file 1. Tables S1-S11 [file 12870_2024_4764_MOESM1_ESM.zip]

Archive with 26 entries (25 files):
- Additional File 1/
- __MACOSX/._Additional File 1
- Additional File 1/Table S1.xlsx
- __MACOSX/Additional File 1/._Table S1.xlsx
- Additional File 1/.DS_Store
- __MACOSX/Additional File 1/._.DS_Store
- Additional File 1/Table S7.xlsx
- __MACOSX/Additional File 1/._Table S7.xlsx
- Additional File 1/Table S6.xlsx
- __MACOSX/Additional File 1/._Table S6.xlsx
- Additional File 1/Table S5.xlsx
- __MACOSX/Additional File 1/._Table S5.xlsx
- Additional File 1/Table S9.xlsx
- __MACOSX/Additional File 1/._Table S9.xlsx
- Additional File 1/Table S8.xlsx
- __MACOSX/Additional File 1/._Table S8.xlsx
- Additional File 1/Table S4.xlsx
- __MACOSX/Additional File 1/._Table S4.xlsx
- Additional File 1/Table S11.xlsx
- __MACOSX/Additional File 1/._Table S11.xlsx
- Additional File 1/Table S3.xlsx
- __MACOSX/Additional File 1/._Table S3.xlsx
- Additional File 1/Table S2.xlsx
- __MACOSX/Additional File 1/._Table S2.xlsx
- Additional File 1/Table S10.xlsx
- __MACOSX/Additional File 1/._Table S10.xlsx
