# Supplementary material for: Integrated transcriptome and DNA methylome analysis reveal the biological base of increased resistance to gray leaf spot and growth inhibition in interspecific grafted tomato scions
Source: BMC Plant Biol. 2024 Feb 21;24:130. doi: 10.1186/s12870-024-04764-8 (PMC10880203; doi:10.1186/s12870-024-04764-8)
Supplement: Supplementary file 1 — Additional file 1. Tables S1-S11 [file 12870_2024_4764_MOESM1_ESM.zip › Additional File 1/Table S1.xlsx]

## Sheet: sheet1
Table S1 The basic transcriptome information of TT, TE, and TP grafting samples
sample	Raw reads (millon)	Clean reads (millon)	Clean base (Gb)	Mapping ratio (%)	Q30 clean reads (%)
TE-1	70.18	66.49	6.65	95.47	90.99
TE-2	67.68	64.3	6.43	95.35	91.11
TT-1	67.68	64.12	6.41	95.47	90.76
TT-2	67.68	64.14	6.41	95.38	90.76
TP-1	67.68	64.39	6.44	94.95	91.56
TP-2	67.68	64.36	6.44	95.31	91.2
