# Supplementary material for: Integrated transcriptome and DNA methylome analysis reveal the biological base of increased resistance to gray leaf spot and growth inhibition in interspecific grafted tomato scions
Source: BMC Plant Biol. 2024 Feb 21;24:130. doi: 10.1186/s12870-024-04764-8 (PMC10880203; doi:10.1186/s12870-024-04764-8)
Supplement: Supplementary file 1 — Additional file 1. Tables S1-S11 [file 12870_2024_4764_MOESM1_ESM.zip › Additional File 1/Table S7.xlsx]

## Sheet: Sheet1
Table S7 The average methylation levels of CG, CHG, and CHH across each chromosome in TT, TE, and TP graftings
Chromosome	Methylation type	Methylation level (TT, %)	Methylation level (TE, %)	Methylation level (TP, %)
Chr 1	CG	87.648±0.331	87.483±0.745	89.297±1.467
Chr 1	CHG	60.687±0.213	62.767±0.851	66.706±3.567
Chr 1	CHH	14.187±0.021	13.771±2.372	22.007±0.514
Chr 2	CG	83.601±0.524	83.719±0.684	85.346±2.265
Chr 2	CHG	52.438±0.193	55.111±0.984	58.727±4.798
Chr 2	CHH	13.826±0.025	13.509±2.369	21.250±0.793
Chr 3	CG	85.059±0.243	84.873±0.812	86.894±1.675
Chr 3	CHG	58.336±0.041	60.329±1.043	64.239±3.631
Chr 3	CHH	14.657±0.019	14.184±2.460	22.486±0.436
Chr 4	CG	88.356±0.233	88.316±0.734	90.084±1.293
Chr 4	CHG	61.543±0.137	64.311±0.916	67.905±3.364
Chr 4	CHH	14.561±0.022	14.147±2.469	22.604±0.387
Chr 5	CG	88.838±0.269	88.306±0.859	90.293±0.931
Chr 5	CHG	65.551±0.355	67.193±0.981	70.981±2.500
Chr 5	CHH	14.805±0.037	14.245±2.464	22.783±0.191
Chr 6	CG	83.912±0.672	83.876±0.733	85.493±1.811
Chr 6	CHG	54.699±0.441	57.178±0.949	60.618±4.425
Chr 6	CHH	14.941±0.021	14.626±2.406	22.580±0.730
Chr 7	CG	88.776±0.189	88.665±0.711	90.509±0.997
Chr 7	CHG	64.266±0.088	66.280±0.924	69.796±2.862
Chr 7	CHH	14.418±0.022	13.893±2.454	22.256±0.173
Chr 8	CG	87.287±0.173	86.966±0.874	89.105±1.459
Chr 8	CHG	62.973±0.112	64.562±1.056	68.904±2.952
Chr 8	CHH	14.697±0.011	14.175±2.487	22.708±0.339
Chr 9	CG	79.840±0.233	79.567±0.850	81.738±2.032
Chr 9	CHG	48.647±0.028	50.718±1.150	54.551±4.285
Chr 9	CHH	13.976±0.004	13.523±2.289	21.292±0.675
Chr 10	CG	88.593±0.198	88.256±0.888	90.247±1.038
Chr 10	CHG	65.838±0.409	67.619±0.990	71.082±2.597
Chr 10	CHH	14.474±0.045	13.947±2.447	22.422±0.186
Chr 11	CG	79.493±0.349	78.251±1.251	81.170±2.240
Chr 11	CHG	56.409±0.240	57.198±1.323	61.654±3.285
Chr 11	CHH	14.004±0.016	13.404±2.292	21.268±0.492
Chr 12	CG	89.187±0.187	88.684±0.891	90.726±0.924
Chr 12	CHG	66.501±0.159	68.078±1.013	72.005±2.402
Chr 12	CHH	14.631±0.037	14.014±2.521	22.668±0.146
Chloroplast	CG	2.601±0.445	2.212±0.221	2.192±0.652
Chloroplast	CHG	2.639±0.451	2.279±0.216	2.255±0.673
Chloroplast	CHH	2.182±0.374	1.800±0.158	1.794±0.538
Note: The methylation levels are presented as mean ± SD.
