# Supplementary material for: Integrated transcriptome and DNA methylome analysis reveal the biological base of increased resistance to gray leaf spot and growth inhibition in interspecific grafted tomato scions
Source: BMC Plant Biol. 2024 Feb 21;24:130. doi: 10.1186/s12870-024-04764-8 (PMC10880203; doi:10.1186/s12870-024-04764-8)
Supplement: Supplementary file 1 — Additional file 1. Tables S1-S11 [file 12870_2024_4764_MOESM1_ESM.zip › Additional File 1/Table S6.xlsx]

## Sheet: Sheet1
Table S6 The basic genome bisulfite sequencing information of TT, TE, and TP grafting samples
Sample ID	Clean Reads	Mapped Reads	Mapping Rate (%)	Clean Reads Q20 (%)	Bisulfite Conversion Rate (%)
TT_1	166666668	139042240	83.43	97.19	99.41
TP_1	166666668	142351867	85.41	96.89	99.61
TE_1	166666668	135063751	81.04	97.2	99.62
TP_2	166666668	140785538	84.47	97.14	99.6
TE_2	166666668	136929326	82.16	97.03	99.59
TT_2	166666668	138893753	83.34	96.97	99.48
