# Supplementary material for: Integrated transcriptome and DNA methylome analysis reveal the biological base of increased resistance to gray leaf spot and growth inhibition in interspecific grafted tomato scions
Source: BMC Plant Biol. 2024 Feb 21;24:130. doi: 10.1186/s12870-024-04764-8 (PMC10880203; doi:10.1186/s12870-024-04764-8)
Supplement: Supplementary file 1 — Additional file 1. Tables S1-S11 [file 12870_2024_4764_MOESM1_ESM.zip › Additional File 1/Table S5.xlsx]

## Sheet: Sheet1
Table S5 The enrichment results of jasmonic acid related GO terms in upregulated DEGs in the TP/TT grafting comparison
GO id	Description	N	M	n	k	Rich Ratio	p value	Genes
GO:0071395	cellular response to jasmonic acid stimulus	11325	27	1433	5	0.185185	0.250774	101265384;101262053;101245709;101262579;101254191
GO:0009753	response to jasmonic acid	11325	38	1433	5	0.131579	0.53546	101265384;101262053;101245709;101262579;101254191
GO:0009695	jasmonic acid biosynthetic process	11325	9	1433	3	0.333333	0.0945427	101263024;101249706;606711
GO:0009694	jasmonic acid metabolic process	11325	20	1433	5	0.25	0.0987895	101263024;101249706;101264819;606711;101262053
GO:0009867	jasmonic acid mediated signaling pathway	11325	26	1433	5	0.192308	0.226036	101265384;101262053;101245709;101262579;101254191
GO:0009864	induced systemic resistance, jasmonic acid mediated signaling pathway	11325	15	1433	3	0.2	0.293337	101262053;101245709;101254191
GO:2000022	regulation of jasmonic acid mediated signaling pathway	11325	16	1433	3	0.1875	0.330004	101252609;101252907;109120928
Note: the enrichment criteria were |log2 (fold change)| > 0.8 and q value < 0.001.
