# Supplementary material for: Integrated transcriptome and DNA methylome analysis reveal the biological base of increased resistance to gray leaf spot and growth inhibition in interspecific grafted tomato scions
Source: BMC Plant Biol. 2024 Feb 21;24:130. doi: 10.1186/s12870-024-04764-8 (PMC10880203; doi:10.1186/s12870-024-04764-8)
Supplement: Supplementary file 1 — Additional file 1. Tables S1-S11 [file 12870_2024_4764_MOESM1_ESM.zip › Additional File 1/Table S9.xlsx]

## Sheet: Table S9a
Table S9a The genome-wide DMRs identified in the TE/TT grafting comparison
Comparison	Chromosome	Methylation.type	Start	End	Mean_Methy_Diff
TE<TT	Chloroplast	CG	66486	66540	0.1434
TE<TT	Chloroplast	CG	69955	70068	0.2393
TE>TT	Chloroplast	CG	87520	87593	-0.1015
TE<TT	Chloroplast	CG	96254	96789	0.1279
TE<TT	Chloroplast	CG	133946	133969	0.1504
TE<TT	Chloroplast	CG	133995	134068	0.1912
TE<TT	Chloroplast	CG	134103	134112	0.1475
TE<TT	Chloroplast	CG	149291	149490	0.1526
TE>TT	Chloroplast	CG	152330	152384	-0.1037
TE>TT	Chloroplast	CG	152389	152433	-0.131
TE<TT	Chr 1	CG	191	285	0.1069
TE<TT	Chr 1	CG	57955	57993	0.6925
TE<TT	Chr 1	CG	98579	98638	0.2076
TE>TT	Chr 1	CG	175146	175231	-0.156
TE>TT	Chr 1	CG	381585	381842	-0.3265
TE>TT	Chr 1	CG	489096	489207	-0.1821
TE>TT	Chr 1	CG	491097	491757	-0.1879
TE>TT	Chr 1	CG	495799	496211	-0.4426
TE>TT	Chr 1	CG	496883	497010	-0.3714
TE>TT	Chr 1	CG	583964	584224	-0.1917
TE<TT	Chr 1	CG	883527	883736	0.3337
TE>TT	Chr 1	CG	903849	904124	-0.1025
TE>TT	Chr 1	CG	909680	909824	-0.3319
TE<TT	Chr 1	CG	1030340	1030501	0.4953
TE<TT	Chr 1	CG	1070645	1070702	0.2544
TE<TT	Chr 1	CG	1079271	1079353	0.1246
TE>TT	Chr 1	CG	1100124	1100149	-0.2671
TE>TT	Chr 1	CG	1127157	1127216	-0.2078
TE>TT	Chr 1	CG	1127217	1127279	-0.4439
TE>TT	Chr 1	CG	1260162	1260310	-0.2984
TE>TT	Chr 1	CG	1285410	1285491	-0.1382
TE>TT	Chr 1	CG	1304341	1304370	-0.1983
TE<TT	Chr 1	CG	1309430	1309480	0.1445
TE>TT	Chr 1	CG	1332461	1332531	-0.284
TE>TT	Chr 1	CG	1404380	1404701	-0.1446
TE>TT	Chr 1	CG	1411155	1411251	-0.1056
TE<TT	Chr 1	CG	1498674	1498816	0.5255
TE>TT	Chr 1	CG	1540618	1540832	-0.2517
TE>TT	Chr 1	CG	1581841	1582028	-0.1106
TE>TT	Chr 1	CG	1585609	1585657	-0.215
TE>TT	Chr 1	CG	1621699	1621899	-0.1997
TE>TT	Chr 1	CG	1632192	1632344	-0.2301
TE>TT	Chr 1	CG	1800976	1801319	-0.1861
TE<TT	Chr 1	CG	1842057	1842267	0.1741
TE<TT	Chr 1	CG	1842512	1842647	0.1449
TE<TT	Chr 1	CG	1850506	1850600	0.1054
TE>TT	Chr 1	CG	1852510	1852520	-0.1799
TE<TT	Chr 1	CG	1862077	1862167	0.1314
TE<TT	Chr 1	CG	1874978	1874995	0.1696
TE<TT	Chr 1	CG	1889413	1889517	0.118
TE>TT	Chr 1	CG	1928218	1928339	-0.3074
TE>TT	Chr 1	CG	1929038	1929113	-0.3413
TE<TT	Chr 1	CG	1981203	1981265	0.1244
TE<TT	Chr 1	CG	2013641	2013868	0.1135
TE<TT	Chr 1	CG	2017100	2017115	0.3513
TE<TT	Chr 1	CG	2060035	2060554	0.1235
TE>TT	Chr 1	CG	2061408	2061660	-0.1842
TE<TT	Chr 1	CG	2197058	2197137	0.4394
TE>TT	Chr 1	CG	2235543	2235575	-0.1138
TE>TT	Chr 1	CG	2535947	2536027	-0.1076
TE>TT	Chr 1	CG	2565368	2565400	-0.1181
TE>TT	Chr 1	CG	2612305	2612591	-0.1005
TE>TT	Chr 1	CG	2638755	2638970	-0.1114
TE>TT	Chr 1	CG	2690734	2690875	-0.1657
TE>TT	Chr 1	CG	2695941	2695991	-0.2073
TE<TT	Chr 1	CG	2714118	2714242	0.1551
TE>TT	Chr 1	CG	2829989	2830085	-0.2612
TE>TT	Chr 1	CG	2873809	2873874	-0.481
TE>TT	Chr 1	CG	2878252	2878638	-0.1868
TE>TT	Chr 1	CG	2878919	2879308	-0.1165
TE<TT	Chr 1	CG	2941798	2942052	0.2295
TE<TT	Chr 1	CG	2992935	2992966	0.2965
TE<TT	Chr 1	CG	3022163	3022260	0.262
TE<TT	Chr 1	CG	3210877	3210963	0.105
TE<TT	Chr 1	CG	3408279	3408310	0.116
TE>TT	Chr 1	CG	3509620	3509629	-0.1097
TE<TT	Chr 1	CG	3509698	3509715	0.1022
TE<TT	Chr 1	CG	3516392	3516769	0.1393
TE<TT	Chr 1	CG	3538088	3538161	0.2831
TE<TT	Chr 1	CG	3621008	3621031	0.4295
TE>TT	Chr 1	CG	3972869	3972893	-0.1567
TE>TT	Chr 1	CG	3973370	3973429	-0.1588
TE>TT	Chr 1	CG	3978666	3978859	-0.2384
TE>TT	Chr 1	CG	3979095	3979520	-0.2624
TE>TT	Chr 1	CG	3987278	3987490	-0.1695
TE>TT	Chr 1	CG	3988942	3989079	-0.1379
TE<TT	Chr 1	CG	4008370	4008420	0.1025
TE<TT	Chr 1	CG	4010579	4010712	0.1016
TE<TT	Chr 1	CG	4063544	4064261	0.1358
TE<TT	Chr 1	CG	4084239	4084602	0.1531
TE<TT	Chr 1	CG	4088851	4088861	0.1089
TE>TT	Chr 1	CG	4112866	4113090	-0.1006
TE>TT	Chr 1	CG	4149482	4149522	-0.1809
TE>TT	Chr 1	CG	4157212	4157243	-0.1786
TE>TT	Chr 1	CG	4217643	4217690	-0.1844
TE>TT	Chr 1	CG	4266056	4266173	-0.1157
TE>TT	Chr 1	CG	4392473	4392968	-0.2201
TE<TT	Chr 1	CG	4402362	4402470	0.2426
TE<TT	Chr 1	CG	4491354	4491456	0.1058
TE>TT	Chr 1	CG	4522482	4522611	-0.2752
TE>TT	Chr 1	CG	4544511	4544726	-0.1039
TE<TT	Chr 1	CG	4851098	4851172	0.1168
TE<TT	Chr 1	CG	4870781	4870837	0.1837
TE<TT	Chr 1	CG	4871083	4871338	0.1625
TE<TT	Chr 1	CG	4882373	4882395	0.2372
TE<TT	Chr 1	CG	4896598	4896845	0.1139
TE>TT	Chr 1	CG	4905465	4905547	-0.1469
TE>TT	Chr 1	CG	5211826	5211857	-0.1299
TE<TT	Chr 1	CG	5239608	5239716	0.1078
TE<TT	Chr 1	CG	5312068	5312359	0.1708
TE<TT	Chr 1	CG	5374247	5374354	0.1059
TE<TT	Chr 1	CG	5400966	5401004	0.1066
TE<TT	Chr 1	CG	5446798	5446861	0.5568
TE<TT	Chr 1	CG	5458701	5458887	0.2568
TE>TT	Chr 1	CG	5745774	5745917	-0.1358
TE>TT	Chr 1	CG	5878470	5878504	-0.1193
TE<TT	Chr 1	CG	6297347	6297637	0.141
TE>TT	Chr 1	CG	6328237	6328264	-0.1016
TE>TT	Chr 1	CG	6362192	6362276	-0.171
TE<TT	Chr 1	CG	6586215	6586398	0.2115
TE>TT	Chr 1	CG	6752511	6752661	-0.1729
TE<TT	Chr 1	CG	6807708	6807770	0.119
TE<TT	Chr 1	CG	7016536	7016623	0.1395
TE>TT	Chr 1	CG	7323657	7323842	-0.1685
TE<TT	Chr 1	CG	7339013	7339302	0.1045
TE<TT	Chr 1	CG	7488246	7488282	0.1034
TE>TT	Chr 1	CG	7659696	7659763	-0.1014
TE<TT	Chr 1	CG	7667742	7667758	0.1363
TE>TT	Chr 1	CG	7694868	7694927	-0.1014
TE>TT	Chr 1	CG	7710266	7710496	-0.1778
TE>TT	Chr 1	CG	7756124	7756146	-0.1128
TE>TT	Chr 1	CG	7846946	7846973	-0.127
TE>TT	Chr 1	CG	7891803	7891870	-0.1039
TE>TT	Chr 1	CG	7988378	7988514	-0.1052
TE<TT	Chr 1	CG	7996214	7996332	0.1199
TE<TT	Chr 1	CG	8014245	8014316	0.127
TE<TT	Chr 1	CG	8020500	8020590	0.1204
TE<TT	Chr 1	CG	8093823	8093876	0.1166
TE<TT	Chr 1	CG	8298425	8298563	0.1546
TE<TT	Chr 1	CG	8332625	8332784	0.117
TE<TT	Chr 1	CG	8389587	8389900	0.1535
TE<TT	Chr 1	CG	8577216	8577330	0.115
TE<TT	Chr 1	CG	8698388	8698431	0.1662
TE>TT	Chr 1	CG	8759678	8759749	-0.3416
TE<TT	Chr 1	CG	8971501	8971574	0.113
TE<TT	Chr 1	CG	9061578	9061594	0.111
TE<TT	Chr 1	CG	9069675	9069784	0.1324
TE>TT	Chr 1	CG	9074203	9074240	-0.1076
TE<TT	Chr 1	CG	9143180	9143189	0.1214
TE<TT	Chr 1	CG	9175098	9175158	0.2361
TE>TT	Chr 1	CG	9202901	9202948	-0.1205
TE<TT	Chr 1	CG	9283405	9283484	0.106
TE>TT	Chr 1	CG	9469393	9469488	-0.1432
TE<TT	Chr 1	CG	9534901	9535362	0.1344
TE<TT	Chr 1	CG	9637627	9637634	0.1246
TE<TT	Chr 1	CG	9696845	9696905	0.1054
TE>TT	Chr 1	CG	9787819	9787856	-0.1106
TE<TT	Chr 1	CG	9789164	9789185	0.1048
TE>TT	Chr 1	CG	9878879	9878936	-0.1177
TE<TT	Chr 1	CG	9882638	9882887	0.1084
TE<TT	Chr 1	CG	9890393	9890543	0.1085
TE<TT	Chr 1	CG	9915969	9916426	0.1124
TE<TT	Chr 1	CG	9944300	9944531	0.1092
TE>TT	Chr 1	CG	10005930	10005982	-0.1117
TE>TT	Chr 1	CG	10020978	10021018	-0.1133
TE<TT	Chr 1	CG	10175912	10176257	0.1371
TE<TT	Chr 1	CG	10313807	10313930	0.11
TE<TT	Chr 1	CG	10354830	10354944	0.1029
TE>TT	Chr 1	CG	10381818	10381854	-0.1405
TE>TT	Chr 1	CG	10573636	10573665	-0.1061
TE<TT	Chr 1	CG	10832873	10833009	0.1144
TE<TT	Chr 1	CG	10948539	10948586	0.1196
TE<TT	Chr 1	CG	10985773	10985834	0.1364
TE<TT	Chr 1	CG	11014721	11014832	0.1331
TE>TT	Chr 1	CG	11214864	11214989	-0.1055
TE<TT	Chr 1	CG	11384497	11384613	0.1148
TE<TT	Chr 1	CG	11413819	11413907	0.1008
TE<TT	Chr 1	CG	11453073	11453533	0.1405
TE>TT	Chr 1	CG	11491187	11491265	-0.1809
TE>TT	Chr 1	CG	11537465	11537544	-0.1001
TE<TT	Chr 1	CG	11623904	11623955	0.1167
TE>TT	Chr 1	CG	11691294	11691693	-0.2426
TE>TT	Chr 1	CG	11735175	11735263	-0.1663
TE>TT	Chr 1	CG	12032587	12032745	-0.1341
TE<TT	Chr 1	CG	12512787	12512799	0.1068
TE<TT	Chr 1	CG	12538475	12538706	0.1428
TE<TT	Chr 1	CG	12660268	12660504	0.1056
TE>TT	Chr 1	CG	12827820	12828020	-0.1003
TE>TT	Chr 1	CG	12886698	12886838	-0.1009
TE<TT	Chr 1	CG	13027885	13027921	0.1293
TE<TT	Chr 1	CG	13164452	13164537	0.1348
TE>TT	Chr 1	CG	13200066	13200326	-0.1237
TE<TT	Chr 1	CG	13306909	13307210	0.112
TE>TT	Chr 1	CG	13321884	13321944	-0.2247
TE>TT	Chr 1	CG	13351971	13352062	-0.1013
TE<TT	Chr 1	CG	13388008	13388288	0.1043
TE>TT	Chr 1	CG	13419841	13419873	-0.1149
TE<TT	Chr 1	CG	13421377	13421585	0.1553
TE>TT	Chr 1	CG	13547951	13548099	-0.1118
TE<TT	Chr 1	CG	13651551	13651625	0.4421
TE<TT	Chr 1	CG	13766706	13766748	0.1231
TE<TT	Chr 1	CG	13940475	13940624	0.1117
TE<TT	Chr 1	CG	14070299	14070366	0.1092
TE<TT	Chr 1	CG	14358010	14358124	0.1633
TE<TT	Chr 1	CG	14517542	14517608	0.106
TE<TT	Chr 1	CG	14615129	14615158	0.1081
TE<TT	Chr 1	CG	14616533	14616642	0.1168
TE>TT	Chr 1	CG	14633475	14633532	-0.1442
TE>TT	Chr 1	CG	14636832	14636865	-0.1918
TE>TT	Chr 1	CG	14773570	14773835	-0.1009
TE<TT	Chr 1	CG	14834230	14834238	0.2667
TE>TT	Chr 1	CG	15072209	15072309	-0.1415
TE>TT	Chr 1	CG	15147372	15147490	-0.1103
TE<TT	Chr 1	CG	15206907	15206996	0.1562
TE<TT	Chr 1	CG	15247772	15247812	0.1461
TE>TT	Chr 1	CG	15351441	15351525	-0.1175
TE>TT	Chr 1	CG	15618686	15618745	-0.1108
TE<TT	Chr 1	CG	15633000	15633024	0.1137
TE<TT	Chr 1	CG	15700458	15700948	0.1058
TE>TT	Chr 1	CG	15708787	15708845	-0.1142
TE>TT	Chr 1	CG	15735055	15735332	-0.1082
TE>TT	Chr 1	CG	15776269	15776346	-0.1134
TE<TT	Chr 1	CG	15901352	15901401	0.1069
TE<TT	Chr 1	CG	16004087	16004128	0.1006
TE<TT	Chr 1	CG	16079499	16079662	0.3541
TE>TT	Chr 1	CG	16169996	16170100	-0.1072
TE<TT	Chr 1	CG	16219481	16219607	0.1051
TE<TT	Chr 1	CG	16363649	16364212	0.1003
TE<TT	Chr 1	CG	16410704	16410824	0.1266
TE<TT	Chr 1	CG	16421251	16421370	0.1059
TE<TT	Chr 1	CG	16468268	16468568	0.1032
TE<TT	Chr 1	CG	16495400	16495537	0.1093
TE>TT	Chr 1	CG	16497082	16497152	-0.1077
TE>TT	Chr 1	CG	16527434	16527491	-0.1024
TE<TT	Chr 1	CG	16547151	16547309	0.1041
TE<TT	Chr 1	CG	16641273	16641302	0.177
TE<TT	Chr 1	CG	16727913	16727971	0.1088
TE<TT	Chr 1	CG	16906098	16906255	0.1063
TE<TT	Chr 1	CG	16926828	16926952	0.1404
TE<TT	Chr 1	CG	17071935	17071987	0.1187
TE<TT	Chr 1	CG	17295254	17295386	0.1098
TE<TT	Chr 1	CG	17369011	17369113	0.105
TE>TT	Chr 1	CG	17402092	17402144	-0.1503
TE<TT	Chr 1	CG	17524607	17524651	0.1306
TE<TT	Chr 1	CG	17559686	17559816	0.1072
TE<TT	Chr 1	CG	17587963	17588241	0.1662
TE<TT	Chr 1	CG	17653946	17654141	0.1097
TE<TT	Chr 1	CG	17710838	17711073	0.1048
TE<TT	Chr 1	CG	17717177	17717212	0.1064
TE<TT	Chr 1	CG	18321320	18321448	0.114
TE>TT	Chr 1	CG	18420825	18420906	-0.1923
TE>TT	Chr 1	CG	18479379	18479442	-0.1228
TE<TT	Chr 1	CG	18507616	18507672	0.106
TE<TT	Chr 1	CG	18669209	18669437	0.316
TE>TT	Chr 1	CG	18750589	18750632	-0.1231
TE<TT	Chr 1	CG	18954073	18954162	0.1242
TE<TT	Chr 1	CG	19006768	19007115	0.1127
TE<TT	Chr 1	CG	19018332	19018341	0.1179
TE<TT	Chr 1	CG	19028365	19028399	0.1038
TE<TT	Chr 1	CG	19109147	19109315	0.1015
TE<TT	Chr 1	CG	19159053	19159164	0.1464
TE<TT	Chr 1	CG	19160975	19161219	0.1127
TE<TT	Chr 1	CG	19202822	19202873	0.1417
TE>TT	Chr 1	CG	19225640	19225684	-0.1161
TE>TT	Chr 1	CG	19254835	19254939	-0.1171
TE<TT	Chr 1	CG	19263926	19263998	0.1042
TE<TT	Chr 1	CG	19275990	19276232	0.1067
TE<TT	Chr 1	CG	19277137	19277198	0.1026
TE<TT	Chr 1	CG	19351019	19351045	0.2017
TE>TT	Chr 1	CG	19401977	19402073	-0.1074
TE<TT	Chr 1	CG	19409767	19409882	0.1296
TE>TT	Chr 1	CG	19435096	19435253	-0.1903
TE<TT	Chr 1	CG	19446638	19446663	0.11
TE<TT	Chr 1	CG	19600459	19600630	0.1001
TE<TT	Chr 1	CG	19637856	19638123	0.1468
TE>TT	Chr 1	CG	19658045	19658094	-0.1295
TE<TT	Chr 1	CG	19827751	19827860	0.1228
TE<TT	Chr 1	CG	19919373	19919486	0.1516
TE<TT	Chr 1	CG	20319492	20319544	0.1108
TE<TT	Chr 1	CG	20322815	20322935	0.1203
TE<TT	Chr 1	CG	20405076	20405166	0.1026
TE>TT	Chr 1	CG	20411297	20411394	-0.1002
TE>TT	Chr 1	CG	20577832	20577941	-0.1687
TE<TT	Chr 1	CG	20714259	20714268	0.1006
TE>TT	Chr 1	CG	20799261	20799875	-0.1017
TE<TT	Chr 1	CG	20812127	20812168	0.1024
TE<TT	Chr 1	CG	20814596	20814625	0.1071
TE<TT	Chr 1	CG	20887684	20887726	0.1062
TE>TT	Chr 1	CG	20900187	20900420	-0.1244
TE<TT	Chr 1	CG	20927016	20927065	0.1076
TE>TT	Chr 1	CG	20936301	20936439	-0.2204
TE>TT	Chr 1	CG	20966836	20966979	-0.1173
TE<TT	Chr 1	CG	21151818	21151853	0.1078
TE<TT	Chr 1	CG	21170104	21170157	0.1032
TE>TT	Chr 1	CG	21180033	21180150	-0.1284
TE>TT	Chr 1	CG	21207356	21207455	-0.1182
TE<TT	Chr 1	CG	21224572	21224939	0.1604
TE>TT	Chr 1	CG	21237446	21237592	-0.1098
TE<TT	Chr 1	CG	21464197	21464208	0.1229
TE<TT	Chr 1	CG	21575245	21575320	0.1136
TE<TT	Chr 1	CG	21601029	21601078	0.1269
TE>TT	Chr 1	CG	21665537	21665664	-0.1714
TE>TT	Chr 1	CG	21773355	21773473	-0.108
TE<TT	Chr 1	CG	21996222	21996272	0.1084
TE<TT	Chr 1	CG	22002790	22002805	0.1585
TE>TT	Chr 1	CG	22003373	22003467	-0.1055
TE>TT	Chr 1	CG	22137341	22137389	-0.1213
TE<TT	Chr 1	CG	22236997	22237050	0.1126
TE>TT	Chr 1	CG	22329845	22329961	-0.1074
TE<TT	Chr 1	CG	22360817	22360888	0.1217
TE>TT	Chr 1	CG	22405803	22405861	-0.1567
TE<TT	Chr 1	CG	22651499	22651613	0.1358
TE>TT	Chr 1	CG	22682011	22682025	-0.1269
TE<TT	Chr 1	CG	22736972	22737039	0.1552
TE<TT	Chr 1	CG	22908119	22908155	0.1101
TE<TT	Chr 1	CG	23099858	23099953	0.1107
TE<TT	Chr 1	CG	23157772	23157792	0.1322
TE<TT	Chr 1	CG	23168270	23168283	0.1078
TE>TT	Chr 1	CG	23373909	23373961	-0.17
TE<TT	Chr 1	CG	23496977	23497040	0.1055
TE<TT	Chr 1	CG	23576039	23576113	0.1441
TE<TT	Chr 1	CG	23576921	23576936	0.1319
TE>TT	Chr 1	CG	23638439	23638527	-0.1387
TE<TT	Chr 1	CG	23723430	23723576	0.1196
TE<TT	Chr 1	CG	23876255	23876406	0.2456
TE<TT	Chr 1	CG	23888445	23888519	0.1055
TE>TT	Chr 1	CG	23953407	23953544	-0.2381
TE>TT	Chr 1	CG	23953561	23953791	-0.1822
TE<TT	Chr 1	CG	23998262	23998340	0.1273
TE>TT	Chr 1	CG	24049706	24049782	-0.1005
TE>TT	Chr 1	CG	24193952	24194022	-0.103
TE<TT	Chr 1	CG	24279452	24279492	0.1096
TE<TT	Chr 1	CG	24479190	24479375	0.1237
TE<TT	Chr 1	CG	24592164	24592404	0.1518
TE>TT	Chr 1	CG	24700151	24700350	-0.1021
TE<TT	Chr 1	CG	24736294	24736406	0.1431
TE<TT	Chr 1	CG	24773593	24773715	0.1041
TE<TT	Chr 1	CG	24827977	24827992	0.1138
TE>TT	Chr 1	CG	24831093	24831144	-0.1035
TE<TT	Chr 1	CG	24855132	24855286	0.1034
TE<TT	Chr 1	CG	25010731	25010919	0.1167
TE>TT	Chr 1	CG	25193123	25193203	-0.1141
TE<TT	Chr 1	CG	25211629	25211696	0.1177
TE>TT	Chr 1	CG	25268837	25269030	-0.103
TE>TT	Chr 1	CG	25289625	25289675	-0.107
TE<TT	Chr 1	CG	25432140	25432292	0.1186
TE>TT	Chr 1	CG	25433051	25433138	-0.1295
TE<TT	Chr 1	CG	25486387	25486453	0.1227
TE>TT	Chr 1	CG	25558504	25558529	-0.1421
TE>TT	Chr 1	CG	25580094	25580167	-0.234
TE<TT	Chr 1	CG	25596772	25596863	0.1188
TE<TT	Chr 1	CG	25601045	25601091	0.1002
TE<TT	Chr 1	CG	25636357	25636553	0.1144
TE<TT	Chr 1	CG	25666951	25667125	0.1081
TE>TT	Chr 1	CG	25673258	25673444	-0.1062
TE>TT	Chr 1	CG	25699770	25699820	-0.119
TE<TT	Chr 1	CG	25700357	25700377	0.1224
TE<TT	Chr 1	CG	25754144	25754175	0.151
TE<TT	Chr 1	CG	25931592	25931774	0.1147
TE<TT	Chr 1	CG	25997399	25997424	0.1123
TE>TT	Chr 1	CG	26047016	26047070	-0.1892
TE>TT	Chr 1	CG	26106655	26106739	-0.127
TE<TT	Chr 1	CG	26112694	26112846	0.1081
TE>TT	Chr 1	CG	26129094	26129260	-0.158
TE>TT	Chr 1	CG	26136400	26136567	-0.1133
TE<TT	Chr 1	CG	26162510	26162534	0.1027
TE<TT	Chr 1	CG	26259779	26259807	0.1021
TE<TT	Chr 1	CG	26311594	26311851	0.1066
TE<TT	Chr 1	CG	26355018	26355191	0.1137
TE>TT	Chr 1	CG	26534315	26534334	-0.1133
TE<TT	Chr 1	CG	26633958	26633990	0.1034
TE<TT	Chr 1	CG	26707361	26707446	0.1229
TE<TT	Chr 1	CG	26708615	26708700	0.1252
TE>TT	Chr 1	CG	26796703	26796801	-0.1106
TE<TT	Chr 1	CG	26822094	26822181	0.1324
TE<TT	Chr 1	CG	26909048	26909145	0.1215
TE<TT	Chr 1	CG	26985299	26985379	0.1146
TE>TT	Chr 1	CG	27011668	27011952	-0.1327
TE<TT	Chr 1	CG	27021354	27021394	0.1333
TE>TT	Chr 1	CG	27041070	27041107	-0.204
TE>TT	Chr 1	CG	27053401	27053425	-0.132
TE>TT	Chr 1	CG	27057698	27057733	-0.1089
TE<TT	Chr 1	CG	27253402	27253624	0.1153
TE<TT	Chr 1	CG	27273622	27273718	0.1025
TE<TT	Chr 1	CG	27562943	27563080	0.1014
TE>TT	Chr 1	CG	27563203	27563291	-0.1066
TE>TT	Chr 1	CG	27717360	27717490	-0.1495
TE<TT	Chr 1	CG	27775799	27775860	0.173
TE<TT	Chr 1	CG	28114548	28114588	0.1079
TE<TT	Chr 1	CG	28135281	28135372	0.1426
TE<TT	Chr 1	CG	28154705	28154732	0.1213
TE<TT	Chr 1	CG	28184829	28184847	0.1484
TE<TT	Chr 1	CG	28187459	28187694	0.124
TE>TT	Chr 1	CG	28280903	28280944	-0.1062
TE<TT	Chr 1	CG	28304173	28304213	0.1373
TE>TT	Chr 1	CG	28307901	28307988	-0.1234
TE<TT	Chr 1	CG	28315412	28315566	0.1042
TE>TT	Chr 1	CG	28544811	28544826	-0.1193
TE<TT	Chr 1	CG	28633703	28633773	0.124
TE>TT	Chr 1	CG	28709747	28709998	-0.1228
TE>TT	Chr 1	CG	29151689	29151831	-0.125
TE>TT	Chr 1	CG	29157362	29157437	-0.1023
TE<TT	Chr 1	CG	29231874	29231929	0.1194
TE<TT	Chr 1	CG	29265637	29265687	0.1231
TE<TT	Chr 1	CG	29595242	29595356	0.1137
TE>TT	Chr 1	CG	29641795	29642041	-0.1955
TE<TT	Chr 1	CG	29758967	29759116	0.1058
TE<TT	Chr 1	CG	29871971	29872093	0.1026
TE>TT	Chr 1	CG	29953002	29953134	-0.1041
TE<TT	Chr 1	CG	30063959	30064131	0.1062
TE<TT	Chr 1	CG	30161698	30162228	0.1148
TE>TT	Chr 1	CG	30169555	30169610	-0.1264
TE<TT	Chr 1	CG	30210873	30210887	0.1291
TE<TT	Chr 1	CG	30289675	30289754	0.1031
TE<TT	Chr 1	CG	30331546	30331846	0.207
TE<TT	Chr 1	CG	30704459	30704562	0.1055
TE>TT	Chr 1	CG	30766823	30766860	-0.3041
TE>TT	Chr 1	CG	30847201	30847225	-0.1273
TE<TT	Chr 1	CG	30903036	30903066	0.1015
TE<TT	Chr 1	CG	30996756	30996901	0.1376
TE<TT	Chr 1	CG	31007519	31007619	0.1121
TE<TT	Chr 1	CG	31276568	31276662	0.1128
TE>TT	Chr 1	CG	31291546	31291988	-0.1382
TE<TT	Chr 1	CG	31322396	31322406	0.1521
TE<TT	Chr 1	CG	31325022	31325188	0.1322
TE<TT	Chr 1	CG	31351969	31352271	0.1056
TE<TT	Chr 1	CG	31397919	31398184	0.1034
TE<TT	Chr 1	CG	31405395	31405762	0.1138
TE>TT	Chr 1	CG	31424999	31425130	-0.107
TE<TT	Chr 1	CG	31677733	31677788	0.1271
TE<TT	Chr 1	CG	31680113	31680314	0.1014
TE>TT	Chr 1	CG	31831201	31831288	-0.1234
TE>TT	Chr 1	CG	31869109	31869145	-0.1053
TE<TT	Chr 1	CG	31939820	31939840	0.1033
TE<TT	Chr 1	CG	31961591	31961809	0.1009
TE<TT	Chr 1	CG	31979916	31980092	0.1382
TE>TT	Chr 1	CG	31986840	31986883	-0.1031
TE>TT	Chr 1	CG	32071029	32071183	-0.1282
TE>TT	Chr 1	CG	32081658	32081702	-0.1289
TE>TT	Chr 1	CG	32118393	32118463	-0.5178
TE>TT	Chr 1	CG	32176079	32176122	-0.1126
TE>TT	Chr 1	CG	32279064	32279315	-0.1111
TE>TT	Chr 1	CG	32413011	32413053	-0.4215
TE<TT	Chr 1	CG	32413314	32413454	0.1587
TE<TT	Chr 1	CG	32450854	32451035	0.1157
TE<TT	Chr 1	CG	32466892	32467001	0.106
TE<TT	Chr 1	CG	32473937	32474104	0.1043
TE<TT	Chr 1	CG	32563626	32563902	0.1097
TE<TT	Chr 1	CG	32612946	32613254	0.1047
TE<TT	Chr 1	CG	32850601	32850863	0.1631
TE<TT	Chr 1	CG	32969524	32969585	0.1053
TE<TT	Chr 1	CG	35415837	35416068	0.1019
TE<TT	Chr 1	CG	35448022	35448094	0.1168
TE>TT	Chr 1	CG	35604438	35604498	-0.1046
TE>TT	Chr 1	CG	35650860	35650964	-0.128
TE>TT	Chr 1	CG	35660166	35660228	-0.1125
TE<TT	Chr 1	CG	35699474	35699773	0.1044
TE<TT	Chr 1	CG	35794832	35794868	0.1182
TE<TT	Chr 1	CG	35919837	35919849	0.4832
TE<TT	Chr 1	CG	35973535	35973600	0.1215
TE<TT	Chr 1	CG	35978023	35978067	0.1565
TE<TT	Chr 1	CG	36134775	36134918	0.1166
TE>TT	Chr 1	CG	36140680	36140997	-0.1017
TE>TT	Chr 1	CG	36172259	36172350	-0.1145
TE>TT	Chr 1	CG	36303578	36303896	-0.11
TE>TT	Chr 1	CG	36354041	36354170	-0.1243
TE<TT	Chr 1	CG	36430376	36430417	0.119
TE<TT	Chr 1	CG	36499253	36499288	0.1052
TE>TT	Chr 1	CG	36637053	36637166	-0.1762
TE<TT	Chr 1	CG	36841950	36841998	0.1063
TE<TT	Chr 1	CG	36875349	36875373	0.1118
TE>TT	Chr 1	CG	36978331	36978375	-0.1963
TE>TT	Chr 1	CG	36980119	36980168	-0.1099
TE<TT	Chr 1	CG	39166431	39166734	0.1205
TE<TT	Chr 1	CG	39216319	39216336	0.1387
TE<TT	Chr 1	CG	39447299	39447354	0.1525
TE>TT	Chr 1	CG	39478972	39479026	-0.1362
TE<TT	Chr 1	CG	39513511	39513562	0.1081
TE>TT	Chr 1	CG	39531863	39532268	-0.1081
TE<TT	Chr 1	CG	39573232	39573402	0.1045
TE<TT	Chr 1	CG	39633638	39633661	0.1063
TE>TT	Chr 1	CG	39691135	39691284	-0.1047
TE>TT	Chr 1	CG	39747770	39747867	-0.1351
TE>TT	Chr 1	CG	39830756	39831001	-0.1108
TE<TT	Chr 1	CG	39907141	39907185	0.1051
TE>TT	Chr 1	CG	39985065	39985212	-0.1011
TE<TT	Chr 1	CG	40091145	40091285	0.1103
TE>TT	Chr 1	CG	40098260	40098287	-0.1016
TE>TT	Chr 1	CG	40184811	40184962	-0.1009
TE>TT	Chr 1	CG	40254723	40254763	-0.1308
TE>TT	Chr 1	CG	40308174	40308249	-0.1089
TE<TT	Chr 1	CG	40333409	40333524	0.1129
TE<TT	Chr 1	CG	40557323	40557448	0.2072
TE<TT	Chr 1	CG	40723814	40723889	0.1038
TE>TT	Chr 1	CG	40854933	40855345	-0.1181
TE<TT	Chr 1	CG	40893523	40893687	0.1189
TE>TT	Chr 1	CG	40965991	40966108	-0.1174
TE<TT	Chr 1	CG	40975127	40975146	0.1149
TE>TT	Chr 1	CG	40992810	40992977	-0.1741
TE>TT	Chr 1	CG	41001110	41001292	-0.1206
TE>TT	Chr 1	CG	41230019	41230182	-0.1207
TE<TT	Chr 1	CG	41312088	41312107	0.109
TE>TT	Chr 1	CG	41321292	41321373	-0.1088
TE<TT	Chr 1	CG	41323793	41323877	0.1098
TE<TT	Chr 1	CG	41329967	41329973	0.1206
TE>TT	Chr 1	CG	41344721	41344755	-0.1001
TE>TT	Chr 1	CG	41565282	41565368	-0.1172
TE<TT	Chr 1	CG	42435892	42435932	0.1074
TE<TT	Chr 1	CG	42530126	42530283	0.1859
TE>TT	Chr 1	CG	42572021	42572054	-0.1653
TE>TT	Chr 1	CG	42606010	42606214	-0.1431
TE<TT	Chr 1	CG	42710356	42710444	0.1826
TE>TT	Chr 1	CG	42724485	42724629	-0.1567
TE>TT	Chr 1	CG	42877055	42877401	-0.1007
TE<TT	Chr 1	CG	42917514	42917569	0.1259
TE<TT	Chr 1	CG	42937984	42938184	0.117
TE<TT	Chr 1	CG	42943435	42943521	0.116
TE<TT	Chr 1	CG	42992872	42992923	0.1008
TE<TT	Chr 1	CG	43049985	43050034	0.1482
TE<TT	Chr 1	CG	43079620	43079758	0.1001
TE>TT	Chr 1	CG	43150021	43150209	-0.1124
TE<TT	Chr 1	CG	43177718	43177759	0.104
TE>TT	Chr 1	CG	43180421	43180467	-0.1327
TE<TT	Chr 1	CG	43186494	43186538	0.1671
TE<TT	Chr 1	CG	43355755	43355813	0.1477
TE<TT	Chr 1	CG	43605300	43605346	0.1367
TE>TT	Chr 1	CG	43637947	43638011	-0.1268
TE>TT	Chr 1	CG	43651231	43651391	-0.1064
TE<TT	Chr 1	CG	43675826	43675880	0.1269
TE<TT	Chr 1	CG	43700177	43700210	0.1056
TE<TT	Chr 1	CG	43706439	43706802	0.1026
TE<TT	Chr 1	CG	43717895	43718073	0.1247
TE>TT	Chr 1	CG	43740198	43740349	-0.1124
TE<TT	Chr 1	CG	44018239	44018264	0.1062
TE<TT	Chr 1	CG	44164533	44164752	0.1099
TE<TT	Chr 1	CG	44275097	44275120	0.1051
TE<TT	Chr 1	CG	44287865	44288084	0.1201
TE<TT	Chr 1	CG	44315973	44316014	0.1097
TE>TT	Chr 1	CG	44339251	44339580	-0.1066
TE<TT	Chr 1	CG	44359086	44359270	0.1633
TE>TT	Chr 1	CG	44419818	44419927	-0.1153
TE<TT	Chr 1	CG	44454103	44454246	0.4788
TE>TT	Chr 1	CG	44475048	44475103	-0.1216
TE<TT	Chr 1	CG	44477300	44477546	0.1065
TE>TT	Chr 1	CG	44525857	44525868	-0.1008
TE>TT	Chr 1	CG	44637921	44637966	-0.1512
TE<TT	Chr 1	CG	44676074	44676083	0.1134
TE<TT	Chr 1	CG	44718187	44718232	0.1007
TE<TT	Chr 1	CG	44762840	44763115	0.1034
TE<TT	Chr 1	CG	44777988	44778030	0.1259
TE<TT	Chr 1	CG	44831072	44831092	0.1351
TE>TT	Chr 1	CG	44851942	44851970	-0.1157
TE<TT	Chr 1	CG	45114043	45114084	0.1085
TE>TT	Chr 1	CG	45263504	45263551	-0.1675
TE<TT	Chr 1	CG	45383998	45384057	0.1329
TE>TT	Chr 1	CG	45530622	45530830	-0.11
TE>TT	Chr 1	CG	45634190	45634290	-0.1038
TE<TT	Chr 1	CG	45705246	45705448	0.1266
TE<TT	Chr 1	CG	45714314	45714425	0.1201
TE<TT	Chr 1	CG	45719133	45719385	0.1007
TE>TT	Chr 1	CG	45771979	45771995	-0.1028
TE>TT	Chr 1	CG	45779763	45779789	-0.1433
TE>TT	Chr 1	CG	45853087	45853113	-0.1365
TE<TT	Chr 1	CG	46052911	46053143	0.1427
TE<TT	Chr 1	CG	46088037	46088060	0.1442
TE<TT	Chr 1	CG	46099751	46099806	0.1471
TE<TT	Chr 1	CG	46218839	46219038	0.1955
TE>TT	Chr 1	CG	46298861	46299182	-0.1323
TE>TT	Chr 1	CG	46457957	46458245	-0.1762
TE>TT	Chr 1	CG	46468925	46468969	-0.1145
TE<TT	Chr 1	CG	46605566	46605668	0.1033
TE<TT	Chr 1	CG	46710064	46710356	0.102
TE<TT	Chr 1	CG	46797143	46797212	0.1587
TE<TT	Chr 1	CG	46842447	46842488	0.1047
TE>TT	Chr 1	CG	46923046	46923408	-0.1156
TE<TT	Chr 1	CG	46994517	46994550	0.1047
TE<TT	Chr 1	CG	46999159	46999269	0.1139
TE>TT	Chr 1	CG	47111101	47111126	-0.1127
TE<TT	Chr 1	CG	47195647	47195773	0.1572
TE<TT	Chr 1	CG	47230842	47231215	0.1046
TE>TT	Chr 1	CG	47270031	47270147	-0.12
TE<TT	Chr 1	CG	47280702	47280803	0.1351
TE<TT	Chr 1	CG	47317146	47317242	0.1109
TE>TT	Chr 1	CG	47385315	47385337	-0.1057
TE<TT	Chr 1	CG	47424968	47425018	0.1086
TE<TT	Chr 1	CG	47470314	47470417	0.1214
TE<TT	Chr 1	CG	47496039	47496161	0.1543
TE<TT	Chr 1	CG	47612283	47612424	0.293
TE>TT	Chr 1	CG	47632197	47632221	-0.4173
TE>TT	Chr 1	CG	47682790	47682804	-0.1397
TE>TT	Chr 1	CG	47684716	47684763	-0.101
TE<TT	Chr 1	CG	47695431	47695659	0.1512
TE<TT	Chr 1	CG	47773220	47773304	0.1036
TE<TT	Chr 1	CG	47810928	47811082	0.107
TE>TT	Chr 1	CG	47821702	47821937	-0.1043
TE<TT	Chr 1	CG	47873225	47873274	0.1009
TE>TT	Chr 1	CG	47906277	47906362	-0.1006
TE<TT	Chr 1	CG	47913161	47913250	0.1186
TE>TT	Chr 1	CG	47979530	47979610	-0.1211
TE<TT	Chr 1	CG	48015755	48016200	0.1313
TE>TT	Chr 1	CG	48284681	48284758	-0.1089
TE>TT	Chr 1	CG	48313973	48314045	-0.1147
TE>TT	Chr 1	CG	48340239	48340633	-0.1163
TE<TT	Chr 1	CG	48429652	48429792	0.1
TE>TT	Chr 1	CG	48518241	48518407	-0.1745
TE>TT	Chr 1	CG	50838789	50838854	-0.1596
TE<TT	Chr 1	CG	50844169	50844188	0.1058
TE>TT	Chr 1	CG	50845021	50845160	-0.1118
TE<TT	Chr 1	CG	50860151	50860231	0.1024
TE<TT	Chr 1	CG	50977749	50977817	0.1261
TE>TT	Chr 1	CG	50979684	50979731	-0.1071
TE<TT	Chr 1	CG	51017079	51017257	0.1403
TE>TT	Chr 1	CG	51050514	51050710	-0.1333
TE<TT	Chr 1	CG	51100813	51100865	0.1432
TE<TT	Chr 1	CG	51125319	51125441	0.1123
TE<TT	Chr 1	CG	51136305	51136502	0.1207
TE<TT	Chr 1	CG	51148683	51148703	0.1259
TE<TT	Chr 1	CG	51185228	51185312	0.1693
TE<TT	Chr 1	CG	51191252	51191422	0.1358
TE<TT	Chr 1	CG	51257440	51257485	0.114
TE>TT	Chr 1	CG	51265205	51265288	-0.1155
TE<TT	Chr 1	CG	51270375	51270420	0.1349
TE<TT	Chr 1	CG	51393127	51393284	0.1199
TE<TT	Chr 1	CG	51400175	51400456	0.14
TE<TT	Chr 1	CG	51445983	51446057	0.1666
TE<TT	Chr 1	CG	51486655	51486739	0.1117
TE>TT	Chr 1	CG	51526209	51526405	-0.1102
TE>TT	Chr 1	CG	51583806	51583945	-0.1299
TE>TT	Chr 1	CG	51586860	51586900	-0.3552
TE<TT	Chr 1	CG	51667914	51668126	0.1464
TE<TT	Chr 1	CG	51704025	51704034	0.1826
TE<TT	Chr 1	CG	51739221	51739435	0.1158
TE>TT	Chr 1	CG	51757290	51757670	-0.1058
TE>TT	Chr 1	CG	51772416	51772460	-0.1017
TE>TT	Chr 1	CG	51779435	51779468	-0.1036
TE<TT	Chr 1	CG	51793395	51793466	0.1481
TE>TT	Chr 1	CG	51800029	51800049	-0.1244
TE<TT	Chr 1	CG	51828952	51829219	0.1317
TE<TT	Chr 1	CG	51853477	51853536	0.1053
TE<TT	Chr 1	CG	51864864	51864870	0.1054
TE<TT	Chr 1	CG	51886260	51886333	0.1396
TE>TT	Chr 1	CG	51889662	51890023	-0.1154
TE>TT	Chr 1	CG	51900586	51900613	-0.117
TE>TT	Chr 1	CG	51951250	51951271	-0.1061
TE<TT	Chr 1	CG	51978130	51978210	0.2685
TE<TT	Chr 1	CG	51989089	51989198	0.1087
TE>TT	Chr 1	CG	52031432	52031473	-0.1091
TE<TT	Chr 1	CG	52081040	52081093	0.31
TE>TT	Chr 1	CG	52104506	52104613	-0.1149
TE<TT	Chr 1	CG	52130080	52130123	0.1018
TE>TT	Chr 1	CG	52134371	52134676	-0.1076
TE<TT	Chr 1	CG	52148788	52148825	0.1055
TE<TT	Chr 1	CG	52163171	52163182	0.1306
TE<TT	Chr 1	CG	52226748	52226763	0.1136
TE>TT	Chr 1	CG	52231988	52232015	-0.1091
TE>TT	Chr 1	CG	52234124	52234161	-0.134
TE>TT	Chr 1	CG	52273461	52273568	-0.1194
TE>TT	Chr 1	CG	52370254	52370493	-0.101
TE<TT	Chr 1	CG	52377081	52377571	0.1017
TE>TT	Chr 1	CG	52409332	52409398	-0.1286
TE>TT	Chr 1	CG	52492053	52492096	-0.1375
TE<TT	Chr 1	CG	52507886	52508007	0.1371
TE<TT	Chr 1	CG	52653850	52653903	0.1029
TE<TT	Chr 1	CG	52703018	52703048	0.1096
TE>TT	Chr 1	CG	52737698	52737718	-0.1011
TE<TT	Chr 1	CG	52853330	52853476	0.1042
TE>TT	Chr 1	CG	52874162	52874243	-0.1508
TE>TT	Chr 1	CG	52938351	52938450	-0.1484
TE>TT	Chr 1	CG	52944101	52944560	-0.1166
TE<TT	Chr 1	CG	53120949	53121059	0.1013
TE<TT	Chr 1	CG	53180883	53180933	0.1192
TE>TT	Chr 1	CG	53203741	53203988	-0.1075
TE>TT	Chr 1	CG	53311879	53311906	-0.1052
TE>TT	Chr 1	CG	53410332	53410485	-0.1202
TE<TT	Chr 1	CG	53561459	53561701	0.1593
TE>TT	Chr 1	CG	53755405	53755477	-0.1142
TE<TT	Chr 1	CG	54200246	54200285	0.1039
TE<TT	Chr 1	CG	54215843	54215865	0.4008
TE>TT	Chr 1	CG	54282738	54282937	-0.1207
TE<TT	Chr 1	CG	54283575	54283818	0.16
TE>TT	Chr 1	CG	54336629	54336705	-0.1111
TE<TT	Chr 1	CG	54339202	54339259	0.1273
TE>TT	Chr 1	CG	54367076	54367191	-0.1145
TE>TT	Chr 1	CG	54369292	54369423	-0.1104
TE<TT	Chr 1	CG	54372695	54372827	0.1271
TE<TT	Chr 1	CG	54402773	54402878	0.1065
TE>TT	Chr 1	CG	54619185	54619213	-0.1343
TE<TT	Chr 1	CG	54681654	54681873	0.1042
TE<TT	Chr 1	CG	54758939	54758983	0.1009
TE<TT	Chr 1	CG	54771587	54771692	0.1319
TE<TT	Chr 1	CG	54808948	54808985	0.1073
TE<TT	Chr 1	CG	54812996	54813067	0.1051
TE<TT	Chr 1	CG	54825321	54825334	0.1066
TE>TT	Chr 1	CG	54843575	54843601	-0.1007
TE<TT	Chr 1	CG	54893114	54893166	0.1262
TE<TT	Chr 1	CG	55092642	55092823	0.1072
TE>TT	Chr 1	CG	55123663	55123739	-0.1217
TE<TT	Chr 1	CG	55260932	55261087	0.105
TE<TT	Chr 1	CG	55283459	55283728	0.1157
TE>TT	Chr 1	CG	55314568	55314605	-0.1392
TE>TT	Chr 1	CG	55370063	55370139	-0.1148
TE>TT	Chr 1	CG	55521524	55521600	-0.1007
TE>TT	Chr 1	CG	55611956	55612231	-0.1207
TE<TT	Chr 1	CG	55787540	55787638	0.1183
TE<TT	Chr 1	CG	55795915	55795928	0.1038
TE<TT	Chr 1	CG	55910993	55911036	0.1068
TE<TT	Chr 1	CG	56203088	56203218	0.1017
TE<TT	Chr 1	CG	56442356	56442431	0.1578
TE<TT	Chr 1	CG	56521747	56521768	0.1359
TE<TT	Chr 1	CG	56539964	56540034	0.1085
TE<TT	Chr 1	CG	56562782	56562914	0.1088
TE<TT	Chr 1	CG	56670722	56670745	0.1397
TE>TT	Chr 1	CG	56679569	56679808	-0.1111
TE<TT	Chr 1	CG	56813135	56813171	0.1686
TE>TT	Chr 1	CG	56957695	56957886	-0.1312
TE>TT	Chr 1	CG	57017114	57017190	-0.1009
TE>TT	Chr 1	CG	57056266	57056399	-0.2078
TE>TT	Chr 1	CG	57130514	57130643	-0.3754
TE<TT	Chr 1	CG	57237684	57237697	0.1326
TE>TT	Chr 1	CG	57459138	57459236	-0.1284
TE>TT	Chr 1	CG	57604458	57604519	-0.1218
TE>TT	Chr 1	CG	57796744	57796802	-0.1195
TE>TT	Chr 1	CG	57810230	57810419	-0.1094
TE>TT	Chr 1	CG	57861110	57861207	-0.1195
TE<TT	Chr 1	CG	58171969	58172024	0.1119
TE<TT	Chr 1	CG	58185836	58186020	0.1236
TE<TT	Chr 1	CG	58198872	58198951	0.1336
TE>TT	Chr 1	CG	58222188	58222248	-0.1301
TE>TT	Chr 1	CG	58526525	58526579	-0.1133
TE<TT	Chr 1	CG	58567782	58567806	0.1178
TE<TT	Chr 1	CG	58599623	58599768	0.1012
TE<TT	Chr 1	CG	58615830	58615918	0.1141
TE<TT	Chr 1	CG	58707460	58707600	0.1008
TE>TT	Chr 1	CG	58709896	58709939	-0.1424
TE<TT	Chr 1	CG	58710438	58710486	0.1102
TE<TT	Chr 1	CG	58767533	58767593	0.1591
TE>TT	Chr 1	CG	59078072	59078104	-0.1287
TE>TT	Chr 1	CG	59317431	59317501	-0.4167
TE<TT	Chr 1	CG	59334639	59334700	0.1127
TE>TT	Chr 1	CG	59541504	59541533	-0.1478
TE>TT	Chr 1	CG	59559348	59559531	-0.1399
TE<TT	Chr 1	CG	59589602	59589659	0.105
TE>TT	Chr 1	CG	59626001	59626055	-0.1243
TE<TT	Chr 1	CG	59626073	59626131	0.1375
TE>TT	Chr 1	CG	59680770	59680812	-0.126
TE<TT	Chr 1	CG	59684100	59684261	0.1645
TE<TT	Chr 1	CG	59731604	59731646	0.1264
TE>TT	Chr 1	CG	59733390	59733667	-0.1072
TE<TT	Chr 1	CG	59786199	59786238	0.1238
TE<TT	Chr 1	CG	59786718	59786766	0.1414
TE>TT	Chr 1	CG	59885315	59885392	-0.1143
TE>TT	Chr 1	CG	59913714	59913957	-0.1157
TE>TT	Chr 1	CG	59928250	59928312	-0.1042
TE<TT	Chr 1	CG	60008295	60008358	0.156
TE<TT	Chr 1	CG	60028327	60028629	0.1076
TE<TT	Chr 1	CG	60035270	60035332	0.1175
TE>TT	Chr 1	CG	60123372	60123463	-0.1282
TE>TT	Chr 1	CG	60178508	60178720	-0.1519
TE<TT	Chr 1	CG	60214735	60214780	0.1021
TE<TT	Chr 1	CG	60229350	60229403	0.1166
TE>TT	Chr 1	CG	60306798	60306846	-0.1151
TE<TT	Chr 1	CG	60317383	60317719	0.1002
TE>TT	Chr 1	CG	60331955	60332233	-0.1044
TE<TT	Chr 1	CG	60386984	60387156	0.1711
TE>TT	Chr 1	CG	60398679	60398744	-0.115
TE>TT	Chr 1	CG	60418510	60418586	-0.1102
TE>TT	Chr 1	CG	60478427	60478924	-0.1625
TE>TT	Chr 1	CG	60600804	60601000	-0.1145
TE<TT	Chr 1	CG	60651049	60651095	0.1479
TE<TT	Chr 1	CG	60667242	60667278	0.1311
TE<TT	Chr 1	CG	61003194	61003352	0.1625
TE<TT	Chr 1	CG	61028544	61028730	0.1124
TE<TT	Chr 1	CG	61234134	61234210	0.1088
TE<TT	Chr 1	CG	61306330	61306692	0.1093
TE<TT	Chr 1	CG	61498458	61498580	0.1502
TE<TT	Chr 1	CG	61557167	61557329	0.1153
TE<TT	Chr 1	CG	61577082	61577181	0.1058
TE<TT	Chr 1	CG	61640582	61640675	0.1051
TE>TT	Chr 1	CG	61820144	61820286	-0.1806
TE<TT	Chr 1	CG	61928047	61928115	0.1111
TE>TT	Chr 1	CG	61968253	61968306	-0.1473
TE<TT	Chr 1	CG	62101709	62101860	0.1429
TE<TT	Chr 1	CG	62143384	62143608	0.1082
TE<TT	Chr 1	CG	62309371	62309509	0.1697
TE<TT	Chr 1	CG	62340495	62340762	0.1177
TE>TT	Chr 1	CG	62482072	62482093	-0.2286
TE>TT	Chr 1	CG	62485663	62485918	-0.1084
TE>TT	Chr 1	CG	62498205	62498262	-0.1419
TE>TT	Chr 1	CG	62577592	62577609	-0.1377
TE<TT	Chr 1	CG	62577646	62577661	0.1106
TE>TT	Chr 1	CG	62727266	62727308	-0.127
TE<TT	Chr 1	CG	62741724	62741767	0.1082
TE<TT	Chr 1	CG	62923899	62923958	0.1181
TE>TT	Chr 1	CG	63087123	63087154	-0.183
TE<TT	Chr 1	CG	63107340	63107447	0.1134
TE<TT	Chr 1	CG	63108065	63108314	0.1188
TE<TT	Chr 1	CG	63134406	63134428	0.2262
TE>TT	Chr 1	CG	63136106	63136424	-0.1021
TE>TT	Chr 1	CG	63175966	63176427	-0.1027
TE<TT	Chr 1	CG	63177652	63179251	0.1103
TE<TT	Chr 1	CG	63204044	63204109	0.1259
TE>TT	Chr 1	CG	63217245	63217294	-0.1357
TE>TT	Chr 1	CG	63268649	63268687	-0.1521
TE<TT	Chr 1	CG	63344747	63344888	0.1289
TE<TT	Chr 1	CG	63409814	63409830	0.2772
TE<TT	Chr 1	CG	63470061	63470205	0.1323
TE<TT	Chr 1	CG	63474266	63474403	0.1223
TE>TT	Chr 1	CG	63564993	63565173	-0.1247
TE>TT	Chr 1	CG	63636604	63636652	-0.1123
TE>TT	Chr 1	CG	63707381	63707416	-0.1007
TE>TT	Chr 1	CG	63817191	63817391	-0.1386
TE>TT	Chr 1	CG	63850988	63851003	-0.1287
TE<TT	Chr 1	CG	63878120	63878304	0.1584
TE>TT	Chr 1	CG	63879695	63879830	-0.126
TE<TT	Chr 1	CG	63931906	63932098	0.1532
TE<TT	Chr 1	CG	63987112	63987130	0.1311
TE<TT	Chr 1	CG	63994135	63994152	0.1138
TE<TT	Chr 1	CG	64024441	64024450	0.1114
TE>TT	Chr 1	CG	64107290	64107358	-0.4029
TE<TT	Chr 1	CG	64295096	64295189	0.1092
TE<TT	Chr 1	CG	64316656	64316677	0.5359
TE<TT	Chr 1	CG	64513533	64513617	0.1047
TE<TT	Chr 1	CG	64581438	64581528	0.1174
TE>TT	Chr 1	CG	64651147	64651186	-0.1333
TE>TT	Chr 1	CG	64866287	64866354	-0.1111
TE>TT	Chr 1	CG	65003606	65003648	-0.1089
TE>TT	Chr 1	CG	65068131	65068275	-0.1272
TE<TT	Chr 1	CG	65070766	65070860	0.1391
TE<TT	Chr 1	CG	65102776	65102912	0.1076
TE>TT	Chr 1	CG	65192692	65192881	-0.1133
TE<TT	Chr 1	CG	65232328	65232344	0.1298
TE>TT	Chr 1	CG	65323898	65323994	-0.1253
TE<TT	Chr 1	CG	65349662	65349969	0.1125
TE<TT	Chr 1	CG	65368725	65368745	0.1155
TE<TT	Chr 1	CG	65485222	65485329	0.1057
TE<TT	Chr 1	CG	65514268	65514319	0.111
TE>TT	Chr 1	CG	65646357	65646430	-0.1048
TE<TT	Chr 1	CG	65652181	65652247	0.1473
TE>TT	Chr 1	CG	65686932	65687078	-0.1309
TE<TT	Chr 1	CG	65840246	65840254	0.1246
TE<TT	Chr 1	CG	65931496	65931517	0.1052
TE<TT	Chr 1	CG	65961750	65961916	0.1113
TE>TT	Chr 1	CG	66136951	66137014	-0.1185
TE<TT	Chr 1	CG	66184515	66184541	0.1311
TE>TT	Chr 1	CG	66204219	66204359	-0.1023
TE<TT	Chr 1	CG	66276846	66276945	0.1433
TE<TT	Chr 1	CG	66402006	66402054	0.1234
TE<TT	Chr 1	CG	66429505	66429794	0.1119
TE<TT	Chr 1	CG	66516666	66517158	0.1091
TE<TT	Chr 1	CG	66629317	66629519	0.1272
TE<TT	Chr 1	CG	66765662	66765740	0.1038
TE>TT	Chr 1	CG	66811688	66811792	-0.1091
TE<TT	Chr 1	CG	66899754	66899771	0.2231
TE>TT	Chr 1	CG	67006907	67006926	-0.1322
TE<TT	Chr 1	CG	67029034	67029078	0.161
TE<TT	Chr 1	CG	67049091	67049483	0.1155
TE<TT	Chr 1	CG	67149576	67149626	0.126
TE<TT	Chr 1	CG	67301815	67301889	0.1206
TE<TT	Chr 1	CG	67515188	67515218	0.2772
TE<TT	Chr 1	CG	67585872	67585955	0.1207
TE>TT	Chr 1	CG	67600421	67600680	-0.1011
TE<TT	Chr 1	CG	67611731	67611791	0.1016
TE<TT	Chr 1	CG	67614052	67614125	0.1044
TE<TT	Chr 1	CG	67695097	67695317	0.1031
TE<TT	Chr 1	CG	68017143	68017169	0.1367
TE<TT	Chr 1	CG	68136147	68136568	0.103
TE<TT	Chr 1	CG	68154658	68154769	0.1031
TE<TT	Chr 1	CG	68189567	68189632	0.1106
TE>TT	Chr 1	CG	68407239	68407283	-0.4323
TE>TT	Chr 1	CG	68431953	68431983	-0.1339
TE>TT	Chr 1	CG	68530809	68530850	-0.1059
TE<TT	Chr 1	CG	68531309	68531466	0.1306
TE>TT	Chr 1	CG	68656844	68656866	-0.1005
TE<TT	Chr 1	CG	68799732	68799788	0.1079
TE<TT	Chr 1	CG	68811216	68811234	0.1074
TE<TT	Chr 1	CG	68811351	68811391	0.165
TE<TT	Chr 1	CG	68934316	68934338	0.1018
TE<TT	Chr 1	CG	68936187	68936214	0.1141
TE>TT	Chr 1	CG	69009661	69009753	-0.1021
TE<TT	Chr 1	CG	69113771	69113848	0.1065
TE<TT	Chr 1	CG	69242464	69242483	0.117
TE>TT	Chr 1	CG	69411403	69411487	-0.1226
TE<TT	Chr 1	CG	69550677	69550751	0.1608
TE>TT	Chr 1	CG	69633905	69633962	-0.1061
TE<TT	Chr 1	CG	69807220	69809971	0.1149
TE<TT	Chr 1	CG	69939211	69939330	0.134
TE<TT	Chr 1	CG	70008754	70009034	0.1209
TE<TT	Chr 1	CG	70015720	70015762	0.1325
TE<TT	Chr 1	CG	70035164	70035205	0.1121
TE>TT	Chr 1	CG	70079580	70079592	-0.1201
TE<TT	Chr 1	CG	70133447	70133512	0.1289
TE>TT	Chr 1	CG	70137858	70137883	-0.1009
TE<TT	Chr 1	CG	70139460	70139631	0.108
TE>TT	Chr 1	CG	70324389	70324528	-0.197
TE>TT	Chr 1	CG	70405457	70405496	-0.1164
TE>TT	Chr 1	CG	70467309	70467627	-0.1337
TE<TT	Chr 1	CG	70725343	70725412	0.1052
TE<TT	Chr 1	CG	70767892	70768130	0.1086
TE<TT	Chr 1	CG	70957031	70957219	0.1061
TE<TT	Chr 1	CG	71058169	71058195	0.2753
TE<TT	Chr 1	CG	71110032	71110106	0.1684
TE<TT	Chr 1	CG	71773134	71773658	0.1779
TE>TT	Chr 1	CG	71823709	71823800	-0.1209
TE<TT	Chr 1	CG	71832526	71832692	0.1157
TE<TT	Chr 1	CG	72107087	72107389	0.1017
TE>TT	Chr 1	CG	72354256	72354798	-0.2436
TE<TT	Chr 1	CG	72400952	72400972	0.1523
TE<TT	Chr 1	CG	72408655	72408687	0.109
TE<TT	Chr 1	CG	72408705	72408721	0.1346
TE>TT	Chr 1	CG	72540447	72540479	-0.1359
TE<TT	Chr 1	CG	72591664	72592109	0.1166
TE<TT	Chr 1	CG	72614986	72615102	0.1412
TE<TT	Chr 1	CG	72633605	72633716	0.1157
TE<TT	Chr 1	CG	72658504	72658663	0.104
TE<TT	Chr 1	CG	72692303	72692447	0.1381
TE<TT	Chr 1	CG	72813258	72813356	0.1992
TE<TT	Chr 1	CG	72940914	72941380	0.1038
TE<TT	Chr 1	CG	73372626	73372786	0.1419
TE>TT	Chr 1	CG	73496216	73496302	-0.1339
TE<TT	Chr 1	CG	73501753	73501907	0.1014
TE<TT	Chr 1	CG	73654179	73654279	0.1375
TE<TT	Chr 1	CG	73661336	73661429	0.1118
TE<TT	Chr 1	CG	73673424	73673455	0.1784
TE>TT	Chr 1	CG	73690183	73690195	-0.1275
TE>TT	Chr 1	CG	73694758	73694832	-0.1061
TE>TT	Chr 1	CG	73737048	73737305	-0.123
TE<TT	Chr 1	CG	73775173	73775398	0.1015
TE>TT	Chr 1	CG	74006542	74006612	-0.1503
TE>TT	Chr 1	CG	74187672	74187694	-0.1027
TE>TT	Chr 1	CG	74339718	74339956	-0.1345
TE<TT	Chr 1	CG	74518529	74518560	0.2423
TE>TT	Chr 1	CG	74557126	74557186	-0.1025
TE>TT	Chr 1	CG	74613303	74613432	-0.1138
TE>TT	Chr 1	CG	74745581	74745616	-0.1523
TE>TT	Chr 1	CG	75217335	75217590	-0.1551
TE<TT	Chr 1	CG	75268033	75268099	0.1052
TE>TT	Chr 1	CG	75355768	75355896	-0.2902
TE>TT	Chr 1	CG	75488716	75488858	-0.3581
TE<TT	Chr 1	CG	75495133	75495212	0.5893
TE>TT	Chr 1	CG	75498201	75498290	-0.3542
TE<TT	Chr 1	CG	75777061	75777139	0.1124
TE<TT	Chr 1	CG	76012777	76012858	0.1237
TE<TT	Chr 1	CG	76200377	76200920	0.1378
TE<TT	Chr 1	CG	76241508	76241657	0.1891
TE>TT	Chr 1	CG	76264233	76264354	-0.133
TE<TT	Chr 1	CG	76297311	76297387	0.5166
TE>TT	Chr 1	CG	76578143	76578322	-0.1317
TE<TT	Chr 1	CG	76744423	76744527	0.124
TE<TT	Chr 1	CG	76759952	76760075	0.3449
TE<TT	Chr 1	CG	76795892	76795937	0.1324
TE<TT	Chr 1	CG	77004771	77005093	0.1173
TE>TT	Chr 1	CG	77778871	77778968	-0.2486
TE>TT	Chr 1	CG	78178507	78178579	-0.1134
TE>TT	Chr 1	CG	78222356	78222469	-0.2722
TE>TT	Chr 1	CG	78618599	78618651	-0.2488
TE<TT	Chr 1	CG	78747582	78747745	0.2851
TE<TT	Chr 1	CG	78954742	78954834	0.2504
TE<TT	Chr 1	CG	79105693	79105738	0.5437
TE<TT	Chr 1	CG	79140351	79140391	0.1991
TE>TT	Chr 1	CG	79433752	79433999	-0.2418
TE<TT	Chr 1	CG	79520434	79520686	0.1819
TE<TT	Chr 1	CG	79722019	79722103	0.4154
TE<TT	Chr 1	CG	79772148	79772376	0.1096
TE>TT	Chr 1	CG	79928250	79928352	-0.5584
TE>TT	Chr 1	CG	80064129	80064308	-0.2894
TE>TT	Chr 1	CG	80192800	80192962	-0.4035
TE>TT	Chr 1	CG	80193003	80193213	-0.2109
TE>TT	Chr 1	CG	80226609	80226959	-0.253
TE>TT	Chr 1	CG	80484033	80484294	-0.3045
TE>TT	Chr 1	CG	80590588	80590699	-0.2876
TE<TT	Chr 1	CG	80736205	80736482	0.1493
TE>TT	Chr 1	CG	81150660	81150759	-0.2844
TE>TT	Chr 1	CG	81297968	81297980	-0.2647
TE<TT	Chr 1	CG	81318275	81318622	0.34
TE>TT	Chr 1	CG	81619737	81620088	-0.1578
TE>TT	Chr 1	CG	81873185	81873448	-0.2676
TE>TT	Chr 1	CG	81968386	81968574	-0.1109
TE>TT	Chr 1	CG	82170607	82170727	-0.2565
TE<TT	Chr 1	CG	82278696	82279013	0.1125
TE>TT	Chr 1	CG	82329406	82329600	-0.1222
TE>TT	Chr 1	CG	82524600	82524717	-0.1551
TE<TT	Chr 1	CG	82614043	82614094	0.2524
TE>TT	Chr 1	CG	82685156	82685266	-0.1805
TE>TT	Chr 1	CG	82697354	82697513	-0.1456
TE>TT	Chr 1	CG	82947434	82947449	-0.6092
TE<TT	Chr 1	CG	83048045	83048100	0.1399
TE>TT	Chr 1	CG	83093344	83093383	-0.1835
TE<TT	Chr 1	CG	83096913	83097018	0.138
TE>TT	Chr 1	CG	83248799	83248886	-0.1325
TE<TT	Chr 1	CG	83257581	83257641	0.1249
TE>TT	Chr 1	CG	83954422	83954551	-0.1356
TE<TT	Chr 1	CG	83967136	83967206	0.2022
TE>TT	Chr 1	CG	84270078	84270156	-0.4462
TE<TT	Chr 1	CG	84275203	84275279	0.3284
TE>TT	Chr 1	CG	84302583	84302594	-0.1032
TE<TT	Chr 1	CG	84308317	84308330	0.4026
TE<TT	Chr 1	CG	84322352	84322371	0.2386
TE>TT	Chr 1	CG	84561567	84561649	-0.1448
TE<TT	Chr 1	CG	84963037	84963081	0.2432
TE>TT	Chr 1	CG	85116972	85116987	-0.1721
TE<TT	Chr 1	CG	85507208	85507370	0.1239
TE>TT	Chr 1	CG	85583563	85583617	-0.4122
TE<TT	Chr 1	CG	85658648	85658828	0.1684
TE<TT	Chr 1	CG	86035598	86035663	0.1162
TE<TT	Chr 1	CG	86113596	86113743	0.2586
TE>TT	Chr 1	CG	86160688	86160753	-0.2061
TE<TT	Chr 1	CG	86173849	86173856	0.1478
TE<TT	Chr 1	CG	86173896	86174004	0.3385
TE>TT	Chr 1	CG	86257725	86257756	-0.2206
TE<TT	Chr 1	CG	86426219	86426246	0.1743
TE>TT	Chr 1	CG	86530770	86530837	-0.1198
TE>TT	Chr 1	CG	86809845	86809965	-0.1051
TE<TT	Chr 1	CG	86818105	86818157	0.2042
TE>TT	Chr 1	CG	86891616	86891932	-0.2533
TE>TT	Chr 1	CG	87020723	87021011	-0.1112
TE<TT	Chr 1	CG	87182079	87182117	0.2248
TE<TT	Chr 1	CG	87640754	87640806	0.6133
TE>TT	Chr 1	CG	87655861	87655969	-0.1988
TE<TT	Chr 1	CG	88239640	88239735	0.1306
TE<TT	Chr 1	CG	88358589	88358670	0.1723
TE>TT	Chr 1	CG	88364218	88364246	-0.291
TE>TT	Chr 1	CG	88398644	88398733	-0.6404
TE<TT	Chr 1	CG	88528987	88529051	0.3379
TE>TT	Chr 1	CG	88580782	88580874	-0.7224
TE<TT	Chr 1	CG	88607496	88607554	0.5788
TE<TT	Chr 1	CG	88662903	88662959	0.5483
TE>TT	Chr 1	CG	88667591	88667726	-0.1164
TE<TT	Chr 1	CG	88712847	88713064	0.1155
TE<TT	Chr 1	CG	88842747	88842892	0.2561
TE>TT	Chr 1	CG	89067137	89067249	-0.1899
TE<TT	Chr 1	CG	89112546	89112594	0.2478
TE<TT	Chr 1	CG	89150360	89150412	0.5641
TE>TT	Chr 1	CG	89247420	89247445	-0.5548
TE<TT	Chr 1	CG	89303909	89304002	0.1682
TE>TT	Chr 1	CG	89324571	89324605	-0.5118
TE>TT	Chr 1	CG	89338798	89339003	-0.1046
TE<TT	Chr 1	CG	89351142	89351252	0.3447
TE>TT	Chr 1	CG	89622190	89622219	-0.3089
TE>TT	Chr 1	CG	89804021	89804094	-0.2926
TE>TT	Chr 1	CG	90145296	90145422	-0.4071
TE>TT	Chr 1	CG	90185001	90185022	-0.264
TE>TT	Chr 1	CG	90494257	90494388	-0.1235
TE>TT	Chr 1	CG	90578885	90578937	-0.1063
TE<TT	Chr 1	CG	90649873	90649907	0.5433
TE>TT	Chr 1	CG	90668567	90668692	-0.313
TE<TT	Chr 1	CG	90675607	90675875	0.1214
TE>TT	Chr 1	CG	91136373	91136440	-0.5254
TE<TT	Chr 1	CG	91501488	91501506	0.1772
TE>TT	Chr 1	CG	91538541	91538834	-0.1812
TE<TT	Chr 1	CG	91566371	91566496	0.4328
TE>TT	Chr 1	CG	91669167	91669218	-0.5026
TE<TT	Chr 1	CG	91765979	91766279	0.129
TE<TT	Chr 1	CG	92318227	92318584	0.2159
TE<TT	Chr 1	CG	92433831	92434016	0.1943
TE<TT	Chr 1	CG	92494919	92495036	0.2941
TE>TT	Chr 1	CG	92552165	92552202	-0.1185
TE>TT	Chr 1	CG	92587554	92587722	-0.1001
TE<TT	Chr 1	CG	93010168	93010287	0.2098
TE>TT	Chr 1	CG	93066435	93066669	-0.1479
TE>TT	Chr 1	CG	93107067	93107331	-0.3444
TE>TT	Chr 1	CG	93551227	93551290	-0.2197
TE>TT	Chr 1	CG	93675213	93675272	-0.1517
TE<TT	Chr 1	CG	93683357	93683415	0.1956
TE>TT	Chr 1	CG	94423083	94423165	-0.4955
TE<TT	Chr 1	CG	94470020	94470109	0.3984
TE<TT	Chr 1	CG	94476802	94476834	0.439
TE<TT	Chr 1	CG	94560871	94560978	0.1737
TE>TT	Chr 1	CG	94579785	94579986	-0.2249
TE<TT	Chr 1	CG	94686445	94686579	0.54
TE>TT	Chr 1	CG	95008887	95008939	-0.1855
TE<TT	Chr 1	CG	95212687	95212811	0.1575
TE>TT	Chr 1	CG	95214883	95214927	-0.1127
TE>TT	Chr 1	CG	95281949	95281983	-0.1127
TE<TT	Chr 1	CG	95361276	95361312	0.1631
TE<TT	Chr 1	CG	95793026	95793172	0.4585
TE<TT	Chr 1	CG	95823666	95823724	0.1124
TE>TT	Chr 1	CG	95880016	95880035	-0.1539
TE>TT	Chr 1	CG	95930685	95930706	-0.1982
TE>TT	Chr 1	CG	96026122	96026183	-0.38
TE<TT	Chr 1	CG	96155094	96155240	0.1407
TE>TT	Chr 1	CG	96192695	96192757	-0.1182
TE>TT	Chr 1	CG	96228695	96228890	-0.1525
TE>TT	Chr 1	CG	96284162	96284204	-0.4595
TE<TT	Chr 1	CG	96504238	96504513	0.3994
TE>TT	Chr 1	CG	96597568	96597711	-0.1889
TE>TT	Chr 1	CG	96606121	96606277	-0.318
TE<TT	Chr 1	CG	96682874	96682892	0.1191
TE>TT	Chr 1	CG	96740124	96740473	-0.1342
TE<TT	Chr 1	CG	96875948	96875991	0.4201
TE>TT	Chr 1	CG	96987783	96987841	-0.4029
TE>TT	Chr 1	CG	97174796	97174830	-0.4951
TE<TT	Chr 1	CG	97365036	97365101	0.4247
TE>TT	Chr 1	CG	97400074	97400135	-0.2141
TE<TT	Chr 1	CG	97450213	97450264	0.1145
TE<TT	Chr 1	CG	97463308	97463357	0.3762
TE<TT	Chr 1	CG	97547354	97547391	0.1025
TE<TT	Chr 1	CG	97587079	97587415	0.2828
TE>TT	Chr 1	CG	97647175	97647325	-0.2204
TE>TT	Chr 1	CG	97998231	97998395	-0.1767
TE>TT	Chr 1	CG	98091478	98091724	-0.1964
TE>TT	Chr 1	CG	98091724	98091767	-0.2022
TE>TT	Chr 2	CG	280	292	-0.3408
TE>TT	Chr 2	CG	2753	3019	-0.4999
TE>TT	Chr 2	CG	76251	76467	-0.1124
TE>TT	Chr 2	CG	143189	143321	-0.1138
TE<TT	Chr 2	CG	172608	172680	0.1215
TE>TT	Chr 2	CG	261433	261446	-0.1078
TE<TT	Chr 2	CG	311885	312091	0.1386
TE<TT	Chr 2	CG	335906	336140	0.1215
TE<TT	Chr 2	CG	421728	421744	0.1046
TE<TT	Chr 2	CG	446565	446705	0.1088
TE<TT	Chr 2	CG	497297	497408	0.1065
TE<TT	Chr 2	CG	591924	592304	0.1224
TE<TT	Chr 2	CG	597395	597477	0.1544
TE>TT	Chr 2	CG	607327	607384	-0.1836
TE>TT	Chr 2	CG	732294	732443	-0.1026
TE>TT	Chr 2	CG	860525	860536	-0.116
TE<TT	Chr 2	CG	898196	898231	0.1019
TE>TT	Chr 2	CG	927665	927749	-0.1141
TE<TT	Chr 2	CG	985141	985174	0.1138
TE>TT	Chr 2	CG	1002569	1002653	-0.1468
TE>TT	Chr 2	CG	1062454	1062508	-0.1356
TE<TT	Chr 2	CG	1331599	1331635	0.1
TE>TT	Chr 2	CG	1368556	1368704	-0.129
TE<TT	Chr 2	CG	1379718	1379972	0.1343
TE>TT	Chr 2	CG	1428930	1429360	-0.1345
TE<TT	Chr 2	CG	1446536	1446931	0.1424
TE>TT	Chr 2	CG	1485539	1485644	-0.1119
TE>TT	Chr 2	CG	1487860	1487879	-0.121
TE>TT	Chr 2	CG	1496790	1497030	-0.1083
TE<TT	Chr 2	CG	1623608	1623809	0.113
TE<TT	Chr 2	CG	1638733	1638960	0.1779
TE<TT	Chr 2	CG	2151132	2151248	0.1147
TE<TT	Chr 2	CG	2204391	2204408	0.1027
TE>TT	Chr 2	CG	2261456	2262020	-0.106
TE>TT	Chr 2	CG	2262078	2262222	-0.1016
TE>TT	Chr 2	CG	2350335	2350461	-0.1042
TE<TT	Chr 2	CG	2396468	2396583	0.1767
TE>TT	Chr 2	CG	2468158	2468173	-0.1189
TE<TT	Chr 2	CG	2637718	2637753	0.103
TE<TT	Chr 2	CG	2705434	2705567	0.1022
TE<TT	Chr 2	CG	2947845	2947875	0.1751
TE<TT	Chr 2	CG	2951276	2951644	0.1122
TE<TT	Chr 2	CG	2979610	2979847	0.1071
TE<TT	Chr 2	CG	3199719	3199772	0.1157
TE>TT	Chr 2	CG	3240796	3240845	-0.1091
TE<TT	Chr 2	CG	3262443	3262464	0.1059
TE<TT	Chr 2	CG	3264379	3264428	0.1308
TE<TT	Chr 2	CG	3272489	3272658	0.2239
TE>TT	Chr 2	CG	3377794	3377940	-0.1037
TE<TT	Chr 2	CG	3392728	3392739	0.1327
TE<TT	Chr 2	CG	3614275	3614345	0.1182
TE<TT	Chr 2	CG	3710043	3710059	0.1093
TE<TT	Chr 2	CG	3854182	3854197	0.1112
TE<TT	Chr 2	CG	3873819	3873866	0.2058
TE>TT	Chr 2	CG	3881140	3881151	-0.1159
TE<TT	Chr 2	CG	3890345	3890395	0.1247
TE<TT	Chr 2	CG	3963212	3963374	0.14
TE<TT	Chr 2	CG	3967698	3967834	0.1182
TE<TT	Chr 2	CG	3973997	3974037	0.1061
TE>TT	Chr 2	CG	4226428	4226497	-0.1014
TE<TT	Chr 2	CG	4267947	4267983	0.1111
TE>TT	Chr 2	CG	4299785	4299877	-0.1438
TE>TT	Chr 2	CG	4575880	4575959	-0.186
TE<TT	Chr 2	CG	4626499	4626575	0.156
TE>TT	Chr 2	CG	4721443	4721503	-0.1162
TE<TT	Chr 2	CG	4759267	4759298	0.1055
TE<TT	Chr 2	CG	4763884	4763925	0.1134
TE<TT	Chr 2	CG	4991161	4991265	0.108
TE<TT	Chr 2	CG	4993321	4993440	0.1355
TE<TT	Chr 2	CG	4998821	4998896	0.1106
TE<TT	Chr 2	CG	5117429	5117674	0.1502
TE<TT	Chr 2	CG	5197661	5197933	0.1084
TE<TT	Chr 2	CG	5262877	5262908	0.1193
TE<TT	Chr 2	CG	5323998	5324085	0.1142
TE>TT	Chr 2	CG	5649633	5649671	-0.1401
TE>TT	Chr 2	CG	5771716	5771792	-0.104
TE<TT	Chr 2	CG	5852790	5852895	0.1316
TE>TT	Chr 2	CG	5854273	5854477	-0.162
TE>TT	Chr 2	CG	5880186	5880239	-0.1184
TE<TT	Chr 2	CG	5949291	5949361	0.1124
TE>TT	Chr 2	CG	5966661	5966720	-0.1067
TE>TT	Chr 2	CG	5968159	5968565	-0.1252
TE>TT	Chr 2	CG	5977704	5977729	-0.1903
TE>TT	Chr 2	CG	6062024	6062042	-0.1156
TE>TT	Chr 2	CG	6062279	6062325	-0.1007
TE<TT	Chr 2	CG	6084119	6084367	0.1947
TE<TT	Chr 2	CG	6084962	6085011	0.1559
TE>TT	Chr 2	CG	6217442	6217459	-0.1029
TE>TT	Chr 2	CG	6283213	6283303	-0.1017
TE>TT	Chr 2	CG	6292471	6292646	-0.1364
TE>TT	Chr 2	CG	6506254	6506266	-0.1236
TE<TT	Chr 2	CG	6533912	6534012	0.16
TE<TT	Chr 2	CG	6550156	6550250	0.1184
TE>TT	Chr 2	CG	6610277	6610583	-0.1321
TE<TT	Chr 2	CG	6800419	6800496	0.1037
TE>TT	Chr 2	CG	6935672	6935706	-0.1111
TE>TT	Chr 2	CG	6951816	6951972	-0.1181
TE<TT	Chr 2	CG	7061355	7061387	0.119
TE<TT	Chr 2	CG	7068797	7068881	0.1016
TE>TT	Chr 2	CG	7094275	7094447	-0.1021
TE<TT	Chr 2	CG	7216725	7216811	0.1446
TE>TT	Chr 2	CG	7294102	7294149	-0.272
TE<TT	Chr 2	CG	7301255	7301268	0.1555
TE>TT	Chr 2	CG	7318185	7318263	-0.1738
TE<TT	Chr 2	CG	7330228	7330928	0.1037
TE>TT	Chr 2	CG	7454293	7454337	-0.1413
TE>TT	Chr 2	CG	7464586	7464638	-0.1632
TE<TT	Chr 2	CG	7468894	7468909	0.1231
TE<TT	Chr 2	CG	7481782	7481912	0.1406
TE>TT	Chr 2	CG	7524347	7524414	-0.1402
TE<TT	Chr 2	CG	7546727	7546768	0.1299
TE<TT	Chr 2	CG	7599908	7600139	0.1306
TE<TT	Chr 2	CG	7818331	7818376	0.194
TE<TT	Chr 2	CG	7900147	7900399	0.1398
TE>TT	Chr 2	CG	7938233	7938391	-0.1158
TE<TT	Chr 2	CG	8028666	8028853	0.1753
TE<TT	Chr 2	CG	8124707	8124727	0.1092
TE<TT	Chr 2	CG	8210376	8210445	0.1164
TE<TT	Chr 2	CG	8218943	8219039	0.1117
TE<TT	Chr 2	CG	8250556	8250577	0.1109
TE>TT	Chr 2	CG	8253190	8253240	-0.107
TE>TT	Chr 2	CG	8506474	8506496	-0.1485
TE>TT	Chr 2	CG	8536561	8536721	-0.1066
TE<TT	Chr 2	CG	8578559	8578724	0.1423
TE<TT	Chr 2	CG	8698607	8698613	0.1046
TE<TT	Chr 2	CG	8762086	8762346	0.1
TE>TT	Chr 2	CG	8787405	8787520	-0.1381
TE<TT	Chr 2	CG	8820498	8820563	0.1201
TE<TT	Chr 2	CG	8827198	8827213	0.1035
TE<TT	Chr 2	CG	8854870	8855025	0.1424
TE>TT	Chr 2	CG	8957057	8957110	-0.1007
TE>TT	Chr 2	CG	9154481	9154769	-0.1332
TE>TT	Chr 2	CG	9177093	9177214	-0.1211
TE>TT	Chr 2	CG	9177851	9177919	-0.128
TE<TT	Chr 2	CG	9193235	9193356	0.1118
TE<TT	Chr 2	CG	9264661	9264710	0.1127
TE<TT	Chr 2	CG	9274078	9274108	0.1282
TE<TT	Chr 2	CG	9319545	9319790	0.1146
TE>TT	Chr 2	CG	9369651	9369676	-0.1071
TE<TT	Chr 2	CG	9394018	9394033	0.1126
TE>TT	Chr 2	CG	9441536	9441557	-0.1239
TE>TT	Chr 2	CG	9441947	9441962	-0.1104
TE<TT	Chr 2	CG	9461745	9461812	0.1076
TE<TT	Chr 2	CG	9466854	9466866	0.3927
TE>TT	Chr 2	CG	9496016	9496031	-0.2645
TE>TT	Chr 2	CG	9496896	9496907	-0.1083
TE>TT	Chr 2	CG	9511796	9511938	-0.1173
TE<TT	Chr 2	CG	9524016	9524077	0.1077
TE<TT	Chr 2	CG	9529235	9529333	0.1339
TE>TT	Chr 2	CG	9659693	9659701	-0.1154
TE<TT	Chr 2	CG	9693666	9693713	0.1031
TE<TT	Chr 2	CG	9701894	9701915	0.1032
TE<TT	Chr 2	CG	9720031	9720124	0.1042
TE<TT	Chr 2	CG	12860652	12860670	0.1293
TE<TT	Chr 2	CG	12910981	12910988	0.1042
TE<TT	Chr 2	CG	12926911	12927001	0.1113
TE<TT	Chr 2	CG	12929329	12929431	0.1126
TE>TT	Chr 2	CG	12948024	12948211	-0.1215
TE<TT	Chr 2	CG	12955740	12955791	0.1028
TE>TT	Chr 2	CG	12978273	12978312	-0.1025
TE>TT	Chr 2	CG	12984038	12984045	-0.2343
TE>TT	Chr 2	CG	13104537	13104672	-0.1261
TE<TT	Chr 2	CG	13188156	13188274	0.115
TE>TT	Chr 2	CG	13266625	13266795	-0.1248
TE<TT	Chr 2	CG	13268916	13269096	0.1016
TE>TT	Chr 2	CG	13309255	13309517	-0.1219
TE<TT	Chr 2	CG	13481206	13481326	0.1136
TE<TT	Chr 2	CG	13507030	13507046	0.1061
TE<TT	Chr 2	CG	13568650	13568692	0.1146
TE<TT	Chr 2	CG	13650485	13650571	0.1093
TE<TT	Chr 2	CG	13690347	13690374	0.1379
TE<TT	Chr 2	CG	13786576	13786630	0.2075
TE<TT	Chr 2	CG	13808355	13808388	0.1003
TE>TT	Chr 2	CG	13855710	13855740	-0.1107
TE>TT	Chr 2	CG	13930417	13930458	-0.1241
TE>TT	Chr 2	CG	13982233	13982392	-0.1172
TE<TT	Chr 2	CG	13987784	13988071	0.1298
TE<TT	Chr 2	CG	14001749	14001763	0.1199
TE>TT	Chr 2	CG	14010759	14010836	-0.1059
TE>TT	Chr 2	CG	14020492	14020689	-0.1087
TE<TT	Chr 2	CG	14068467	14068664	0.1521
TE<TT	Chr 2	CG	14106155	14106269	0.1151
TE<TT	Chr 2	CG	14160819	14161041	0.1171
TE<TT	Chr 2	CG	14175717	14175985	0.1131
TE>TT	Chr 2	CG	14177278	14177303	-0.1157
TE>TT	Chr 2	CG	14321489	14321558	-0.1224
TE<TT	Chr 2	CG	14321986	14322515	0.1039
TE<TT	Chr 2	CG	14324619	14324812	0.131
TE>TT	Chr 2	CG	14554370	14554573	-0.1918
TE>TT	Chr 2	CG	14575625	14575728	-0.132
TE<TT	Chr 2	CG	14700271	14700539	0.1192
TE>TT	Chr 2	CG	14726761	14727202	-0.1841
TE>TT	Chr 2	CG	14734381	14734416	-0.1193
TE<TT	Chr 2	CG	14824621	14824668	0.1072
TE>TT	Chr 2	CG	14837145	14837345	-0.1038
TE<TT	Chr 2	CG	14862652	14862902	0.1049
TE<TT	Chr 2	CG	14865113	14865246	0.133
TE>TT	Chr 2	CG	14880680	14880824	-0.1026
TE<TT	Chr 2	CG	14929105	14929227	0.1183
TE>TT	Chr 2	CG	14983711	14983744	-0.1723
TE<TT	Chr 2	CG	15003333	15003467	0.1387
TE<TT	Chr 2	CG	15205001	15205073	0.1129
TE>TT	Chr 2	CG	15215075	15215196	-0.3127
TE<TT	Chr 2	CG	15345631	15345650	0.1244
TE<TT	Chr 2	CG	15364864	15365121	0.1143
TE>TT	Chr 2	CG	15426573	15426663	-0.1073
TE>TT	Chr 2	CG	15505975	15505984	-0.1318
TE<TT	Chr 2	CG	15532358	15532507	0.1138
TE<TT	Chr 2	CG	15573581	15573828	0.1192
TE>TT	Chr 2	CG	15584126	15584170	-0.1349
TE>TT	Chr 2	CG	15710041	15710187	-0.2659
TE<TT	Chr 2	CG	15895484	15895550	0.1172
TE<TT	Chr 2	CG	16097532	16097919	0.1421
TE<TT	Chr 2	CG	16126491	16126604	0.1084
TE<TT	Chr 2	CG	16404475	16404490	0.1279
TE<TT	Chr 2	CG	16412871	16412890	0.1577
TE>TT	Chr 2	CG	16436722	16436783	-0.1296
TE<TT	Chr 2	CG	16528814	16528896	0.1517
TE<TT	Chr 2	CG	16717824	16718105	0.1027
TE>TT	Chr 2	CG	16769460	16769692	-0.1247
TE<TT	Chr 2	CG	16777500	16777645	0.1574
TE>TT	Chr 2	CG	16947967	16948001	-0.1307
TE<TT	Chr 2	CG	16996340	16996609	0.1021
TE<TT	Chr 2	CG	17042273	17042514	0.1809
TE>TT	Chr 2	CG	17069746	17069934	-0.2427
TE<TT	Chr 2	CG	17191478	17191644	0.1111
TE<TT	Chr 2	CG	17276244	17276410	0.1786
TE<TT	Chr 2	CG	17280061	17280156	0.1194
TE>TT	Chr 2	CG	17307625	17307698	-0.1046
TE>TT	Chr 2	CG	17317331	17317380	-0.101
TE<TT	Chr 2	CG	17439401	17439508	0.1379
TE<TT	Chr 2	CG	17495066	17495105	0.2225
TE>TT	Chr 2	CG	17651795	17651845	-0.1053
TE>TT	Chr 2	CG	17786068	17786128	-0.1077
TE<TT	Chr 2	CG	17830732	17830763	0.1267
TE>TT	Chr 2	CG	17846883	17846979	-0.1223
TE<TT	Chr 2	CG	17878528	17878673	0.1474
TE<TT	Chr 2	CG	17941527	17941604	0.3327
TE<TT	Chr 2	CG	18106947	18107238	0.1087
TE>TT	Chr 2	CG	18110613	18110817	-0.1006
TE>TT	Chr 2	CG	18290998	18291054	-0.2634
TE>TT	Chr 2	CG	18414030	18414074	-0.1191
TE<TT	Chr 2	CG	18599475	18599529	0.1069
TE<TT	Chr 2	CG	18716063	18716095	0.1152
TE<TT	Chr 2	CG	18830378	18830507	0.1363
TE<TT	Chr 2	CG	18945921	18945958	0.1095
TE<TT	Chr 2	CG	18950517	18950526	0.1365
TE>TT	Chr 2	CG	18959271	18959342	-0.1038
TE>TT	Chr 2	CG	18965186	18965615	-0.1328
TE<TT	Chr 2	CG	18987014	18987028	0.1032
TE>TT	Chr 2	CG	19111679	19111976	-0.1158
TE>TT	Chr 2	CG	19161615	19161626	-0.1107
TE>TT	Chr 2	CG	19242751	19242826	-0.1029
TE>TT	Chr 2	CG	19274142	19274157	-0.1158
TE>TT	Chr 2	CG	19279737	19279772	-0.11
TE>TT	Chr 2	CG	19280573	19280632	-0.1041
TE<TT	Chr 2	CG	19281521	19281565	0.1487
TE<TT	Chr 2	CG	19284993	19285032	0.1034
TE>TT	Chr 2	CG	19293552	19293585	-0.1622
TE>TT	Chr 2	CG	19860855	19861227	-0.1073
TE>TT	Chr 2	CG	19888123	19888404	-0.1602
TE>TT	Chr 2	CG	19888663	19888695	-0.1253
TE<TT	Chr 2	CG	19925865	19925875	0.1025
TE>TT	Chr 2	CG	19932299	19932343	-0.167
TE<TT	Chr 2	CG	20002698	20003091	0.1013
TE<TT	Chr 2	CG	20120241	20120323	0.1211
TE<TT	Chr 2	CG	20163044	20163131	0.1128
TE>TT	Chr 2	CG	20284539	20284619	-0.1019
TE<TT	Chr 2	CG	20395798	20396084	0.114
TE<TT	Chr 2	CG	20434814	20434848	0.1293
TE<TT	Chr 2	CG	20500258	20500555	0.1059
TE>TT	Chr 2	CG	20538665	20538710	-0.1078
TE<TT	Chr 2	CG	20570443	20570496	0.1358
TE<TT	Chr 2	CG	20573234	20573244	0.1018
TE<TT	Chr 2	CG	20578014	20578066	0.1933
TE>TT	Chr 2	CG	20613218	20613230	-0.113
TE>TT	Chr 2	CG	20715517	20715544	-0.1108
TE<TT	Chr 2	CG	20804358	20804470	0.1026
TE>TT	Chr 2	CG	20896101	20896148	-0.1394
TE>TT	Chr 2	CG	20903785	20903844	-0.1001
TE<TT	Chr 2	CG	20943627	20943693	0.101
TE<TT	Chr 2	CG	20960308	20960419	0.1073
TE<TT	Chr 2	CG	21077972	21078284	0.1353
TE>TT	Chr 2	CG	21199220	21199483	-0.1241
TE<TT	Chr 2	CG	21225034	21225094	0.11
TE>TT	Chr 2	CG	21304998	21305241	-0.115
TE<TT	Chr 2	CG	21326421	21326656	0.1073
TE<TT	Chr 2	CG	21375616	21375631	0.1137
TE>TT	Chr 2	CG	21530463	21530499	-0.1506
TE<TT	Chr 2	CG	21540039	21540120	0.1054
TE>TT	Chr 2	CG	21828343	21828419	-0.1567
TE>TT	Chr 2	CG	21984943	21985094	-0.2203
TE<TT	Chr 2	CG	22018745	22018821	0.1166
TE<TT	Chr 2	CG	22123873	22124377	0.1001
TE>TT	Chr 2	CG	22126412	22126453	-0.1791
TE<TT	Chr 2	CG	22139073	22139512	0.1062
TE<TT	Chr 2	CG	22150417	22150443	0.1137
TE<TT	Chr 2	CG	22181445	22181464	0.7226
TE<TT	Chr 2	CG	22213013	22213183	0.6433
TE<TT	Chr 2	CG	22318617	22318819	0.1582
TE>TT	Chr 2	CG	22388122	22388256	-0.2897
TE>TT	Chr 2	CG	22470137	22470573	-0.1099
TE<TT	Chr 2	CG	22551201	22551223	0.3001
TE<TT	Chr 2	CG	22571715	22571762	0.1091
TE<TT	Chr 2	CG	22590325	22590398	0.1026
TE<TT	Chr 2	CG	22667941	22667973	0.1123
TE<TT	Chr 2	CG	22743810	22743945	0.1537
TE<TT	Chr 2	CG	22744299	22744335	0.1465
TE<TT	Chr 2	CG	22798204	22798223	0.1015
TE>TT	Chr 2	CG	23030025	23030389	-0.1029
TE<TT	Chr 2	CG	23051539	23051612	0.1213
TE<TT	Chr 2	CG	23091970	23092116	0.1013
TE>TT	Chr 2	CG	23236430	23236536	-0.3589
TE<TT	Chr 2	CG	23312166	23312344	0.4561
TE<TT	Chr 2	CG	23321458	23321687	0.1202
TE>TT	Chr 2	CG	23331726	23331815	-0.275
TE<TT	Chr 2	CG	23716004	23716074	0.1004
TE<TT	Chr 2	CG	23816390	23816572	0.1452
TE<TT	Chr 2	CG	23860863	23861088	0.1108
TE<TT	Chr 2	CG	23893955	23894298	0.1256
TE>TT	Chr 2	CG	24000248	24000328	-0.1538
TE<TT	Chr 2	CG	24049237	24049269	0.1062
TE>TT	Chr 2	CG	24071369	24071570	-0.1562
TE>TT	Chr 2	CG	24087136	24087184	-0.1221
TE>TT	Chr 2	CG	24169578	24169633	-0.1086
TE<TT	Chr 2	CG	24352529	24352678	0.1119
TE>TT	Chr 2	CG	24454957	24455192	-0.1144
TE<TT	Chr 2	CG	24682197	24682249	0.1302
TE>TT	Chr 2	CG	24787477	24787588	-0.1412
TE>TT	Chr 2	CG	25171570	25171602	-0.1228
TE>TT	Chr 2	CG	25400019	25400147	-0.1062
TE<TT	Chr 2	CG	25407623	25407755	0.5469
TE<TT	Chr 2	CG	25423559	25423609	0.114
TE>TT	Chr 2	CG	25429137	25429214	-0.1664
TE<TT	Chr 2	CG	25490997	25491038	0.1291
TE>TT	Chr 2	CG	25561968	25562139	-0.1263
TE>TT	Chr 2	CG	25586497	25586569	-0.1295
TE>TT	Chr 2	CG	25761278	25761522	-0.1082
TE>TT	Chr 2	CG	25934367	25934488	-0.1781
TE>TT	Chr 2	CG	26213845	26213886	-0.4283
TE>TT	Chr 2	CG	26214558	26214658	-0.1393
TE<TT	Chr 2	CG	26423299	26423559	0.1394
TE>TT	Chr 2	CG	26428472	26428499	-0.1283
TE<TT	Chr 2	CG	26428568	26428611	0.141
TE<TT	Chr 2	CG	26489345	26489491	0.1018
TE<TT	Chr 2	CG	26510035	26510110	0.1086
TE<TT	Chr 2	CG	26666760	26666912	0.1194
TE<TT	Chr 2	CG	26679954	26679973	0.1091
TE<TT	Chr 2	CG	26698300	26698356	0.1076
TE<TT	Chr 2	CG	26991957	26992276	0.2316
TE<TT	Chr 2	CG	26996075	26996240	0.1107
TE>TT	Chr 2	CG	27200279	27200404	-0.1406
TE>TT	Chr 2	CG	27354050	27354123	-0.1187
TE<TT	Chr 2	CG	27369750	27369953	0.1347
TE<TT	Chr 2	CG	27396325	27396427	0.1163
TE<TT	Chr 2	CG	27472971	27473035	0.1247
TE<TT	Chr 2	CG	27550318	27550345	0.1042
TE<TT	Chr 2	CG	27571483	27571754	0.1093
TE<TT	Chr 2	CG	27906008	27906087	0.1057
TE>TT	Chr 2	CG	28114902	28114943	-0.4334
TE>TT	Chr 2	CG	28180640	28180860	-0.1042
TE>TT	Chr 2	CG	28236495	28236640	-0.1057
TE>TT	Chr 2	CG	28274462	28274517	-0.1001
TE>TT	Chr 2	CG	28346294	28346370	-0.1222
TE<TT	Chr 2	CG	28453698	28453996	0.1307
TE<TT	Chr 2	CG	28678511	28678650	0.1226
TE<TT	Chr 2	CG	28769360	28769515	0.1826
TE>TT	Chr 2	CG	28851056	28851146	-0.3697
TE>TT	Chr 2	CG	28944737	28944849	-0.1963
TE<TT	Chr 2	CG	28973330	28973599	0.1238
TE>TT	Chr 2	CG	29035076	29035191	-0.1045
TE<TT	Chr 2	CG	29050340	29050600	0.1026
TE<TT	Chr 2	CG	29167386	29167431	0.1194
TE<TT	Chr 2	CG	29274179	29274263	0.1274
TE>TT	Chr 2	CG	29405988	29406018	-0.4693
TE<TT	Chr 2	CG	29472689	29472832	0.1199
TE<TT	Chr 2	CG	29473697	29473765	0.104
TE>TT	Chr 2	CG	29477784	29478014	-0.2772
TE>TT	Chr 2	CG	29582396	29582584	-0.1094
TE<TT	Chr 2	CG	29649276	29649595	0.1112
TE<TT	Chr 2	CG	29649596	29650841	0.1151
TE<TT	Chr 2	CG	29869305	29869522	0.1169
TE<TT	Chr 2	CG	29966516	29966610	0.2476
TE<TT	Chr 2	CG	29999409	29999537	0.1383
TE>TT	Chr 2	CG	30121930	30122043	-0.1214
TE>TT	Chr 2	CG	30366068	30366102	-0.3426
TE<TT	Chr 2	CG	31049466	31049515	0.1707
TE>TT	Chr 2	CG	31315150	31315223	-0.5687
TE<TT	Chr 2	CG	31371430	31371520	0.1208
TE<TT	Chr 2	CG	31575915	31576025	0.1291
TE<TT	Chr 2	CG	32976810	32976901	0.1656
TE>TT	Chr 2	CG	33226093	33226353	-0.1047
TE>TT	Chr 2	CG	33314637	33314657	-0.2895
TE<TT	Chr 2	CG	33433742	33433797	0.1076
TE>TT	Chr 2	CG	33640470	33640497	-0.326
TE>TT	Chr 2	CG	33711597	33711621	-0.2201
TE<TT	Chr 2	CG	33761430	33761487	0.1114
TE<TT	Chr 2	CG	34013716	34013957	0.1359
TE>TT	Chr 2	CG	34137518	34137593	-0.1147
TE<TT	Chr 2	CG	34201921	34202046	0.2444
TE>TT	Chr 2	CG	34306041	34306259	-0.254
TE<TT	Chr 2	CG	34511601	34511925	0.2462
TE<TT	Chr 2	CG	34529108	34529272	0.1061
TE<TT	Chr 2	CG	34550259	34550455	0.1817
TE>TT	Chr 2	CG	34686379	34686478	-0.1392
TE<TT	Chr 2	CG	34790798	34790948	0.1556
TE>TT	Chr 2	CG	34927864	34928379	-0.1596
TE>TT	Chr 2	CG	35026903	35027144	-0.1203
TE>TT	Chr 2	CG	35044460	35044545	-0.2565
TE>TT	Chr 2	CG	35045319	35045467	-0.1071
TE<TT	Chr 2	CG	35142148	35142242	0.1007
TE<TT	Chr 2	CG	35330766	35330968	0.1629
TE>TT	Chr 2	CG	35403671	35403730	-0.3114
TE>TT	Chr 2	CG	35414782	35414793	-0.2936
TE>TT	Chr 2	CG	35414977	35415481	-0.1875
TE<TT	Chr 2	CG	35423075	35423140	0.1144
TE>TT	Chr 2	CG	35474154	35474253	-0.1125
TE>TT	Chr 2	CG	35749146	35749226	-0.171
TE<TT	Chr 2	CG	35785952	35786103	0.1634
TE<TT	Chr 2	CG	35833913	35834002	0.4273
TE>TT	Chr 2	CG	35943774	35943848	-0.1525
TE>TT	Chr 2	CG	35958402	35958434	-0.6851
TE>TT	Chr 2	CG	36170352	36170381	-0.2167
TE<TT	Chr 2	CG	36206937	36206980	0.5427
TE<TT	Chr 2	CG	36230190	36230222	0.5322
TE>TT	Chr 2	CG	36280756	36280793	-0.1018
TE>TT	Chr 2	CG	36382387	36382428	-0.293
TE>TT	Chr 2	CG	36614703	36614776	-0.1956
TE<TT	Chr 2	CG	36691041	36691171	0.1989
TE>TT	Chr 2	CG	36775473	36775664	-0.4028
TE>TT	Chr 2	CG	36858717	36858747	-0.1521
TE<TT	Chr 2	CG	36889205	36889297	0.2926
TE<TT	Chr 2	CG	36896098	36896270	0.3163
TE<TT	Chr 2	CG	36905029	36905102	0.1058
TE>TT	Chr 2	CG	36950439	36950575	-0.191
TE<TT	Chr 2	CG	37292401	37292537	0.1257
TE>TT	Chr 2	CG	37403601	37403787	-0.2099
TE>TT	Chr 2	CG	37614348	37614371	-0.4336
TE<TT	Chr 2	CG	37645050	37645154	0.4918
TE<TT	Chr 2	CG	37646795	37646809	0.5387
TE<TT	Chr 2	CG	37649995	37650059	0.1649
TE>TT	Chr 2	CG	37852738	37852842	-0.1264
TE<TT	Chr 2	CG	38109117	38109334	0.1929
TE<TT	Chr 2	CG	38127898	38127935	0.1291
TE>TT	Chr 2	CG	38256088	38256321	-0.1547
TE>TT	Chr 2	CG	38353906	38354001	-0.613
TE>TT	Chr 2	CG	38390259	38390332	-0.2362
TE>TT	Chr 2	CG	38624748	38624783	-0.3302
TE>TT	Chr 2	CG	38625272	38625355	-0.3877
TE<TT	Chr 2	CG	39065706	39065873	0.1659
TE<TT	Chr 2	CG	39074146	39074268	0.317
TE<TT	Chr 2	CG	39163096	39163153	0.5666
TE>TT	Chr 2	CG	39225755	39225891	-0.1099
TE>TT	Chr 2	CG	39233900	39234168	-0.1344
TE<TT	Chr 2	CG	39392498	39392983	0.1076
TE<TT	Chr 2	CG	39510962	39510992	0.1263
TE>TT	Chr 2	CG	39533732	39533860	-0.1746
TE<TT	Chr 2	CG	39566398	39566439	0.1289
TE>TT	Chr 2	CG	39629449	39629527	-0.1091
TE>TT	Chr 2	CG	39713067	39713249	-0.2051
TE<TT	Chr 2	CG	39795873	39795937	0.2317
TE<TT	Chr 2	CG	39917127	39917152	0.1163
TE<TT	Chr 2	CG	39944746	39944888	0.4901
TE>TT	Chr 2	CG	39962425	39962567	-0.3755
TE<TT	Chr 2	CG	40023374	40023441	0.115
TE>TT	Chr 2	CG	40055765	40055818	-0.2998
TE<TT	Chr 2	CG	40063132	40063249	0.5003
TE<TT	Chr 2	CG	40095935	40096087	0.5724
TE<TT	Chr 2	CG	40211175	40211277	0.4352
TE>TT	Chr 2	CG	40223635	40223745	-0.6034
TE>TT	Chr 2	CG	40263020	40263094	-0.2195
TE>TT	Chr 2	CG	40263154	40263298	-0.2031
TE>TT	Chr 2	CG	40274517	40274711	-0.166
TE>TT	Chr 2	CG	40320604	40320787	-0.274
TE>TT	Chr 2	CG	40382672	40382786	-0.6707
TE<TT	Chr 2	CG	40519896	40520023	0.2032
TE>TT	Chr 2	CG	40567798	40567839	-0.3631
TE<TT	Chr 2	CG	40663583	40663743	0.4125
TE<TT	Chr 2	CG	40689657	40689800	0.1324
TE>TT	Chr 2	CG	40858053	40858270	-0.3139
TE>TT	Chr 2	CG	40907517	40907529	-0.1752
TE<TT	Chr 2	CG	40910669	40910691	0.3439
TE<TT	Chr 2	CG	41066700	41066934	0.2196
TE>TT	Chr 2	CG	41316750	41316994	-0.2891
TE<TT	Chr 2	CG	41368955	41369149	0.1151
TE<TT	Chr 2	CG	41435285	41435299	0.1461
TE>TT	Chr 2	CG	41609423	41609462	-0.3588
TE<TT	Chr 2	CG	41627783	41628023	0.1845
TE>TT	Chr 2	CG	41807836	41808124	-0.131
TE<TT	Chr 2	CG	41958717	41958850	0.1683
TE>TT	Chr 2	CG	41976680	41976726	-0.2528
TE<TT	Chr 2	CG	42091704	42091735	0.5126
TE<TT	Chr 2	CG	42241905	42241939	0.2218
TE>TT	Chr 2	CG	42743155	42743446	-0.1264
TE>TT	Chr 2	CG	43012578	43012604	-0.1658
TE<TT	Chr 2	CG	43050461	43050516	0.1539
TE>TT	Chr 2	CG	43086479	43086577	-0.3682
TE<TT	Chr 2	CG	43346985	43346998	0.4125
TE>TT	Chr 2	CG	43412549	43412655	-0.2168
TE>TT	Chr 2	CG	43507860	43508018	-0.3912
TE>TT	Chr 2	CG	43637755	43638023	-0.1907
TE<TT	Chr 2	CG	43678645	43678790	0.1109
TE<TT	Chr 2	CG	43738481	43738825	0.1249
TE<TT	Chr 2	CG	43792445	43792659	0.2544
TE>TT	Chr 2	CG	43921473	43921524	-0.1927
TE>TT	Chr 2	CG	43925528	43925642	-0.2248
TE<TT	Chr 2	CG	44045020	44045058	0.2401
TE>TT	Chr 2	CG	44190926	44191270	-0.2431
TE<TT	Chr 2	CG	44245674	44245833	0.2414
TE<TT	Chr 2	CG	44329910	44330354	0.1218
TE>TT	Chr 2	CG	44363763	44363786	-0.2803
TE>TT	Chr 2	CG	44653452	44653619	-0.2044
TE>TT	Chr 2	CG	44826275	44826356	-0.182
TE>TT	Chr 2	CG	44826438	44826701	-0.2097
TE>TT	Chr 2	CG	44953560	44953650	-0.1361
TE>TT	Chr 2	CG	45198659	45198713	-0.5075
TE>TT	Chr 2	CG	45233270	45233363	-0.4719
TE>TT	Chr 2	CG	45381412	45381595	-0.2867
TE>TT	Chr 2	CG	45433526	45433603	-0.2017
TE<TT	Chr 2	CG	45501763	45502021	0.1317
TE<TT	Chr 2	CG	45578172	45578368	0.3615
TE>TT	Chr 2	CG	45595585	45595611	-0.1026
TE<TT	Chr 2	CG	45614300	45614470	0.363
TE>TT	Chr 2	CG	45766460	45766827	-0.1022
TE>TT	Chr 2	CG	45815282	45815290	-0.4557
TE>TT	Chr 2	CG	46028463	46028608	-0.232
TE>TT	Chr 2	CG	46385289	46385355	-0.3089
TE>TT	Chr 2	CG	46624164	46624447	-0.3677
TE<TT	Chr 2	CG	46686654	46686783	0.147
TE>TT	Chr 2	CG	46706168	46706177	-0.1254
TE<TT	Chr 2	CG	46816076	46816346	0.2526
TE>TT	Chr 2	CG	46851017	46851211	-0.1508
TE<TT	Chr 2	CG	47268243	47268281	0.1043
TE>TT	Chr 2	CG	47483515	47483666	-0.107
TE<TT	Chr 2	CG	47739652	47739681	0.4297
TE<TT	Chr 2	CG	47937529	47937674	0.2253
TE>TT	Chr 2	CG	48138443	48138553	-0.2927
TE>TT	Chr 2	CG	48261304	48261610	-0.1335
TE<TT	Chr 2	CG	48463601	48463711	0.3202
TE<TT	Chr 2	CG	48542246	48542310	0.1259
TE>TT	Chr 2	CG	48552441	48552571	-0.2381
TE<TT	Chr 2	CG	48613170	48613419	0.1975
TE<TT	Chr 2	CG	48668312	48668337	0.3636
TE>TT	Chr 2	CG	48710336	48710514	-0.1733
TE<TT	Chr 2	CG	49145059	49145329	0.1333
TE>TT	Chr 2	CG	49231063	49231097	-0.4069
TE<TT	Chr 2	CG	49304496	49304634	0.4594
TE<TT	Chr 2	CG	49340018	49340302	0.1155
TE<TT	Chr 2	CG	49345866	49346046	0.3925
TE>TT	Chr 2	CG	49417053	49417230	-0.1225
TE>TT	Chr 2	CG	49462569	49462627	-0.5002
TE>TT	Chr 2	CG	49580057	49580170	-0.1649
TE>TT	Chr 2	CG	49618602	49618742	-0.3617
TE<TT	Chr 2	CG	49858145	49858281	0.1527
TE<TT	Chr 2	CG	49915791	49915809	0.1748
TE>TT	Chr 2	CG	49923123	49923161	-0.398
TE>TT	Chr 2	CG	49952862	49952925	-0.2092
TE>TT	Chr 2	CG	50052115	50052250	-0.1028
TE>TT	Chr 2	CG	50137908	50137972	-0.296
TE<TT	Chr 2	CG	50204605	50204684	0.2735
TE<TT	Chr 2	CG	50518747	50518926	0.1084
TE<TT	Chr 2	CG	50531676	50531702	0.2089
TE<TT	Chr 2	CG	50665646	50665744	0.1514
TE>TT	Chr 2	CG	50776407	50776589	-0.6101
TE<TT	Chr 2	CG	50966525	50966708	0.2108
TE>TT	Chr 2	CG	50971463	50971587	-0.2986
TE>TT	Chr 2	CG	51030213	51030298	-0.2205
TE<TT	Chr 2	CG	51294963	51295035	0.2596
TE>TT	Chr 2	CG	51368656	51368736	-0.3297
TE>TT	Chr 2	CG	51612352	51612469	-0.2803
TE>TT	Chr 2	CG	51891527	51891561	-0.2533
TE<TT	Chr 2	CG	51893395	51893444	0.4878
TE<TT	Chr 2	CG	52225467	52225500	0.2112
TE<TT	Chr 2	CG	52378460	52378607	0.112
TE>TT	Chr 2	CG	52449265	52449301	-0.233
TE>TT	Chr 2	CG	52488284	52488373	-0.1031
TE>TT	Chr 2	CG	52491998	52492428	-0.2696
TE>TT	Chr 2	CG	52505195	52505288	-0.12
TE>TT	Chr 2	CG	52564623	52564795	-0.4223
TE>TT	Chr 2	CG	52599032	52599120	-0.1265
TE<TT	Chr 2	CG	53272428	53272525	0.2699
TE<TT	Chr 2	CG	53486126	53486249	0.2278
TE<TT	Chr 2	CG	54026486	54026774	0.3018
TE<TT	Chr 2	CG	54255013	54255234	0.1934
TE<TT	Chr 2	CG	54287910	54288166	0.1496
TE>TT	Chr 2	CG	54309562	54309758	-0.1427
TE<TT	Chr 2	CG	54472421	54472533	0.1039
TE<TT	Chr 2	CG	54587576	54587645	0.1348
TE<TT	Chr 2	CG	54708447	54708503	0.406
TE<TT	Chr 2	CG	55143473	55143557	0.1541
TE>TT	Chr 2	CG	55286965	55287030	-0.1315
TE<TT	Chr 2	CG	55305864	55305935	0.1054
TE<TT	Chr 3	CG	1478	1500	0.1009
TE<TT	Chr 3	CG	16198	16258	0.1356
TE<TT	Chr 3	CG	65142	65161	0.4471
TE<TT	Chr 3	CG	65454	65568	0.2168
TE<TT	Chr 3	CG	193817	193998	0.1787
TE>TT	Chr 3	CG	253658	253681	-0.1285
TE>TT	Chr 3	CG	421996	422188	-0.2967
TE<TT	Chr 3	CG	603834	603875	0.1602
TE>TT	Chr 3	CG	635303	635334	-0.3695
TE<TT	Chr 3	CG	646573	646648	0.1892
TE>TT	Chr 3	CG	1112173	1112271	-0.3228
TE>TT	Chr 3	CG	1180687	1180973	-0.2016
TE>TT	Chr 3	CG	1205119	1205266	-0.2159
TE>TT	Chr 3	CG	1290423	1290750	-0.2096
TE<TT	Chr 3	CG	1301351	1301419	0.4843
TE<TT	Chr 3	CG	1341151	1341281	0.1471
TE>TT	Chr 3	CG	1409575	1409702	-0.2334
TE<TT	Chr 3	CG	1541606	1541766	0.1863
TE>TT	Chr 3	CG	1543985	1544259	-0.3202
TE<TT	Chr 3	CG	1610057	1610144	0.4519
TE<TT	Chr 3	CG	1793687	1793783	0.4483
TE<TT	Chr 3	CG	1945118	1945164	0.3189
TE<TT	Chr 3	CG	1994128	1994287	0.1684
TE>TT	Chr 3	CG	2100014	2100071	-0.217
TE>TT	Chr 3	CG	2298744	2298943	-0.1421
TE<TT	Chr 3	CG	2344654	2344843	0.1131
TE<TT	Chr 3	CG	2683236	2683430	0.1645
TE>TT	Chr 3	CG	2750024	2750422	-0.1449
TE<TT	Chr 3	CG	3074621	3074655	0.5608
TE<TT	Chr 3	CG	3164951	3165091	0.1636
TE>TT	Chr 3	CG	3239505	3239607	-0.2201
TE>TT	Chr 3	CG	3408776	3408880	-0.4315
TE<TT	Chr 3	CG	3416563	3416646	0.135
TE<TT	Chr 3	CG	3441036	3441108	0.5623
TE<TT	Chr 3	CG	3475586	3475675	0.2779
TE>TT	Chr 3	CG	3549830	3549953	-0.1824
TE>TT	Chr 3	CG	3582802	3582828	-0.4382
TE>TT	Chr 3	CG	3682907	3683030	-0.4077
TE>TT	Chr 3	CG	3687399	3687449	-0.3379
TE<TT	Chr 3	CG	3689228	3689339	0.1456
TE>TT	Chr 3	CG	3770747	3770924	-0.1023
TE<TT	Chr 3	CG	3842668	3842826	0.1097
TE<TT	Chr 3	CG	3859945	3859970	0.1677
TE>TT	Chr 3	CG	3985572	3985740	-0.2501
TE<TT	Chr 3	CG	4196736	4196922	0.1985
TE>TT	Chr 3	CG	4306991	4307020	-0.3021
TE>TT	Chr 3	CG	4319726	4319868	-0.3612
TE>TT	Chr 3	CG	4339766	4339871	-0.4944
TE<TT	Chr 3	CG	4351560	4351741	0.2446
TE>TT	Chr 3	CG	4359556	4359734	-0.261
TE>TT	Chr 3	CG	4365365	4365498	-0.4509
TE<TT	Chr 3	CG	4407608	4407855	0.242
TE<TT	Chr 3	CG	4407870	4408068	0.2025
TE<TT	Chr 3	CG	4518268	4518423	0.1261
TE>TT	Chr 3	CG	4535139	4535207	-0.2125
TE>TT	Chr 3	CG	4554630	4554677	-0.2025
TE<TT	Chr 3	CG	4708364	4708707	0.1201
TE>TT	Chr 3	CG	4797451	4797575	-0.1026
TE<TT	Chr 3	CG	4810509	4810694	0.3342
TE<TT	Chr 3	CG	5114409	5114485	0.1262
TE>TT	Chr 3	CG	5151637	5151771	-0.1662
TE>TT	Chr 3	CG	5155748	5155794	-0.199
TE>TT	Chr 3	CG	5245434	5245748	-0.1747
TE<TT	Chr 3	CG	5254058	5254142	0.1532
TE>TT	Chr 3	CG	5382965	5383067	-0.2056
TE>TT	Chr 3	CG	5404417	5404460	-0.1146
TE<TT	Chr 3	CG	5422310	5422591	0.2571
TE>TT	Chr 3	CG	5445903	5446114	-0.2643
TE>TT	Chr 3	CG	5450453	5450495	-0.1482
TE>TT	Chr 3	CG	5541462	5541544	-0.129
TE<TT	Chr 3	CG	5691757	5691933	0.2281
TE<TT	Chr 3	CG	5700543	5700630	0.1062
TE>TT	Chr 3	CG	5746234	5746401	-0.1158
TE<TT	Chr 3	CG	5834553	5834577	0.5464
TE<TT	Chr 3	CG	5945176	5945316	0.101
TE<TT	Chr 3	CG	5952472	5952540	0.1166
TE>TT	Chr 3	CG	5970606	5970758	-0.1281
TE<TT	Chr 3	CG	6225145	6225160	0.1017
TE>TT	Chr 3	CG	6326226	6326319	-0.389
TE<TT	Chr 3	CG	6355239	6355285	0.1055
TE>TT	Chr 3	CG	6942910	6942943	-0.1112
TE<TT	Chr 3	CG	7044921	7044949	0.1146
TE<TT	Chr 3	CG	7045148	7045200	0.1951
TE>TT	Chr 3	CG	7319591	7319796	-0.1059
TE<TT	Chr 3	CG	7448138	7448203	0.107
TE>TT	Chr 3	CG	7581024	7581076	-0.1072
TE<TT	Chr 3	CG	7729279	7729340	0.113
TE<TT	Chr 3	CG	7779184	7779209	0.1091
TE>TT	Chr 3	CG	8033951	8034000	-0.1165
TE<TT	Chr 3	CG	8149753	8149856	0.1173
TE<TT	Chr 3	CG	8388039	8388063	0.1178
TE>TT	Chr 3	CG	8426658	8427011	-0.1066
TE<TT	Chr 3	CG	8548926	8549013	0.1187
TE<TT	Chr 3	CG	8734567	8734646	0.1784
TE<TT	Chr 3	CG	8830261	8830766	0.1055
TE<TT	Chr 3	CG	8920162	8920578	0.1011
TE>TT	Chr 3	CG	9057288	9057317	-0.1018
TE>TT	Chr 3	CG	9103502	9103692	-0.1012
TE>TT	Chr 3	CG	9140155	9140324	-0.1214
TE<TT	Chr 3	CG	9158283	9158414	0.1125
TE>TT	Chr 3	CG	9181365	9181515	-0.1042
TE<TT	Chr 3	CG	9242323	9242351	0.1481
TE<TT	Chr 3	CG	9518076	9518101	0.1071
TE>TT	Chr 3	CG	9551151	9551187	-0.4855
TE<TT	Chr 3	CG	9569354	9569411	0.1157
TE<TT	Chr 3	CG	9573684	9573784	0.3091
TE<TT	Chr 3	CG	9573827	9573873	0.2059
TE>TT	Chr 3	CG	9583070	9583102	-0.1194
TE<TT	Chr 3	CG	9630037	9630062	0.3804
TE>TT	Chr 3	CG	9759190	9759317	-0.1326
TE>TT	Chr 3	CG	9786115	9786125	-0.5674
TE<TT	Chr 3	CG	9948746	9948833	0.1192
TE>TT	Chr 3	CG	10126004	10126273	-0.1214
TE>TT	Chr 3	CG	10552317	10552533	-0.3029
TE>TT	Chr 3	CG	10593717	10593752	-0.1102
TE<TT	Chr 3	CG	10772659	10772929	0.1024
TE<TT	Chr 3	CG	10808444	10808490	0.1204
TE>TT	Chr 3	CG	10856719	10856802	-0.1291
TE>TT	Chr 3	CG	10869333	10869397	-0.1096
TE>TT	Chr 3	CG	10891350	10891377	-0.1093
TE<TT	Chr 3	CG	11073704	11073723	0.1164
TE<TT	Chr 3	CG	11087369	11087396	0.38
TE>TT	Chr 3	CG	11088614	11088813	-0.1863
TE<TT	Chr 3	CG	11331867	11331951	0.1378
TE>TT	Chr 3	CG	11390191	11390389	-0.1702
TE>TT	Chr 3	CG	11685631	11685683	-0.1164
TE>TT	Chr 3	CG	11837376	11837588	-0.1014
TE<TT	Chr 3	CG	12049035	12049110	0.1563
TE>TT	Chr 3	CG	12068732	12068932	-0.1424
TE<TT	Chr 3	CG	12134914	12134964	0.124
TE<TT	Chr 3	CG	12332910	12333093	0.1061
TE<TT	Chr 3	CG	12367967	12368202	0.1176
TE<TT	Chr 3	CG	12509536	12509708	0.1066
TE>TT	Chr 3	CG	12678405	12678425	-0.1709
TE<TT	Chr 3	CG	12887757	12887787	0.1161
TE<TT	Chr 3	CG	13105948	13106085	0.1399
TE>TT	Chr 3	CG	13133267	13133633	-0.1047
TE<TT	Chr 3	CG	13137478	13137527	0.1831
TE<TT	Chr 3	CG	13147740	13147785	0.1173
TE<TT	Chr 3	CG	13158382	13158447	0.1143
TE<TT	Chr 3	CG	13261381	13261389	0.327
TE>TT	Chr 3	CG	13276133	13276436	-0.1235
TE>TT	Chr 3	CG	13279214	13279238	-0.1163
TE<TT	Chr 3	CG	13314067	13314082	0.1155
TE<TT	Chr 3	CG	16086272	16086327	0.1088
TE>TT	Chr 3	CG	16170269	16170301	-0.1179
TE<TT	Chr 3	CG	16252383	16252413	0.1051
TE>TT	Chr 3	CG	16414747	16414856	-0.1124
TE>TT	Chr 3	CG	16469044	16469053	-0.1799
TE>TT	Chr 3	CG	16479988	16480135	-0.1046
TE>TT	Chr 3	CG	16501912	16501999	-0.1161
TE<TT	Chr 3	CG	16537099	16537324	0.1174
TE>TT	Chr 3	CG	16636126	16636170	-0.1018
TE<TT	Chr 3	CG	16739598	16739748	0.1033
TE<TT	Chr 3	CG	16740205	16740292	0.1246
TE>TT	Chr 3	CG	16873106	16873146	-0.1169
TE<TT	Chr 3	CG	16884210	16884261	0.126
TE<TT	Chr 3	CG	16923827	16923858	0.1016
TE>TT	Chr 3	CG	16931577	16931637	-0.1115
TE<TT	Chr 3	CG	17008025	17008244	0.1229
TE>TT	Chr 3	CG	17116892	17116937	-0.1175
TE<TT	Chr 3	CG	17245196	17245279	0.1001
TE>TT	Chr 3	CG	17261716	17261725	-0.1148
TE>TT	Chr 3	CG	17279923	17280006	-0.1226
TE<TT	Chr 3	CG	17327722	17327752	0.1073
TE<TT	Chr 3	CG	17365448	17365461	0.1034
TE<TT	Chr 3	CG	17375612	17375632	0.1108
TE>TT	Chr 3	CG	17425003	17425069	-0.11
TE<TT	Chr 3	CG	17545862	17546110	0.1144
TE>TT	Chr 3	CG	17573548	17573617	-0.1096
TE<TT	Chr 3	CG	17632769	17632800	0.1081
TE>TT	Chr 3	CG	17669304	17669391	-0.1137
TE>TT	Chr 3	CG	17692621	17692723	-0.1118
TE<TT	Chr 3	CG	17750181	17750612	0.1368
TE<TT	Chr 3	CG	17776567	17776621	0.1684
TE<TT	Chr 3	CG	17790919	17790943	0.1025
TE<TT	Chr 3	CG	17870569	17870591	0.1071
TE>TT	Chr 3	CG	17884871	17884891	-0.1233
TE<TT	Chr 3	CG	17892547	17892668	0.1233
TE<TT	Chr 3	CG	17913906	17914046	0.1101
TE<TT	Chr 3	CG	18046370	18046667	0.1221
TE<TT	Chr 3	CG	18060996	18061351	0.192
TE<TT	Chr 3	CG	18067878	18067911	0.1285
TE<TT	Chr 3	CG	18134542	18134684	0.1243
TE<TT	Chr 3	CG	18680006	18680049	0.1462
TE<TT	Chr 3	CG	18688116	18688198	0.1315
TE>TT	Chr 3	CG	18795861	18795976	-0.1346
TE<TT	Chr 3	CG	19031130	19031397	0.1033
TE<TT	Chr 3	CG	19052938	19053095	0.1061
TE<TT	Chr 3	CG	19264889	19264936	0.2562
TE>TT	Chr 3	CG	19311320	19311370	-0.1508
TE>TT	Chr 3	CG	19336001	19336063	-0.105
TE<TT	Chr 3	CG	19341362	19341507	0.1104
TE<TT	Chr 3	CG	19342351	19342366	0.1302
TE<TT	Chr 3	CG	19413093	19413150	0.1015
TE<TT	Chr 3	CG	19419936	19420060	0.1244
TE>TT	Chr 3	CG	19463023	19463062	-0.1063
TE<TT	Chr 3	CG	19553900	19553935	0.1238
TE>TT	Chr 3	CG	19598968	19599237	-0.1298
TE<TT	Chr 3	CG	19610294	19610339	0.1201
TE<TT	Chr 3	CG	19623470	19623585	0.1045
TE>TT	Chr 3	CG	19648049	19648122	-0.1284
TE<TT	Chr 3	CG	19665237	19665316	0.1102
TE<TT	Chr 3	CG	19680184	19680203	0.1197
TE>TT	Chr 3	CG	19701331	19701364	-0.1222
TE>TT	Chr 3	CG	19769017	19769055	-0.1063
TE>TT	Chr 3	CG	19774763	19774796	-0.1009
TE<TT	Chr 3	CG	19788989	19789017	0.1298
TE<TT	Chr 3	CG	19825379	19825447	0.1021
TE>TT	Chr 3	CG	19836331	19836494	-0.1004
TE>TT	Chr 3	CG	19894284	19894559	-0.1225
TE<TT	Chr 3	CG	19981969	19982005	0.1436
TE>TT	Chr 3	CG	19983377	19983467	-0.1023
TE<TT	Chr 3	CG	20027393	20027507	0.1139
TE>TT	Chr 3	CG	20060775	20061031	-0.1088
TE<TT	Chr 3	CG	20346695	20347089	0.1411
TE<TT	Chr 3	CG	20357753	20357785	0.1069
TE<TT	Chr 3	CG	20500102	20500125	0.1142
TE<TT	Chr 3	CG	20585457	20585534	0.1005
TE>TT	Chr 3	CG	20611506	20611542	-0.1218
TE<TT	Chr 3	CG	20659457	20659721	0.1612
TE<TT	Chr 3	CG	20661191	20661256	0.1047
TE<TT	Chr 3	CG	20723042	20723054	0.1204
TE>TT	Chr 3	CG	20779595	20779677	-0.1811
TE<TT	Chr 3	CG	20834494	20834622	0.1052
TE<TT	Chr 3	CG	20899911	20900145	0.1565
TE<TT	Chr 3	CG	20925145	20925198	0.1206
TE>TT	Chr 3	CG	20926293	20926562	-0.1048
TE<TT	Chr 3	CG	21013620	21013768	0.1233
TE>TT	Chr 3	CG	21037023	21037037	-0.1159
TE>TT	Chr 3	CG	21070194	21070266	-0.1743
TE<TT	Chr 3	CG	21071728	21071808	0.1504
TE<TT	Chr 3	CG	21080142	21080234	0.1426
TE<TT	Chr 3	CG	21089187	21089349	0.1086
TE<TT	Chr 3	CG	21368059	21368174	0.1288
TE>TT	Chr 3	CG	21433172	21433232	-0.1197
TE<TT	Chr 3	CG	21612127	21612207	0.1099
TE>TT	Chr 3	CG	21641852	21641883	-0.1545
TE<TT	Chr 3	CG	21642250	21642272	0.274
TE<TT	Chr 3	CG	21650208	21650320	0.1395
TE>TT	Chr 3	CG	21682439	21682557	-0.1087
TE<TT	Chr 3	CG	21794578	21794656	0.1022
TE<TT	Chr 3	CG	21884458	21884482	0.1496
TE<TT	Chr 3	CG	21888516	21888543	0.1053
TE>TT	Chr 3	CG	22144055	22144198	-0.113
TE>TT	Chr 3	CG	23053058	23053178	-0.2001
TE>TT	Chr 3	CG	23143509	23143550	-0.1628
TE>TT	Chr 3	CG	23305578	23305821	-0.1316
TE<TT	Chr 3	CG	23321802	23321870	0.1273
TE<TT	Chr 3	CG	23437260	23437308	0.1189
TE>TT	Chr 3	CG	23456249	23456301	-0.1057
TE<TT	Chr 3	CG	23518274	23518287	0.1171
TE>TT	Chr 3	CG	23534072	23534249	-0.1167
TE<TT	Chr 3	CG	23673333	23673435	0.1044
TE>TT	Chr 3	CG	23686224	23686253	-0.1062
TE>TT	Chr 3	CG	23688220	23688256	-0.1133
TE<TT	Chr 3	CG	23762406	23762514	0.1001
TE>TT	Chr 3	CG	23781004	23781162	-0.1202
TE<TT	Chr 3	CG	23889896	23890072	0.1145
TE<TT	Chr 3	CG	23892820	23892885	0.1049
TE>TT	Chr 3	CG	23899028	23899119	-0.2435
TE<TT	Chr 3	CG	24086843	24086986	0.1039
TE>TT	Chr 3	CG	24092638	24092743	-0.1036
TE>TT	Chr 3	CG	24267004	24267121	-0.1135
TE>TT	Chr 3	CG	24278052	24278142	-0.1526
TE<TT	Chr 3	CG	24339466	24339543	0.1587
TE<TT	Chr 3	CG	24620604	24620725	0.1164
TE<TT	Chr 3	CG	24621375	24621390	0.1135
TE<TT	Chr 3	CG	24675723	24675966	0.1176
TE>TT	Chr 3	CG	24881447	24881552	-0.1118
TE>TT	Chr 3	CG	24915790	24915811	-0.1645
TE>TT	Chr 3	CG	24947152	24947161	-0.1179
TE<TT	Chr 3	CG	24958869	24959223	0.1112
TE<TT	Chr 3	CG	25151818	25151842	0.1167
TE>TT	Chr 3	CG	25155932	25155994	-0.1157
TE<TT	Chr 3	CG	25205206	25205335	0.1147
TE>TT	Chr 3	CG	25281734	25281897	-0.1265
TE<TT	Chr 3	CG	25330430	25330491	0.1533
TE<TT	Chr 3	CG	25539148	25539247	0.1458
TE<TT	Chr 3	CG	25547214	25547246	0.1457
TE>TT	Chr 3	CG	25631356	25631381	-0.1413
TE>TT	Chr 3	CG	25655856	25656165	-0.1075
TE>TT	Chr 3	CG	25690291	25690318	-0.1832
TE<TT	Chr 3	CG	25859109	25859169	0.1095
TE<TT	Chr 3	CG	25860959	25861056	0.1148
TE<TT	Chr 3	CG	25896971	25897003	0.2114
TE>TT	Chr 3	CG	26108959	26109123	-0.1402
TE<TT	Chr 3	CG	26174454	26174507	0.1047
TE>TT	Chr 3	CG	26185933	26186011	-0.1355
TE>TT	Chr 3	CG	26196835	26196931	-0.1018
TE<TT	Chr 3	CG	26412717	26412742	0.1187
TE>TT	Chr 3	CG	26472632	26472788	-0.1104
TE>TT	Chr 3	CG	26496948	26496986	-0.1078
TE>TT	Chr 3	CG	26497935	26498067	-0.2141
TE<TT	Chr 3	CG	26511072	26511136	0.1266
TE>TT	Chr 3	CG	26538123	26538352	-0.1094
TE>TT	Chr 3	CG	26567934	26567958	-0.1187
TE>TT	Chr 3	CG	26573144	26573168	-0.1111
TE<TT	Chr 3	CG	26619198	26619291	0.1354
TE<TT	Chr 3	CG	26810124	26810145	0.1109
TE>TT	Chr 3	CG	26943595	26943639	-0.1304
TE<TT	Chr 3	CG	27062204	27062412	0.1247
TE>TT	Chr 3	CG	27199960	27200145	-0.1582
TE<TT	Chr 3	CG	27309201	27309240	0.111
TE<TT	Chr 3	CG	27336928	27336966	0.1005
[truncated: 155,806 more rows]

## Sheet: Table S9b
Table S9b The genome-wide DMRs identified in the TP/TT grafting comparison
Comparison	Chromosome	Methylation.type	Start	End	Mean_Methy_Diff
TP<TT	Chloroplast	CG	55140	55256	0.1227
TP>TT	Chloroplast	CG	63938	64036	-0.1334
TP<TT	Chloroplast	CG	74464	74717	0.1058
TP<TT	Chloroplast	CG	91557	91571	0.1302
TP<TT	Chloroplast	CG	133955	133994	0.1364
TP<TT	Chloroplast	CG	133995	134036	0.1718
TP<TT	Chloroplast	CG	134059	135505	0.107
TP>TT	Chr 1	CG	14741	14782	-0.1279
TP<TT	Chr 1	CG	165371	165472	0.1748
TP>TT	Chr 1	CG	198848	199101	-0.3473
TP>TT	Chr 1	CG	205079	205183	-0.1295
TP>TT	Chr 1	CG	209164	209207	-0.1222
TP<TT	Chr 1	CG	260449	260712	0.3224
TP<TT	Chr 1	CG	294046	294128	0.2431
TP<TT	Chr 1	CG	298587	298743	0.2207
TP>TT	Chr 1	CG	299832	299936	-0.1402
TP>TT	Chr 1	CG	300262	300911	-0.1626
TP>TT	Chr 1	CG	301645	301890	-0.1882
TP<TT	Chr 1	CG	316673	316820	0.1301
TP<TT	Chr 1	CG	378438	378563	0.3532
TP<TT	Chr 1	CG	391883	392298	0.1959
TP>TT	Chr 1	CG	409649	409750	-0.2534
TP>TT	Chr 1	CG	496883	497010	-0.208
TP>TT	Chr 1	CG	556348	556381	-0.111
TP>TT	Chr 1	CG	648470	648770	-0.3866
TP<TT	Chr 1	CG	654909	655217	0.2346
TP<TT	Chr 1	CG	699462	699593	0.1006
TP>TT	Chr 1	CG	871806	872161	-0.1451
TP>TT	Chr 1	CG	1037182	1037370	-0.3955
TP>TT	Chr 1	CG	1103362	1103389	-0.1945
TP>TT	Chr 1	CG	1127156	1127278	-0.2715
TP>TT	Chr 1	CG	1138463	1138480	-0.2682
TP<TT	Chr 1	CG	1243074	1243335	0.1148
TP>TT	Chr 1	CG	1260162	1260310	-0.2917
TP<TT	Chr 1	CG	1308600	1308760	0.2674
TP<TT	Chr 1	CG	1309248	1309493	0.3322
TP>TT	Chr 1	CG	1332461	1332531	-0.362
TP>TT	Chr 1	CG	1411801	1411885	-0.2232
TP>TT	Chr 1	CG	1458773	1459062	-0.1344
TP>TT	Chr 1	CG	1471694	1471859	-0.1631
TP>TT	Chr 1	CG	1480680	1480757	-0.1211
TP>TT	Chr 1	CG	1571874	1571980	-0.1085
TP<TT	Chr 1	CG	1577458	1577486	0.1017
TP<TT	Chr 1	CG	1577907	1577958	0.2235
TP<TT	Chr 1	CG	1605279	1605415	0.3232
TP<TT	Chr 1	CG	1607623	1607734	0.1636
TP<TT	Chr 1	CG	1626046	1626159	0.1593
TP>TT	Chr 1	CG	1632192	1632344	-0.3191
TP>TT	Chr 1	CG	1657912	1657980	-0.119
TP>TT	Chr 1	CG	1706901	1706935	-0.1292
TP>TT	Chr 1	CG	1776042	1776129	-0.2249
TP<TT	Chr 1	CG	1801007	1801131	0.2809
TP<TT	Chr 1	CG	1801196	1801263	0.3007
TP<TT	Chr 1	CG	1801326	1801402	0.2178
TP<TT	Chr 1	CG	1801410	1801634	0.4253
TP<TT	Chr 1	CG	1842465	1842519	0.1241
TP>TT	Chr 1	CG	1849572	1849704	-0.1913
TP<TT	Chr 1	CG	1850579	1850600	0.1654
TP>TT	Chr 1	CG	1852931	1853054	-0.1437
TP<TT	Chr 1	CG	1860260	1860298	0.1494
TP<TT	Chr 1	CG	1874870	1874995	0.2249
TP<TT	Chr 1	CG	1889296	1889710	0.1113
TP<TT	Chr 1	CG	1902006	1902071	0.1308
TP<TT	Chr 1	CG	1902089	1902109	0.109
TP>TT	Chr 1	CG	1929038	1929390	-0.2803
TP>TT	Chr 1	CG	1957899	1958024	-0.1407
TP<TT	Chr 1	CG	2062540	2062856	0.1525
TP<TT	Chr 1	CG	2065579	2065715	0.1533
TP<TT	Chr 1	CG	2069542	2069774	0.1086
TP>TT	Chr 1	CG	2138125	2138298	-0.3599
TP>TT	Chr 1	CG	2175009	2175024	-0.3185
TP<TT	Chr 1	CG	2179548	2179645	0.3476
TP<TT	Chr 1	CG	2197058	2197137	0.4037
TP>TT	Chr 1	CG	2235482	2235557	-0.1461
TP>TT	Chr 1	CG	2291466	2291572	-0.2248
TP>TT	Chr 1	CG	2377866	2377912	-0.1173
TP>TT	Chr 1	CG	2565371	2565404	-0.1563
TP>TT	Chr 1	CG	2614686	2614827	-0.1325
TP>TT	Chr 1	CG	2615171	2615205	-0.2923
TP>TT	Chr 1	CG	2690821	2690896	-0.2433
TP>TT	Chr 1	CG	2695950	2696095	-0.2234
TP<TT	Chr 1	CG	2827873	2827880	0.1945
TP<TT	Chr 1	CG	2854048	2854092	0.1409
TP>TT	Chr 1	CG	2862795	2863010	-0.1015
TP<TT	Chr 1	CG	2864894	2864931	0.1065
TP<TT	Chr 1	CG	2872360	2872560	0.1733
TP<TT	Chr 1	CG	2879738	2879910	0.1871
TP>TT	Chr 1	CG	2934804	2934950	-0.1564
TP>TT	Chr 1	CG	2942184	2942447	-0.1345
TP>TT	Chr 1	CG	3008835	3008952	-0.1005
TP<TT	Chr 1	CG	3121231	3121323	0.2075
TP>TT	Chr 1	CG	3236599	3236657	-0.1167
TP>TT	Chr 1	CG	3345664	3345674	-0.1075
TP>TT	Chr 1	CG	3397040	3397091	-0.1556
TP>TT	Chr 1	CG	3397153	3397222	-0.1847
TP>TT	Chr 1	CG	3397292	3397305	-0.1308
TP>TT	Chr 1	CG	3399846	3399895	-0.2864
TP>TT	Chr 1	CG	3415068	3415147	-0.1084
TP>TT	Chr 1	CG	3417414	3417447	-0.2357
TP>TT	Chr 1	CG	3428835	3428907	-0.1714
TP>TT	Chr 1	CG	3430333	3430366	-0.1854
TP<TT	Chr 1	CG	3670690	3670719	0.4934
TP>TT	Chr 1	CG	3821646	3821910	-0.5607
TP>TT	Chr 1	CG	3972747	3972790	-0.1967
TP>TT	Chr 1	CG	3972870	3973044	-0.1477
TP>TT	Chr 1	CG	3975469	3975521	-0.1374
TP>TT	Chr 1	CG	3980321	3980350	-0.1476
TP<TT	Chr 1	CG	3987758	3987954	0.2516
TP>TT	Chr 1	CG	3988910	3989053	-0.1935
TP>TT	Chr 1	CG	4057546	4057619	-0.109
TP>TT	Chr 1	CG	4059313	4059340	-0.1013
TP<TT	Chr 1	CG	4139575	4139894	0.313
TP>TT	Chr 1	CG	4147219	4147382	-0.2937
TP>TT	Chr 1	CG	4149511	4149541	-0.2345
TP>TT	Chr 1	CG	4154045	4154239	-0.1528
TP>TT	Chr 1	CG	4157207	4157233	-0.1599
TP>TT	Chr 1	CG	4302970	4302997	-0.1092
TP>TT	Chr 1	CG	4303997	4304005	-0.1162
TP>TT	Chr 1	CG	4374431	4374961	-0.1474
TP<TT	Chr 1	CG	4382666	4382721	0.2719
TP<TT	Chr 1	CG	4402299	4402435	0.341
TP>TT	Chr 1	CG	4443415	4443438	-0.1003
TP>TT	Chr 1	CG	4731913	4732045	-0.1431
TP>TT	Chr 1	CG	4794000	4794072	-0.106
TP>TT	Chr 1	CG	4905465	4905547	-0.1257
TP>TT	Chr 1	CG	5034107	5034122	-0.2625
TP>TT	Chr 1	CG	5078329	5078581	-0.4325
TP>TT	Chr 1	CG	5149328	5149448	-0.1583
TP>TT	Chr 1	CG	5260746	5260871	-0.6297
TP<TT	Chr 1	CG	5298609	5298899	0.1725
TP<TT	Chr 1	CG	5312205	5312403	0.1825
TP>TT	Chr 1	CG	5334571	5334624	-0.2367
TP>TT	Chr 1	CG	5340351	5340606	-0.1738
TP<TT	Chr 1	CG	5367318	5367936	0.2601
TP<TT	Chr 1	CG	5368205	5368853	0.349
TP>TT	Chr 1	CG	5428184	5428410	-0.1124
TP<TT	Chr 1	CG	5449925	5450015	0.4991
TP<TT	Chr 1	CG	5549614	5549809	0.3186
TP>TT	Chr 1	CG	5798359	5798456	-0.1922
TP<TT	Chr 1	CG	5827822	5828370	0.2261
TP>TT	Chr 1	CG	5878470	5878504	-0.1158
TP>TT	Chr 1	CG	5955513	5955567	-0.1092
TP<TT	Chr 1	CG	6018322	6018493	0.1397
TP<TT	Chr 1	CG	6071803	6071899	0.1279
TP>TT	Chr 1	CG	6150190	6150241	-0.1157
TP>TT	Chr 1	CG	6150583	6150926	-0.103
TP>TT	Chr 1	CG	6391987	6392003	-0.1657
TP>TT	Chr 1	CG	6586479	6586499	-0.1069
TP>TT	Chr 1	CG	6701422	6701549	-0.1002
TP>TT	Chr 1	CG	6895451	6895482	-0.169
TP>TT	Chr 1	CG	7056332	7056434	-0.1093
TP>TT	Chr 1	CG	7239499	7239582	-0.1121
TP>TT	Chr 1	CG	7323786	7323842	-0.2273
TP>TT	Chr 1	CG	7371036	7371333	-0.1486
TP>TT	Chr 1	CG	7456479	7456518	-0.1008
TP>TT	Chr 1	CG	7494225	7494306	-0.1601
TP>TT	Chr 1	CG	7669809	7669914	-0.1089
TP>TT	Chr 1	CG	7710266	7710496	-0.1398
TP>TT	Chr 1	CG	7721392	7721580	-0.1135
TP>TT	Chr 1	CG	7722178	7722254	-0.1117
TP>TT	Chr 1	CG	7730935	7731182	-0.1346
TP>TT	Chr 1	CG	7756124	7756158	-0.1057
TP<TT	Chr 1	CG	7818810	7818917	0.1019
TP>TT	Chr 1	CG	7884854	7884955	-0.1134
TP<TT	Chr 1	CG	7954439	7954840	0.1256
TP>TT	Chr 1	CG	8033035	8033122	-0.1163
TP>TT	Chr 1	CG	8095424	8095503	-0.1028
TP>TT	Chr 1	CG	8199249	8199390	-0.1458
TP>TT	Chr 1	CG	8365744	8365854	-0.1155
TP>TT	Chr 1	CG	8366866	8366938	-0.1014
TP>TT	Chr 1	CG	8414632	8414778	-0.1186
TP>TT	Chr 1	CG	8499494	8499569	-0.1072
TP>TT	Chr 1	CG	8503096	8503158	-0.1131
TP>TT	Chr 1	CG	8540454	8540693	-0.3219
TP>TT	Chr 1	CG	8542769	8542843	-0.1149
TP>TT	Chr 1	CG	8595550	8595592	-0.1966
TP>TT	Chr 1	CG	8640535	8640650	-0.1087
TP<TT	Chr 1	CG	8698388	8698431	0.2044
TP>TT	Chr 1	CG	8867294	8867485	-0.1076
TP>TT	Chr 1	CG	9061395	9061428	-0.1124
TP>TT	Chr 1	CG	9087569	9087638	-0.1464
TP>TT	Chr 1	CG	9101133	9101194	-0.109
TP<TT	Chr 1	CG	9143180	9143189	0.1246
TP>TT	Chr 1	CG	9146081	9146357	-0.1125
TP>TT	Chr 1	CG	9178467	9178476	-0.1124
TP>TT	Chr 1	CG	9202873	9202948	-0.1044
TP<TT	Chr 1	CG	9535249	9535362	0.3786
TP>TT	Chr 1	CG	9674090	9674196	-0.1014
TP>TT	Chr 1	CG	9787824	9787856	-0.1326
TP>TT	Chr 1	CG	9878864	9878936	-0.1193
TP>TT	Chr 1	CG	9954970	9954994	-0.1361
TP>TT	Chr 1	CG	9974159	9974169	-0.1135
TP>TT	Chr 1	CG	10021006	10021026	-0.1062
TP>TT	Chr 1	CG	10165354	10165437	-0.1287
TP>TT	Chr 1	CG	10177369	10177435	-0.114
TP<TT	Chr 1	CG	10221703	10221723	0.4883
TP>TT	Chr 1	CG	10223427	10223550	-0.1132
TP>TT	Chr 1	CG	10343405	10343570	-0.1079
TP>TT	Chr 1	CG	10376557	10376702	-0.1159
TP>TT	Chr 1	CG	10380939	10381011	-0.1052
TP<TT	Chr 1	CG	10573727	10573761	0.1014
TP>TT	Chr 1	CG	10731612	10731648	-0.1112
TP>TT	Chr 1	CG	10789867	10790023	-0.1131
TP>TT	Chr 1	CG	10805467	10805588	-0.1191
TP>TT	Chr 1	CG	10833426	10833494	-0.1282
TP>TT	Chr 1	CG	10940200	10940269	-0.1036
TP<TT	Chr 1	CG	10948459	10948592	0.1229
TP>TT	Chr 1	CG	10951193	10951471	-0.107
TP>TT	Chr 1	CG	11010070	11010229	-0.1017
TP>TT	Chr 1	CG	11052012	11052302	-0.1321
TP>TT	Chr 1	CG	11091202	11091315	-0.11
TP>TT	Chr 1	CG	11097035	11097136	-0.1349
TP>TT	Chr 1	CG	11283244	11283331	-0.1068
TP>TT	Chr 1	CG	11470110	11470140	-0.1181
TP>TT	Chr 1	CG	11557129	11557228	-0.1207
TP>TT	Chr 1	CG	11589618	11589677	-0.1611
TP>TT	Chr 1	CG	11605624	11605679	-0.1725
TP>TT	Chr 1	CG	12032587	12032745	-0.1258
TP>TT	Chr 1	CG	12084044	12084212	-0.1124
TP>TT	Chr 1	CG	12136537	12136648	-0.1026
TP>TT	Chr 1	CG	12218989	12219450	-0.1021
TP>TT	Chr 1	CG	12381272	12381328	-0.1523
TP>TT	Chr 1	CG	12393085	12393212	-0.164
TP>TT	Chr 1	CG	12504789	12505072	-0.1232
TP>TT	Chr 1	CG	12824134	12824229	-0.1222
TP>TT	Chr 1	CG	12958268	12958390	-0.1435
TP>TT	Chr 1	CG	13023066	13023187	-0.103
TP>TT	Chr 1	CG	13127073	13127158	-0.1427
TP>TT	Chr 1	CG	13321884	13321944	-0.1356
TP>TT	Chr 1	CG	13352018	13352078	-0.1312
TP>TT	Chr 1	CG	13412102	13412572	-0.1015
TP>TT	Chr 1	CG	13416785	13416851	-0.1565
TP>TT	Chr 1	CG	13584271	13584447	-0.1469
TP<TT	Chr 1	CG	13610212	13610457	0.1047
TP>TT	Chr 1	CG	13866459	13866518	-0.1081
TP>TT	Chr 1	CG	13873160	13873288	-0.118
TP>TT	Chr 1	CG	13903090	13903108	-0.1334
TP>TT	Chr 1	CG	14267916	14267976	-0.1146
TP>TT	Chr 1	CG	14288669	14288992	-0.221
TP>TT	Chr 1	CG	14368847	14368883	-0.1214
TP>TT	Chr 1	CG	14556715	14556817	-0.1708
TP>TT	Chr 1	CG	14567335	14567537	-0.1224
TP>TT	Chr 1	CG	14616272	14616351	-0.1007
TP>TT	Chr 1	CG	14616392	14616527	-0.1439
TP>TT	Chr 1	CG	14622017	14622086	-0.1684
TP>TT	Chr 1	CG	14633465	14636803	-0.1376
TP>TT	Chr 1	CG	14636831	14636871	-0.2641
TP>TT	Chr 1	CG	14639112	14640069	-0.1098
TP>TT	Chr 1	CG	14652739	14652772	-0.1812
TP>TT	Chr 1	CG	14707612	14707640	-0.1295
TP>TT	Chr 1	CG	14913297	14913508	-0.104
TP>TT	Chr 1	CG	14926457	14926609	-0.1072
TP>TT	Chr 1	CG	14930086	14930102	-0.1242
TP>TT	Chr 1	CG	14933814	14933844	-0.1282
TP>TT	Chr 1	CG	14953425	14953724	-0.1071
TP>TT	Chr 1	CG	15082883	15082951	-0.1076
TP>TT	Chr 1	CG	15137712	15137976	-0.1005
TP<TT	Chr 1	CG	15250780	15250931	0.127
TP<TT	Chr 1	CG	15299729	15299848	0.1249
TP>TT	Chr 1	CG	15351454	15351482	-0.1557
TP>TT	Chr 1	CG	15371784	15371864	-0.1097
TP>TT	Chr 1	CG	15400860	15400894	-0.1014
TP<TT	Chr 1	CG	15444826	15444846	0.1344
TP>TT	Chr 1	CG	15453348	15453369	-0.1475
TP>TT	Chr 1	CG	15454056	15454256	-0.1051
TP>TT	Chr 1	CG	15525364	15525464	-0.1097
TP>TT	Chr 1	CG	15579147	15579359	-0.1335
TP>TT	Chr 1	CG	15618624	15618745	-0.1214
TP>TT	Chr 1	CG	15667013	15667150	-0.1598
TP>TT	Chr 1	CG	15698083	15698565	-0.1974
TP>TT	Chr 1	CG	15858268	15858406	-0.1356
TP>TT	Chr 1	CG	15902953	15903200	-0.1277
TP>TT	Chr 1	CG	15916794	15916934	-0.1121
TP>TT	Chr 1	CG	15920089	15920233	-0.1098
TP>TT	Chr 1	CG	16088837	16089226	-0.2827
TP>TT	Chr 1	CG	16291759	16291804	-0.13
TP>TT	Chr 1	CG	16370810	16370948	-0.1108
TP>TT	Chr 1	CG	16386062	16386174	-0.1238
TP>TT	Chr 1	CG	16390181	16390298	-0.1076
TP>TT	Chr 1	CG	16497082	16497153	-0.113
TP>TT	Chr 1	CG	16632724	16632745	-0.1075
TP>TT	Chr 1	CG	16640215	16640242	-0.1654
TP>TT	Chr 1	CG	16689623	16689781	-0.1133
TP>TT	Chr 1	CG	17010502	17010552	-0.1038
TP>TT	Chr 1	CG	17033345	17033474	-0.1244
TP>TT	Chr 1	CG	17052110	17052296	-0.1372
TP>TT	Chr 1	CG	17080279	17080513	-0.157
TP>TT	Chr 1	CG	17402092	17402144	-0.1305
TP>TT	Chr 1	CG	17425262	17425428	-0.1213
TP>TT	Chr 1	CG	17499607	17499688	-0.1104
TP>TT	Chr 1	CG	17564913	17565118	-0.13
TP>TT	Chr 1	CG	17597619	17597655	-0.1304
TP>TT	Chr 1	CG	17703631	17703732	-0.1434
TP>TT	Chr 1	CG	17818853	17818895	-0.1253
TP>TT	Chr 1	CG	17830659	17830795	-0.1149
TP>TT	Chr 1	CG	17892813	17893022	-0.1107
TP>TT	Chr 1	CG	17945255	17945373	-0.1663
TP>TT	Chr 1	CG	18101716	18101778	-0.1026
TP>TT	Chr 1	CG	18149822	18149882	-0.1115
TP>TT	Chr 1	CG	18199306	18199447	-0.1421
TP<TT	Chr 1	CG	18378487	18378518	0.1425
TP>TT	Chr 1	CG	18412483	18412716	-0.1035
TP>TT	Chr 1	CG	18479360	18479369	-0.1014
TP>TT	Chr 1	CG	18479379	18479442	-0.1079
TP<TT	Chr 1	CG	18504886	18505027	0.3244
TP<TT	Chr 1	CG	18669209	18669437	0.3235
TP>TT	Chr 1	CG	18750554	18750633	-0.1196
TP>TT	Chr 1	CG	18757174	18757590	-0.1282
TP<TT	Chr 1	CG	19023543	19023614	0.2801
TP<TT	Chr 1	CG	19079532	19079635	0.1303
TP>TT	Chr 1	CG	19181544	19181589	-0.1435
TP>TT	Chr 1	CG	19184770	19184791	-0.1148
TP>TT	Chr 1	CG	19256512	19256552	-0.1016
TP>TT	Chr 1	CG	19301374	19301422	-0.1633
TP<TT	Chr 1	CG	19507912	19507937	0.1541
TP>TT	Chr 1	CG	19523787	19523797	-0.1077
TP>TT	Chr 1	CG	19538432	19538572	-0.1121
TP>TT	Chr 1	CG	19815822	19815974	-0.1254
TP>TT	Chr 1	CG	19831942	19831967	-0.1643
TP>TT	Chr 1	CG	19947926	19947935	-0.1015
TP>TT	Chr 1	CG	19989290	19989468	-0.1262
TP>TT	Chr 1	CG	19990875	19990941	-0.1117
TP>TT	Chr 1	CG	20163155	20163315	-0.1298
TP>TT	Chr 1	CG	20287429	20287547	-0.111
TP>TT	Chr 1	CG	20300388	20300470	-0.1744
TP>TT	Chr 1	CG	20451926	20451987	-0.1138
TP>TT	Chr 1	CG	20461507	20461985	-0.102
TP>TT	Chr 1	CG	20592265	20592323	-0.1151
TP>TT	Chr 1	CG	20623888	20624079	-0.101
TP>TT	Chr 1	CG	20702435	20702854	-0.1039
TP>TT	Chr 1	CG	20795052	20795170	-0.1015
TP>TT	Chr 1	CG	21024874	21024938	-0.1145
TP>TT	Chr 1	CG	21075286	21075345	-0.1174
TP<TT	Chr 1	CG	21282720	21282733	0.1115
TP>TT	Chr 1	CG	21481961	21482018	-0.2282
TP>TT	Chr 1	CG	21498839	21498913	-0.1046
TP>TT	Chr 1	CG	21561650	21561719	-0.2834
TP>TT	Chr 1	CG	21568056	21568130	-0.1099
TP>TT	Chr 1	CG	21601102	21601135	-0.3625
TP>TT	Chr 1	CG	21779739	21779969	-0.1051
TP>TT	Chr 1	CG	21969272	21969677	-0.1138
TP>TT	Chr 1	CG	22137349	22137389	-0.1369
TP>TT	Chr 1	CG	22169467	22169694	-0.1084
TP>TT	Chr 1	CG	22264164	22264243	-0.126
TP>TT	Chr 1	CG	22486190	22486271	-0.1128
TP>TT	Chr 1	CG	22522034	22522154	-0.1411
TP>TT	Chr 1	CG	22570483	22570622	-0.1626
TP>TT	Chr 1	CG	22611067	22611098	-0.1077
TP>TT	Chr 1	CG	22751249	22751264	-0.1272
TP>TT	Chr 1	CG	22974914	22975014	-0.1012
TP<TT	Chr 1	CG	22996718	22996765	0.2934
TP>TT	Chr 1	CG	23050129	23050227	-0.1139
TP>TT	Chr 1	CG	23157626	23157669	-0.1164
TP>TT	Chr 1	CG	23245287	23245463	-0.1154
TP>TT	Chr 1	CG	23263962	23264050	-0.1127
TP>TT	Chr 1	CG	23287378	23287411	-0.1077
TP>TT	Chr 1	CG	23353743	23353878	-0.1133
TP>TT	Chr 1	CG	23359626	23359881	-0.1066
TP>TT	Chr 1	CG	23628458	23628545	-0.1302
TP>TT	Chr 1	CG	23641581	23641915	-0.1272
TP>TT	Chr 1	CG	23649422	23649449	-0.2087
TP>TT	Chr 1	CG	23885657	23885769	-0.1643
TP>TT	Chr 1	CG	23953459	23953791	-0.1328
TP>TT	Chr 1	CG	24266453	24266594	-0.162
TP<TT	Chr 1	CG	24332445	24332639	0.2239
TP>TT	Chr 1	CG	24488522	24488892	-0.1374
TP>TT	Chr 1	CG	24516834	24516951	-0.1233
TP>TT	Chr 1	CG	24564068	24564153	-0.1076
TP<TT	Chr 1	CG	24616205	24616260	0.1033
TP>TT	Chr 1	CG	24724721	24724889	-0.1046
TP>TT	Chr 1	CG	24760615	24760709	-0.1006
TP>TT	Chr 1	CG	24765312	24765442	-0.1008
TP>TT	Chr 1	CG	24899243	24899299	-0.102
TP>TT	Chr 1	CG	25001151	25001654	-0.11
TP>TT	Chr 1	CG	25105959	25106070	-0.1073
TP>TT	Chr 1	CG	25132653	25132700	-0.1775
TP>TT	Chr 1	CG	25193123	25193171	-0.1659
TP>TT	Chr 1	CG	25511315	25511478	-0.1346
TP>TT	Chr 1	CG	25532337	25532444	-0.1177
TP>TT	Chr 1	CG	25542972	25543114	-0.1068
TP>TT	Chr 1	CG	25558420	25558529	-0.1109
TP>TT	Chr 1	CG	25563963	25564102	-0.2228
TP>TT	Chr 1	CG	25663372	25663435	-0.1123
TP>TT	Chr 1	CG	25699574	25699698	-0.132
TP>TT	Chr 1	CG	25786204	25786285	-0.1137
TP>TT	Chr 1	CG	26023262	26023419	-0.2472
TP>TT	Chr 1	CG	26034206	26034390	-0.1017
TP>TT	Chr 1	CG	26047017	26047070	-0.1898
TP>TT	Chr 1	CG	26280767	26281037	-0.1238
TP>TT	Chr 1	CG	26283573	26283755	-0.1016
TP<TT	Chr 1	CG	26284557	26284807	0.3306
TP>TT	Chr 1	CG	26370521	26370611	-0.1096
TP>TT	Chr 1	CG	26684669	26684766	-0.1227
TP>TT	Chr 1	CG	26715836	26715880	-0.1325
TP>TT	Chr 1	CG	26729509	26729542	-0.2352
TP>TT	Chr 1	CG	26796703	26796801	-0.1255
TP>TT	Chr 1	CG	26880527	26880590	-0.1075
TP>TT	Chr 1	CG	26985452	26985634	-0.1088
TP>TT	Chr 1	CG	27003368	27003533	-0.1329
TP>TT	Chr 1	CG	27019104	27019187	-0.1152
TP>TT	Chr 1	CG	27024850	27024987	-0.1064
TP>TT	Chr 1	CG	27053383	27053425	-0.1126
TP>TT	Chr 1	CG	27167071	27167093	-0.1231
TP>TT	Chr 1	CG	27234816	27234880	-0.1189
TP>TT	Chr 1	CG	27351397	27351837	-0.1155
TP>TT	Chr 1	CG	27513055	27513123	-0.1066
TP>TT	Chr 1	CG	27516757	27516825	-0.1516
TP>TT	Chr 1	CG	27563203	27563291	-0.1076
TP>TT	Chr 1	CG	27622642	27622914	-0.1286
TP<TT	Chr 1	CG	27904069	27904238	0.1381
TP>TT	Chr 1	CG	28048225	28048708	-0.1506
TP>TT	Chr 1	CG	28059246	28059482	-0.1549
TP>TT	Chr 1	CG	28082145	28082387	-0.1714
TP>TT	Chr 1	CG	28090217	28090501	-0.104
TP>TT	Chr 1	CG	28212272	28212465	-0.1035
TP>TT	Chr 1	CG	28268662	28268969	-0.1004
TP>TT	Chr 1	CG	28271407	28271429	-0.1263
TP>TT	Chr 1	CG	28271440	28271475	-0.148
TP>TT	Chr 1	CG	28280903	28280944	-0.1047
TP>TT	Chr 1	CG	28299685	28299750	-0.1171
TP<TT	Chr 1	CG	28307683	28307823	0.1107
TP>TT	Chr 1	CG	28307945	28307987	-0.1432
TP>TT	Chr 1	CG	28321178	28321996	-0.1007
TP>TT	Chr 1	CG	28516737	28516807	-0.1004
TP>TT	Chr 1	CG	28594395	28594863	-0.1057
TP>TT	Chr 1	CG	28703512	28703659	-0.1034
TP>TT	Chr 1	CG	28743172	28743193	-0.1045
TP>TT	Chr 1	CG	28793164	28793435	-0.1043
TP>TT	Chr 1	CG	28850403	28850517	-0.109
TP>TT	Chr 1	CG	29084458	29084772	-0.1045
TP>TT	Chr 1	CG	29155989	29156269	-0.1069
TP>TT	Chr 1	CG	29376147	29376215	-0.1169
TP>TT	Chr 1	CG	29385617	29385756	-0.1273
TP>TT	Chr 1	CG	29407413	29407658	-0.1223
TP>TT	Chr 1	CG	29508822	29509031	-0.1292
TP>TT	Chr 1	CG	29814592	29814743	-0.108
TP>TT	Chr 1	CG	29953001	29953134	-0.1031
TP>TT	Chr 1	CG	29988841	29989005	-0.1218
TP>TT	Chr 1	CG	30044679	30044893	-0.1301
TP>TT	Chr 1	CG	30169555	30169610	-0.1257
TP>TT	Chr 1	CG	30204687	30204784	-0.1126
TP>TT	Chr 1	CG	30322841	30322861	-0.1657
TP>TT	Chr 1	CG	30335891	30335923	-0.1566
TP>TT	Chr 1	CG	30696314	30696455	-0.1043
TP>TT	Chr 1	CG	30851382	30851438	-0.1204
TP>TT	Chr 1	CG	30854831	30854972	-0.1362
TP>TT	Chr 1	CG	31235298	31235381	-0.1252
TP>TT	Chr 1	CG	31237474	31237641	-0.1752
TP>TT	Chr 1	CG	31254475	31254537	-0.1649
TP>TT	Chr 1	CG	31400562	31400685	-0.1522
TP>TT	Chr 1	CG	31411236	31411313	-0.1035
TP>TT	Chr 1	CG	31426437	31426668	-0.2084
TP>TT	Chr 1	CG	31449337	31449654	-0.1012
TP>TT	Chr 1	CG	31508604	31508688	-0.1254
TP>TT	Chr 1	CG	31558630	31558960	-0.1125
TP>TT	Chr 1	CG	31652466	31652507	-0.1017
TP>TT	Chr 1	CG	31656311	31656405	-0.1935
TP>TT	Chr 1	CG	31726642	31726685	-0.126
TP>TT	Chr 1	CG	31864719	31864989	-0.1788
TP>TT	Chr 1	CG	32006898	32006993	-0.1191
TP>TT	Chr 1	CG	32067808	32067925	-0.1009
TP>TT	Chr 1	CG	32071029	32071183	-0.1144
TP>TT	Chr 1	CG	32081658	32081702	-0.1298
TP>TT	Chr 1	CG	32103664	32103874	-0.1703
TP>TT	Chr 1	CG	32118360	32118463	-0.379
TP>TT	Chr 1	CG	32151304	32151568	-0.1516
TP>TT	Chr 1	CG	32300527	32300569	-0.1378
TP>TT	Chr 1	CG	32462019	32462110	-0.116
TP>TT	Chr 1	CG	35437282	35437528	-0.1208
TP>TT	Chr 1	CG	35450810	35450966	-0.1263
TP>TT	Chr 1	CG	35527684	35527811	-0.1388
TP>TT	Chr 1	CG	35543655	35543727	-0.1154
TP>TT	Chr 1	CG	35569380	35569477	-0.1052
TP>TT	Chr 1	CG	35604438	35604495	-0.1234
TP>TT	Chr 1	CG	35643647	35643711	-0.1117
TP>TT	Chr 1	CG	35660221	35660230	-0.1268
TP>TT	Chr 1	CG	35679167	35679314	-0.1024
TP>TT	Chr 1	CG	35725965	35726237	-0.151
TP>TT	Chr 1	CG	35794729	35794743	-0.1196
TP>TT	Chr 1	CG	35876021	35876111	-0.1011
TP>TT	Chr 1	CG	35892520	35892660	-0.1371
TP>TT	Chr 1	CG	36006078	36006098	-0.1247
TP>TT	Chr 1	CG	36035502	36035598	-0.1327
TP>TT	Chr 1	CG	36047449	36047474	-0.1819
TP>TT	Chr 1	CG	36089647	36089747	-0.1046
TP<TT	Chr 1	CG	36111892	36111955	0.222
TP>TT	Chr 1	CG	36130529	36130843	-0.1238
TP<TT	Chr 1	CG	36219833	36219856	0.1244
TP>TT	Chr 1	CG	36303578	36303896	-0.1148
TP>TT	Chr 1	CG	36353990	36354149	-0.111
TP>TT	Chr 1	CG	36515733	36515987	-0.1083
TP>TT	Chr 1	CG	36622390	36622440	-0.1595
TP>TT	Chr 1	CG	36637053	36637166	-0.1751
TP>TT	Chr 1	CG	36638242	36638339	-0.1277
TP>TT	Chr 1	CG	36655705	36655746	-0.1225
TP>TT	Chr 1	CG	36801470	36801517	-0.1696
TP>TT	Chr 1	CG	36807952	36808018	-0.1131
TP>TT	Chr 1	CG	36852508	36852762	-0.1021
TP<TT	Chr 1	CG	36864395	36864437	0.2827
TP>TT	Chr 1	CG	36866804	36866837	-0.1569
TP>TT	Chr 1	CG	36874965	36875005	-0.2605
TP>TT	Chr 1	CG	36912193	36912239	-0.124
TP>TT	Chr 1	CG	36978331	36978375	-0.1916
TP>TT	Chr 1	CG	39144633	39144708	-0.1433
TP>TT	Chr 1	CG	39169464	39169481	-0.107
TP>TT	Chr 1	CG	39231385	39231655	-0.1098
TP>TT	Chr 1	CG	39247766	39247986	-0.1164
TP>TT	Chr 1	CG	39284513	39284676	-0.1104
TP>TT	Chr 1	CG	39353790	39353864	-0.1057
TP>TT	Chr 1	CG	39389895	39389964	-0.1089
TP>TT	Chr 1	CG	39409709	39409813	-0.1301
TP>TT	Chr 1	CG	39478972	39479026	-0.1079
TP>TT	Chr 1	CG	39518095	39518169	-0.1003
TP>TT	Chr 1	CG	39524856	39524921	-0.1154
TP>TT	Chr 1	CG	39590577	39590674	-0.1038
TP<TT	Chr 1	CG	39629078	39629185	0.115
TP>TT	Chr 1	CG	39689966	39690050	-0.1051
TP>TT	Chr 1	CG	39768143	39768471	-0.1094
TP>TT	Chr 1	CG	39830756	39831001	-0.1568
TP>TT	Chr 1	CG	39892274	39892327	-0.1167
TP>TT	Chr 1	CG	40232289	40232311	-0.146
TP>TT	Chr 1	CG	40260665	40260675	-0.1202
TP>TT	Chr 1	CG	40285603	40285677	-0.1143
TP>TT	Chr 1	CG	40324071	40324180	-0.1187
TP>TT	Chr 1	CG	40344621	40344764	-0.1039
TP>TT	Chr 1	CG	40395339	40395600	-0.1023
TP<TT	Chr 1	CG	40435687	40435789	0.1059
TP>TT	Chr 1	CG	40551909	40552267	-0.1036
TP>TT	Chr 1	CG	40800275	40800836	-0.1022
TP>TT	Chr 1	CG	40812029	40812110	-0.1238
TP>TT	Chr 1	CG	40860479	40860767	-0.1098
TP>TT	Chr 1	CG	40871029	40871061	-0.1208
TP>TT	Chr 1	CG	40930001	40930308	-0.1249
TP>TT	Chr 1	CG	40965924	40966108	-0.1087
TP>TT	Chr 1	CG	41022573	41022810	-0.1046
TP<TT	Chr 1	CG	41085903	41086033	0.2301
TP>TT	Chr 1	CG	41088820	41088890	-0.1145
TP>TT	Chr 1	CG	41137571	41137646	-0.1029
TP<TT	Chr 1	CG	41233388	41233477	0.2501
TP>TT	Chr 1	CG	41261682	41261714	-0.1543
TP>TT	Chr 1	CG	41344721	41344755	-0.1047
TP>TT	Chr 1	CG	41484514	41484621	-0.1349
TP>TT	Chr 1	CG	41550684	41550762	-0.1208
TP<TT	Chr 1	CG	41574767	41574795	0.1022
TP>TT	Chr 1	CG	42426210	42426267	-0.1264
TP>TT	Chr 1	CG	42433415	42433520	-0.1763
TP>TT	Chr 1	CG	42525309	42525529	-0.1651
TP>TT	Chr 1	CG	42557725	42557911	-0.1214
TP<TT	Chr 1	CG	42610083	42610123	0.2682
TP>TT	Chr 1	CG	42629561	42629695	-0.1353
TP>TT	Chr 1	CG	42655971	42656049	-0.1276
TP>TT	Chr 1	CG	42714084	42714256	-0.1027
TP>TT	Chr 1	CG	42858490	42858628	-0.1959
TP>TT	Chr 1	CG	42877229	42877412	-0.1347
TP>TT	Chr 1	CG	42976450	42976591	-0.2298
TP>TT	Chr 1	CG	43012972	43013207	-0.1098
TP>TT	Chr 1	CG	43055700	43056173	-0.1402
TP>TT	Chr 1	CG	43085788	43085927	-0.1085
TP>TT	Chr 1	CG	43348409	43348548	-0.1278
TP>TT	Chr 1	CG	43412542	43412851	-0.1148
TP>TT	Chr 1	CG	43433395	43433461	-0.1511
TP>TT	Chr 1	CG	43433576	43433854	-0.3169
TP>TT	Chr 1	CG	43469527	43469569	-0.2128
TP>TT	Chr 1	CG	43566060	43566440	-0.1111
TP>TT	Chr 1	CG	43578334	43578524	-0.1351
TP>TT	Chr 1	CG	43589580	43589600	-0.1342
TP>TT	Chr 1	CG	43615838	43615920	-0.1004
TP>TT	Chr 1	CG	43727049	43727074	-0.1541
TP>TT	Chr 1	CG	43736185	43736352	-0.2112
TP>TT	Chr 1	CG	43821724	43822051	-0.1128
TP>TT	Chr 1	CG	43830689	43830851	-0.1378
TP>TT	Chr 1	CG	43869695	43869761	-0.1074
TP>TT	Chr 1	CG	44058788	44058854	-0.1228
TP>TT	Chr 1	CG	44111660	44111699	-0.2524
TP>TT	Chr 1	CG	44219405	44219491	-0.1465
TP<TT	Chr 1	CG	44281797	44281879	0.1226
TP>TT	Chr 1	CG	44318306	44318385	-0.1605
TP>TT	Chr 1	CG	44339251	44339305	-0.1284
TP>TT	Chr 1	CG	44345686	44345769	-0.1072
TP<TT	Chr 1	CG	44390434	44390623	0.2244
TP>TT	Chr 1	CG	44403761	44403786	-0.1336
TP>TT	Chr 1	CG	44436104	44436229	-0.1238
TP<TT	Chr 1	CG	44454103	44454234	0.5147
TP>TT	Chr 1	CG	44471553	44471696	-0.1293
TP>TT	Chr 1	CG	44475048	44475103	-0.1024
TP>TT	Chr 1	CG	44486647	44486658	-0.1583
TP>TT	Chr 1	CG	44490338	44490636	-0.1294
TP>TT	Chr 1	CG	44533266	44533363	-0.1593
TP>TT	Chr 1	CG	44574994	44575094	-0.1098
TP>TT	Chr 1	CG	44593552	44593614	-0.1163
TP>TT	Chr 1	CG	44676173	44676197	-0.1383
TP>TT	Chr 1	CG	44895159	44895208	-0.1091
TP>TT	Chr 1	CG	44931304	44931365	-0.156
TP>TT	Chr 1	CG	45083003	45083266	-0.2507
TP>TT	Chr 1	CG	45172897	45173337	-0.1013
TP>TT	Chr 1	CG	45237833	45237871	-0.1002
TP>TT	Chr 1	CG	45385496	45385551	-0.1035
TP>TT	Chr 1	CG	45427997	45428095	-0.1311
TP>TT	Chr 1	CG	45512076	45512162	-0.1103
TP>TT	Chr 1	CG	45605076	45605157	-0.113
TP>TT	Chr 1	CG	45691379	45691448	-0.1761
TP>TT	Chr 1	CG	45844826	45844898	-0.1933
TP>TT	Chr 1	CG	45929971	45930065	-0.1545
TP>TT	Chr 1	CG	46098467	46098784	-0.1069
TP>TT	Chr 1	CG	46202897	46202927	-0.1691
TP>TT	Chr 1	CG	46225581	46226032	-0.1191
TP>TT	Chr 1	CG	46231564	46232028	-0.1243
TP>TT	Chr 1	CG	46298861	46299013	-0.1332
TP>TT	Chr 1	CG	46336348	46336498	-0.3876
TP>TT	Chr 1	CG	46468925	46468969	-0.1412
TP>TT	Chr 1	CG	46529305	46529459	-0.1373
TP>TT	Chr 1	CG	46537817	46538173	-0.1266
TP>TT	Chr 1	CG	46565778	46565993	-0.3202
TP>TT	Chr 1	CG	46569254	46569550	-0.1214
TP>TT	Chr 1	CG	46601269	46601328	-0.101
TP>TT	Chr 1	CG	46699917	46699996	-0.1138
TP>TT	Chr 1	CG	46708985	46709020	-0.1085
TP>TT	Chr 1	CG	46800294	46800427	-0.1092
TP>TT	Chr 1	CG	46801545	46801858	-0.1042
TP>TT	Chr 1	CG	46917943	46918152	-0.1338
TP>TT	Chr 1	CG	46923178	46923398	-0.1205
TP>TT	Chr 1	CG	46927519	46927766	-0.1546
TP>TT	Chr 1	CG	46935663	46935903	-0.1047
TP>TT	Chr 1	CG	46952890	46953206	-0.1241
TP>TT	Chr 1	CG	47022372	47022391	-0.1372
TP>TT	Chr 1	CG	47043103	47043178	-0.1885
TP>TT	Chr 1	CG	47105375	47105436	-0.1094
TP>TT	Chr 1	CG	47270031	47270147	-0.1341
TP>TT	Chr 1	CG	47273503	47273612	-0.1019
TP>TT	Chr 1	CG	47402893	47402928	-0.1953
TP>TT	Chr 1	CG	47430832	47431076	-0.1028
TP<TT	Chr 1	CG	47442111	47442197	0.1538
TP>TT	Chr 1	CG	47472563	47472595	-0.1028
TP>TT	Chr 1	CG	47500970	47501210	-0.1134
TP>TT	Chr 1	CG	47525007	47525117	-0.1616
TP>TT	Chr 1	CG	47584295	47584344	-0.1121
TP>TT	Chr 1	CG	47597953	47597972	-0.1067
TP>TT	Chr 1	CG	47682778	47682805	-0.1179
TP<TT	Chr 1	CG	47722468	47722587	0.2219
TP>TT	Chr 1	CG	47747235	47747326	-0.1158
TP>TT	Chr 1	CG	47780485	47780618	-0.1115
TP>TT	Chr 1	CG	48033887	48033909	-0.1018
TP>TT	Chr 1	CG	48062553	48062621	-0.1101
TP>TT	Chr 1	CG	48139446	48139708	-0.1184
TP>TT	Chr 1	CG	48182619	48182896	-0.1078
TP>TT	Chr 1	CG	48230108	48230161	-0.1154
TP>TT	Chr 1	CG	48310004	48310064	-0.1655
TP>TT	Chr 1	CG	48313973	48314045	-0.1128
TP>TT	Chr 1	CG	48340239	48340633	-0.1214
TP>TT	Chr 1	CG	48463572	48463632	-0.1127
TP>TT	Chr 1	CG	48486286	48486391	-0.1009
TP>TT	Chr 1	CG	48503620	48503696	-0.1175
TP>TT	Chr 1	CG	48518241	48518407	-0.1583
TP>TT	Chr 1	CG	48519797	48519941	-0.1123
TP>TT	Chr 1	CG	48530814	48530882	-0.1811
TP>TT	Chr 1	CG	48598083	48598168	-0.116
TP>TT	Chr 1	CG	50798718	50798726	-0.1192
TP>TT	Chr 1	CG	50886511	50886591	-0.1751
TP>TT	Chr 1	CG	50960782	50960793	-0.1459
TP>TT	Chr 1	CG	51023336	51023405	-0.1296
TP>TT	Chr 1	CG	51056494	51056599	-0.155
TP>TT	Chr 1	CG	51113314	51113442	-0.1291
TP>TT	Chr 1	CG	51328027	51328081	-0.1052
TP>TT	Chr 1	CG	51424302	51424336	-0.2441
TP>TT	Chr 1	CG	51453102	51453371	-0.1164
TP>TT	Chr 1	CG	51490422	51490663	-0.1153
TP>TT	Chr 1	CG	51526663	51526877	-0.168
TP>TT	Chr 1	CG	51552327	51552354	-0.1132
TP>TT	Chr 1	CG	51562288	51562395	-0.1028
TP>TT	Chr 1	CG	51579966	51580056	-0.1227
TP>TT	Chr 1	CG	51586860	51586900	-0.3688
TP>TT	Chr 1	CG	51588730	51588786	-0.1096
TP>TT	Chr 1	CG	51598231	51598465	-0.1217
TP>TT	Chr 1	CG	51623896	51623933	-0.1147
TP>TT	Chr 1	CG	51703923	51703957	-0.1002
TP>TT	Chr 1	CG	51723539	51723788	-0.1454
TP>TT	Chr 1	CG	51757448	51757670	-0.1189
TP>TT	Chr 1	CG	51774005	51774048	-0.1164
TP>TT	Chr 1	CG	51840854	51840920	-0.1171
TP>TT	Chr 1	CG	51889622	51890266	-0.1061
TP>TT	Chr 1	CG	51931793	51931812	-0.1487
TP>TT	Chr 1	CG	51962660	51962689	-0.1122
TP>TT	Chr 1	CG	51980061	51980211	-0.1105
TP>TT	Chr 1	CG	52008707	52008741	-0.1164
TP>TT	Chr 1	CG	52031432	52031443	-0.1758
TP>TT	Chr 1	CG	52031450	52031627	-0.1062
TP<TT	Chr 1	CG	52081040	52081093	0.139
TP>TT	Chr 1	CG	52104407	52104613	-0.1056
TP>TT	Chr 1	CG	52121535	52121587	-0.2941
TP>TT	Chr 1	CG	52131640	52131893	-0.1526
TP>TT	Chr 1	CG	52134371	52134511	-0.2001
TP>TT	Chr 1	CG	52159002	52159028	-0.1052
TP>TT	Chr 1	CG	52273461	52273584	-0.1504
TP>TT	Chr 1	CG	52295133	52295359	-0.119
TP>TT	Chr 1	CG	52409332	52409396	-0.1128
TP>TT	Chr 1	CG	52434248	52434461	-0.1104
TP>TT	Chr 1	CG	52489404	52489489	-0.1125
TP>TT	Chr 1	CG	52504112	52504485	-0.1085
TP>TT	Chr 1	CG	52504943	52505044	-0.1081
TP<TT	Chr 1	CG	52656400	52656424	0.1304
TP>TT	Chr 1	CG	52685953	52686199	-0.1664
TP>TT	Chr 1	CG	52848381	52848463	-0.1058
TP>TT	Chr 1	CG	52938125	52938477	-0.1286
TP>TT	Chr 1	CG	52943912	52943950	-0.1056
TP>TT	Chr 1	CG	53031388	53031716	-0.1494
TP>TT	Chr 1	CG	53033156	53033257	-0.143
TP>TT	Chr 1	CG	53043721	53043797	-0.1479
TP>TT	Chr 1	CG	53091792	53091818	-0.1408
TP>TT	Chr 1	CG	53092477	53092535	-0.1233
TP>TT	Chr 1	CG	53178170	53178219	-0.1017
TP>TT	Chr 1	CG	53263821	53263861	-0.1278
TP>TT	Chr 1	CG	53301273	53301496	-0.1478
TP>TT	Chr 1	CG	53410332	53410461	-0.1376
TP>TT	Chr 1	CG	53625090	53625139	-0.1064
TP>TT	Chr 1	CG	53682349	53682439	-0.1015
TP<TT	Chr 1	CG	53739077	53739344	0.1097
TP<TT	Chr 1	CG	53821627	53821685	0.1072
TP>TT	Chr 1	CG	53915320	53915389	-0.1042
TP>TT	Chr 1	CG	53968370	53968650	-0.124
TP>TT	Chr 1	CG	54062231	54062357	-0.1033
TP>TT	Chr 1	CG	54075845	54075974	-0.1126
TP>TT	Chr 1	CG	54076435	54076527	-0.1391
TP>TT	Chr 1	CG	54112739	54112842	-0.1131
TP>TT	Chr 1	CG	54119629	54119729	-0.1275
TP<TT	Chr 1	CG	54148126	54148269	0.1041
TP>TT	Chr 1	CG	54201116	54201238	-0.1328
TP>TT	Chr 1	CG	54254300	54254591	-0.1016
TP>TT	Chr 1	CG	54275572	54276059	-0.1247
TP>TT	Chr 1	CG	54290069	54290195	-0.1536
TP>TT	Chr 1	CG	54295781	54295816	-0.1305
TP>TT	Chr 1	CG	54337907	54337990	-0.1128
TP>TT	Chr 1	CG	54369292	54369423	-0.102
TP>TT	Chr 1	CG	54432006	54432152	-0.1015
TP>TT	Chr 1	CG	54651764	54652038	-0.1015
TP<TT	Chr 1	CG	54662199	54662242	0.1149
TP>TT	Chr 1	CG	54674815	54675199	-0.1515
TP>TT	Chr 1	CG	54686282	54686529	-0.1049
TP>TT	Chr 1	CG	54722692	54722735	-0.1172
TP>TT	Chr 1	CG	54763727	54763831	-0.1208
TP>TT	Chr 1	CG	54800622	54800760	-0.1203
TP>TT	Chr 1	CG	54917879	54918049	-0.2501
TP>TT	Chr 1	CG	54948525	54948754	-0.1222
TP>TT	Chr 1	CG	55244485	55244505	-0.1141
TP>TT	Chr 1	CG	55429018	55429161	-0.1074
TP>TT	Chr 1	CG	55485750	55486119	-0.1205
TP>TT	Chr 1	CG	55501461	55501841	-0.1125
TP>TT	Chr 1	CG	55513890	55514318	-0.1055
TP>TT	Chr 1	CG	55521529	55521569	-0.1195
TP>TT	Chr 1	CG	55638113	55638150	-0.1001
TP>TT	Chr 1	CG	55676124	55676378	-0.1568
TP>TT	Chr 1	CG	55784187	55784458	-0.1043
TP>TT	Chr 1	CG	55806603	55806635	-0.1176
TP>TT	Chr 1	CG	55821746	55821851	-0.1129
TP>TT	Chr 1	CG	55853088	55853284	-0.1217
TP<TT	Chr 1	CG	55904014	55904025	0.1755
TP<TT	Chr 1	CG	55940476	55940513	0.1009
TP>TT	Chr 1	CG	56059602	56059769	-0.1636
TP>TT	Chr 1	CG	56067469	56067476	-0.11
TP>TT	Chr 1	CG	56333020	56333062	-0.1029
TP>TT	Chr 1	CG	56345927	56345991	-0.1123
TP>TT	Chr 1	CG	56354622	56354692	-0.1022
TP>TT	Chr 1	CG	56408111	56408187	-0.2368
TP>TT	Chr 1	CG	56413839	56413921	-0.1461
TP>TT	Chr 1	CG	56430000	56430121	-0.1207
TP>TT	Chr 1	CG	56471354	56471696	-0.1019
TP>TT	Chr 1	CG	56572243	56572324	-0.1971
TP>TT	Chr 1	CG	56588894	56589422	-0.1238
TP>TT	Chr 1	CG	56659038	56659079	-0.1819
TP>TT	Chr 1	CG	56671810	56671882	-0.122
TP>TT	Chr 1	CG	56679579	56679808	-0.1147
TP>TT	Chr 1	CG	56817652	56817912	-0.1014
TP>TT	Chr 1	CG	56835910	56835966	-0.1073
TP>TT	Chr 1	CG	56898442	56898617	-0.133
TP>TT	Chr 1	CG	56916189	56916275	-0.112
TP>TT	Chr 1	CG	56947243	56947313	-0.1225
TP>TT	Chr 1	CG	56980179	56980381	-0.1103
TP>TT	Chr 1	CG	57130382	57130488	-0.1197
TP>TT	Chr 1	CG	57290823	57290871	-0.1218
TP>TT	Chr 1	CG	57387081	57387130	-0.1207
TP>TT	Chr 1	CG	57428040	57428283	-0.1187
TP>TT	Chr 1	CG	57629700	57629740	-0.1009
TP>TT	Chr 1	CG	57654506	57654631	-0.1185
TP>TT	Chr 1	CG	57675892	57675908	-0.1457
TP>TT	Chr 1	CG	57757459	57757602	-0.1237
TP>TT	Chr 1	CG	57796744	57796802	-0.1401
TP>TT	Chr 1	CG	57804876	57804955	-0.1632
TP>TT	Chr 1	CG	57841148	57841181	-0.1277
TP>TT	Chr 1	CG	57886521	57886649	-0.1356
TP>TT	Chr 1	CG	58009496	58009628	-0.1275
TP<TT	Chr 1	CG	58160931	58160977	0.1186
TP<TT	Chr 1	CG	58303863	58304107	0.1308
TP>TT	Chr 1	CG	58306458	58306502	-0.7006
TP>TT	Chr 1	CG	58395371	58395509	-0.1004
TP>TT	Chr 1	CG	58425564	58425718	-0.1623
TP<TT	Chr 1	CG	58482659	58482733	0.4144
TP>TT	Chr 1	CG	58483750	58483910	-0.1384
TP>TT	Chr 1	CG	58489625	58489790	-0.1099
TP>TT	Chr 1	CG	58526525	58526579	-0.1211
TP>TT	Chr 1	CG	58555579	58555589	-0.1037
TP>TT	Chr 1	CG	58614544	58614688	-0.1287
TP>TT	Chr 1	CG	58615905	58615944	-0.1043
TP>TT	Chr 1	CG	58696247	58696358	-0.2171
TP>TT	Chr 1	CG	59011496	59011536	-0.1114
TP>TT	Chr 1	CG	59017111	59017243	-0.1308
TP>TT	Chr 1	CG	59078072	59078189	-0.1221
TP>TT	Chr 1	CG	59085757	59085791	-0.1079
TP>TT	Chr 1	CG	59089330	59089474	-0.1282
TP>TT	Chr 1	CG	59317481	59317525	-0.3771
TP>TT	Chr 1	CG	59344754	59344993	-0.18
TP>TT	Chr 1	CG	59625987	59626055	-0.1221
TP>TT	Chr 1	CG	59648702	59648777	-0.1011
TP>TT	Chr 1	CG	59680770	59680812	-0.1502
TP>TT	Chr 1	CG	59693613	59693811	-0.109
TP>TT	Chr 1	CG	59733390	59733628	-0.1016
TP>TT	Chr 1	CG	59753715	59754162	-0.1241
TP>TT	Chr 1	CG	59766816	59766923	-0.106
TP<TT	Chr 1	CG	59830377	59830475	0.2106
TP>TT	Chr 1	CG	59885315	59885392	-0.1177
TP>TT	Chr 1	CG	59890976	59891012	-0.1043
TP>TT	Chr 1	CG	59913776	59913957	-0.141
TP>TT	Chr 1	CG	60008494	60008580	-0.1042
TP>TT	Chr 1	CG	60103284	60103417	-0.2382
TP>TT	Chr 1	CG	60123303	60123463	-0.1118
TP>TT	Chr 1	CG	60159017	60159094	-0.103
TP>TT	Chr 1	CG	60164287	60164748	-0.1227
TP>TT	Chr 1	CG	60178707	60178736	-0.1309
TP>TT	Chr 1	CG	60185715	60185769	-0.208
TP>TT	Chr 1	CG	60187712	60187758	-0.1007
TP>TT	Chr 1	CG	60192632	60192908	-0.1032
TP>TT	Chr 1	CG	60418557	60418586	-0.1421
TP>TT	Chr 1	CG	60419749	60419895	-0.1251
TP>TT	Chr 1	CG	60454044	60454319	-0.1015
TP>TT	Chr 1	CG	60655766	60655832	-0.114
TP>TT	Chr 1	CG	60665054	60665089	-0.1306
TP>TT	Chr 1	CG	60701000	60701092	-0.1287
TP>TT	Chr 1	CG	60754163	60754265	-0.186
TP>TT	Chr 1	CG	60975552	60975710	-0.1055
TP>TT	Chr 1	CG	61080432	61080758	-0.1081
TP>TT	Chr 1	CG	61089767	61089790	-0.1046
TP>TT	Chr 1	CG	61173268	61173394	-0.1001
TP<TT	Chr 1	CG	61207992	61208047	0.1161
TP>TT	Chr 1	CG	61222210	61222283	-0.1052
TP>TT	Chr 1	CG	61413049	61413123	-0.1059
TP>TT	Chr 1	CG	61435806	61435900	-0.1123
TP>TT	Chr 1	CG	61477289	61477554	-0.1345
TP>TT	Chr 1	CG	61505007	61505105	-0.106
TP>TT	Chr 1	CG	61820246	61820286	-0.1639
TP>TT	Chr 1	CG	61973850	61973985	-0.1002
TP>TT	Chr 1	CG	62000772	62000857	-0.124
TP>TT	Chr 1	CG	62334703	62334758	-0.1439
TP>TT	Chr 1	CG	62338121	62338482	-0.1136
TP>TT	Chr 1	CG	62482060	62482093	-0.163
TP>TT	Chr 1	CG	62485663	62485918	-0.1224
TP>TT	Chr 1	CG	62498850	62499003	-0.1049
TP>TT	Chr 1	CG	62577592	62577609	-0.1411
TP>TT	Chr 1	CG	62588254	62588500	-0.2735
TP>TT	Chr 1	CG	62632159	62632346	-0.1044
TP>TT	Chr 1	CG	62658680	62658798	-0.1001
TP>TT	Chr 1	CG	62659437	62659463	-0.1042
TP<TT	Chr 1	CG	62675814	62675899	0.4684
TP>TT	Chr 1	CG	62741766	62741856	-0.3063
TP<TT	Chr 1	CG	62809725	62809863	0.1371
TP>TT	Chr 1	CG	62832208	62832288	-0.1003
TP>TT	Chr 1	CG	62841149	62841187	-0.1
TP>TT	Chr 1	CG	62964166	62964237	-0.1254
TP>TT	Chr 1	CG	62989856	62989910	-0.1067
TP>TT	Chr 1	CG	63011033	63011285	-0.1111
TP<TT	Chr 1	CG	63013860	63013895	0.1223
TP>TT	Chr 1	CG	63227858	63227932	-0.1304
TP>TT	Chr 1	CG	63309866	63309888	-0.1374
TP<TT	Chr 1	CG	63409621	63409820	0.2354
TP>TT	Chr 1	CG	63564993	63565173	-0.1151
TP>TT	Chr 1	CG	63636626	63636652	-0.1442
TP>TT	Chr 1	CG	63653224	63653354	-0.119
TP>TT	Chr 1	CG	63850998	63851007	-0.1123
TP>TT	Chr 1	CG	63857585	63857776	-0.1094
TP>TT	Chr 1	CG	64107290	64107339	-0.5657
TP>TT	Chr 1	CG	64126623	64126806	-0.1505
TP<TT	Chr 1	CG	64316655	64316680	0.4063
TP>TT	Chr 1	CG	64491462	64491506	-0.1256
TP>TT	Chr 1	CG	64623852	64623897	-0.1397
TP<TT	Chr 1	CG	64717863	64718002	0.4286
TP>TT	Chr 1	CG	64771196	64771401	-0.1642
TP>TT	Chr 1	CG	64842959	64843052	-0.115
TP>TT	Chr 1	CG	64878644	64878688	-0.1473
TP>TT	Chr 1	CG	65017376	65017414	-0.1028
TP>TT	Chr 1	CG	65068131	65068275	-0.1275
TP>TT	Chr 1	CG	65076455	65076555	-0.1118
TP>TT	Chr 1	CG	65162418	65162457	-0.1459
TP>TT	Chr 1	CG	65320751	65321035	-0.1819
TP>TT	Chr 1	CG	65323852	65323994	-0.1013
TP<TT	Chr 1	CG	65581695	65581879	0.1186
TP>TT	Chr 1	CG	65620102	65620222	-0.1303
TP>TT	Chr 1	CG	65762210	65762239	-0.1223
TP>TT	Chr 1	CG	66129827	66129868	-0.2241
TP>TT	Chr 1	CG	66204219	66204323	-0.1365
TP>TT	Chr 1	CG	66384197	66384518	-0.1476
TP>TT	Chr 1	CG	66589903	66589997	-0.1216
TP>TT	Chr 1	CG	66645183	66645344	-0.1011
TP>TT	Chr 1	CG	66774956	66775016	-0.1765
TP>TT	Chr 1	CG	66902772	66902874	-0.1081
TP>TT	Chr 1	CG	66928832	66929006	-0.1526
TP>TT	Chr 1	CG	67006612	67006948	-0.1223
TP>TT	Chr 1	CG	67167768	67168130	-0.117
TP>TT	Chr 1	CG	67192676	67192769	-0.1012
TP>TT	Chr 1	CG	67259942	67260000	-0.1002
TP<TT	Chr 1	CG	67462837	67462891	0.1008
TP>TT	Chr 1	CG	67560406	67560424	-0.134
TP>TT	Chr 1	CG	67704901	67704936	-0.1195
TP>TT	Chr 1	CG	67923096	67923151	-0.3228
TP>TT	Chr 1	CG	67924195	67924387	-0.1246
TP>TT	Chr 1	CG	67973709	67973743	-0.1561
TP>TT	Chr 1	CG	68300003	68300052	-0.1443
TP>TT	Chr 1	CG	68382081	68382170	-0.1012
TP>TT	Chr 1	CG	68407257	68407283	-0.4121
TP>TT	Chr 1	CG	68431898	68431983	-0.1442
TP>TT	Chr 1	CG	68635872	68635899	-0.1214
TP>TT	Chr 1	CG	68656173	68656264	-0.1124
TP>TT	Chr 1	CG	68686386	68686467	-0.1095
TP>TT	Chr 1	CG	68934051	68934100	-0.1212
TP>TT	Chr 1	CG	69025588	69025598	-0.101
TP<TT	Chr 1	CG	69268787	69269041	0.1185
TP<TT	Chr 1	CG	69475520	69475551	0.3269
TP<TT	Chr 1	CG	69475654	69475686	0.1474
TP>TT	Chr 1	CG	69517315	69517543	-0.1521
TP>TT	Chr 1	CG	69556706	69556769	-0.1028
TP>TT	Chr 1	CG	69651548	69651786	-0.1114
TP>TT	Chr 1	CG	70047008	70047160	-0.1028
TP>TT	Chr 1	CG	70065541	70065584	-0.1393
TP<TT	Chr 1	CG	70130596	70130660	0.1393
TP>TT	Chr 1	CG	70328433	70328790	-0.122
TP>TT	Chr 1	CG	70346178	70346263	-0.129
TP>TT	Chr 1	CG	70361148	70361254	-0.1026
TP>TT	Chr 1	CG	70419511	70419552	-0.105
TP>TT	Chr 1	CG	70452462	70452485	-0.1032
TP>TT	Chr 1	CG	70656617	70656639	-0.1046
TP>TT	Chr 1	CG	70662946	70663274	-0.2978
TP>TT	Chr 1	CG	71009125	71009354	-0.1136
TP>TT	Chr 1	CG	71145326	71145606	-0.1242
TP<TT	Chr 1	CG	71743289	71743547	0.2513
TP<TT	Chr 1	CG	71808004	71808024	0.5154
TP>TT	Chr 1	CG	71823697	71823819	-0.1026
TP>TT	Chr 1	CG	71954624	71954636	-0.1351
TP>TT	Chr 1	CG	72002721	72002764	-0.1268
TP>TT	Chr 1	CG	72154506	72154589	-0.1044
TP<TT	Chr 1	CG	72283345	72283358	0.2545
TP<TT	Chr 1	CG	72362959	72363098	0.1867
TP>TT	Chr 1	CG	72401074	72401172	-0.1008
TP>TT	Chr 1	CG	72407233	72407259	-0.1345
TP>TT	Chr 1	CG	72459360	72459572	-0.1198
TP>TT	Chr 1	CG	72540447	72540479	-0.1473
TP>TT	Chr 1	CG	72604351	72605473	-0.1236
TP>TT	Chr 1	CG	72613774	72613958	-0.1001
TP>TT	Chr 1	CG	72738639	72738699	-0.1102
TP>TT	Chr 1	CG	73357207	73357259	-0.2664
TP>TT	Chr 1	CG	73479303	73479447	-0.1076
TP>TT	Chr 1	CG	73496216	73496301	-0.1427
TP>TT	Chr 1	CG	73563292	73563414	-0.1042
TP>TT	Chr 1	CG	73690166	73690195	-0.1019
TP>TT	Chr 1	CG	73694826	73694857	-0.1151
TP>TT	Chr 1	CG	73767476	73767758	-0.2028
TP>TT	Chr 1	CG	73820674	73820750	-0.106
TP>TT	Chr 1	CG	74117873	74117935	-0.107
TP>TT	Chr 1	CG	74159283	74159323	-0.1324
TP>TT	Chr 1	CG	74239545	74239584	-0.1016
TP>TT	Chr 1	CG	74256622	74256776	-0.106
TP>TT	Chr 1	CG	74294750	74294953	-0.1355
TP>TT	Chr 1	CG	74327207	74327359	-0.171
TP<TT	Chr 1	CG	74496678	74496774	0.218
TP>TT	Chr 1	CG	74626119	74626344	-0.1117
TP>TT	Chr 1	CG	74791510	74791569	-0.1203
TP>TT	Chr 1	CG	74794535	74794600	-0.1356
TP>TT	Chr 1	CG	74830174	74830322	-0.1706
TP<TT	Chr 1	CG	74870239	74870263	0.4419
TP>TT	Chr 1	CG	74976501	74976674	-0.1063
TP>TT	Chr 1	CG	75159672	75159707	-0.1178
TP>TT	Chr 1	CG	75484926	75484988	-0.381
TP>TT	Chr 1	CG	76148983	76149105	-0.1415
TP<TT	Chr 1	CG	76297373	76297387	0.6652
TP>TT	Chr 1	CG	76405197	76405373	-0.1119
TP>TT	Chr 1	CG	77080450	77080536	-0.1944
TP>TT	Chr 1	CG	77159987	77160121	-0.1164
TP>TT	Chr 1	CG	77396896	77396977	-0.1091
TP>TT	Chr 1	CG	77412686	77412780	-0.1293
TP<TT	Chr 1	CG	77569980	77570104	0.1586
TP>TT	Chr 1	CG	77610868	77610983	-0.102
TP<TT	Chr 1	CG	77702670	77702719	0.2635
TP>TT	Chr 1	CG	77739924	77739993	-0.2519
TP>TT	Chr 1	CG	77785608	77785645	-0.2496
TP>TT	Chr 1	CG	78176111	78176180	-0.1424
TP>TT	Chr 1	CG	78178506	78178578	-0.131
TP>TT	Chr 1	CG	78182271	78182335	-0.1123
TP>TT	Chr 1	CG	78199101	78199184	-0.1313
TP<TT	Chr 1	CG	78592581	78592716	0.3204
TP<TT	Chr 1	CG	78599188	78599207	0.3741
TP<TT	Chr 1	CG	78704808	78704922	0.164
TP>TT	Chr 1	CG	78715175	78715268	-0.1192
TP>TT	Chr 1	CG	79102520	79102610	-0.1971
TP<TT	Chr 1	CG	79102743	79102920	0.1908
TP>TT	Chr 1	CG	79105381	79105564	-0.2189
TP<TT	Chr 1	CG	79105693	79105738	0.5235
TP<TT	Chr 1	CG	79146291	79146719	0.2313
TP<TT	Chr 1	CG	79327394	79327441	0.2209
TP<TT	Chr 1	CG	79328479	79328574	0.2702
TP<TT	Chr 1	CG	79654790	79654825	0.2425
TP<TT	Chr 1	CG	79739610	79739728	0.2279
TP<TT	Chr 1	CG	79792880	79792977	0.194
TP>TT	Chr 1	CG	79824811	79824982	-0.2103
TP<TT	Chr 1	CG	79889295	79889673	0.2088
TP<TT	Chr 1	CG	79978023	79978043	0.3255
TP<TT	Chr 1	CG	79997061	79997159	0.1362
TP<TT	Chr 1	CG	79998117	79998444	0.1142
TP>TT	Chr 1	CG	80064155	80064308	-0.4297
TP>TT	Chr 1	CG	80077569	80077662	-0.4481
TP>TT	Chr 1	CG	80078535	80078605	-0.1446
TP>TT	Chr 1	CG	80161960	80161993	-0.1382
TP>TT	Chr 1	CG	80163786	80164063	-0.1
TP<TT	Chr 1	CG	80188446	80188559	0.2995
TP>TT	Chr 1	CG	80192800	80192962	-0.4153
TP>TT	Chr 1	CG	80193003	80193028	-0.2622
TP>TT	Chr 1	CG	80432781	80432817	-0.2812
TP>TT	Chr 1	CG	80441554	80441577	-0.4762
TP<TT	Chr 1	CG	80517111	80517240	0.2146
TP<TT	Chr 1	CG	80542162	80542562	0.163
TP>TT	Chr 1	CG	80590602	80590664	-0.2337
TP>TT	Chr 1	CG	80708112	80708301	-0.1478
TP<TT	Chr 1	CG	81029730	81029876	0.1828
TP<TT	Chr 1	CG	81070548	81070591	0.2648
TP<TT	Chr 1	CG	81070702	81070724	0.3268
TP<TT	Chr 1	CG	81322860	81322910	0.3642
TP>TT	Chr 1	CG	81619694	81619966	-0.1565
TP>TT	Chr 1	CG	81650554	81650600	-0.2137
TP<TT	Chr 1	CG	81795954	81796021	0.2497
TP<TT	Chr 1	CG	81797940	81798075	0.3028
TP<TT	Chr 1	CG	82012285	82012373	0.2052
TP<TT	Chr 1	CG	82129064	82129183	0.1031
TP>TT	Chr 1	CG	82157255	82157286	-0.2452
TP<TT	Chr 1	CG	82170726	82170869	0.2821
TP<TT	Chr 1	CG	82278696	82279013	0.1681
TP<TT	Chr 1	CG	82439789	82439957	0.1732
TP>TT	Chr 1	CG	82524600	82524717	-0.2636
TP<TT	Chr 1	CG	82680988	82681005	0.2444
TP<TT	Chr 1	CG	82685062	82685071	0.3073
TP<TT	Chr 1	CG	82693194	82693284	0.2273
TP<TT	Chr 1	CG	82698926	82699198	0.1136
TP<TT	Chr 1	CG	82703336	82703527	0.3268
TP<TT	Chr 1	CG	82705068	82705202	0.3478
TP<TT	Chr 1	CG	82722644	82722677	0.1873
TP<TT	Chr 1	CG	82760385	82760505	0.4701
TP>TT	Chr 1	CG	82798685	82798985	-0.2059
TP>TT	Chr 1	CG	82852656	82852772	-0.4503
TP<TT	Chr 1	CG	82922763	82923067	0.1197
TP>TT	Chr 1	CG	82928174	82928236	-0.1463
TP>TT	Chr 1	CG	82944644	82944662	-0.2783
TP>TT	Chr 1	CG	82947434	82947452	-0.4013
TP>TT	Chr 1	CG	83093344	83093383	-0.1839
TP<TT	Chr 1	CG	83096986	83097019	0.1936
TP>TT	Chr 1	CG	83104650	83104722	-0.1033
TP>TT	Chr 1	CG	83248799	83248899	-0.2446
TP>TT	Chr 1	CG	83250735	83250771	-0.1554
TP>TT	Chr 1	CG	83604962	83605096	-0.1935
TP<TT	Chr 1	CG	83934965	83935308	0.2874
TP>TT	Chr 1	CG	83967316	83967342	-0.2556
TP<TT	Chr 1	CG	84228931	84228957	0.1377
TP>TT	Chr 1	CG	84302582	84302593	-0.1203
TP<TT	Chr 1	CG	84308317	84308330	0.3963
TP<TT	Chr 1	CG	84322369	84322452	0.1086
TP<TT	Chr 1	CG	84331551	84331797	0.3259
TP<TT	Chr 1	CG	84339132	84339189	0.136
TP<TT	Chr 1	CG	84380221	84380317	0.2866
TP<TT	Chr 1	CG	84471472	84471519	0.1099
TP>TT	Chr 1	CG	84676521	84676627	-0.2718
TP>TT	Chr 1	CG	84720556	84720651	-0.2416
TP>TT	Chr 1	CG	84744264	84744374	-0.1366
TP<TT	Chr 1	CG	84864810	84864891	0.3172
TP>TT	Chr 1	CG	84924209	84924348	-0.1277
TP<TT	Chr 1	CG	85405820	85406183	0.2311
TP>TT	Chr 1	CG	85464342	85464387	-0.1316
TP>TT	Chr 1	CG	85541373	85541536	-0.3027
TP<TT	Chr 1	CG	85590808	85590967	0.2872
TP<TT	Chr 1	CG	85616178	85616286	0.1024
TP<TT	Chr 1	CG	85679874	85679986	0.1934
TP<TT	Chr 1	CG	85899080	85899244	0.1607
TP<TT	Chr 1	CG	86174649	86174668	0.2276
TP<TT	Chr 1	CG	86205093	86205333	0.1258
TP<TT	Chr 1	CG	86310916	86311228	0.3206
TP<TT	Chr 1	CG	86323819	86324217	0.1142
TP<TT	Chr 1	CG	86324584	86324795	0.2183
TP<TT	Chr 1	CG	86426219	86426251	0.192
TP>TT	Chr 1	CG	86426849	86426867	-0.1102
TP<TT	Chr 1	CG	86454054	86454085	0.281
TP>TT	Chr 1	CG	86468773	86468836	-0.2428
TP>TT	Chr 1	CG	86596537	86596720	-0.1856
TP>TT	Chr 1	CG	86758897	86759109	-0.1149
TP>TT	Chr 1	CG	86795661	86795979	-0.1071
TP<TT	Chr 1	CG	86986666	86986699	0.2357
TP>TT	Chr 1	CG	87072562	87072603	-0.1217
TP<TT	Chr 1	CG	87143887	87143934	0.3613
TP>TT	Chr 1	CG	87182067	87182148	-0.1162
TP<TT	Chr 1	CG	87316227	87316276	0.4244
TP>TT	Chr 1	CG	87436381	87436538	-0.2513
TP<TT	Chr 1	CG	87596981	87597048	0.2797
TP<TT	Chr 1	CG	87639288	87639345	0.2039
TP>TT	Chr 1	CG	87655861	87655969	-0.1798
TP<TT	Chr 1	CG	87689067	87689487	0.14
TP<TT	Chr 1	CG	87736957	87737202	0.2467
TP>TT	Chr 1	CG	87808626	87808661	-0.2058
TP>TT	Chr 1	CG	87842640	87842662	-0.2142
TP>TT	Chr 1	CG	87852899	87853064	-0.2924
TP<TT	Chr 1	CG	88240792	88240988	0.1143
TP>TT	Chr 1	CG	88398644	88398733	-0.4367
TP<TT	Chr 1	CG	88490654	88490710	0.1648
TP<TT	Chr 1	CG	88662903	88662959	0.3342
TP<TT	Chr 1	CG	88724355	88724383	0.4139
TP>TT	Chr 1	CG	88827480	88827515	-0.101
TP<TT	Chr 1	CG	88842812	88842892	0.28
TP<TT	Chr 1	CG	88860774	88860801	0.4373
TP>TT	Chr 1	CG	88876090	88876121	-0.1419
TP<TT	Chr 1	CG	89052781	89052821	0.1528
TP>TT	Chr 1	CG	89111192	89111229	-0.1151
TP<TT	Chr 1	CG	89112546	89112594	0.4909
TP>TT	Chr 1	CG	89321647	89321667	-0.2902
TP>TT	Chr 1	CG	89324520	89324605	-0.1706
TP<TT	Chr 1	CG	89464909	89464977	0.4334
TP<TT	Chr 1	CG	89777680	89777921	0.3763
TP<TT	Chr 1	CG	89986860	89987043	0.3128
TP>TT	Chr 1	CG	90032596	90032660	-0.2956
TP>TT	Chr 1	CG	90108610	90108633	-0.162
TP>TT	Chr 1	CG	90206847	90207014	-0.1023
TP<TT	Chr 1	CG	90575215	90575252	0.1599
TP<TT	Chr 1	CG	90590936	90590960	0.2794
TP>TT	Chr 1	CG	90631657	90631773	-0.1385
TP>TT	Chr 1	CG	90668567	90668692	-0.4528
TP<TT	Chr 1	CG	90707649	90707727	0.3806
TP<TT	Chr 1	CG	90919549	90919690	0.1493
TP<TT	Chr 1	CG	90996900	90997313	0.119
TP<TT	Chr 1	CG	91123706	91124134	0.2381
TP>TT	Chr 1	CG	91237701	91237838	-0.1763
TP>TT	Chr 1	CG	91378706	91378731	-0.2412
TP<TT	Chr 1	CG	91389241	91389385	0.2858
TP>TT	Chr 1	CG	91440756	91440798	-0.335
TP>TT	Chr 1	CG	91463532	91463551	-0.296
TP>TT	Chr 1	CG	91524073	91524301	-0.1084
TP<TT	Chr 1	CG	91790995	91791580	0.105
TP>TT	Chr 1	CG	91894519	91894589	-0.1056
TP>TT	Chr 1	CG	92069029	92069224	-0.2505
TP>TT	Chr 1	CG	92117578	92117703	-0.3147
TP<TT	Chr 1	CG	92122665	92122739	0.1567
TP<TT	Chr 1	CG	92318227	92318584	0.2514
TP<TT	Chr 1	CG	92571590	92571896	0.419
TP<TT	Chr 1	CG	92599559	92600394	0.1547
TP<TT	Chr 1	CG	92600394	92600441	0.1287
TP<TT	Chr 1	CG	92675760	92675802	0.2845
TP<TT	Chr 1	CG	92734341	92734514	0.2098
TP<TT	Chr 1	CG	92773494	92773615	0.2819
TP>TT	Chr 1	CG	93053501	93053593	-0.2662
TP>TT	Chr 1	CG	93066435	93066647	-0.201
TP>TT	Chr 1	CG	93235700	93235705	-0.1915
TP<TT	Chr 1	CG	93328692	93329068	0.165
TP>TT	Chr 1	CG	93550874	93551008	-0.1878
TP>TT	Chr 1	CG	93834962	93835181	-0.2409
TP>TT	Chr 1	CG	94242943	94243362	-0.1921
TP<TT	Chr 1	CG	94470020	94470109	0.4029
TP<TT	Chr 1	CG	94487148	94487255	0.1013
TP<TT	Chr 1	CG	94561919	94562085	0.283
TP<TT	Chr 1	CG	94587631	94588036	0.31
TP<TT	Chr 1	CG	94808425	94808641	0.2769
TP>TT	Chr 1	CG	94886428	94886689	-0.2718
TP>TT	Chr 1	CG	95092018	95092211	-0.2176
TP>TT	Chr 1	CG	95130271	95130320	-0.3167
TP>TT	Chr 1	CG	95214883	95214927	-0.1168
TP<TT	Chr 1	CG	95571178	95571315	0.1487
TP<TT	Chr 1	CG	95769821	95770087	0.2203
TP<TT	Chr 1	CG	95793026	95793172	0.4474
TP>TT	Chr 1	CG	95800997	95801035	-0.1379
TP>TT	Chr 1	CG	95824274	95824700	-0.112
TP>TT	Chr 1	CG	95825364	95825525	-0.1619
TP<TT	Chr 1	CG	95946376	95946468	0.4638
TP<TT	Chr 1	CG	96033747	96034215	0.2668
TP>TT	Chr 1	CG	96084028	96084084	-0.2167
TP<TT	Chr 1	CG	96147571	96147868	0.1019
TP<TT	Chr 1	CG	96218301	96218474	0.1088
TP<TT	Chr 1	CG	96228685	96228705	0.3567
TP>TT	Chr 1	CG	96284083	96284204	-0.3885
TP>TT	Chr 1	CG	96573588	96573780	-0.2775
TP>TT	Chr 1	CG	96597655	96597836	-0.2002
TP>TT	Chr 1	CG	96616464	96616535	-0.1047
TP<TT	Chr 1	CG	96698959	96699054	0.4019
TP>TT	Chr 1	CG	96807495	96807509	-0.4382
TP<TT	Chr 1	CG	96965118	96965169	0.1882
TP>TT	Chr 1	CG	97080885	97081041	-0.2416
TP<TT	Chr 1	CG	97148490	97148570	0.3196
TP>TT	Chr 1	CG	97161360	97161459	-0.1181
TP>TT	Chr 1	CG	97165662	97165687	-0.1402
TP>TT	Chr 1	CG	97174796	97174830	-0.4875
TP<TT	Chr 1	CG	97180668	97180756	0.1486
TP>TT	Chr 1	CG	97193151	97193271	-0.2016
TP>TT	Chr 1	CG	97211153	97211160	-0.4778
TP>TT	Chr 1	CG	97211173	97211327	-0.2881
TP>TT	Chr 1	CG	97401928	97402332	-0.2075
TP>TT	Chr 1	CG	97402911	97403075	-0.39
TP<TT	Chr 1	CG	97464728	97464789	0.3571
TP<TT	Chr 1	CG	97490811	97490882	0.1247
TP>TT	Chr 1	CG	97523624	97523637	-0.1679
TP>TT	Chr 1	CG	97530278	97530419	-0.1481
TP<TT	Chr 1	CG	97641627	97641791	0.3514
TP<TT	Chr 1	CG	97724427	97724587	0.1059
TP<TT	Chr 1	CG	97800851	97800894	0.3127
TP>TT	Chr 1	CG	97856661	97856742	-0.281
TP<TT	Chr 1	CG	97998278	97998382	0.1292
TP<TT	Chr 1	CG	98107011	98107295	0.11
TP<TT	Chr 1	CG	98118492	98118526	0.2635
TP>TT	Chr 1	CG	98543072	98543099	-0.1404
TP<TT	Chr 2	CG	123	167	0.1946
TP>TT	Chr 2	CG	459	994	-0.271
TP>TT	Chr 2	CG	5322	5423	-0.1003
TP>TT	Chr 2	CG	76287	76367	-0.132
TP>TT	Chr 2	CG	231083	231149	-0.1484
TP>TT	Chr 2	CG	247607	247841	-0.1319
TP>TT	Chr 2	CG	261433	261446	-0.1053
TP>TT	Chr 2	CG	277200	277432	-0.1011
TP>TT	Chr 2	CG	282719	282956	-0.1101
TP>TT	Chr 2	CG	370181	370257	-0.1316
TP>TT	Chr 2	CG	516596	516807	-0.1205
TP>TT	Chr 2	CG	603867	603939	-0.1159
TP>TT	Chr 2	CG	607327	607425	-0.1217
TP<TT	Chr 2	CG	741939	742042	0.1368
TP>TT	Chr 2	CG	809804	809854	-0.1053
TP<TT	Chr 2	CG	932979	933014	0.1069
TP>TT	Chr 2	CG	991551	991585	-0.1983
TP>TT	Chr 2	CG	994366	994393	-0.1148
TP>TT	Chr 2	CG	1002569	1002653	-0.1346
TP>TT	Chr 2	CG	1025091	1025333	-0.1274
TP>TT	Chr 2	CG	1043488	1043644	-0.1423
TP>TT	Chr 2	CG	1058467	1058535	-0.1489
TP>TT	Chr 2	CG	1153250	1153318	-0.1052
TP>TT	Chr 2	CG	1186720	1186773	-0.1482
TP>TT	Chr 2	CG	1220185	1220207	-0.1441
TP>TT	Chr 2	CG	1232454	1232662	-0.1483
TP>TT	Chr 2	CG	1325140	1325281	-0.1044
TP>TT	Chr 2	CG	1345690	1345727	-0.1195
TP>TT	Chr 2	CG	1375758	1375923	-0.1067
TP>TT	Chr 2	CG	1485539	1485644	-0.1207
TP>TT	Chr 2	CG	1487860	1487879	-0.1307
TP>TT	Chr 2	CG	1579896	1580018	-0.1289
TP>TT	Chr 2	CG	1583257	1583631	-0.1096
TP<TT	Chr 2	CG	1641954	1641995	0.1462
TP>TT	Chr 2	CG	2048100	2048376	-0.1278
TP>TT	Chr 2	CG	2147929	2148017	-0.1152
TP>TT	Chr 2	CG	2255647	2255767	-0.1136
TP>TT	Chr 2	CG	2383121	2383441	-0.1052
TP>TT	Chr 2	CG	2404726	2404821	-0.1211
TP>TT	Chr 2	CG	2596239	2596531	-0.1099
TP>TT	Chr 2	CG	2617668	2618048	-0.113
TP>TT	Chr 2	CG	2741104	2741196	-0.1426
TP>TT	Chr 2	CG	2871902	2872186	-0.1238
TP>TT	Chr 2	CG	2941250	2941798	-0.1101
TP>TT	Chr 2	CG	3052995	3053067	-0.3498
TP>TT	Chr 2	CG	3080870	3080925	-0.1107
TP>TT	Chr 2	CG	3099783	3100011	-0.1003
TP>TT	Chr 2	CG	3100052	3100144	-0.1003
TP>TT	Chr 2	CG	3107594	3107657	-0.1499
TP<TT	Chr 2	CG	3115991	3116229	0.1236
TP>TT	Chr 2	CG	3116825	3116862	-0.106
TP<TT	Chr 2	CG	3343350	3343552	0.202
TP>TT	Chr 2	CG	3571502	3571563	-0.1292
TP>TT	Chr 2	CG	3680929	3681142	-0.2169
TP>TT	Chr 2	CG	3736344	3736437	-0.1051
TP>TT	Chr 2	CG	3753493	3753527	-0.2811
TP<TT	Chr 2	CG	3826227	3826258	0.138
TP>TT	Chr 2	CG	3828835	3829432	-0.1198
TP>TT	Chr 2	CG	3880561	3880605	-0.104
TP>TT	Chr 2	CG	3881140	3881151	-0.1077
TP>TT	Chr 2	CG	3885747	3885896	-0.1369
TP>TT	Chr 2	CG	3961656	3961723	-0.1015
TP>TT	Chr 2	CG	4206616	4206888	-0.1009
TP>TT	Chr 2	CG	4226428	4226480	-0.1122
TP<TT	Chr 2	CG	4247262	4247803	0.1219
TP>TT	Chr 2	CG	4419703	4419902	-0.1009
TP>TT	Chr 2	CG	4453011	4453049	-0.1018
TP>TT	Chr 2	CG	4463470	4463498	-0.1659
TP>TT	Chr 2	CG	4485802	4485931	-0.2125
TP>TT	Chr 2	CG	4530799	4530878	-0.1278
TP>TT	Chr 2	CG	4590374	4590394	-0.1073
TP>TT	Chr 2	CG	4610673	4610795	-0.1943
TP>TT	Chr 2	CG	5348319	5348656	-0.1707
TP>TT	Chr 2	CG	5385062	5385122	-0.1259
TP>TT	Chr 2	CG	5409257	5409406	-0.1096
TP>TT	Chr 2	CG	5501311	5501454	-0.1171
TP>TT	Chr 2	CG	5512845	5512881	-0.102
TP>TT	Chr 2	CG	5608064	5608331	-0.1155
TP>TT	Chr 2	CG	5649633	5649671	-0.1354
TP>TT	Chr 2	CG	5771716	5771792	-0.1064
TP>TT	Chr 2	CG	5818252	5818438	-0.1104
TP>TT	Chr 2	CG	5847196	5847235	-0.3645
TP>TT	Chr 2	CG	5894290	5894351	-0.165
TP>TT	Chr 2	CG	5906404	5906423	-0.1104
TP>TT	Chr 2	CG	5916340	5916390	-0.104
TP>TT	Chr 2	CG	6084119	6084351	-0.3365
TP>TT	Chr 2	CG	6084366	6085353	-0.1504
TP>TT	Chr 2	CG	6112182	6112405	-0.1054
TP<TT	Chr 2	CG	6164229	6164344	0.1647
TP>TT	Chr 2	CG	6217442	6217459	-0.1069
TP>TT	Chr 2	CG	6236025	6236132	-0.1027
TP>TT	Chr 2	CG	6283231	6283288	-0.1101
TP>TT	Chr 2	CG	6290699	6290805	-0.1348
TP>TT	Chr 2	CG	6292471	6292646	-0.1489
TP>TT	Chr 2	CG	6437753	6437967	-0.1107
TP>TT	Chr 2	CG	6478343	6478426	-0.1271
TP>TT	Chr 2	CG	6520103	6520710	-0.1118
TP>TT	Chr 2	CG	6525221	6525481	-0.1033
TP>TT	Chr 2	CG	6672030	6672267	-0.1101
TP<TT	Chr 2	CG	6742153	6742234	0.2966
TP>TT	Chr 2	CG	6763252	6763276	-0.1356
TP>TT	Chr 2	CG	6777069	6777322	-0.1397
TP>TT	Chr 2	CG	6794381	6794565	-0.1068
TP>TT	Chr 2	CG	6815096	6815246	-0.1067
TP>TT	Chr 2	CG	6832715	6832744	-0.112
TP>TT	Chr 2	CG	6834670	6834766	-0.1145
TP>TT	Chr 2	CG	6851697	6851766	-0.1007
TP>TT	Chr 2	CG	6890052	6890135	-0.1202
TP>TT	Chr 2	CG	6919921	6920207	-0.1013
TP>TT	Chr 2	CG	6989161	6989246	-0.1081
TP<TT	Chr 2	CG	7006924	7007017	0.1618
TP>TT	Chr 2	CG	7109026	7109243	-0.116
TP>TT	Chr 2	CG	7214629	7214669	-0.1159
TP>TT	Chr 2	CG	7294102	7294149	-0.2509
TP>TT	Chr 2	CG	7376616	7376737	-0.1111
TP>TT	Chr 2	CG	7454293	7454337	-0.1496
TP>TT	Chr 2	CG	7466360	7466394	-0.1078
TP>TT	Chr 2	CG	7534711	7534759	-0.1048
TP>TT	Chr 2	CG	7566926	7567002	-0.1009
TP>TT	Chr 2	CG	7579723	7579748	-0.1079
TP>TT	Chr 2	CG	7685654	7685670	-0.1066
TP>TT	Chr 2	CG	7750919	7751038	-0.2586
TP>TT	Chr 2	CG	7796353	7796543	-0.1012
TP>TT	Chr 2	CG	8089783	8089930	-0.1115
TP>TT	Chr 2	CG	8138976	8139140	-0.1089
TP>TT	Chr 2	CG	8161357	8161389	-0.1144
TP>TT	Chr 2	CG	8181413	8181438	-0.1604
TP<TT	Chr 2	CG	8242262	8242598	0.161
TP<TT	Chr 2	CG	8300471	8300509	0.1386
TP>TT	Chr 2	CG	8381090	8381184	-0.1004
TP>TT	Chr 2	CG	8394179	8394204	-0.1071
TP>TT	Chr 2	CG	8451253	8451373	-0.1664
TP>TT	Chr 2	CG	8472111	8472190	-0.1646
TP>TT	Chr 2	CG	8486165	8486556	-0.1091
TP>TT	Chr 2	CG	8506463	8506496	-0.1148
TP>TT	Chr 2	CG	8565490	8565509	-0.1379
TP>TT	Chr 2	CG	8657732	8657828	-0.1076
TP>TT	Chr 2	CG	8746612	8746781	-0.1596
TP>TT	Chr 2	CG	8886734	8886864	-0.1121
TP>TT	Chr 2	CG	9163908	9163945	-0.155
TP>TT	Chr 2	CG	9168384	9168444	-0.1473
TP>TT	Chr 2	CG	9177785	9177912	-0.1241
TP>TT	Chr 2	CG	9218450	9218499	-0.1161
TP>TT	Chr 2	CG	9268133	9268224	-0.1691
TP>TT	Chr 2	CG	9307816	9308018	-0.1053
TP>TT	Chr 2	CG	9313782	9313876	-0.1048
TP>TT	Chr 2	CG	9325469	9325558	-0.1291
TP<TT	Chr 2	CG	9338818	9338926	0.1385
TP>TT	Chr 2	CG	9396381	9396416	-0.1495
TP>TT	Chr 2	CG	9398241	9398820	-0.1121
TP<TT	Chr 2	CG	9418717	9418781	0.1615
TP>TT	Chr 2	CG	9436745	9436895	-0.1015
TP>TT	Chr 2	CG	9441928	9441953	-0.1189
TP<TT	Chr 2	CG	9468389	9468415	0.5615
TP>TT	Chr 2	CG	9473676	9473728	-0.1436
TP>TT	Chr 2	CG	9478456	9478475	-0.1067
TP>TT	Chr 2	CG	9511796	9511938	-0.115
TP>TT	Chr 2	CG	9527448	9527509	-0.1061
TP>TT	Chr 2	CG	9560566	9560598	-0.1305
TP<TT	Chr 2	CG	9595082	9595148	0.1267
TP>TT	Chr 2	CG	9602571	9602695	-0.1048
TP>TT	Chr 2	CG	9605565	9605616	-0.1993
TP>TT	Chr 2	CG	9702631	9702658	-0.1167
TP>TT	Chr 2	CG	12909777	12909840	-0.1056
TP>TT	Chr 2	CG	12954587	12954644	-0.1033
TP>TT	Chr 2	CG	12984990	12985106	-0.3388
TP>TT	Chr 2	CG	13067137	13067167	-0.1225
TP>TT	Chr 2	CG	13089982	13090101	-0.1021
TP>TT	Chr 2	CG	13094532	13094897	-0.1134
TP>TT	Chr 2	CG	13097916	13098056	-0.1015
TP>TT	Chr 2	CG	13111161	13111378	-0.1063
TP>TT	Chr 2	CG	13226726	13226792	-0.1105
TP>TT	Chr 2	CG	13379983	13380051	-0.1151
TP>TT	Chr 2	CG	13492406	13492497	-0.1537
TP<TT	Chr 2	CG	13510631	13510778	0.114
TP>TT	Chr 2	CG	13554725	13554741	-0.1094
TP>TT	Chr 2	CG	13640679	13640912	-0.1962
TP>TT	Chr 2	CG	13692609	13692671	-0.1137
TP>TT	Chr 2	CG	13789720	13789815	-0.1049
TP>TT	Chr 2	CG	13894907	13894997	-0.1174
TP>TT	Chr 2	CG	13911337	13911368	-0.1117
TP>TT	Chr 2	CG	13930417	13930458	-0.1414
TP>TT	Chr 2	CG	13982346	13982392	-0.1318
TP>TT	Chr 2	CG	14148330	14148430	-0.1114
TP>TT	Chr 2	CG	14193481	14193523	-0.1209
TP>TT	Chr 2	CG	14214510	14214548	-0.1077
TP>TT	Chr 2	CG	14251505	14251530	-0.1132
TP>TT	Chr 2	CG	14251698	14251878	-0.1208
TP>TT	Chr 2	CG	14321489	14321558	-0.1256
TP>TT	Chr 2	CG	14356232	14356262	-0.1022
TP>TT	Chr 2	CG	14432777	14433016	-0.1234
TP>TT	Chr 2	CG	14471693	14471758	-0.1377
TP>TT	Chr 2	CG	14472401	14472764	-0.1011
TP>TT	Chr 2	CG	14495258	14495414	-0.1336
TP>TT	Chr 2	CG	14519806	14519986	-0.1442
TP>TT	Chr 2	CG	14554247	14554257	-0.1031
TP>TT	Chr 2	CG	14815328	14815409	-0.106
TP>TT	Chr 2	CG	14824186	14824429	-0.1027
TP>TT	Chr 2	CG	14839245	14839355	-0.1033
TP>TT	Chr 2	CG	15105325	15105334	-0.1033
TP>TT	Chr 2	CG	15289231	15289428	-0.1602
TP>TT	Chr 2	CG	15348889	15349032	-0.1249
TP>TT	Chr 2	CG	15505975	15505984	-0.1204
TP>TT	Chr 2	CG	15531787	15532022	-0.1008
TP>TT	Chr 2	CG	15555893	15555983	-0.1228
TP>TT	Chr 2	CG	15559111	15559366	-0.1235
TP>TT	Chr 2	CG	15836288	15836365	-0.1072
TP>TT	Chr 2	CG	15877985	15878301	-0.116
TP>TT	Chr 2	CG	16076749	16076931	-0.2725
TP>TT	Chr 2	CG	16205299	16205363	-0.2096
TP>TT	Chr 2	CG	16427218	16427300	-0.1169
TP>TT	Chr 2	CG	16443650	16443803	-0.1017
TP>TT	Chr 2	CG	16776639	16776909	-0.1085
TP>TT	Chr 2	CG	16792605	16792685	-0.1418
TP>TT	Chr 2	CG	16929888	16929947	-0.1185
TP>TT	Chr 2	CG	16978114	16978245	-0.145
TP>TT	Chr 2	CG	17000357	17000415	-0.1009
TP>TT	Chr 2	CG	17003835	17004210	-0.1018
TP>TT	Chr 2	CG	17053399	17053943	-0.1201
TP>TT	Chr 2	CG	17111174	17111540	-0.1333
TP>TT	Chr 2	CG	17368838	17369026	-0.1062
TP>TT	Chr 2	CG	17633599	17633662	-0.1123
TP>TT	Chr 2	CG	17669880	17670138	-0.1575
TP>TT	Chr 2	CG	17694673	17694871	-0.1278
TP>TT	Chr 2	CG	17772739	17772760	-0.1044
TP>TT	Chr 2	CG	17821837	17821849	-0.1178
TP>TT	Chr 2	CG	17889938	17890173	-0.1238
TP>TT	Chr 2	CG	17903165	17903290	-0.213
TP>TT	Chr 2	CG	17956716	17956755	-0.124
TP<TT	Chr 2	CG	17977504	17977527	0.4161
TP>TT	Chr 2	CG	18110322	18110638	-0.11
TP>TT	Chr 2	CG	18115466	18115694	-0.1443
TP>TT	Chr 2	CG	18123239	18123430	-0.1683
TP>TT	Chr 2	CG	18126782	18126884	-0.1086
TP>TT	Chr 2	CG	18174356	18174426	-0.1296
TP>TT	Chr 2	CG	18292074	18292223	-0.1556
TP>TT	Chr 2	CG	18342748	18342768	-0.1096
TP>TT	Chr 2	CG	18452793	18452930	-0.1731
TP>TT	Chr 2	CG	18563971	18564073	-0.1237
TP>TT	Chr 2	CG	18568134	18568347	-0.1083
TP>TT	Chr 2	CG	18580721	18580863	-0.1388
TP<TT	Chr 2	CG	18592101	18592153	0.1293
TP>TT	Chr 2	CG	18752938	18752969	-0.214
TP>TT	Chr 2	CG	18762941	18763092	-0.1012
TP>TT	Chr 2	CG	18797682	18797706	-0.1489
TP>TT	Chr 2	CG	18904297	18904374	-0.1359
TP>TT	Chr 2	CG	18906804	18907070	-0.1131
TP>TT	Chr 2	CG	18914660	18914669	-0.1457
TP>TT	Chr 2	CG	19125558	19125636	-0.2599
TP>TT	Chr 2	CG	19161615	19161626	-0.1076
TP>TT	Chr 2	CG	19256233	19256465	-0.1389
TP>TT	Chr 2	CG	19279642	19282685	-0.1238
TP>TT	Chr 2	CG	19293508	19293585	-0.184
TP>TT	Chr 2	CG	19327164	19327316	-0.1297
TP>TT	Chr 2	CG	19329053	19329093	-0.1417
TP>TT	Chr 2	CG	19333499	19333528	-0.1252
TP>TT	Chr 2	CG	19336245	19336565	-0.1151
TP>TT	Chr 2	CG	19343249	19343290	-0.114
TP>TT	Chr 2	CG	19344143	19344305	-0.1518
TP>TT	Chr 2	CG	19846934	19846985	-0.2324
TP>TT	Chr 2	CG	19888663	19888695	-0.145
TP>TT	Chr 2	CG	19889060	19889105	-0.1038
TP>TT	Chr 2	CG	19892577	19892658	-0.1106
TP>TT	Chr 2	CG	19914236	19914298	-0.1088
TP>TT	Chr 2	CG	19926812	19926852	-0.1013
TP>TT	Chr 2	CG	19932963	19932996	-0.1544
TP>TT	Chr 2	CG	19946101	19946143	-0.1266
TP>TT	Chr 2	CG	19955303	19955344	-0.1218
TP<TT	Chr 2	CG	20001374	20001460	0.1069
TP>TT	Chr 2	CG	20075326	20075418	-0.1451
TP<TT	Chr 2	CG	20082955	20083235	0.4693
TP>TT	Chr 2	CG	20168297	20168378	-0.2211
TP>TT	Chr 2	CG	20184624	20184739	-0.1647
TP>TT	Chr 2	CG	20214137	20214299	-0.1032
TP>TT	Chr 2	CG	20228965	20229068	-0.208
TP>TT	Chr 2	CG	20248298	20248562	-0.1097
TP>TT	Chr 2	CG	20396747	20397036	-0.1154
TP>TT	Chr 2	CG	20399225	20399272	-0.1143
TP>TT	Chr 2	CG	20458477	20458548	-0.115
TP>TT	Chr 2	CG	20475022	20475325	-0.1129
TP<TT	Chr 2	CG	20504227	20504401	0.1144
TP>TT	Chr 2	CG	20533351	20533415	-0.3146
TP>TT	Chr 2	CG	20539984	20540021	-0.1012
TP>TT	Chr 2	CG	20574916	20575039	-0.106
TP>TT	Chr 2	CG	20612417	20612490	-0.1148
TP>TT	Chr 2	CG	20635076	20635086	-0.1036
TP>TT	Chr 2	CG	20722561	20722739	-0.1013
TP>TT	Chr 2	CG	20737363	20737459	-0.1301
TP>TT	Chr 2	CG	20738671	20738693	-0.1393
TP>TT	Chr 2	CG	20889485	20890281	-0.1148
TP>TT	Chr 2	CG	20935114	20935126	-0.1014
TP>TT	Chr 2	CG	21095258	21095349	-0.1169
TP>TT	Chr 2	CG	21112774	21112891	-0.102
TP>TT	Chr 2	CG	21199208	21199472	-0.1977
TP>TT	Chr 2	CG	21304451	21304606	-0.1535
TP>TT	Chr 2	CG	21325912	21325970	-0.1097
TP>TT	Chr 2	CG	21379444	21379612	-0.1412
TP>TT	Chr 2	CG	21407017	21407504	-0.1147
TP>TT	Chr 2	CG	21473641	21473764	-0.1415
TP>TT	Chr 2	CG	21530406	21530504	-0.1394
TP>TT	Chr 2	CG	21533295	21533533	-0.1134
TP>TT	Chr 2	CG	21536297	21536319	-0.1405
TP<TT	Chr 2	CG	21580676	21580900	0.1039
TP>TT	Chr 2	CG	21630618	21630988	-0.1074
TP>TT	Chr 2	CG	21828343	21828419	-0.1796
TP>TT	Chr 2	CG	21851208	21851374	-0.109
TP>TT	Chr 2	CG	21907085	21907219	-0.1061
TP<TT	Chr 2	CG	22051369	22051425	0.5042
TP>TT	Chr 2	CG	22137164	22137278	-0.1164
TP>TT	Chr 2	CG	22181444	22181463	-0.1596
TP>TT	Chr 2	CG	22203544	22203559	-0.1495
TP>TT	Chr 2	CG	22261746	22261812	-0.1437
TP>TT	Chr 2	CG	22466574	22466637	-0.1008
TP>TT	Chr 2	CG	22577775	22577863	-0.1191
TP<TT	Chr 2	CG	22793510	22793528	0.2425
TP<TT	Chr 2	CG	23215617	23215660	0.5754
TP>TT	Chr 2	CG	23228374	23228402	-0.1538
TP>TT	Chr 2	CG	23344351	23344390	-0.1097
TP>TT	Chr 2	CG	23351268	23351296	-0.1354
TP>TT	Chr 2	CG	23426239	23426271	-0.1343
TP>TT	Chr 2	CG	23609719	23609900	-0.1823
TP>TT	Chr 2	CG	23775495	23775799	-0.1287
TP<TT	Chr 2	CG	23845965	23846196	0.2519
TP>TT	Chr 2	CG	23856286	23856353	-0.3713
TP>TT	Chr 2	CG	23901884	23901959	-0.1373
TP>TT	Chr 2	CG	24308769	24308818	-0.1034
TP>TT	Chr 2	CG	24462696	24462813	-0.1006
TP>TT	Chr 2	CG	24630446	24630471	-0.3849
TP>TT	Chr 2	CG	24741487	24741522	-0.1033
TP>TT	Chr 2	CG	24971400	24971469	-0.1196
TP<TT	Chr 2	CG	24990014	24990149	0.216
TP>TT	Chr 2	CG	25010529	25010585	-0.2441
TP<TT	Chr 2	CG	25058002	25058053	0.4597
TP>TT	Chr 2	CG	25250780	25250792	-0.4158
TP>TT	Chr 2	CG	25400019	25400102	-0.1304
TP>TT	Chr 2	CG	25407623	25407755	-0.1617
TP>TT	Chr 2	CG	25429148	25429213	-0.1559
TP>TT	Chr 2	CG	25586486	25586569	-0.1137
TP>TT	Chr 2	CG	25685327	25685411	-0.1096
TP>TT	Chr 2	CG	25719380	25719502	-0.1202
TP>TT	Chr 2	CG	25776165	25776208	-0.1066
TP<TT	Chr 2	CG	25868413	25868522	0.2909
TP>TT	Chr 2	CG	25934367	25934488	-0.2866
TP>TT	Chr 2	CG	26103616	26103673	-0.1102
TP>TT	Chr 2	CG	26107522	26107739	-0.165
TP>TT	Chr 2	CG	26116412	26116565	-0.1176
TP<TT	Chr 2	CG	26264391	26264651	0.1219
TP<TT	Chr 2	CG	26270521	26270587	0.118
TP>TT	Chr 2	CG	26412863	26412897	-0.3031
TP>TT	Chr 2	CG	26474037	26474158	-0.1042
TP>TT	Chr 2	CG	26660382	26660496	-0.1129
TP>TT	Chr 2	CG	26756137	26756218	-0.1796
TP>TT	Chr 2	CG	26979059	26979336	-0.1392
TP>TT	Chr 2	CG	26994330	26994502	-0.1834
TP>TT	Chr 2	CG	27120356	27120539	-0.1419
TP<TT	Chr 2	CG	27347106	27347247	0.229
TP>TT	Chr 2	CG	27647193	27647281	-0.1211
TP>TT	Chr 2	CG	27853473	27853634	-0.1244
TP>TT	Chr 2	CG	27942538	27942737	-0.1174
TP>TT	Chr 2	CG	28180531	28180741	-0.1108
TP>TT	Chr 2	CG	28236368	28236670	-0.1413
TP>TT	Chr 2	CG	28346301	28346339	-0.1171
TP>TT	Chr 2	CG	28381632	28381949	-0.1037
TP<TT	Chr 2	CG	28449847	28449916	0.2891
TP>TT	Chr 2	CG	28748847	28748976	-0.4271
TP>TT	Chr 2	CG	28904902	28904948	-0.1142
TP>TT	Chr 2	CG	29160560	29160627	-0.103
TP<TT	Chr 2	CG	29167386	29167431	0.1314
TP>TT	Chr 2	CG	29209842	29209991	-0.1306
TP>TT	Chr 2	CG	29500422	29500664	-0.1244
TP>TT	Chr 2	CG	29508411	29508690	-0.2061
TP>TT	Chr 2	CG	29582396	29582584	-0.117
TP<TT	Chr 2	CG	29730472	29730670	0.2626
TP>TT	Chr 2	CG	29804378	29804793	-0.1387
TP>TT	Chr 2	CG	29955640	29955898	-0.1031
TP>TT	Chr 2	CG	30008971	30009054	-0.1013
TP>TT	Chr 2	CG	30015964	30015998	-0.1111
TP>TT	Chr 2	CG	30099122	30099264	-0.1104
TP>TT	Chr 2	CG	30311088	30311389	-0.1173
TP>TT	Chr 2	CG	30373534	30373603	-0.1114
TP>TT	Chr 2	CG	30409905	30409993	-0.1578
TP<TT	Chr 2	CG	30526149	30526307	0.4517
TP<TT	Chr 2	CG	30602955	30603023	0.2805
TP<TT	Chr 2	CG	30649537	30649664	0.1326
TP<TT	Chr 2	CG	30838268	30838333	0.2922
TP>TT	Chr 2	CG	31126585	31126642	-0.103
TP>TT	Chr 2	CG	31185929	31186026	-0.1358
TP<TT	Chr 2	CG	31202206	31202536	0.1844
TP>TT	Chr 2	CG	31210929	31211140	-0.1176
TP>TT	Chr 2	CG	31259686	31259738	-0.1315
TP<TT	Chr 2	CG	32918184	32918309	0.1448
TP<TT	Chr 2	CG	32988202	32988279	0.1148
TP<TT	Chr 2	CG	33300662	33300949	0.1728
TP>TT	Chr 2	CG	33373123	33373517	-0.3179
TP>TT	Chr 2	CG	33615406	33615429	-0.4123
TP<TT	Chr 2	CG	33761428	33761439	0.1102
TP>TT	Chr 2	CG	33799762	33799885	-0.2958
TP<TT	Chr 2	CG	33844235	33844290	0.3238
TP>TT	Chr 2	CG	33932423	33932490	-0.1123
TP>TT	Chr 2	CG	33949424	33949485	-0.1823
TP<TT	Chr 2	CG	34013717	34013958	0.1273
TP>TT	Chr 2	CG	34122352	34122450	-0.3869
TP>TT	Chr 2	CG	34408836	34408889	-0.1506
TP<TT	Chr 2	CG	34529510	34529599	0.1942
TP<TT	Chr 2	CG	34576038	34576051	0.1646
TP>TT	Chr 2	CG	34695908	34695991	-0.1037
TP<TT	Chr 2	CG	34912067	34912296	0.1298
TP<TT	Chr 2	CG	34927985	34928275	0.1874
TP>TT	Chr 2	CG	35021993	35022122	-0.1284
TP<TT	Chr 2	CG	35234852	35234904	0.2313
TP>TT	Chr 2	CG	35293722	35293803	-0.312
TP>TT	Chr 2	CG	35403671	35403725	-0.1815
TP>TT	Chr 2	CG	35474154	35474253	-0.127
TP>TT	Chr 2	CG	35528722	35528782	-0.1448
TP<TT	Chr 2	CG	35547144	35547194	0.4395
TP<TT	Chr 2	CG	35756557	35756752	0.5584
TP<TT	Chr 2	CG	35860228	35860254	0.1926
TP>TT	Chr 2	CG	35865677	35865791	-0.1925
TP<TT	Chr 2	CG	35870712	35870761	0.3324
TP<TT	Chr 2	CG	35974020	35974097	0.3616
TP>TT	Chr 2	CG	36041889	36041995	-0.1563
TP<TT	Chr 2	CG	36047876	36047894	0.2983
TP<TT	Chr 2	CG	36104724	36104763	0.1476
TP>TT	Chr 2	CG	36212343	36212508	-0.1982
TP>TT	Chr 2	CG	36353960	36354037	-0.2898
TP>TT	Chr 2	CG	36356785	36357020	-0.1264
TP<TT	Chr 2	CG	36383566	36383623	0.2439
TP<TT	Chr 2	CG	36389924	36389988	0.2124
TP>TT	Chr 2	CG	36418609	36418623	-0.2597
TP>TT	Chr 2	CG	36614703	36614776	-0.2576
TP<TT	Chr 2	CG	36650137	36650371	0.1997
TP>TT	Chr 2	CG	36681574	36681773	-0.141
TP<TT	Chr 2	CG	36710893	36710940	0.1905
TP>TT	Chr 2	CG	36713469	36713513	-0.3828
TP<TT	Chr 2	CG	36742370	36742471	0.436
TP<TT	Chr 2	CG	36763286	36763459	0.2155
TP>TT	Chr 2	CG	36776135	36776239	-0.2759
TP<TT	Chr 2	CG	36778969	36779173	0.1427
TP<TT	Chr 2	CG	36842624	36843198	0.3108
TP<TT	Chr 2	CG	36896058	36896245	0.3811
TP<TT	Chr 2	CG	36923723	36923749	0.2525
TP>TT	Chr 2	CG	36950245	36950588	-0.1791
TP>TT	Chr 2	CG	37109226	37109248	-0.1552
TP>TT	Chr 2	CG	37109454	37109513	-0.1007
TP>TT	Chr 2	CG	37156868	37156909	-0.1209
TP>TT	Chr 2	CG	37291016	37291037	-0.1504
TP<TT	Chr 2	CG	37367000	37367311	0.1806
TP<TT	Chr 2	CG	37482112	37482271	0.2429
TP<TT	Chr 2	CG	37555597	37555659	0.1368
TP>TT	Chr 2	CG	37614348	37614366	-0.3607
TP>TT	Chr 2	CG	37614366	37614381	-0.3319
TP<TT	Chr 2	CG	37645050	37645154	0.5587
TP<TT	Chr 2	CG	37646795	37646809	0.5871
TP<TT	Chr 2	CG	37671958	37672164	0.1231
TP>TT	Chr 2	CG	37715983	37716008	-0.2505
TP>TT	Chr 2	CG	37759536	37760032	-0.2259
TP>TT	Chr 2	CG	37831025	37831103	-0.125
TP>TT	Chr 2	CG	37852739	37852767	-0.1861
TP<TT	Chr 2	CG	37863342	37863456	0.4572
TP>TT	Chr 2	CG	37896691	37896729	-0.4382
TP>TT	Chr 2	CG	37937372	37937634	-0.1176
TP<TT	Chr 2	CG	38030719	38030842	0.4948
TP<TT	Chr 2	CG	38128705	38128793	0.7057
TP<TT	Chr 2	CG	38158743	38158898	0.1437
TP<TT	Chr 2	CG	38195970	38195994	0.2596
TP<TT	Chr 2	CG	38196128	38196143	0.3695
TP>TT	Chr 2	CG	38289809	38289888	-0.4625
TP>TT	Chr 2	CG	38412890	38412980	-0.2271
TP>TT	Chr 2	CG	38586697	38586759	-0.2146
TP>TT	Chr 2	CG	38617477	38617573	-0.2807
TP>TT	Chr 2	CG	38617725	38617774	-0.2274
TP<TT	Chr 2	CG	38624601	38624714	0.1748
TP<TT	Chr 2	CG	39072388	39072465	0.3009
TP<TT	Chr 2	CG	39226679	39227277	0.2609
TP<TT	Chr 2	CG	39356070	39356155	0.1391
TP<TT	Chr 2	CG	39359028	39359269	0.2031
TP<TT	Chr 2	CG	39359509	39359569	0.2756
TP<TT	Chr 2	CG	39359676	39359851	0.1874
TP>TT	Chr 2	CG	39365967	39366039	-0.1229
TP<TT	Chr 2	CG	39384971	39385050	0.1635
TP<TT	Chr 2	CG	39518718	39518777	0.4714
TP<TT	Chr 2	CG	39803069	39803117	0.2011
TP<TT	Chr 2	CG	39831336	39831435	0.3293
TP>TT	Chr 2	CG	39962425	39962567	-0.5032
TP>TT	Chr 2	CG	39964620	39964750	-0.1764
TP>TT	Chr 2	CG	40055765	40055818	-0.3427
TP>TT	Chr 2	CG	40174087	40174258	-0.176
TP>TT	Chr 2	CG	40262253	40262335	-0.1631
TP>TT	Chr 2	CG	40263140	40263298	-0.2835
TP>TT	Chr 2	CG	40271083	40271415	-0.2421
TP>TT	Chr 2	CG	40274292	40274727	-0.3755
TP>TT	Chr 2	CG	40289455	40289575	-0.5237
TP>TT	Chr 2	CG	40320646	40320663	-0.3383
TP>TT	Chr 2	CG	40382672	40382786	-0.6498
TP<TT	Chr 2	CG	40503476	40503549	0.275
TP<TT	Chr 2	CG	40505870	40506037	0.3344
TP<TT	Chr 2	CG	40515723	40515799	0.2878
TP<TT	Chr 2	CG	40519896	40520063	0.2998
TP<TT	Chr 2	CG	40550067	40550113	0.2448
TP<TT	Chr 2	CG	40567660	40567672	0.3482
TP>TT	Chr 2	CG	40567805	40567811	-0.6207
TP<TT	Chr 2	CG	40689588	40689746	0.1581
TP<TT	Chr 2	CG	40858275	40858430	0.1997
TP>TT	Chr 2	CG	40872739	40872858	-0.3481
TP<TT	Chr 2	CG	41066753	41066932	0.1623
TP>TT	Chr 2	CG	41159037	41159179	-0.164
TP<TT	Chr 2	CG	41313749	41313903	0.2283
TP>TT	Chr 2	CG	41504532	41504649	-0.247
TP>TT	Chr 2	CG	41538419	41538500	-0.1445
TP<TT	Chr 2	CG	41568460	41568525	0.1482
TP<TT	Chr 2	CG	41751087	41751139	0.5277
TP>TT	Chr 2	CG	41807836	41808221	-0.1584
TP>TT	Chr 2	CG	41826606	41826664	-0.1125
TP>TT	Chr 2	CG	41941686	41941716	-0.2554
TP>TT	Chr 2	CG	41976685	41976719	-0.2987
TP<TT	Chr 2	CG	42051745	42052138	0.1071
TP<TT	Chr 2	CG	42087836	42087896	0.365
TP>TT	Chr 2	CG	42152956	42153035	-0.2559
TP>TT	Chr 2	CG	42279346	42279415	-0.3537
TP>TT	Chr 2	CG	42415634	42415716	-0.1252
TP>TT	Chr 2	CG	42473956	42473983	-0.1725
TP>TT	Chr 2	CG	42587018	42587100	-0.324
TP<TT	Chr 2	CG	42931206	42931361	0.4409
TP<TT	Chr 2	CG	42935684	42935796	0.6123
TP<TT	Chr 2	CG	42997824	42997948	0.3579
TP<TT	Chr 2	CG	43042305	43042335	0.3625
TP<TT	Chr 2	CG	43050434	43050502	0.1358
TP<TT	Chr 2	CG	43086478	43086494	0.3589
TP<TT	Chr 2	CG	43144822	43144958	0.4026
TP>TT	Chr 2	CG	43279713	43279721	-0.2089
TP<TT	Chr 2	CG	43346986	43347021	0.4374
TP>TT	Chr 2	CG	43394044	43394141	-0.2032
TP>TT	Chr 2	CG	43412549	43412717	-0.2274
TP<TT	Chr 2	CG	43465060	43465180	0.3696
TP>TT	Chr 2	CG	43507860	43507920	-0.4499
TP>TT	Chr 2	CG	43726461	43726520	-0.102
TP<TT	Chr 2	CG	43782916	43783112	0.1615
TP<TT	Chr 2	CG	43792547	43792642	0.2178
TP>TT	Chr 2	CG	43921473	43921524	-0.2098
TP>TT	Chr 2	CG	43960185	43960285	-0.6233
TP>TT	Chr 2	CG	44025809	44025863	-0.3357
TP>TT	Chr 2	CG	44549545	44549645	-0.1485
TP>TT	Chr 2	CG	44642266	44642349	-0.3196
TP>TT	Chr 2	CG	44653456	44653619	-0.2642
TP<TT	Chr 2	CG	44731264	44731418	0.1965
TP>TT	Chr 2	CG	44826416	44826512	-0.3694
TP>TT	Chr 2	CG	45198659	45198713	-0.4725
TP>TT	Chr 2	CG	45233270	45233364	-0.4154
TP>TT	Chr 2	CG	45381492	45381615	-0.4031
TP<TT	Chr 2	CG	45423676	45423820	0.114
TP<TT	Chr 2	CG	45639932	45640162	0.1875
TP>TT	Chr 2	CG	45663678	45663702	-0.2783
TP<TT	Chr 2	CG	45766861	45767042	0.1161
TP>TT	Chr 2	CG	45814223	45814240	-0.5419
TP>TT	Chr 2	CG	45841400	45841433	-0.2989
TP<TT	Chr 2	CG	45907807	45907856	0.474
TP<TT	Chr 2	CG	45997742	45998263	0.1418
TP>TT	Chr 2	CG	46028516	46028608	-0.2885
TP>TT	Chr 2	CG	46036444	46036492	-0.1008
TP>TT	Chr 2	CG	46085798	46085990	-0.1199
TP>TT	Chr 2	CG	46112831	46112960	-0.2504
TP>TT	Chr 2	CG	46385590	46385644	-0.2528
TP>TT	Chr 2	CG	46386378	46386457	-0.2576
TP<TT	Chr 2	CG	46405462	46405604	0.1441
TP<TT	Chr 2	CG	46528650	46528808	0.1321
TP<TT	Chr 2	CG	46850767	46851237	0.1478
TP>TT	Chr 2	CG	47089319	47089653	-0.1222
TP<TT	Chr 2	CG	47372853	47373222	0.2565
TP>TT	Chr 2	CG	47415141	47415261	-0.2477
TP>TT	Chr 2	CG	47515257	47515320	-0.359
TP<TT	Chr 2	CG	47559311	47559631	0.1826
TP<TT	Chr 2	CG	47898155	47898497	0.1202
TP>TT	Chr 2	CG	47933211	47933492	-0.2868
TP>TT	Chr 2	CG	47998770	47998866	-0.2944
TP<TT	Chr 2	CG	48081378	48081502	0.1068
TP>TT	Chr 2	CG	48285127	48285214	-0.1042
TP>TT	Chr 2	CG	48416121	48416173	-0.2182
TP<TT	Chr 2	CG	48463601	48463711	0.4627
TP<TT	Chr 2	CG	48553248	48553408	0.1426
TP<TT	Chr 2	CG	48668313	48668333	0.2885
TP>TT	Chr 2	CG	48706718	48706798	-0.137
TP>TT	Chr 2	CG	48922540	48922795	-0.1608
TP>TT	Chr 2	CG	49025061	49025108	-0.1455
TP<TT	Chr 2	CG	49304496	49304614	0.469
TP<TT	Chr 2	CG	49417201	49417391	0.2077
TP<TT	Chr 2	CG	49417596	49417716	0.1303
TP>TT	Chr 2	CG	49462442	49462473	-0.1106
TP>TT	Chr 2	CG	49462569	49462627	-0.4277
TP>TT	Chr 2	CG	49541395	49541635	-0.1223
TP>TT	Chr 2	CG	49567399	49567508	-0.1798
TP>TT	Chr 2	CG	49618602	49618742	-0.1702
TP<TT	Chr 2	CG	49667868	49668132	0.2055
TP>TT	Chr 2	CG	49857825	49857882	-0.2431
TP<TT	Chr 2	CG	49923375	49923431	0.3771
TP<TT	Chr 2	CG	49923466	49923513	0.2234
TP<TT	Chr 2	CG	49946492	49946540	0.3109
TP>TT	Chr 2	CG	49948566	49948791	-0.1918
TP>TT	Chr 2	CG	49952765	49952925	-0.1403
TP>TT	Chr 2	CG	50052115	50052499	-0.1396
TP>TT	Chr 2	CG	50335719	50335879	-0.1407
TP>TT	Chr 2	CG	50354112	50354169	-0.4746
TP>TT	Chr 2	CG	50354172	50354248	-0.198
TP>TT	Chr 2	CG	50375841	50376213	-0.2871
TP<TT	Chr 2	CG	50542287	50542538	0.1006
TP>TT	Chr 2	CG	50712481	50712625	-0.1224
TP>TT	Chr 2	CG	50778854	50779037	-0.3548
TP>TT	Chr 2	CG	50890947	50890987	-0.1218
TP<TT	Chr 2	CG	50966635	50966746	0.3734
TP>TT	Chr 2	CG	51196853	51197101	-0.3408
TP>TT	Chr 2	CG	51313688	51314009	-0.1347
TP<TT	Chr 2	CG	51325363	51325392	0.2
TP<TT	Chr 2	CG	51334553	51334604	0.1426
TP>TT	Chr 2	CG	51440532	51440543	-0.2127
TP<TT	Chr 2	CG	51488163	51488374	0.2186
TP<TT	Chr 2	CG	51636758	51636775	0.3676
TP<TT	Chr 2	CG	51639910	51640134	0.2268
TP<TT	Chr 2	CG	51662823	51662931	0.3294
TP<TT	Chr 2	CG	51682174	51682373	0.1275
TP>TT	Chr 2	CG	51717158	51717305	-0.3181
TP<TT	Chr 2	CG	51765263	51765326	0.1145
TP<TT	Chr 2	CG	51919410	51919630	0.1328
TP<TT	Chr 2	CG	52076497	52076583	0.1826
TP>TT	Chr 2	CG	52095766	52095947	-0.1314
TP>TT	Chr 2	CG	52101278	52101416	-0.172
TP>TT	Chr 2	CG	52270338	52270348	-0.2548
TP>TT	Chr 2	CG	52359578	52359698	-0.2834
TP<TT	Chr 2	CG	52378474	52378663	0.1053
TP<TT	Chr 2	CG	52398872	52398894	0.3084
TP>TT	Chr 2	CG	52435388	52435448	-0.1073
TP>TT	Chr 2	CG	52449240	52449271	-0.1509
TP<TT	Chr 2	CG	52487059	52487159	0.1546
TP>TT	Chr 2	CG	52488521	52488547	-0.2173
TP<TT	Chr 2	CG	52488720	52488779	0.3222
TP>TT	Chr 2	CG	52564623	52564795	-0.4962
TP>TT	Chr 2	CG	52599032	52599120	-0.1718
TP<TT	Chr 2	CG	52818891	52818910	0.18
TP<TT	Chr 2	CG	53486151	53486249	0.1774
TP>TT	Chr 2	CG	53509895	53509993	-0.1601
TP<TT	Chr 2	CG	53510083	53510256	0.1793
TP<TT	Chr 2	CG	53523928	53524105	0.1632
TP>TT	Chr 2	CG	53524344	53524504	-0.2465
TP>TT	Chr 2	CG	53540757	53540857	-0.2187
TP<TT	Chr 2	CG	53710722	53710829	0.2479
TP>TT	Chr 2	CG	53928761	53928945	-0.2168
TP>TT	Chr 2	CG	54309629	54309827	-0.1197
TP<TT	Chr 2	CG	54595569	54595839	0.2766
TP<TT	Chr 2	CG	54952460	54952533	0.3827
TP<TT	Chr 2	CG	55305864	55305935	0.1602
TP>TT	Chr 3	CG	13632	13704	-0.1123
TP>TT	Chr 3	CG	91739	91816	-0.297
TP>TT	Chr 3	CG	113471	113593	-0.1868
TP<TT	Chr 3	CG	136970	137083	0.3761
TP>TT	Chr 3	CG	182509	182625	-0.1923
TP>TT	Chr 3	CG	184333	184501	-0.503
TP>TT	Chr 3	CG	195149	195272	-0.1839
TP>TT	Chr 3	CG	240766	240799	-0.115
TP>TT	Chr 3	CG	248458	248487	-0.1337
TP>TT	Chr 3	CG	250448	250487	-0.1421
TP>TT	Chr 3	CG	251353	251392	-0.1806
TP>TT	Chr 3	CG	253376	253417	-0.1149
TP>TT	Chr 3	CG	253658	253681	-0.1147
TP<TT	Chr 3	CG	302668	302834	0.1306
TP>TT	Chr 3	CG	421880	422244	-0.2106
TP>TT	Chr 3	CG	426647	426767	-0.2298
TP<TT	Chr 3	CG	484983	485019	0.5684
TP>TT	Chr 3	CG	507228	507265	-0.3871
TP>TT	Chr 3	CG	544433	544481	-0.2755
TP>TT	Chr 3	CG	579226	579537	-0.1613
TP<TT	Chr 3	CG	599535	599669	0.6925
TP>TT	Chr 3	CG	635304	635335	-0.351
TP<TT	Chr 3	CG	705623	705731	0.157
TP>TT	Chr 3	CG	711688	711792	-0.1353
TP<TT	Chr 3	CG	715025	715158	0.4198
TP>TT	Chr 3	CG	725774	725802	-0.2621
TP>TT	Chr 3	CG	748079	748179	-0.314
TP>TT	Chr 3	CG	764742	764830	-0.143
TP>TT	Chr 3	CG	833746	833784	-0.6039
TP<TT	Chr 3	CG	867190	867305	0.3421
TP<TT	Chr 3	CG	868513	868600	0.3428
TP>TT	Chr 3	CG	897191	897275	-0.1072
TP<TT	Chr 3	CG	958220	958423	0.3133
TP<TT	Chr 3	CG	1010215	1010314	0.4799
TP>TT	Chr 3	CG	1011459	1011507	-0.329
TP<TT	Chr 3	CG	1076209	1076330	0.3108
TP<TT	Chr 3	CG	1076640	1076932	0.2089
TP<TT	Chr 3	CG	1154175	1154329	0.2833
TP>TT	Chr 3	CG	1173933	1174022	-0.6871
TP>TT	Chr 3	CG	1180761	1180963	-0.1658
TP<TT	Chr 3	CG	1198423	1198610	0.207
TP<TT	Chr 3	CG	1261701	1261802	0.1519
TP<TT	Chr 3	CG	1262128	1262191	0.1195
TP>TT	Chr 3	CG	1276030	1276063	-0.1582
TP>TT	Chr 3	CG	1301641	1301887	-0.3803
TP>TT	Chr 3	CG	1304505	1304613	-0.4857
TP<TT	Chr 3	CG	1341151	1341281	0.2176
TP>TT	Chr 3	CG	1408908	1409091	-0.2046
TP>TT	Chr 3	CG	1409585	1409812	-0.4297
TP>TT	Chr 3	CG	1482875	1482976	-0.157
TP>TT	Chr 3	CG	1530962	1531222	-0.115
TP<TT	Chr 3	CG	1541558	1541693	0.3048
TP>TT	Chr 3	CG	1543985	1544258	-0.2924
TP>TT	Chr 3	CG	1806622	1806647	-0.3284
TP>TT	Chr 3	CG	1866618	1866723	-0.1611
TP>TT	Chr 3	CG	1929775	1929855	-0.1966
TP>TT	Chr 3	CG	1930119	1930173	-0.3439
TP<TT	Chr 3	CG	1994147	1994185	0.1166
TP>TT	Chr 3	CG	2100014	2100071	-0.1449
TP>TT	Chr 3	CG	2298744	2298883	-0.2486
TP<TT	Chr 3	CG	2350026	2350449	0.1309
TP>TT	Chr 3	CG	2396424	2396483	-0.1416
TP<TT	Chr 3	CG	2668560	2668630	0.1738
TP>TT	Chr 3	CG	2766784	2766936	-0.1234
TP<TT	Chr 3	CG	2769390	2769456	0.3141
TP>TT	Chr 3	CG	3162006	3162150	-0.4183
TP>TT	Chr 3	CG	3419934	3420200	-0.119
TP<TT	Chr 3	CG	3441036	3441108	0.574
TP>TT	Chr 3	CG	3455996	3456137	-0.4084
TP<TT	Chr 3	CG	3475586	3475675	0.2772
TP>TT	Chr 3	CG	3533680	3533914	-0.182
TP>TT	Chr 3	CG	3549830	3549849	-0.1681
TP>TT	Chr 3	CG	3582802	3582828	-0.4374
TP>TT	Chr 3	CG	3625479	3625515	-0.2608
TP>TT	Chr 3	CG	3682907	3683030	-0.3866
TP<TT	Chr 3	CG	3691476	3691550	0.1381
TP<TT	Chr 3	CG	3767564	3767740	0.2805
TP>TT	Chr 3	CG	3770747	3770877	-0.1379
TP>TT	Chr 3	CG	3797045	3797074	-0.1124
TP<TT	Chr 3	CG	3817529	3817630	0.4158
TP>TT	Chr 3	CG	3985572	3985788	-0.192
TP<TT	Chr 3	CG	4111591	4111771	0.1989
TP>TT	Chr 3	CG	4197024	4197038	-0.3631
TP>TT	Chr 3	CG	4216093	4216175	-0.1136
TP>TT	Chr 3	CG	4274241	4274852	-0.1065
TP>TT	Chr 3	CG	4307148	4307255	-0.179
TP>TT	Chr 3	CG	4316104	4316235	-0.3981
TP<TT	Chr 3	CG	4325413	4325505	0.1883
TP<TT	Chr 3	CG	4351623	4351681	0.2057
TP<TT	Chr 3	CG	4352020	4352426	0.4415
TP>TT	Chr 3	CG	4359305	4359314	-0.243
TP<TT	Chr 3	CG	4359398	4359518	0.223
TP>TT	Chr 3	CG	4408187	4408302	-0.2147
TP<TT	Chr 3	CG	4460276	4460410	0.2194
TP<TT	Chr 3	CG	4462068	4462112	0.1056
TP<TT	Chr 3	CG	4479638	4479729	0.1349
TP<TT	Chr 3	CG	4517399	4517829	0.3539
TP<TT	Chr 3	CG	4518334	4518374	0.1233
TP>TT	Chr 3	CG	4534891	4535141	-0.2396
TP<TT	Chr 3	CG	4552219	4552580	0.1721
TP>TT	Chr 3	CG	4554630	4554677	-0.3488
TP<TT	Chr 3	CG	4620394	4620417	0.1106
TP>TT	Chr 3	CG	4621274	4621299	-0.2671
TP<TT	Chr 3	CG	4621546	4621644	0.1872
TP<TT	Chr 3	CG	4641671	4641712	0.4647
TP>TT	Chr 3	CG	4693578	4693843	-0.2049
TP>TT	Chr 3	CG	4791055	4791129	-0.1092
TP>TT	Chr 3	CG	4861182	4861216	-0.1055
TP>TT	Chr 3	CG	4909924	4910094	-0.1363
TP>TT	Chr 3	CG	4919793	4919846	-0.382
TP>TT	Chr 3	CG	4983034	4983140	-0.1441
TP>TT	Chr 3	CG	5050683	5050910	-0.1522
TP>TT	Chr 3	CG	5152056	5152126	-0.1146
TP>TT	Chr 3	CG	5170398	5170452	-0.2649
TP>TT	Chr 3	CG	5174279	5174348	-0.2755
TP<TT	Chr 3	CG	5251591	5251736	0.2087
TP>TT	Chr 3	CG	5254864	5254911	-0.2645
TP>TT	Chr 3	CG	5292073	5292142	-0.1369
TP>TT	Chr 3	CG	5299172	5299183	-0.1387
TP<TT	Chr 3	CG	5333694	5333727	0.373
TP<TT	Chr 3	CG	5355485	5355642	0.3891
TP>TT	Chr 3	CG	5445904	5446008	-0.3884
TP>TT	Chr 3	CG	5446114	5446476	-0.1276
TP>TT	Chr 3	CG	5446780	5446848	-0.4469
TP>TT	Chr 3	CG	5508555	5508697	-0.1691
TP>TT	Chr 3	CG	5574586	5574684	-0.1082
TP>TT	Chr 3	CG	5691656	5691843	-0.1146
TP<TT	Chr 3	CG	5702505	5702538	0.1656
TP>TT	Chr 3	CG	5979172	5979210	-0.1181
TP>TT	Chr 3	CG	5985787	5985808	-0.1603
TP>TT	Chr 3	CG	6260605	6260759	-0.1396
TP<TT	Chr 3	CG	6267485	6267522	0.1442
TP>TT	Chr 3	CG	6326226	6326388	-0.3944
TP>TT	Chr 3	CG	6874316	6874415	-0.2378
TP>TT	Chr 3	CG	6942538	6942943	-0.1348
TP>TT	Chr 3	CG	7055703	7055750	-0.1063
TP>TT	Chr 3	CG	7108149	7108157	-0.2073
[truncated: 576,454+ more rows]
