# Supplementary material for: Integrated transcriptome and DNA methylome analysis reveal the biological base of increased resistance to gray leaf spot and growth inhibition in interspecific grafted tomato scions
Source: BMC Plant Biol. 2024 Feb 21;24:130. doi: 10.1186/s12870-024-04764-8 (PMC10880203; doi:10.1186/s12870-024-04764-8)
Supplement: Supplementary file 1 — Additional file 1. Tables S1-S11 [file 12870_2024_4764_MOESM1_ESM.zip › Additional File 1/Table S8.xlsx]

## Sheet: Sheet1
Table S8 The average methylation levels of CG, CHG, and CHH across regions in TT, TE, and TP graftings
Region	Methylation type	Methylation level (TT, %)	Methylation level (TE, %)	Methylation level (TP, %)
promoter	CG	67.266±0.199	66.979±0.581	68.620±2.153
promoter	CHG	23.709±0.211	25.311±1.222	28.590±3.839
promoter	CHH	10.553±0.132	10.511±2.031	16.249±1.409
CDS	CG	44.688±1.392	43.290±0.738	43.681±2.164
CDS	CHG	10.431±0.152	11.216±0.344	12.460±2.473
CDS	CHH	3.821±0.110	3.750±0.528	5.784±1.060
intron	CG	71.487±2.277	69.834±1.556	70.627±3.796
intron	CHG	21.822±0.399	23.639±0.310	26.494±5.523
intron	CHH	6.444±0.131	6.221±1.062	10.459±1.687
CpGIsland	CG	84.953±0.542	84.552±0.634	86.553±1.893
CpGIsland	CHG	59.977±0.330	61.807±0.884	65.648±3.541
CpGIsland	CHH	14.327±0.040	13.828±2.378	22.040±0.455
repeat	CG	93.898±0.115	93.603±0.771	95.090±0.127
repeat	CHG	78.585±0.107	79.624±0.915	82.904±0.409
repeat	CHH	18.611±0.032	18.043±2.867	27.506±0.418
whole genome	CG	84.936±0.543	84.542±0.630	86.540±1.891
whole genome	CHG	59.928±0.332	61.761±0.883	65.600±3.545
whole genome	CHH	14.313±0.040	13.814±2.375	22.018±0.455
Note: The methylation levels are presented as mean ± SD.
