# Supplementary material for: Integrated transcriptome and DNA methylome analysis reveal the biological base of increased resistance to gray leaf spot and growth inhibition in interspecific grafted tomato scions
Source: BMC Plant Biol. 2024 Feb 21;24:130. doi: 10.1186/s12870-024-04764-8 (PMC10880203; doi:10.1186/s12870-024-04764-8)
Supplement: Supplementary file 1 — Additional file 1. Tables S1-S11 [file 12870_2024_4764_MOESM1_ESM.zip › Additional File 1/Table S4.xlsx]

## Sheet: TE vs TT
Table S4a GO and KEGG enrichment analysis of the DEGs in TE/TT grafting comparison
Classification	Type	ID	Description	Number of total genes involved in terms/pathways	Number of genes in target terms/pathways	Number of DEGs	Number of DEGs in target terms/pathways	Rich ratio	p value	q value	Genes
TE>TT	GO: Biological Process	GO:0046620	regulation of organ growth	11325	21	128	15	0.714286	1.38377e-25	6.05262e-22	101267955;101267078;101268244;101252479;101244143;101253683;101253994;101254894;101253080;101252771;101254589;101268825;101244732;101267371;101245313
TE>TT	GO: Biological Process	GO:0009926	auxin polar transport	11325	35	128	15	0.428571	7.25954e-21	1.05844e-17	101267955;101267078;101268244;101252479;101244143;101253683;101253994;101254894;101253080;101252771;101254589;101268825;101244732;101267371;101245313
TE>TT	GO: Biological Process	GO:0009733	response to auxin	11325	176	128	25	0.142045	6.9257e-21	1.05844e-17	101267955;101267078;101244440;101268244;101252479;101250939;101248065;101244143;101253683;101253994;101254894;101055542;101253080;101267669;101252771;101055550;101250847;101243847;101254589;101268825;101244732;101267371;101257659;100736480;101245313
TE>TT	GO: Biological Process	GO:0048638	regulation of developmental growth	11325	38	128	15	0.394737	3.36166e-20	3.67598e-17	101267955;101267078;101268244;101252479;101244143;101253683;101253994;101254894;101253080;101252771;101254589;101268825;101244732;101267371;101245313
TE>TT	GO: Biological Process	GO:0060918	auxin transport	11325	39	128	15	0.384615	5.41148e-20	4.73396e-17	101267955;101267078;101268244;101252479;101244143;101253683;101253994;101254894;101253080;101252771;101254589;101268825;101244732;101267371;101245313
TE>TT	GO: Biological Process	GO:0009914	hormone transport	11325	40	128	15	0.375	8.57718e-20	6.25276e-17	101267955;101267078;101268244;101252479;101244143;101253683;101253994;101254894;101253080;101252771;101254589;101268825;101244732;101267371;101245313
TE>TT	GO: Biological Process	GO:0040008	regulation of growth	11325	56	128	15	0.267857	2.98054e-17	1.86241e-14	101267955;101267078;101268244;101252479;101244143;101253683;101253994;101254894;101253080;101252771;101254589;101268825;101244732;101267371;101245313
TE>TT	GO: Biological Process	GO:0051239	regulation of multicellular organismal process	11325	116	128	16	0.137931	1.83213e-13	1.00172e-10	101267955;101267078;101268244;101252479;101246760;101244143;101253683;101253994;101254894;101253080;101252771;101254589;101268825;101244732;101267371;101245313
TE>TT	GO: Biological Process	GO:0010033	response to organic substance	11325	544	128	28	0.0514706	9.16305e-12	4.45324e-09	101267955;101267078;101244440;101268244;101252479;543981;101250939;101248065;101244143;101256897;101253683;101253994;101254894;101055542;543800;101253080;101267669;101252771;101055550;101250847;101243847;101254589;101268825;101244732;101267371;101257659;100736480;101245313
TE>TT	GO: Biological Process	GO:0009725	response to hormone	11325	447	128	25	0.0559284	2.41638e-11	1.05692e-08	101267955;101267078;101244440;101268244;101252479;101250939;101248065;101244143;101253683;101253994;101254894;101055542;101253080;101267669;101252771;101055550;101250847;101243847;101254589;101268825;101244732;101267371;101257659;100736480;101245313
TE>TT	GO: Biological Process	GO:0009719	response to endogenous stimulus	11325	450	128	25	0.0555556	2.79247e-11	1.11039e-08	101267955;101267078;101244440;101268244;101252479;101250939;101248065;101244143;101253683;101253994;101254894;101055542;101253080;101267669;101252771;101055550;101250847;101243847;101254589;101268825;101244732;101267371;101257659;100736480;101245313
TE>TT	GO: Biological Process	GO:0050793	regulation of developmental process	11325	161	128	16	0.0993789	3.11065e-11	1.13383e-08	101267955;101267078;101268244;101252479;101246760;101244143;101253683;101253994;101254894;101253080;101252771;101254589;101268825;101244732;101267371;101245313
TE>TT	GO: Biological Process	GO:0010817	regulation of hormone levels	11325	168	128	16	0.0952381	5.94719e-11	2.001e-08	101267955;101267078;101268244;101252479;101244143;101253683;778292;101253994;101254894;101253080;101252771;101254589;101268825;101244732;101267371;101245313
TE>TT	GO: Biological Process	GO:0042221	response to chemical	11325	800	128	28	0.035	5.62516e-08	1.75746e-05	101267955;101267078;101244440;101268244;101252479;543981;101250939;101248065;101244143;101256897;101253683;101253994;101254894;101055542;543800;101253080;101267669;101252771;101055550;101250847;101243847;101254589;101268825;101244732;101267371;101257659;100736480;101245313
TE>TT	GO: Biological Process	GO:0004866	endopeptidase inhibitor activity	11325	15	128	5	0.333333	4.67728e-07	0.000127865	109118727;101248138;101248423;101247857;101266562
TE>TT	GO: Biological Process	GO:0030414	peptidase inhibitor activity	11325	15	128	5	0.333333	4.67728e-07	0.000127865	109118727;101248138;101248423;101247857;101266562
TE>TT	GO: Biological Process	GO:0061134	peptidase regulator activity	11325	16	128	5	0.3125	6.74183e-07	0.000163827	109118727;101248138;101248423;101247857;101266562
TE>TT	GO: Biological Process	GO:0004857	enzyme inhibitor activity	11325	16	128	5	0.3125	6.74183e-07	0.000163827	109118727;101248138;101248423;101247857;101266562
TE>TT	GO: Biological Process	GO:0004867	serine-type endopeptidase inhibitor activity	11325	12	128	4	0.333333	7.18506e-06	0.00165408	101248138;101248423;101247857;101266562
TE>TT	GO: Biological Process	GO:0061135	endopeptidase regulator activity	11325	13	128	4	0.307692	1.02877e-05	0.00224992	109118727;101248423;101247857;101266562
TE>TT	GO: Biological Process	GO:0030234	enzyme regulator activity	11325	29	128	5	0.172414	1.62914e-05	0.00339328	109118727;101248138;101248423;101247857;101266562
TE>TT	GO: Biological Process	GO:0006355	regulation of transcription, DNA-templated	11325	1125	128	26	0.0231111	0.000299077	0.059462	101268880;101267047;100736517;101251349;100736518;101255580;101261864;543887;543707;101264975;101256897;101244049;101055542;101255150;101268132;101251632;101262719;101055550;101263585;543695;101253992;100736455;101252456;100736480;101263026;101252681
TE>TT	GO: Biological Process	GO:1903506	regulation of nucleic acid-templated transcription	11325	1140	128	26	0.022807	0.000367887	0.0668438	101268880;101267047;100736517;101251349;100736518;101255580;101261864;543887;543707;101264975;101256897;101244049;101055542;101255150;101268132;101251632;101262719;101055550;101263585;543695;101253992;100736455;101252456;100736480;101263026;101252681
TE>TT	GO: Biological Process	GO:2001141	regulation of RNA biosynthetic process	11325	1140	128	26	0.022807	0.000367887	0.0668438	101268880;101267047;100736517;101251349;100736518;101255580;101261864;543887;543707;101264975;101256897;101244049;101055542;101255150;101268132;101251632;101262719;101055550;101263585;543695;101253992;100736455;101252456;100736480;101263026;101252681
TE>TT	GO: Biological Process	GO:0065008	regulation of biological quality	11325	653	128	18	0.0275651	0.000382052	0.0668438	101267955;101267078;101268244;101252479;101244143;101253683;778292;101253994;101254894;101250342;101255150;101253080;101252771;101254589;101268825;101244732;101267371;101245313
TE>TT	GO: Biological Process	GO:2000112	regulation of cellular macromolecule biosynthetic process	11325	1215	128	27	0.0222222	0.00042021	0.0706923	101268880;101267047;100736517;101251349;100736518;101255580;543981;101261864;543887;543707;101264975;101256897;101244049;101055542;101255150;101268132;101251632;101262719;101055550;101263585;543695;101253992;100736455;101252456;100736480;101263026;101252681
TE>TT	GO: Biological Process	GO:0010556	regulation of macromolecule biosynthetic process	11325	1233	128	27	0.0218978	0.000529965	0.0827881	101268880;101267047;100736517;101251349;100736518;101255580;543981;101261864;543887;543707;101264975;101256897;101244049;101055542;101255150;101268132;101251632;101262719;101055550;101263585;543695;101253992;100736455;101252456;100736480;101263026;101252681
TE>TT	GO: Biological Process	GO:0051252	regulation of RNA metabolic process	11325	1167	128	26	0.0222793	0.000527786	0.0827881	101268880;101267047;100736517;101251349;100736518;101255580;101261864;543887;543707;101264975;101256897;101244049;101055542;101255150;101268132;101251632;101262719;101055550;101263585;543695;101253992;100736455;101252456;100736480;101263026;101252681
TE>TT	GO: Biological Process	GO:0009611	response to wounding	11325	60	128	5	0.0833333	0.000566377	0.0854253	109118727;101248138;101248423;101247857;101266562
TE>TT	GO: Biological Process	GO:0009889	regulation of biosynthetic process	11325	1259	128	27	0.0214456	0.000733158	0.0936424	101268880;101267047;100736517;101251349;100736518;101255580;543981;101261864;543887;543707;101264975;101256897;101244049;101055542;101255150;101268132;101251632;101262719;101055550;101263585;543695;101253992;100736455;101252456;100736480;101263026;101252681
TE>TT	GO: Biological Process	GO:0031326	regulation of cellular biosynthetic process	11325	1254	128	27	0.0215311	0.000689457	0.0936424	101268880;101267047;100736517;101251349;100736518;101255580;543981;101261864;543887;543707;101264975;101256897;101244049;101055542;101255150;101268132;101251632;101262719;101055550;101263585;543695;101253992;100736455;101252456;100736480;101263026;101252681
TE>TT	GO: Biological Process	GO:0047746	chlorophyllase activity	11325	4	128	2	0.5	0.000749311	0.0936424	101254033;101265579
TE>TT	GO: Biological Process	GO:0004097	catechol oxidase activity	11325	4	128	2	0.5	0.000749311	0.0936424	101259064;101259357
TE>TT	GO: Biological Process	GO:0016679	oxidoreductase activity, acting on diphenols and related substances as donors	11325	4	128	2	0.5	0.000749311	0.0936424	101259064;101259357
TE>TT	GO: Biological Process	GO:0098772	molecular function regulator	11325	4	128	2	0.5	0.000749311	0.0936424	101247857;101266562
TE>TT	GO: Biological Process	GO:0019219	regulation of nucleobase-containing compound metabolic process	11325	1205	128	26	0.0215768	0.00085582	0.103982	101268880;101267047;100736517;101251349;100736518;101255580;101261864;543887;543707;101264975;101256897;101244049;101055542;101255150;101268132;101251632;101262719;101055550;101263585;543695;101253992;100736455;101252456;100736480;101263026;101252681
TE>TT	GO: Biological Process	GO:0050789	regulation of biological process	11325	2747	128	47	0.0171096	0.00104271	0.123265	101263886;101268880;101267047;100736517;101251349;101267955;101267078;101268244;100736518;101252479;101255580;101246760;543981;101261864;543887;543707;101258279;101244143;101264975;101256897;101244049;101253683;101253994;101254894;101250342;101055542;101255150;101253080;101268132;101251632;101262719;101252771;101055550;101263585;101264066;101254589;101268825;101244732;543695;101267371;101253992;1…
TE>TT	GO: Biological Process	GO:0050896	response to stimulus	11325	2391	128	42	0.0175659	0.00131128	0.150936	101263886;101260545;101267955;543741;101267078;109118727;101244440;544000;101268244;101252479;101248138;543981;101250939;101245588;101248065;101244143;101256897;101253683;101253994;101254894;101055542;101244953;543800;101255150;101253080;101248423;101267669;101252771;101247857;101055550;101250847;101243847;101264066;101254589;101245301;101268825;101244732;101266562;101267371;101257659;100736480;1…
TE>TT	GO: Biological Process	GO:0010468	regulation of gene expression	11325	1357	128	27	0.0198968	0.00224318	0.251581	101268880;101267047;100736517;101251349;100736518;101255580;543981;101261864;543887;543707;101264975;101256897;101244049;101055542;101255150;101268132;101251632;101262719;101055550;101263585;543695;101253992;100736455;101252456;100736480;101263026;101252681
TE>TT	GO: Biological Process	GO:0071322	cellular response to carbohydrate stimulus	11325	7	128	2	0.285714	0.0025648	0.273621	543981;101256897
TE>TT	GO: Biological Process	GO:0001708	cell fate specification	11325	7	128	2	0.285714	0.0025648	0.273621	101246760;101255150
TE>TT	GO: Biological Process	GO:0097659	nucleic acid-templated transcription	11325	1044	128	22	0.0210728	0.00303952	0.305721	101267047;100736517;100736518;101267882;101255580;101261864;543887;543707;101250172;101244049;101246247;101055542;101255150;101268132;101251632;101055550;101253992;100736455;101252456;100736480;101251371;101252681
TE>TT	GO: Biological Process	GO:0006351	transcription, DNA-templated	11325	1044	128	22	0.0210728	0.00303952	0.305721	101267047;100736517;100736518;101267882;101255580;101261864;543887;543707;101250172;101244049;101246247;101055542;101255150;101268132;101251632;101055550;101253992;100736455;101252456;100736480;101251371;101252681
TE>TT	GO: Biological Process	GO:0032774	RNA biosynthetic process	11325	1045	128	22	0.0210526	0.00307538	0.305721	101267047;100736517;100736518;101267882;101255580;101261864;543887;543707;101250172;101244049;101246247;101055542;101255150;101268132;101251632;101055550;101253992;100736455;101252456;100736480;101251371;101252681
TE>TT	GO: Biological Process	GO:0051171	regulation of nitrogen compound metabolic process	11325	1419	128	27	0.0190275	0.00420929	0.409143	101268880;101267047;100736517;101251349;100736518;101255580;543981;101261864;543887;543707;101264975;101256897;101244049;101055542;101255150;101268132;101251632;101262719;101055550;101263585;543695;101253992;100736455;101252456;100736480;101263026;101252681
TE>TT	GO: Biological Process	GO:0031323	regulation of cellular metabolic process	11325	1448	128	27	0.0186464	0.00554419	0.485006	101268880;101267047;100736517;101251349;100736518;101255580;543981;101261864;543887;543707;101264975;101256897;101244049;101055542;101255150;101268132;101251632;101262719;101055550;101263585;543695;101253992;100736455;101252456;100736480;101263026;101252681
TE>TT	GO: Biological Process	GO:0080090	regulation of primary metabolic process	11325	1441	128	27	0.018737	0.00519306	0.485006	101268880;101267047;100736517;101251349;100736518;101255580;543981;101261864;543887;543707;101264975;101256897;101244049;101055542;101255150;101268132;101251632;101262719;101055550;101263585;543695;101253992;100736455;101252456;100736480;101263026;101252681
TE>TT	GO: Biological Process	GO:0098772	molecular function regulator	11325	32	128	3	0.09375	0.00550652	0.485006	109118727;101248138;101248423
TE>TT	GO: Biological Process	GO:0045165	cell fate commitment	11325	10	128	2	0.2	0.00537523	0.485006	101246760;101255150
TE>TT	GO: Biological Process	GO:0016847	1-aminocyclopropane-1-carboxylate synthase activity	11325	10	128	2	0.2	0.00537523	0.485006	778292;101246650
TE>TT	GO: Biological Process	GO:0042440	pigment metabolic process	11325	66	128	4	0.0606061	0.00653763	0.53954	101254033;101265579;101259064;101259357
TE>TT	GO: Biological Process	GO:0015996	chlorophyll catabolic process	11325	11	128	2	0.181818	0.00652132	0.53954	101254033;101265579
TE>TT	GO: Biological Process	GO:0016846	carbon-sulfur lyase activity	11325	11	128	2	0.181818	0.00652132	0.53954	778292;101246650
TE>TT	GO: Biological Process	GO:0046149	pigment catabolic process	11325	12	128	2	0.166667	0.00776799	0.629207	101254033;101265579
TE>TT	GO: Biological Process	GO:0033015	tetrapyrrole catabolic process	11325	13	128	2	0.153846	0.00911284	0.699291	101254033;101265579
TE>TT	GO: Biological Process	GO:0006787	porphyrin-containing compound catabolic process	11325	13	128	2	0.153846	0.00911284	0.699291	101254033;101265579
TE>TT	GO: Biological Process	GO:0006817	phosphate ion transport	11325	13	128	2	0.153846	0.00911284	0.699291	101244953;101262181
TE>TT	GO: Biological Process	GO:0065007	biological regulation	11325	3132	128	48	0.0153257	0.00944387	0.712198	101263886;101268880;101267047;100736517;101251349;101267955;101267078;101268244;100736518;101252479;101255580;101246760;543981;101261864;543887;543707;101258279;101244143;101264975;101256897;101244049;101253683;778292;101253994;101254894;101250342;101055542;101255150;101253080;101268132;101251632;101262719;101252771;101055550;101263585;101264066;101254589;101268825;101244732;543695;101267371;1012…
TE>TT	GO: Biological Process	GO:0004867	serine-type endopeptidase inhibitor activity	11325	1	128	1	1	0.0113024	0.81044	109118727
TE>TT	GO: Biological Process	GO:0047429	nucleoside-triphosphate diphosphatase activity	11325	1	128	1	1	0.0113024	0.81044	101256598
TE>TT	GO: Biological Process	GO:0016682	oxidoreductase activity, acting on diphenols and related substances as donors, oxygen as acceptor	11325	1	128	1	1	0.0113024	0.81044	101259064
TE>TT	GO: Biological Process	GO:0060255	regulation of macromolecule metabolic process	11325	1550	128	27	0.0174194	0.0133814	0.869303	101268880;101267047;100736517;101251349;100736518;101255580;543981;101261864;543887;543707;101264975;101256897;101244049;101055542;101255150;101268132;101251632;101262719;101055550;101263585;543695;101253992;100736455;101252456;100736480;101263026;101252681
TE>TT	GO: Biological Process	GO:1902680	positive regulation of RNA biosynthetic process	11325	171	128	6	0.0350877	0.0129634	0.869303	101268880;543887;543707;101256897;101253992;101252456
TE>TT	GO: Biological Process	GO:0045893	positive regulation of transcription, DNA-templated	11325	171	128	6	0.0350877	0.0129634	0.869303	101268880;543887;543707;101256897;101253992;101252456
TE>TT	GO: Biological Process	GO:1903508	positive regulation of nucleic acid-templated transcription	11325	171	128	6	0.0350877	0.0129634	0.869303	101268880;543887;543707;101256897;101253992;101252456
TE>TT	GO: Biological Process	GO:0006835	dicarboxylic acid transport	11325	16	128	2	0.125	0.0137133	0.869303	101261738;101247985
TE>TT	GO: Biological Process	GO:0006820	anion transport	11325	122	128	5	0.0409836	0.0123568	0.869303	101261738;101262059;101244953;101247985;101262181
TE>TT	GO: Biological Process	GO:0015740	C4-dicarboxylate transport	11325	16	128	2	0.125	0.0137133	0.869303	101261738;101247985
TE>TT	GO: Biological Process	GO:0015743	malate transport	11325	16	128	2	0.125	0.0137133	0.869303	101261738;101247985
TE>TT	GO: Biological Process	GO:0051254	positive regulation of RNA metabolic process	11325	178	128	6	0.0337079	0.0155351	0.943755	101268880;543887;543707;101256897;101253992;101252456
TE>TT	GO: Biological Process	GO:0006357	regulation of transcription from RNA polymerase II promoter	11325	285	128	8	0.0280702	0.0155025	0.943755	101268880;543887;543707;101262719;101263585;101253992;101252456;101263026
TE>TT	GO: Biological Process	GO:0034614	cellular response to reactive oxygen species	11325	17	128	2	0.117647	0.0154278	0.943755	543981;543800
TE>TT	GO: Biological Process	GO:0030154	cell differentiation	11325	231	128	7	0.030303	0.0158134	0.947502	101268880;101246760;101247519;101255150;101262719;101263585;101263026
TE>TT	GO: Biological Process	GO:0034654	nucleobase-containing compound biosynthetic process	11325	1212	128	22	0.0181518	0.0167289	0.988812	101267047;100736517;100736518;101267882;101255580;101261864;543887;543707;101250172;101244049;101246247;101055542;101255150;101268132;101251632;101055550;101253992;100736455;101252456;100736480;101251371;101252681
TE>TT	GO: Biological Process	GO:0008152	metabolic process	11325	7329	128	64	0.00873243	0.999786	1	101263886;101267047;101255272;101254033;100736517;100736518;101244284;101267882;101259535;101255580;101265579;101261864;101255817;543887;543707;101249884;101267107;101256598;101248557;101264873;101250172;101249836;101260309;101250138;101244049;101255416;100736466;778292;101251335;778246;101246247;101055542;101255150;101268132;101251632;101259064;543916;101248744;101055550;101249609;543983;1012466…
TE>TT	GO: Biological Process	GO:0009987	cellular process	11325	7879	128	61	0.0077421	1	1	101263886;101268880;101267047;544158;101254033;101248956;100736517;101263597;100736518;101267882;101255580;101246760;543981;101265579;101261864;101255817;543887;543707;101256598;101264873;101250172;101264975;101256897;101244049;101247519;101255416;778292;101260448;101250342;101264715;101246247;101055542;101244953;543800;101255150;101268132;101251632;101262719;543916;101248744;101055550;101249609;…
TE>TT	GO: Biological Process	GO:0009056	catabolic process	11325	1272	128	8	0.00628931	0.980622	1	101254033;101265579;101255817;101249884;101256598;101248557;101261743;101262842
TE>TT	GO: Biological Process	GO:0006979	response to oxidative stress	11325	231	128	2	0.00865801	0.739627	1	543981;543800
TE>TT	GO: Biological Process	GO:0000302	response to reactive oxygen species	11325	46	128	2	0.0434783	0.09514	1	543981;543800
TE>TT	GO: Biological Process	GO:0033554	cellular response to stress	11325	436	128	3	0.00688073	0.875576	1	543981;101244953;543800
TE>TT	GO: Biological Process	GO:0034599	cellular response to oxidative stress	11325	56	128	2	0.0357143	0.131835	1	543981;543800
TE>TT	GO: Biological Process	GO:0051716	cellular response to stimulus	11325	1240	128	9	0.00725806	0.949337	1	101263886;543981;101256897;101055542;101244953;543800;101055550;101264066;100736480
TE>TT	GO: Biological Process	GO:0042737	drug catabolic process	11325	238	128	2	0.00840336	0.754526	1	101255817;101261743
TE>TT	GO: Biological Process	GO:0051187	cofactor catabolic process	11325	133	128	2	0.0150376	0.445186	1	101254033;101265579
TE>TT	GO: Biological Process	GO:0044237	cellular metabolic process	11325	5948	128	41	0.00689307	0.999999	1	101263886;101267047;101254033;100736517;100736518;101267882;101255580;101265579;101261864;101255817;543887;543707;101256598;101264873;101250172;101244049;101255416;778292;101246247;101055542;101255150;101268132;101251632;543916;101248744;101055550;101249609;543983;101248922;109119856;101252141;543994;101264066;101261743;101253992;100736455;101252456;100736480;101251371;101252681;100874543
TE>TT	GO: Biological Process	GO:0044248	cellular catabolic process	11325	1027	128	5	0.00486855	0.992516	1	101254033;101265579;101255817;101256598;101261743
TE>TT	GO: Biological Process	GO:0006950	response to stress	11325	1262	128	13	0.0103011	0.680978	1	101260545;543741;109118727;544000;101248138;543981;101245588;101244953;543800;101248423;101247857;101245301;101266562
TE>TT	GO: Biological Process	GO:0070887	cellular response to chemical stimulus	11325	301	128	6	0.0199336	0.125807	1	543981;101256897;101055542;543800;101055550;100736480
TE>TT	GO: Biological Process	GO:0051186	cofactor metabolic process	11325	452	128	2	0.00442478	0.966282	1	101254033;101265579
TE>TT	GO: Biological Process	GO:0017144	drug metabolic process	11325	475	128	3	0.00631579	0.909183	1	101255817;109119856;101261743
TE>TT	GO: Biological Process	GO:1901700	response to oxygen-containing compound	11325	333	128	3	0.00900901	0.731143	1	543981;101256897;543800
TE>TT	GO: Biological Process	GO:0010467	gene expression	11325	2036	128	23	0.0112967	0.537586	1	101267047;100736517;100736518;101267882;101255580;101261864;543887;543707;101250172;101244049;101246247;101055542;101255150;101268132;101251632;101055550;101253992;100736455;101252456;100736480;101251371;101252681;100874543
TE>TT	GO: Biological Process	GO:0009058	biosynthetic process	11325	3016	128	34	0.0112732	0.541019	1	101267047;100736517;100736518;101267882;101255580;101261864;543887;543707;101267107;101264873;101250172;101244049;778292;101246247;101055542;101255150;101268132;101251632;101248744;101055550;101249609;543983;101246650;101248922;109119856;101252141;543994;101253992;100736455;101252456;100736480;101251371;109119848;101252681
TE>TT	GO: Biological Process	GO:1901362	organic cyclic compound biosynthetic process	11325	1450	128	23	0.0158621	0.0567835	1	101267047;100736517;100736518;101267882;101255580;101261864;543887;543707;101250172;101244049;101246247;101055542;101255150;101268132;101251632;101055550;109119856;101253992;100736455;101252456;100736480;101251371;101252681
TE>TT	GO: Biological Process	GO:0006725	cellular aromatic compound metabolic process	11325	2909	128	28	0.0096253	0.863952	1	101267047;101254033;100736517;100736518;101267882;101255580;101265579;101261864;543887;543707;101256598;101250172;101244049;101246247;101055542;101255150;101268132;101251632;101055550;101249609;101252141;101253992;100736455;101252456;100736480;101251371;101252681;100874543
TE>TT	GO: Biological Process	GO:0044238	primary metabolic process	11325	5928	128	44	0.0074224	0.999987	1	101263886;101267047;101255272;100736517;100736518;101267882;101255580;101261864;101255817;543887;543707;101249884;101256598;101248557;101264873;101250172;101244049;101255416;101251335;101246247;101055542;101255150;101268132;101251632;543916;101055550;543983;101248922;100736436;101252141;543994;101264066;101261743;101247806;101253992;101262842;100736455;101252456;543514;100736480;101251371;1012526…
TE>TT	GO: Biological Process	GO:1901576	organic substance biosynthetic process	11325	2742	128	29	0.0105762	0.692798	1	101267047;100736517;100736518;101267882;101255580;101261864;543887;543707;101250172;101244049;778292;101246247;101055542;101255150;101268132;101251632;101248744;101055550;543983;101248922;109119856;101252141;543994;101253992;100736455;101252456;100736480;101251371;101252681
TE>TT	GO: Biological Process	GO:0090304	nucleic acid metabolic process	11325	2346	128	23	0.00980392	0.809543	1	101267047;100736517;100736518;101267882;101255580;101261864;543887;543707;101250172;101244049;101246247;101055542;101255150;101268132;101251632;101055550;101253992;100736455;101252456;100736480;101251371;101252681;100874543
TE>TT	GO: Biological Process	GO:0046483	heterocycle metabolic process	11325	2843	128	28	0.00984875	0.82852	1	101267047;101254033;100736517;100736518;101267882;101255580;101265579;101261864;543887;543707;101256598;101250172;101244049;101246247;101055542;101255150;101268132;101251632;101055550;109119856;101252141;101253992;100736455;101252456;100736480;101251371;101252681;100874543
TE>TT	GO: Biological Process	GO:0016070	RNA metabolic process	11325	1991	128	23	0.011552	0.490392	1	101267047;100736517;100736518;101267882;101255580;101261864;543887;543707;101250172;101244049;101246247;101055542;101255150;101268132;101251632;101055550;101253992;100736455;101252456;100736480;101251371;101252681;100874543
TE>TT	GO: Biological Process	GO:0044260	cellular macromolecule metabolic process	11325	4114	128	28	0.00680603	0.999866	1	101263886;101267047;100736517;100736518;101267882;101255580;101261864;543887;543707;101250172;101244049;101255416;101246247;101055542;101255150;101268132;101251632;543916;101055550;101252141;101264066;101253992;100736455;101252456;100736480;101251371;101252681;100874543
TE>TT	GO: Biological Process	GO:0034641	cellular nitrogen compound metabolic process	11325	3263	128	28	0.00858106	0.969918	1	101267047;101254033;100736517;100736518;101267882;101255580;101265579;101261864;543887;543707;101256598;101250172;101244049;101246247;101055542;101255150;101268132;101251632;101055550;109119856;101252141;101253992;100736455;101252456;100736480;101251371;101252681;100874543
TE>TT	GO: Biological Process	GO:0044249	cellular biosynthetic process	11325	2667	128	29	0.0108736	0.628558	1	101267047;100736517;100736518;101267882;101255580;101261864;543887;543707;101250172;101244049;778292;101246247;101055542;101255150;101268132;101251632;101055550;101249609;543983;101248922;109119856;101252141;543994;101253992;100736455;101252456;100736480;101251371;101252681
TE>TT	GO: Biological Process	GO:1901360	organic cyclic compound metabolic process	11325	2983	128	29	0.00972176	0.854205	1	101267047;101254033;100736517;100736518;101267882;101255580;101265579;101261864;543887;543707;101256598;101250172;101244049;101246247;101055542;101255150;101268132;101251632;101055550;100736436;109119856;101252141;101253992;100736455;101252456;100736480;101251371;101252681;100874543
TE>TT	GO: Biological Process	GO:0043170	macromolecule metabolic process	11325	4401	128	33	0.0074983	0.999377	1	101263886;101267047;100736517;100736518;101267882;101255580;101261864;101255817;543887;543707;101248557;101250172;101244049;101255416;101246247;101055542;101255150;101268132;101251632;543916;101248744;101055550;101252141;101264066;101261743;101253992;101262842;100736455;101252456;100736480;101251371;101252681;100874543
TE>TT	GO: Biological Process	GO:0034645	cellular macromolecule biosynthetic process	11325	1816	128	23	0.0126652	0.308941	1	101267047;100736517;100736518;101267882;101255580;101261864;543887;543707;101250172;101244049;101246247;101055542;101255150;101268132;101251632;101055550;101252141;101253992;100736455;101252456;100736480;101251371;101252681
TE>TT	GO: Biological Process	GO:0018130	heterocycle biosynthetic process	11325	1332	128	23	0.0172673	0.0246768	1	101267047;100736517;100736518;101267882;101255580;101261864;543887;543707;101250172;101244049;101246247;101055542;101255150;101268132;101251632;101055550;109119856;101253992;100736455;101252456;100736480;101251371;101252681
TE>TT	GO: Biological Process	GO:0044271	cellular nitrogen compound biosynthetic process	11325	1790	128	23	0.0128492	0.283836	1	101267047;100736517;100736518;101267882;101255580;101261864;543887;543707;101250172;101244049;101246247;101055542;101255150;101268132;101251632;101055550;109119856;101253992;100736455;101252456;100736480;101251371;101252681
TE>TT	GO: Biological Process	GO:0071704	organic substance metabolic process	11325	6353	128	49	0.00771289	0.999984	1	101263886;101267047;101255272;101254033;100736517;100736518;101267882;101255580;101265579;101261864;101255817;543887;543707;101249884;101256598;101248557;101264873;101250172;101244049;101255416;778292;101251335;101246247;101055542;101255150;101268132;101251632;543916;101248744;101055550;543983;101248922;100736436;109119856;101252141;543994;101264066;101261743;101247806;101253992;101262842;1007364…
TE>TT	GO: Biological Process	GO:0019438	aromatic compound biosynthetic process	11325	1358	128	23	0.0169367	0.0300959	1	101267047;100736517;100736518;101267882;101255580;101261864;543887;543707;101250172;101244049;101246247;101055542;101255150;101268132;101251632;101055550;101249609;101253992;100736455;101252456;100736480;101251371;101252681
TE>TT	GO: Biological Process	GO:0006807	nitrogen compound metabolic process	11325	4886	128	35	0.00716332	0.99993	1	101263886;101267047;101254033;100736517;100736518;101267882;101255580;101265579;101261864;543887;543707;101256598;101248557;101264873;101250172;101244049;101246247;101055542;101255150;101268132;101251632;101055550;543983;109119856;101252141;101261296;101264066;101253992;101262842;100736455;101252456;100736480;101251371;101252681;100874543
TE>TT	GO: Biological Process	GO:0009059	macromolecule biosynthetic process	11325	1855	128	24	0.012938	0.265963	1	101267047;100736517;100736518;101267882;101255580;101261864;543887;543707;101250172;101244049;101246247;101055542;101255150;101268132;101251632;101248744;101055550;101252141;101253992;100736455;101252456;100736480;101251371;101252681
TE>TT	GO: Biological Process	GO:0006139	nucleobase-containing compound metabolic process	11325	2667	128	25	0.00937383	0.883141	1	101267047;100736517;100736518;101267882;101255580;101261864;543887;543707;101256598;101250172;101244049;101246247;101055542;101255150;101268132;101251632;101055550;101252141;101253992;100736455;101252456;100736480;101251371;101252681;100874543
TE>TT	GO: Biological Process	GO:0003676	nucleic acid binding	11325	47	128	1	0.0212766	0.414526	1	101250172
TE>TT	GO: Biological Process	GO:0043565	sequence-specific DNA binding	11325	24	128	1	0.0416667	0.23897	1	101250172
TE>TT	GO: Biological Process	GO:0003677	DNA binding	11325	92	128	1	0.0108696	0.65006	1	101250172
TE>TT	GO: Biological Process	GO:0097159	organic cyclic compound binding	11325	592	128	5	0.00844595	0.805935	1	101264873;101250172;778292;101265896;109119856
TE>TT	GO: Biological Process	GO:0005488	binding	11325	956	128	13	0.0135983	0.283525	1	101264873;101250172;778292;778246;543800;101259064;101249609;101246650;101265896;100736436;109119856;101259357;101267191
TE>TT	GO: Biological Process	GO:1901363	heterocyclic compound binding	11325	598	128	7	0.0117057	0.517577	1	101264873;101250172;778292;101246650;101265896;100736436;109119856
TE>TT	GO: Biological Process	GO:0008104	protein localization	11325	449	128	2	0.00445434	0.965266	1	101264715;101255150
TE>TT	GO: Biological Process	GO:0033036	macromolecule localization	11325	533	128	5	0.00938086	0.726161	1	544066;101264715;101255150;101264570;101263585
TE>TT	GO: Biological Process	GO:0071705	nitrogen compound transport	11325	525	128	1	0.00190476	0.997781	1	101262059
TE>TT	GO: Biological Process	GO:0006810	transport	11325	1562	128	25	0.0160051	0.0434757	1	544066;101249776;101267955;101267078;101268244;101252479;101261738;101262059;101244143;101253683;101265217;101253994;101254894;101264715;101244953;101253080;101264570;101252771;101247985;101254589;101268825;101244732;101262181;101267371;101245313
TE>TT	GO: Biological Process	GO:0051234	establishment of localization	11325	1584	128	25	0.0157828	0.0500424	1	544066;101249776;101267955;101267078;101268244;101252479;101261738;101262059;101244143;101253683;101265217;101253994;101254894;101264715;101244953;101253080;101264570;101252771;101247985;101254589;101268825;101244732;101262181;101267371;101245313
TE>TT	GO: Biological Process	GO:0071702	organic substance transport	11325	676	128	5	0.00739645	0.886748	1	544066;101261738;101262059;101264570;101247985
TE>TT	GO: Biological Process	GO:0051179	localization	11325	1638	128	27	0.0164835	0.025904	1	544066;101249776;101267955;101267078;101268244;101252479;101261738;101262059;101244143;101253683;101265217;101253994;101254894;101264715;101244953;101255150;101253080;101264570;101252771;101263585;101247985;101254589;101268825;101244732;101262181;101267371;101245313
TE>TT	GO: Biological Process	GO:0019222	regulation of metabolic process	11325	1620	128	27	0.0166667	0.0227884	1	101268880;101267047;100736517;101251349;100736518;101255580;543981;101261864;543887;543707;101264975;101256897;101244049;101055542;101255150;101268132;101251632;101262719;101055550;101263585;543695;101253992;100736455;101252456;100736480;101263026;101252681
TE>TT	GO: Biological Process	GO:0050794	regulation of cellular process	11325	2478	128	31	0.0125101	0.291245	1	101263886;101268880;101267047;100736517;101251349;100736518;101255580;543981;101261864;543887;543707;101258279;101264975;101256897;101244049;101250342;101055542;101255150;101268132;101251632;101262719;101055550;101263585;101264066;543695;101253992;100736455;101252456;100736480;101263026;101252681
TE>TT	GO: Biological Process	GO:0048608	reproductive structure development	11325	227	128	4	0.0176211	0.255013	1	101246760;778292;101265896;101263585
TE>TT	GO: Biological Process	GO:0048731	system development	11325	355	128	6	0.0169014	0.213387	1	101246760;101247519;778292;101255150;101265896;101263585
TE>TT	GO: Biological Process	GO:0099402	plant organ development	11325	174	128	4	0.0229885	0.134415	1	101246760;101255150;101265896;101263585
TE>TT	GO: Biological Process	GO:0032502	developmental process	11325	796	128	15	0.0188442	0.0347772	1	101268880;101267047;101246760;101261864;101244049;101247519;778292;101255150;101268132;101262719;101265896;101263585;101263026;101251371;101252681
TE>TT	GO: Biological Process	GO:0071840	cellular component organization or biogenesis	11325	1637	128	11	0.00671961	0.983827	1	544158;101263597;101255817;101264975;101255416;101264715;543916;101249587;101252141;101261743;101247806
TE>TT	GO: Biological Process	GO:0048316	seed development	11325	118	128	1	0.00847458	0.740318	1	101265896
TE>TT	GO: Biological Process	GO:0048856	anatomical structure development	11325	619	128	8	0.0129241	0.400613	1	101268880;101246760;101247519;778292;101255150;101265896;101263585;101251371
TE>TT	GO: Biological Process	GO:0040007	growth	11325	97	128	1	0.0103093	0.669552	1	101246760
TE>TT	GO: Biological Process	GO:0016043	cellular component organization	11325	1406	128	10	0.00711238	0.964562	1	544158;101263597;101255817;101264975;101255416;101264715;543916;101249587;101261743;101247806
TE>TT	GO: Biological Process	GO:0090698	post-embryonic plant morphogenesis	11325	42	128	2	0.047619	0.0814472	1	101246760;101247519
TE>TT	GO: Biological Process	GO:0016192	vesicle-mediated transport	11325	285	128	1	0.00350877	0.962413	1	101264715
TE>TT	GO: Biological Process	GO:0009793	embryo development ending in seed dormancy	11325	88	128	1	0.0113636	0.633648	1	101265896
TE>TT	GO: Biological Process	GO:0090697	post-embryonic plant organ morphogenesis	11325	27	128	1	0.037037	0.264539	1	101246760
TE>TT	GO: Biological Process	GO:0048589	developmental growth	11325	69	128	1	0.0144928	0.544649	1	101246760
TE>TT	GO: Biological Process	GO:0090558	plant epidermis development	11325	42	128	2	0.047619	0.0814472	1	101268880;101247519
TE>TT	GO: Biological Process	GO:0071695	anatomical structure maturation	11325	39	128	1	0.025641	0.358569	1	778292
TE>TT	GO: Biological Process	GO:0003006	developmental process involved in reproduction	11325	262	128	4	0.0152672	0.343889	1	101246760;778292;101265896;101263585
TE>TT	GO: Biological Process	GO:0032501	multicellular organismal process	11325	670	128	9	0.0134328	0.345764	1	101246760;101247519;778292;101260448;101255150;101265896;101263585;101251513;101251371
TE>TT	GO: Biological Process	GO:0022414	reproductive process	11325	406	128	6	0.0147783	0.310532	1	101246760;778292;101260448;101265896;101263585;101251513
TE>TT	GO: Biological Process	GO:1905392	plant organ morphogenesis	11325	70	128	1	0.0142857	0.549827	1	101246760
TE>TT	GO: Biological Process	GO:0009606	tropism	11325	22	128	1	0.0454545	0.221435	1	101255150
TE>TT	GO: Biological Process	GO:0009790	embryo development	11325	90	128	1	0.0111111	0.641947	1	101265896
TE>TT	GO: Biological Process	GO:0090627	plant epidermal cell differentiation	11325	23	128	1	0.0434783	0.230252	1	101247519
TE>TT	GO: Biological Process	GO:0045229	external encapsulating structure organization	11325	343	128	6	0.0174927	0.19227	1	544158;101255817;101255416;543916;101261743;101247806
TE>TT	GO: Biological Process	GO:1905393	plant organ formation	11325	30	128	1	0.0333333	0.289256	1	101246760
TE>TT	GO: Biological Process	GO:0048646	anatomical structure formation involved in morphogenesis	11325	52	128	1	0.0192308	0.44701	1	101246760
TE>TT	GO: Biological Process	GO:0000003	reproduction	11325	408	128	6	0.0147059	0.314516	1	101246760;778292;101260448;101265896;101263585;101251513
TE>TT	GO: Biological Process	GO:0009798	axis specification	11325	12	128	1	0.0833333	0.127566	1	101246760
TE>TT	GO: Biological Process	GO:0090696	post-embryonic plant organ development	11325	32	128	1	0.03125	0.305275	1	101246760
TE>TT	GO: Biological Process	GO:0071555	cell wall organization	11325	331	128	6	0.0181269	0.172024	1	544158;101255817;101255416;543916;101261743;101247806
TE>TT	GO: Biological Process	GO:0009888	tissue development	11325	92	128	3	0.0326087	0.0859661	1	101268880;101246760;101247519
TE>TT	GO: Biological Process	GO:0061458	reproductive system development	11325	227	128	4	0.0176211	0.255013	1	101246760;778292;101265896;101263585
TE>TT	GO: Biological Process	GO:0007275	multicellular organism development	11325	564	128	7	0.0124113	0.455441	1	101246760;101247519;778292;101255150;101265896;101263585;101251371
TE>TT	GO: Biological Process	GO:0051641	cellular localization	11325	483	128	2	0.00414079	0.975243	1	101264715;101255150
TE>TT	GO: Biological Process	GO:0021700	developmental maturation	11325	41	128	1	0.0243902	0.373037	1	778292
TE>TT	GO: Biological Process	GO:0007389	pattern specification process	11325	46	128	2	0.0434783	0.09514	1	101246760;101255150
TE>TT	GO: Biological Process	GO:0009791	post-embryonic development	11325	267	128	4	0.0149813	0.356772	1	101246760;101247519;101265896;101263585
TE>TT	GO: Biological Process	GO:0048869	cellular developmental process	11325	276	128	7	0.0253623	0.036997	1	101268880;101246760;101247519;101255150;101262719;101263585;101263026
TE>TT	GO: Biological Process	GO:0071554	cell wall organization or biogenesis	11325	456	128	7	0.0153509	0.257214	1	544158;101255817;101255416;543916;101252141;101261743;101247806
TE>TT	GO: Biological Process	GO:0010154	fruit development	11325	134	128	3	0.0223881	0.193353	1	101246760;778292;101265896
TE>TT	GO: Biological Process	GO:0051301	cell division	11325	93	128	1	0.0107527	0.654047	1	101255150
TE>TT	GO: Biological Process	GO:0009605	response to external stimulus	11325	258	128	3	0.0116279	0.56135	1	101244953;543800;101255150
TE>TT	GO: Biological Process	GO:0009653	anatomical structure morphogenesis	11325	167	128	2	0.011976	0.566004	1	101246760;101247519
TE>TT	GO: Biological Process	GO:0006996	organelle organization	11325	798	128	1	0.00125313	0.999918	1	101264975
TE>TT	GO: Biological Process	GO:0051704	multi-organism process	11325	311	128	2	0.00643087	0.870799	1	101260448;101251513
TE>TT	GO: Biological Process	GO:0044706	multi-multicellular organism process	11325	107	128	2	0.0186916	0.34152	1	101260448;101251513
TE>TT	GO: Biological Process	GO:0009856	pollination	11325	107	128	2	0.0186916	0.34152	1	101260448;101251513
TE>TT	GO: Biological Process	GO:0006629	lipid metabolic process	11325	679	128	4	0.00589102	0.953061	1	101249884;101248922;100736436;543994
TE>TT	GO: Biological Process	GO:0016787	hydrolase activity	11325	109	128	1	0.00917431	0.712047	1	101248423
TE>TT	GO: Biological Process	GO:0003824	catalytic activity	11325	1220	128	17	0.0139344	0.214085	1	101249884;101256598;101264873;101250138;778292;778246;101259064;101248423;101247857;101249609;101246650;101265896;100736436;109119856;543514;101259357;101247510
TE>TT	GO: Biological Process	GO:0019538	protein metabolic process	11325	1884	128	4	0.00212314	1	1	101263886;101248557;101264066;101262842
TE>TT	GO: Biological Process	GO:1901566	organonitrogen compound biosynthetic process	11325	1018	128	2	0.00196464	0.999925	1	543983;109119856
TE>TT	GO: Biological Process	GO:1901564	organonitrogen compound metabolic process	11325	2684	128	9	0.0033532	1	1	101263886;101254033;101265579;101248557;101264873;543983;109119856;101264066;101262842
TE>TT	GO: Biological Process	GO:0044267	cellular protein metabolic process	11325	1743	128	2	0.00114745	1	1	101263886;101264066
TE>TT	GO: Biological Process	GO:0006082	organic acid metabolic process	11325	683	128	3	0.00439239	0.985514	1	101264873;543983;543994
TE>TT	GO: Biological Process	GO:0044281	small molecule metabolic process	11325	1118	128	6	0.00536673	0.989862	1	101256598;101264873;543983;109119856;101252141;543994
TE>TT	GO: Biological Process	GO:0043436	oxoacid metabolic process	11325	681	128	3	0.00440529	0.985241	1	101264873;543983;543994
TE>TT	GO: Biological Process	GO:0006631	fatty acid metabolic process	11325	147	128	1	0.00680272	0.813969	1	543994
TE>TT	GO: Biological Process	GO:0044283	small molecule biosynthetic process	11325	393	128	3	0.00763359	0.826347	1	543983;109119856;543994
TE>TT	GO: Biological Process	GO:0008610	lipid biosynthetic process	11325	364	128	2	0.00549451	0.920965	1	101248922;543994
TE>TT	GO: Biological Process	GO:0006633	fatty acid biosynthetic process	11325	111	128	1	0.00900901	0.718583	1	543994
TE>TT	GO: Biological Process	GO:0032787	monocarboxylic acid metabolic process	11325	265	128	1	0.00377358	0.95255	1	543994
TE>TT	GO: Biological Process	GO:0019752	carboxylic acid metabolic process	11325	663	128	3	0.00452489	0.982551	1	101264873;543983;543994
TE>TT	GO: Biological Process	GO:0044255	cellular lipid metabolic process	11325	434	128	2	0.00460829	0.959737	1	101248922;543994
TE>TT	GO: Biological Process	GO:0072330	monocarboxylic acid biosynthetic process	11325	137	128	1	0.00729927	0.791273	1	543994
TE>TT	GO: Biological Process	GO:0016053	organic acid biosynthetic process	11325	306	128	2	0.00653595	0.864802	1	543983;543994
TE>TT	GO: Biological Process	GO:0046394	carboxylic acid biosynthetic process	11325	306	128	2	0.00653595	0.864802	1	543983;543994
TE>TT	GO: Biological Process	GO:0030163	protein catabolic process	11325	527	128	2	0.00379507	0.984139	1	101248557;101262842
TE>TT	GO: Biological Process	GO:1901575	organic substance catabolic process	11325	1057	128	8	0.00756859	0.919808	1	101254033;101265579;101255817;101249884;101256598;101248557;101261743;101262842
TE>TT	GO: Biological Process	GO:1901565	organonitrogen compound catabolic process	11325	631	128	4	0.00633914	0.931528	1	101254033;101265579;101248557;101262842
TE>TT	GO: Biological Process	GO:0006508	proteolysis	11325	594	128	2	0.003367	0.992059	1	101248557;101262842
TE>TT	GO: Biological Process	GO:0009057	macromolecule catabolic process	11325	774	128	4	0.00516796	0.978601	1	101255817;101248557;101261743;101262842
TE>TT	GO: Biological Process	GO:1901701	cellular response to oxygen-containing compound	11325	136	128	3	0.0220588	0.19912	1	543981;101256897;543800
TE>TT	GO: Biological Process	GO:0071495	cellular response to endogenous stimulus	11325	199	128	3	0.0150754	0.391381	1	101055542;101055550;100736480
TE>TT	GO: Biological Process	GO:0031328	positive regulation of cellular biosynthetic process	11325	191	128	6	0.0314136	0.0212132	1	101268880;543887;543707;101256897;101253992;101252456
TE>TT	GO: Biological Process	GO:0010557	positive regulation of macromolecule biosynthetic process	11325	187	128	6	0.0320856	0.019336	1	101268880;543887;543707;101256897;101253992;101252456
TE>TT	GO: Biological Process	GO:0048518	positive regulation of biological process	11325	416	128	6	0.0144231	0.330536	1	101268880;543887;543707;101256897;101253992;101252456
TE>TT	GO: Biological Process	GO:2000241	regulation of reproductive process	11325	54	128	1	0.0185185	0.459497	1	101246760
TE>TT	GO: Biological Process	GO:0009891	positive regulation of biosynthetic process	11325	194	128	6	0.0309278	0.0226998	1	101268880;543887;543707;101256897;101253992;101252456
TE>TT	GO: Biological Process	GO:0009909	regulation of flower development	11325	36	128	1	0.0277778	0.336245	1	101246760
TE>TT	GO: Biological Process	GO:2000026	regulation of multicellular organismal development	11325	92	128	1	0.0108696	0.65006	1	101246760
TE>TT	GO: Biological Process	GO:0031325	positive regulation of cellular metabolic process	11325	302	128	6	0.0198675	0.127237	1	101268880;543887;543707;101256897;101253992;101252456
TE>TT	GO: Biological Process	GO:0001101	response to acid chemical	11325	243	128	2	0.00823045	0.764717	1	543981;543800
TE>TT	GO: Biological Process	GO:0051173	positive regulation of nitrogen compound metabolic process	11325	289	128	6	0.0207612	0.109277	1	101268880;543887;543707;101256897;101253992;101252456
TE>TT	GO: Biological Process	GO:0010604	positive regulation of macromolecule metabolic process	11325	294	128	6	0.0204082	0.11602	1	101268880;543887;543707;101256897;101253992;101252456
TE>TT	GO: Biological Process	GO:0048519	negative regulation of biological process	11325	358	128	2	0.00558659	0.916367	1	543981;101264975
TE>TT	GO: Biological Process	GO:0048580	regulation of post-embryonic development	11325	68	128	1	0.0147059	0.539411	1	101246760
TE>TT	GO: Biological Process	GO:0032268	regulation of cellular protein metabolic process	11325	213	128	1	0.00469484	0.913205	1	543981
TE>TT	GO: Biological Process	GO:0071229	cellular response to acid chemical	11325	96	128	2	0.0208333	0.295775	1	543981;543800
TE>TT	GO: Biological Process	GO:0009893	positive regulation of metabolic process	11325	314	128	6	0.0191083	0.145013	1	101268880;543887;543707;101256897;101253992;101252456
TE>TT	GO: Biological Process	GO:0045935	positive regulation of nucleobase-containing compound metabolic process	11325	184	128	6	0.0326087	0.0180051	1	101268880;543887;543707;101256897;101253992;101252456
TE>TT	GO: Biological Process	GO:0032870	cellular response to hormone stimulus	11325	196	128	3	0.0153061	0.382181	1	101055542;101055550;100736480
TE>TT	GO: Biological Process	GO:0051246	regulation of protein metabolic process	11325	242	128	1	0.00413223	0.938	1	543981
TE>TT	GO: Biological Process	GO:0048831	regulation of shoot system development	11325	51	128	1	0.0196078	0.44066	1	101246760
TE>TT	GO: Biological Process	GO:0071310	cellular response to organic substance	11325	237	128	6	0.0253165	0.0520708	1	543981;101256897;101055542;543800;101055550;100736480
TE>TT	GO: Biological Process	GO:0048522	positive regulation of cellular process	11325	348	128	6	0.0172414	0.200968	1	101268880;543887;543707;101256897;101253992;101252456
TE>TT	GO: Biological Process	GO:0006952	defense response	11325	368	128	3	0.00815217	0.790762	1	543741;544000;101245301
TE>TT	GO: Biological Process	GO:0010628	positive regulation of gene expression	11325	193	128	6	0.0310881	0.0221967	1	101268880;543887;543707;101256897;101253992;101252456
TE>TT	GO: Biological Process	GO:0009890	negative regulation of biosynthetic process	11325	123	128	2	0.0162602	0.406266	1	543981;101264975
TE>TT	GO: Biological Process	GO:1902679	negative regulation of RNA biosynthetic process	11325	68	128	1	0.0147059	0.539411	1	101264975
TE>TT	GO: Biological Process	GO:2000113	negative regulation of cellular macromolecule biosynthetic process	11325	91	128	2	0.021978	0.274812	1	543981;101264975
TE>TT	GO: Biological Process	GO:0048523	negative regulation of cellular process	11325	228	128	2	0.00877193	0.733011	1	543981;101264975
TE>TT	GO: Biological Process	GO:0033993	response to lipid	11325	173	128	1	0.00578035	0.862155	1	543800
TE>TT	GO: Biological Process	GO:0010558	negative regulation of macromolecule biosynthetic process	11325	107	128	2	0.0186916	0.34152	1	543981;101264975
TE>TT	GO: Biological Process	GO:0009892	negative regulation of metabolic process	11325	249	128	2	0.00803213	0.776464	1	543981;101264975
TE>TT	GO: Biological Process	GO:0031327	negative regulation of cellular biosynthetic process	11325	122	128	2	0.0163934	0.402302	1	543981;101264975
TE>TT	GO: Biological Process	GO:0010629	negative regulation of gene expression	11325	182	128	2	0.010989	0.613033	1	543981;101264975
TE>TT	GO: Biological Process	GO:0051365	cellular response to potassium ion starvation	11325	2	128	1	0.5	0.0224781	1	543800
TE>TT	GO: Biological Process	GO:0007154	cell communication	11325	945	128	10	0.010582	0.633405	1	101263886;101256897;101260448;101055542;101244953;543800;101055550;101264066;100736480;101251513
TE>TT	GO: Biological Process	GO:1903507	negative regulation of nucleic acid-templated transcription	11325	68	128	1	0.0147059	0.539411	1	101264975
TE>TT	GO: Biological Process	GO:0031669	cellular response to nutrient levels	11325	45	128	2	0.0444444	0.0916571	1	101244953;543800
TE>TT	GO: Biological Process	GO:0009651	response to salt stress	11325	98	128	1	0.0102041	0.673319	1	543981
TE>TT	GO: Biological Process	GO:0042594	response to starvation	11325	41	128	2	0.0487805	0.078128	1	101244953;543800
TE>TT	GO: Biological Process	GO:0031668	cellular response to extracellular stimulus	11325	49	128	2	0.0408163	0.10581	1	101244953;543800
TE>TT	GO: Biological Process	GO:0009991	response to extracellular stimulus	11325	56	128	2	0.0357143	0.131835	1	101244953;543800
TE>TT	GO: Biological Process	GO:0071496	cellular response to external stimulus	11325	49	128	2	0.0408163	0.10581	1	101244953;543800
TE>TT	GO: Biological Process	GO:0010605	negative regulation of macromolecule metabolic process	11325	232	128	2	0.00862069	0.741801	1	543981;101264975
TE>TT	GO: Biological Process	GO:0031324	negative regulation of cellular metabolic process	11325	150	128	2	0.0133333	0.507971	1	543981;101264975
TE>TT	GO: Biological Process	GO:0045934	negative regulation of nucleobase-containing compound metabolic process	11325	80	128	1	0.0125	0.5985	1	101264975
TE>TT	GO: Biological Process	GO:0009267	cellular response to starvation	11325	38	128	2	0.0526316	0.0684426	1	101244953;543800
TE>TT	GO: Biological Process	GO:0009628	response to abiotic stimulus	11325	464	128	2	0.00431034	0.970067	1	543981;101255150
TE>TT	GO: Biological Process	GO:0051172	negative regulation of nitrogen compound metabolic process	11325	138	128	2	0.0144928	0.464117	1	543981;101264975
TE>TT	GO: Biological Process	GO:0051253	negative regulation of RNA metabolic process	11325	69	128	1	0.0144928	0.544649	1	101264975
TE>TT	GO: Biological Process	GO:0006970	response to osmotic stress	11325	115	128	1	0.00869565	0.731215	1	543981
TE>TT	GO: Biological Process	GO:0045892	negative regulation of transcription, DNA-templated	11325	52	128	1	0.0192308	0.44701	1	101264975
TE>TT	GO: Biological Process	GO:0031667	response to nutrient levels	11325	52	128	2	0.0384615	0.116784	1	101244953;543800
TE>TT	GO: Biological Process	GO:0006325	chromatin organization	11325	155	128	1	0.00645161	0.830349	1	101264975
TE>TT	GO: Biological Process	GO:0006464	cellular protein modification process	11325	961	128	2	0.00208117	0.999857	1	101263886;101264066
TE>TT	GO: Biological Process	GO:0018193	peptidyl-amino acid modification	11325	166	128	1	0.0060241	0.850558	1	101263886
TE>TT	GO: Biological Process	GO:0036211	protein modification process	11325	961	128	2	0.00208117	0.999857	1	101263886;101264066
TE>TT	GO: Biological Process	GO:0051276	chromosome organization	11325	252	128	1	0.00396825	0.944802	1	101264975
TE>TT	GO: Biological Process	GO:0043412	macromolecule modification	11325	1349	128	2	0.00148258	0.999999	1	101263886;101264066
TE>TT	GO: Biological Process	GO:0045944	positive regulation of transcription from RNA polymerase II promoter	11325	108	128	4	0.037037	0.0339319	1	543887;543707;101253992;101252456
TE>TT	GO: Biological Process	GO:0003824	catalytic activity	11325	301	128	8	0.0265781	0.0208035	1	101254033;101244284;101265579;101248557;101251335;543800;101267191;100874543
TE>TT	GO: Biological Process	GO:0016740	transferase activity	11325	372	128	4	0.0107527	0.610406	1	101264873;101249609;101265896;100874543
TE>TT	GO: Biological Process	GO:0070727	cellular macromolecule localization	11325	374	128	2	0.00534759	0.928107	1	101264715;101255150
TE>TT	GO: Biological Process	GO:0051235	maintenance of location	11325	39	128	1	0.025641	0.358569	1	101255150
TE>TT	GO: Biological Process	GO:0051651	maintenance of location in cell	11325	24	128	1	0.0416667	0.23897	1	101255150
TE>TT	GO: Biological Process	GO:0045185	maintenance of protein location	11325	15	128	1	0.0666667	0.156848	1	101255150
TE>TT	GO: Biological Process	GO:0032507	maintenance of protein location in cell	11325	15	128	1	0.0666667	0.156848	1	101255150
TE>TT	GO: Biological Process	GO:0033365	protein localization to organelle	11325	163	128	1	0.00613497	0.845296	1	101255150
TE>TT	GO: Biological Process	GO:0034613	cellular protein localization	11325	367	128	2	0.00544959	0.923174	1	101264715;101255150
TE>TT	GO: Biological Process	GO:0072595	maintenance of protein localization in organelle	11325	10	128	1	0.1	0.107486	1	101255150
TE>TT	GO: Biological Process	GO:0016788	hydrolase activity, acting on ester bonds	11325	109	128	2	0.0183486	0.34975	1	101254033;101265579
TE>TT	GO: Biological Process	GO:0016787	hydrolase activity	11325	472	128	9	0.0190678	0.0865049	1	101254033;101265579;101249884;101256598;101248557;101251335;101247857;109119856;543514
TE>TT	GO: Biological Process	GO:0065003	macromolecular complex assembly	11325	369	128	3	0.00813008	0.792293	1	101263597;101264715;101249587
TE>TT	GO: Biological Process	GO:0034622	cellular macromolecular complex assembly	11325	345	128	2	0.0057971	0.905538	1	101264715;101249587
TE>TT	GO: Biological Process	GO:0022607	cellular component assembly	11325	476	128	3	0.00630252	0.909926	1	101263597;101264715;101249587
TE>TT	GO: Biological Process	GO:0006396	RNA processing	11325	519	128	1	0.00192678	0.997617	1	100874543
TE>TT	GO: Biological Process	GO:0043933	macromolecular complex subunit organization	11325	404	128	3	0.00742574	0.840306	1	101263597;101264715;101249587
TE>TT	GO: Biological Process	GO:0044085	cellular component biogenesis	11325	787	128	6	0.00762389	0.887914	1	101263597;101255416;101264715;543916;101249587;101252141
TE>TT	GO: Biological Process	GO:1901135	carbohydrate derivative metabolic process	11325	525	128	2	0.00380952	0.983812	1	101255272;101252141
TE>TT	GO: Biological Process	GO:0005488	binding	11325	112	128	1	0.00892857	0.721795	1	101250138
TE>TT	GO: Biological Process	GO:0043169	cation binding	11325	282	128	6	0.0212766	0.100191	1	101250138;778246;543800;101259064;100736436;101259357
TE>TT	GO: Biological Process	GO:0046914	transition metal ion binding	11325	94	128	1	0.0106383	0.65799	1	100736436
TE>TT	GO: Biological Process	GO:0046872	metal ion binding	11325	275	128	5	0.0181818	0.200388	1	101250138;778246;543800;101259064;100736436
TE>TT	GO: Biological Process	GO:0043167	ion binding	11325	603	128	8	0.013267	0.37279	1	101264873;101250138;778246;543800;101259064;101246650;100736436;101259357
TE>TT	GO: Biological Process	GO:0008033	tRNA processing	11325	75	128	1	0.0133333	0.574854	1	100874543
TE>TT	GO: Biological Process	GO:0034470	ncRNA processing	11325	238	128	1	0.00420168	0.935052	1	100874543
TE>TT	GO: Biological Process	GO:0006399	tRNA metabolic process	11325	134	128	1	0.00746269	0.783944	1	100874543
TE>TT	GO: Biological Process	GO:0034660	ncRNA metabolic process	11325	302	128	1	0.00331126	0.969177	1	100874543
TE>TT	GO: Biological Process	GO:0048229	gametophyte development	11325	82	128	1	0.0121951	0.607589	1	101263585
TE>TT	GO: Biological Process	GO:0009555	pollen development	11325	64	128	1	0.015625	0.517858	1	101263585
TE>TT	GO: Biological Process	GO:0007165	signal transduction	11325	819	128	6	0.00732601	0.90873	1	101263886;101256897;101055542;101055550;101264066;100736480
TE>TT	GO: Biological Process	GO:0023052	signaling	11325	821	128	6	0.00730816	0.909914	1	101263886;101256897;101055542;101055550;101264066;100736480
TE>TT	GO: Biological Process	GO:1901698	response to nitrogen compound	11325	84	128	1	0.0119048	0.616473	1	543800
TE>TT	GO: Biological Process	GO:0071365	cellular response to auxin stimulus	11325	66	128	3	0.0454545	0.0385471	1	101055542;101055550;100736480
TE>TT	GO: Biological Process	GO:0009734	auxin-activated signaling pathway	11325	66	128	3	0.0454545	0.0385471	1	101055542;101055550;100736480
TE>TT	GO: Biological Process	GO:0009755	hormone-mediated signaling pathway	11325	179	128	3	0.0167598	0.329638	1	101055542;101055550;100736480
TE>TT	GO: Biological Process	GO:0046942	carboxylic acid transport	11325	75	128	3	0.04	0.0529203	1	101261738;101262059;101247985
TE>TT	GO: Biological Process	GO:0006811	ion transport	11325	389	128	5	0.0128535	0.449897	1	101261738;101262059;101244953;101247985;101262181
TE>TT	GO: Biological Process	GO:0015711	organic anion transport	11325	86	128	3	0.0348837	0.0734713	1	101261738;101262059;101247985
TE>TT	GO: Biological Process	GO:0015849	organic acid transport	11325	75	128	3	0.04	0.0529203	1	101261738;101262059;101247985
TE>TT	GO: Biological Process	GO:0005975	carbohydrate metabolic process	11325	808	128	10	0.0123762	0.430669	1	101255272;101255817;101255416;101251335;543916;101252141;101261743;101247806;543514;101267191
TE>TT	GO: Biological Process	GO:0043623	cellular protein complex assembly	11325	122	128	2	0.0163934	0.402302	1	101264715;101249587
TE>TT	GO: Biological Process	GO:0071822	protein complex subunit organization	11325	172	128	3	0.0174419	0.30794	1	101263597;101264715;101249587
TE>TT	GO: Biological Process	GO:0070271	protein complex biogenesis	11325	149	128	3	0.0201342	0.237519	1	101263597;101264715;101249587
TE>TT	GO: Biological Process	GO:0006461	protein complex assembly	11325	146	128	3	0.0205479	0.228534	1	101263597;101264715;101249587
TE>TT	GO: Biological Process	GO:0009314	response to radiation	11325	209	128	1	0.00478469	0.909089	1	543981
TE>TT	GO: Biological Process	GO:0009416	response to light stimulus	11325	199	128	1	0.00502513	0.897932	1	543981
TE>TT	GO: Biological Process	GO:0042493	response to drug	11325	126	128	2	0.015873	0.418082	1	543981;543800
TE>TT	GO: Biological Process	GO:0055085	transmembrane transport	11325	522	128	2	0.00383142	0.98331	1	101262059;101265217
TE>TT	GO: Biological Process	GO:0009082	branched-chain amino acid biosynthetic process	11325	23	128	1	0.0434783	0.230252	1	543983
TE>TT	GO: Biological Process	GO:0009081	branched-chain amino acid metabolic process	11325	27	128	1	0.037037	0.264539	1	543983
TE>TT	GO: Biological Process	GO:0006520	cellular amino acid metabolic process	11325	314	128	2	0.00636943	0.874279	1	101264873;543983
TE>TT	GO: Biological Process	GO:0008652	cellular amino acid biosynthetic process	11325	146	128	1	0.00684932	0.811815	1	543983
TE>TT	GO: Biological Process	GO:0008483	transaminase activity	11325	22	128	1	0.0454545	0.221435	1	101264873
TE>TT	GO: Biological Process	GO:0016769	transferase activity, transferring nitrogenous groups	11325	26	128	1	0.0384615	0.256112	1	101264873
TE>TT	GO: Biological Process	GO:0035556	intracellular signal transduction	11325	323	128	2	0.00619195	0.884214	1	101263886;101264066
TE>TT	GO: Biological Process	GO:0042546	cell wall biogenesis	11325	114	128	3	0.0263158	0.138469	1	101255416;543916;101252141
TE>TT	GO: Biological Process	GO:0071669	plant-type cell wall organization or biogenesis	11325	142	128	2	0.0140845	0.478989	1	544158;101252141
TE>TT	GO: Biological Process	GO:0009832	plant-type cell wall biogenesis	11325	55	128	1	0.0181818	0.465635	1	101252141
TE>TT	GO: Biological Process	GO:0016798	hydrolase activity, acting on glycosyl bonds	11325	119	128	2	0.0168067	0.390337	1	101251335;543514
TE>TT	GO: Biological Process	GO:0004553	hydrolase activity, hydrolyzing O-glycosyl compounds	11325	98	128	1	0.0102041	0.673319	1	101251335
TE>TT	GO: Biological Process	GO:0003333	amino acid transmembrane transport	11325	40	128	1	0.025	0.365844	1	101262059
TE>TT	GO: Biological Process	GO:0098656	anion transmembrane transport	11325	70	128	1	0.0142857	0.549827	1	101262059
TE>TT	GO: Biological Process	GO:0034220	ion transmembrane transport	11325	201	128	1	0.00497512	0.900267	1	101262059
TE>TT	GO: Biological Process	GO:0006865	amino acid transport	11325	50	128	1	0.02	0.434237	1	101262059
TE>TT	GO: Biological Process	GO:1903825	organic acid transmembrane transport	11325	46	128	1	0.0217391	0.407805	1	101262059
TE>TT	GO: Biological Process	GO:1905039	carboxylic acid transmembrane transport	11325	46	128	1	0.0217391	0.407805	1	101262059
TE>TT	GO: Biological Process	GO:0034504	protein localization to nucleus	11325	32	128	1	0.03125	0.305275	1	101255150
TE>TT	GO: Biological Process	GO:0006869	lipid transport	11325	59	128	2	0.0338983	0.1434	1	544066;101264570
TE>TT	GO: Biological Process	GO:0010876	lipid localization	11325	74	128	2	0.027027	0.203787	1	544066;101264570
TE>TT	GO: Biological Process	GO:0010608	posttranscriptional regulation of gene expression	11325	98	128	1	0.0102041	0.673319	1	543981
TE>TT	GO: Biological Process	GO:0006417	regulation of translation	11325	78	128	1	0.0128205	0.589202	1	543981
TE>TT	GO: Biological Process	GO:0034248	regulation of cellular amide metabolic process	11325	81	128	1	0.0123457	0.60307	1	543981
TE>TT	GO: Biological Process	GO:0006793	phosphorus metabolic process	11325	896	128	5	0.00558036	0.977766	1	101263886;101256598;101248744;101252141;101264066
TE>TT	GO: Biological Process	GO:0006796	phosphate-containing compound metabolic process	11325	853	128	4	0.00468933	0.989238	1	101263886;101256598;101248744;101264066
TE>TT	GO: Biological Process	GO:0006468	protein phosphorylation	11325	403	128	2	0.00496278	0.945548	1	101263886;101264066
TE>TT	GO: Biological Process	GO:0016310	phosphorylation	11325	489	128	2	0.00408998	0.976691	1	101263886;101264066
TE>TT	GO: Biological Process	GO:0140096	catalytic activity, acting on a protein	11325	219	128	4	0.0182648	0.235373	1	101248557;101248423;101247857;101265896
TE>TT	GO: Biological Process	GO:0016458	gene silencing	11325	88	128	2	0.0227273	0.262218	1	543981;101264975
TE>TT	GO: Biological Process	GO:0031047	gene silencing by RNA	11325	67	128	1	0.0149254	0.534114	1	543981
TE>TT	GO: Biological Process	GO:0046903	secretion	11325	88	128	1	0.0113636	0.633648	1	101264715
TE>TT	GO: Biological Process	GO:0032940	secretion by cell	11325	83	128	1	0.0120482	0.612056	1	101264715
TE>TT	GO: Biological Process	GO:0048507	meristem development	11325	33	128	1	0.030303	0.313149	1	101246760
TE>TT	GO: Biological Process	GO:0035266	meristem growth	11325	5	128	1	0.2	0.0552586	1	101246760
TE>TT	GO: Biological Process	GO:0005976	polysaccharide metabolic process	11325	318	128	5	0.0157233	0.29084	1	101255817;101255416;543916;101252141;101261743
TE>TT	GO: Biological Process	GO:0044264	cellular polysaccharide metabolic process	11325	182	128	3	0.0164835	0.33894	1	101255416;543916;101252141
TE>TT	GO: Biological Process	GO:0016052	carbohydrate catabolic process	11325	213	128	2	0.00938967	0.697786	1	101255817;101261743
TE>TT	GO: Biological Process	GO:0044036	cell wall macromolecule metabolic process	11325	103	128	2	0.0194175	0.324969	1	101255416;543916
TE>TT	GO: Biological Process	GO:0000272	polysaccharide catabolic process	11325	151	128	2	0.013245	0.511521	1	101255817;101261743
TE>TT	GO: Biological Process	GO:0044262	cellular carbohydrate metabolic process	11325	247	128	3	0.0121457	0.53171	1	101255416;543916;101252141
TE>TT	GO: Biological Process	GO:0006839	mitochondrial transport	11325	97	128	1	0.0103093	0.669552	1	101265217
TE>TT	GO: Biological Process	GO:0007568	aging	11325	32	128	1	0.03125	0.305275	1	778292
TE>TT	GO: Biological Process	GO:0010393	galacturonan metabolic process	11325	104	128	2	0.0192308	0.329117	1	101255817;101261743
TE>TT	GO: Biological Process	GO:0009835	fruit ripening	11325	12	128	1	0.0833333	0.127566	1	778292
TE>TT	GO: Biological Process	GO:0045488	pectin metabolic process	11325	104	128	2	0.0192308	0.329117	1	101255817;101261743
TE>TT	GO: Biological Process	GO:0042545	cell wall modification	11325	73	128	2	0.0273973	0.199663	1	101255817;101261743
TE>TT	GO: Biological Process	GO:0045490	pectin catabolic process	11325	82	128	2	0.0243902	0.237065	1	101255817;101261743
TE>TT	GO: Biological Process	GO:0055086	nucleobase-containing small molecule metabolic process	11325	318	128	2	0.00628931	0.878787	1	101256598;101252141
TE>TT	GO: Biological Process	GO:0019637	organophosphate metabolic process	11325	417	128	1	0.00239808	0.992011	1	101256598
TE>TT	GO: Biological Process	GO:0006753	nucleoside phosphate metabolic process	11325	240	128	1	0.00416667	0.936543	1	101256598
TE>TT	GO: Biological Process	GO:0009141	nucleoside triphosphate metabolic process	11325	142	128	1	0.00704225	0.802945	1	101256598
TE>TT	GO: Biological Process	GO:0019439	aromatic compound catabolic process	11325	154	128	3	0.0194805	0.252626	1	101254033;101265579;101256598
TE>TT	GO: Biological Process	GO:1901361	organic cyclic compound catabolic process	11325	157	128	3	0.0191083	0.261759	1	101254033;101265579;101256598
TE>TT	GO: Biological Process	GO:0034655	nucleobase-containing compound catabolic process	11325	95	128	1	0.0105263	0.661888	1	101256598
TE>TT	GO: Biological Process	GO:0044270	cellular nitrogen compound catabolic process	11325	121	128	3	0.0247934	0.157035	1	101254033;101265579;101256598
TE>TT	GO: Biological Process	GO:0046700	heterocycle catabolic process	11325	122	128	3	0.0245902	0.159748	1	101254033;101265579;101256598
TE>TT	GO: Biological Process	GO:0000166	nucleotide binding	11325	316	128	2	0.00632911	0.876552	1	101265896;109119856
TE>TT	GO: Biological Process	GO:0035639	purine ribonucleoside triphosphate binding	11325	169	128	1	0.00591716	0.855642	1	101265896
TE>TT	GO: Biological Process	GO:0036094	small molecule binding	11325	389	128	5	0.0128535	0.449897	1	101264873;778292;101246650;101265896;109119856
TE>TT	GO: Biological Process	GO:0008144	drug binding	11325	241	128	4	0.0165975	0.290131	1	101264873;778292;101246650;101265896
TE>TT	GO: Biological Process	GO:0032559	adenyl ribonucleotide binding	11325	253	128	1	0.00395257	0.945441	1	101265896
TE>TT	GO: Biological Process	GO:0043168	anion binding	11325	354	128	4	0.0112994	0.57094	1	101264873;778292;101246650;101265896
TE>TT	GO: Biological Process	GO:0032553	ribonucleotide binding	11325	258	128	1	0.00387597	0.948523	1	101265896
TE>TT	GO: Biological Process	GO:1901265	nucleoside phosphate binding	11325	313	128	2	0.00638978	0.873129	1	101265896;109119856
TE>TT	GO: Biological Process	GO:0017076	purine nucleotide binding	11325	257	128	1	0.00389105	0.94792	1	101265896
TE>TT	GO: Biological Process	GO:0097367	carbohydrate derivative binding	11325	272	128	1	0.00367647	0.956264	1	101265896
TE>TT	GO: Biological Process	GO:0008233	peptidase activity	11325	110	128	3	0.0272727	0.128224	1	101248557;101248423;101247857
TE>TT	GO: Biological Process	GO:0030554	adenyl nucleotide binding	11325	260	128	1	0.00384615	0.949707	1	101265896
TE>TT	GO: Biological Process	GO:0005524	ATP binding	11325	157	128	1	0.00636943	0.834215	1	101265896
TE>TT	GO: Biological Process	GO:0016441	posttranscriptional gene silencing	11325	28	128	1	0.0357143	0.272872	1	543981
TE>TT	GO: Biological Process	GO:0040029	regulation of gene expression, epigenetic	11325	56	128	2	0.0357143	0.131835	1	543981;101264975
TE>TT	GO: Biological Process	GO:0035194	posttranscriptional gene silencing by RNA	11325	26	128	1	0.0384615	0.256112	1	543981
TE>TT	GO: Biological Process	GO:1901699	cellular response to nitrogen compound	11325	29	128	1	0.0344828	0.28111	1	543800
TE>TT	GO: Biological Process	GO:0051601	exocyst localization	11325	4	128	1	0.25	0.0444548	1	101264715
TE>TT	GO: Biological Process	GO:0034629	cellular protein complex localization	11325	8	128	1	0.125	0.0869481	1	101264715
TE>TT	GO: Biological Process	GO:0006887	exocytosis	11325	73	128	1	0.0136986	0.565013	1	101264715
TE>TT	GO: Biological Process	GO:0031503	protein complex localization	11325	8	128	1	0.125	0.0869481	1	101264715
TE>TT	GO: Biological Process	GO:0010039	response to iron ion	11325	28	128	2	0.0714286	0.0395656	1	543981;543800
TE>TT	GO: Biological Process	GO:0010038	response to metal ion	11325	92	128	2	0.0217391	0.279008	1	543981;543800
TE>TT	GO: Biological Process	GO:0071281	cellular response to iron ion	11325	23	128	1	0.0434783	0.230252	1	543800
TE>TT	GO: Biological Process	GO:0009744	response to sucrose	11325	20	128	1	0.05	0.2035	1	543981
TE>TT	GO: Biological Process	GO:0042445	hormone metabolic process	11325	119	128	1	0.00840336	0.743284	1	778292
TE>TT	GO: Biological Process	GO:0071248	cellular response to metal ion	11325	26	128	1	0.0384615	0.256112	1	543800
TE>TT	GO: Biological Process	GO:0042446	hormone biosynthetic process	11325	80	128	1	0.0125	0.5985	1	778292
TE>TT	GO: Biological Process	GO:0009743	response to carbohydrate	11325	31	128	2	0.0645161	0.0476224	1	543981;101256897
TE>TT	GO: Biological Process	GO:0071241	cellular response to inorganic substance	11325	28	128	1	0.0357143	0.272872	1	543800
TE>TT	GO: Biological Process	GO:0048509	regulation of meristem development	11325	30	128	1	0.0333333	0.289256	1	101246760
TE>TT	GO: Biological Process	GO:0010035	response to inorganic substance	11325	186	128	2	0.0107527	0.624905	1	543981;543800
TE>TT	GO: Biological Process	GO:0034285	response to disaccharide	11325	20	128	1	0.05	0.2035	1	543981
TE>TT	GO: Biological Process	GO:0007017	microtubule-based process	11325	127	128	1	0.00787402	0.765833	1	101248956
TE>TT	GO: Biological Process	GO:0010383	cell wall polysaccharide metabolic process	11325	71	128	2	0.028169	0.191448	1	101255416;543916
TE>TT	GO: Biological Process	GO:0010410	hemicellulose metabolic process	11325	68	128	2	0.0294118	0.179217	1	101255416;543916
TE>TT	GO: Biological Process	GO:0010411	xyloglucan metabolic process	11325	44	128	2	0.0454545	0.0882131	1	101255416;543916
TE>TT	GO: Biological Process	GO:0006073	cellular glucan metabolic process	11325	150	128	3	0.02	0.240528	1	101255416;543916;101252141
TE>TT	GO: Biological Process	GO:0044042	glucan metabolic process	11325	156	128	3	0.0192308	0.25871	1	101255416;543916;101252141
TE>TT	GO: Biological Process	GO:0048827	phyllome development	11325	86	128	3	0.0348837	0.0734713	1	101255150;101265896;101263585
TE>TT	GO: Biological Process	GO:0048437	floral organ development	11325	42	128	2	0.047619	0.0814472	1	101246760;101263585
TE>TT	GO: Biological Process	GO:0003002	regionalization	11325	38	128	2	0.0526316	0.0684426	1	101246760;101255150
TE>TT	GO: Biological Process	GO:0048367	shoot system development	11325	159	128	5	0.0314465	0.03419	1	101246760;101247519;101255150;101265896;101263585
TE>TT	GO: Biological Process	GO:0009955	adaxial/abaxial pattern specification	11325	8	128	1	0.125	0.0869481	1	101246760
TE>TT	GO: Biological Process	GO:0090567	reproductive shoot system development	11325	81	128	2	0.0246914	0.232883	1	101246760;101263585
TE>TT	GO: Biological Process	GO:0065001	specification of axis polarity	11325	7	128	1	0.142857	0.0765039	1	101246760
TE>TT	GO: Biological Process	GO:0048438	floral whorl development	11325	30	128	1	0.0333333	0.289256	1	101263585
TE>TT	GO: Biological Process	GO:0009943	adaxial/abaxial axis specification	11325	7	128	1	0.142857	0.0765039	1	101246760
TE>TT	GO: Biological Process	GO:0009944	polarity specification of adaxial/abaxial axis	11325	6	128	1	0.166667	0.0659412	1	101246760
TE>TT	GO: Biological Process	GO:0009908	flower development	11325	77	128	2	0.025974	0.216213	1	101246760;101263585
TE>TT	GO: Biological Process	GO:0070011	peptidase activity, acting on L-amino acid peptides	11325	106	128	1	0.00943396	0.701961	1	101248557
TE>TT	GO: Biological Process	GO:0097159	organic cyclic compound binding	11325	69	128	2	0.0289855	0.183281	1	101246650;100736436
TE>TT	GO: Biological Process	GO:0016772	transferase activity, transferring phosphorus-containing groups	11325	104	128	1	0.00961538	0.695043	1	101265896
TE>TT	GO: Biological Process	GO:0055114	oxidation-reduction process	11325	222	128	4	0.018018	0.242695	1	101249836;101260309;101261296;101247510
TE>TT	GO: Biological Process	GO:0009250	glucan biosynthetic process	11325	70	128	1	0.0142857	0.549827	1	101252141
TE>TT	GO: Biological Process	GO:0016051	carbohydrate biosynthetic process	11325	177	128	1	0.00564972	0.868377	1	101252141
TE>TT	GO: Biological Process	GO:0034637	cellular carbohydrate biosynthetic process	11325	123	128	1	0.00813008	0.754815	1	101252141
TE>TT	GO: Biological Process	GO:0033692	cellular polysaccharide biosynthetic process	11325	90	128	1	0.0111111	0.641947	1	101252141
TE>TT	GO: Biological Process	GO:0000271	polysaccharide biosynthetic process	11325	116	128	1	0.00862069	0.734284	1	101252141
TE>TT	GO: Biological Process	GO:1901605	alpha-amino acid metabolic process	11325	196	128	1	0.00510204	0.894327	1	543983
TE>TT	GO: Biological Process	GO:1901607	alpha-amino acid biosynthetic process	11325	120	128	1	0.00833333	0.746216	1	543983
TE>TT	GO: Biological Process	GO:0019725	cellular homeostasis	11325	264	128	1	0.00378788	0.951994	1	101250342
TE>TT	GO: Biological Process	GO:0042592	homeostatic process	11325	379	128	1	0.00263852	0.987499	1	101250342
TE>TT	GO: Biological Process	GO:0044550	secondary metabolite biosynthetic process	11325	173	128	2	0.0115607	0.58529	1	101267107;109119848
TE>TT	GO: Biological Process	GO:0019748	secondary metabolic process	11325	253	128	2	0.00790514	0.78401	1	101267107;109119848
TE>TT	GO: Biological Process	GO:0031407	oxylipin metabolic process	11325	26	128	1	0.0384615	0.256112	1	543994
TE>TT	GO: Biological Process	GO:0031408	oxylipin biosynthetic process	11325	26	128	1	0.0384615	0.256112	1	543994
TE>TT	GO: Biological Process	GO:1901615	organic hydroxy compound metabolic process	11325	133	128	1	0.0075188	0.781444	1	100736436
TE>TT	GO: Biological Process	GO:0008202	steroid metabolic process	11325	81	128	1	0.0123457	0.60307	1	100736436
TE>TT	GO: Biological Process	GO:0016125	sterol metabolic process	11325	61	128	1	0.0163934	0.501039	1	100736436
TE>TT	GO: Biological Process	GO:0016491	oxidoreductase activity	11325	182	128	6	0.032967	0.0171537	1	543800;101259064;100736436;109119856;101259357;101247510
TE>TT	GO: Biological Process	GO:0016829	lyase activity	11325	147	128	5	0.0340136	0.0255274	1	101250138;778292;778246;101246650;101267191
TE>TT	GO: Biological Process	GO:0016835	carbon-oxygen lyase activity	11325	65	128	2	0.0307692	0.167116	1	101250138;778246
TE>TT	GO: Biological Process	GO:0004497	monooxygenase activity	11325	21	128	1	0.047619	0.212518	1	100736436
TE>TT	GO: Biological Process	GO:0005506	iron ion binding	11325	16	128	1	0.0625	0.16639	1	100736436
TE>TT	GO: Biological Process	GO:0020037	heme binding	11325	20	128	1	0.05	0.2035	1	100736436
TE>TT	GO: Biological Process	GO:0046906	tetrapyrrole binding	11325	18	128	1	0.0555556	0.185154	1	100736436
TE>TT	GO: Biological Process	GO:0048037	cofactor binding	11325	167	128	4	0.0239521	0.120669	1	101264873;778292;101246650;100736436
TE>TT	GO: Biological Process	GO:0016301	kinase activity	11325	68	128	1	0.0147059	0.539411	1	101265896
TE>TT	GO: Biological Process	GO:0016773	phosphotransferase activity, alcohol group as acceptor	11325	44	128	1	0.0227273	0.394134	1	101265896
TE>TT	GO: Biological Process	GO:0004672	protein kinase activity	11325	22	128	1	0.0454545	0.221435	1	101265896
TE>TT	GO: Biological Process	GO:0032555	purine ribonucleotide binding	11325	256	128	1	0.00390625	0.947311	1	101265896
TE>TT	GO: Biological Process	GO:0045017	glycerolipid biosynthetic process	11325	64	128	1	0.015625	0.517858	1	101248922
TE>TT	GO: Biological Process	GO:0046486	glycerolipid metabolic process	11325	114	128	1	0.00877193	0.72811	1	101248922
TE>TT	GO: Biological Process	GO:0051274	beta-glucan biosynthetic process	11325	48	128	1	0.0208333	0.421171	1	101252141
TE>TT	GO: Biological Process	GO:0051273	beta-glucan metabolic process	11325	67	128	1	0.0149254	0.534114	1	101252141
TE>TT	GO: Biological Process	GO:0018209	peptidyl-serine modification	11325	78	128	1	0.0128205	0.589202	1	101263886
TE>TT	GO: Biological Process	GO:0018105	peptidyl-serine phosphorylation	11325	76	128	1	0.0131579	0.579691	1	101263886
TE>TT	GO: Biological Process	GO:0008168	methyltransferase activity	11325	60	128	1	0.0166667	0.495305	1	101249609
TE>TT	GO: Biological Process	GO:0016741	transferase activity, transferring one-carbon groups	11325	58	128	1	0.0172414	0.483638	1	101249609
TE>TT	GO: Biological Process	GO:0045454	cell redox homeostasis	11325	140	128	1	0.00714286	0.798356	1	101250342
TE>TT	GO: Biological Process	GO:0048366	leaf development	11325	61	128	2	0.0327869	0.151225	1	101255150;101265896
TE>TT	GO: Biological Process	GO:1901657	glycosyl compound metabolic process	11325	102	128	1	0.00980392	0.687966	1	101255272
TE>TT	GO: Biological Process	GO:0071478	cellular response to radiation	11325	38	128	1	0.0263158	0.351212	1	543981
TE>TT	GO: Biological Process	GO:0071214	cellular response to abiotic stimulus	11325	43	128	1	0.0232558	0.387181	1	543981
TE>TT	GO: Biological Process	GO:0104004	cellular response to environmental stimulus	11325	43	128	1	0.0232558	0.387181	1	543981
TE>TT	GO: Biological Process	GO:0071482	cellular response to light stimulus	11325	37	128	1	0.027027	0.343771	1	543981
TE>TT	GO: Biological Process	GO:0051248	negative regulation of protein metabolic process	11325	55	128	1	0.0181818	0.465635	1	543981
TE>TT	GO: Biological Process	GO:0032269	negative regulation of cellular protein metabolic process	11325	55	128	1	0.0181818	0.465635	1	543981
TE>TT	GO: Biological Process	GO:0016616	oxidoreductase activity, acting on the CH-OH group of donors, NAD or NADP as acceptor	11325	39	128	1	0.025641	0.358569	1	109119856
TE>TT	GO: Biological Process	GO:0016614	oxidoreductase activity, acting on CH-OH group of donors	11325	39	128	1	0.025641	0.358569	1	109119856
TE>TT	GO: Biological Process	GO:0009664	plant-type cell wall organization	11325	97	128	1	0.0103093	0.669552	1	544158
TE>TT	GO: Biological Process	GO:0009956	radial pattern formation	11325	6	128	1	0.166667	0.0659412	1	101255150
TE>TT	GO: Biological Process	GO:0043167	ion binding	11325	52	128	2	0.0384615	0.116784	1	778292;101265896
TE>TT	GO: Biological Process	GO:0048544	recognition of pollen	11325	77	128	2	0.025974	0.216213	1	101260448;101251513
TE>TT	GO: Biological Process	GO:0009875	pollen-pistil interaction	11325	80	128	2	0.025	0.228707	1	101260448;101251513
TE>TT	GO: Biological Process	GO:0008037	cell recognition	11325	77	128	2	0.025974	0.216213	1	101260448;101251513
TE>TT	GO: Biological Process	GO:0034249	negative regulation of cellular amide metabolic process	11325	36	128	1	0.0277778	0.336245	1	543981
TE>TT	GO: Biological Process	GO:0035195	gene silencing by miRNA	11325	12	128	1	0.0833333	0.127566	1	543981
TE>TT	GO: Biological Process	GO:0071470	cellular response to osmotic stress	11325	7	128	1	0.142857	0.0765039	1	543981
TE>TT	GO: Biological Process	GO:0010224	response to UV-B	11325	15	128	1	0.0666667	0.156848	1	543981
TE>TT	GO: Biological Process	GO:0071329	cellular response to sucrose stimulus	11325	4	128	1	0.25	0.0444548	1	543981
TE>TT	GO: Biological Process	GO:0071484	cellular response to light intensity	11325	5	128	1	0.2	0.0552586	1	543981
TE>TT	GO: Biological Process	GO:0071472	cellular response to salt stress	11325	4	128	1	0.25	0.0444548	1	543981
TE>TT	GO: Biological Process	GO:0071457	cellular response to ozone	11325	3	128	1	0.333333	0.0335284	1	543981
TE>TT	GO: Biological Process	GO:0046688	response to copper ion	11325	5	128	1	0.2	0.0552586	1	543981
TE>TT	GO: Biological Process	GO:0071324	cellular response to disaccharide stimulus	11325	4	128	1	0.25	0.0444548	1	543981
TE>TT	GO: Biological Process	GO:0017148	negative regulation of translation	11325	34	128	1	0.0294118	0.320935	1	543981
TE>TT	GO: Biological Process	GO:0071493	cellular response to UV-B	11325	4	128	1	0.25	0.0444548	1	543981
TE>TT	GO: Biological Process	GO:0010193	response to ozone	11325	6	128	1	0.166667	0.0659412	1	543981
TE>TT	GO: Biological Process	GO:0009411	response to UV	11325	23	128	1	0.0434783	0.230252	1	543981
TE>TT	GO: Biological Process	GO:0034644	cellular response to UV	11325	7	128	1	0.142857	0.0765039	1	543981
TE>TT	GO: Biological Process	GO:0009642	response to light intensity	11325	46	128	1	0.0217391	0.407805	1	543981
TE>TT	GO: Biological Process	GO:0035690	cellular response to drug	11325	26	128	2	0.0769231	0.0345172	1	543981;543800
TE>TT	GO: Biological Process	GO:0052689	carboxylic ester hydrolase activity	11325	29	128	2	0.0689655	0.0421884	1	101254033;101265579
TE>TT	GO: Biological Process	GO:0048443	stamen development	11325	15	128	1	0.0666667	0.156848	1	101263585
TE>TT	GO: Biological Process	GO:0048466	androecium development	11325	15	128	1	0.0666667	0.156848	1	101263585
TE>TT	GO: Biological Process	GO:0048653	anther development	11325	11	128	1	0.0909091	0.117583	1	101263585
TE>TT	GO: Biological Process	GO:0051726	regulation of cell cycle	11325	135	128	1	0.00740741	0.786415	1	101258279
TE>TT	GO: Biological Process	GO:0050662	coenzyme binding	11325	133	128	4	0.0300752	0.0638602	1	101264873;778292;101246650;109119856
TE>TT	GO: Biological Process	GO:0070279	vitamin B6 binding	11325	65	128	3	0.0461538	0.0370921	1	101264873;778292;101246650
TE>TT	GO: Biological Process	GO:0019842	vitamin binding	11325	74	128	3	0.0405405	0.0512116	1	101264873;778292;101246650
TE>TT	GO: Biological Process	GO:0030170	pyridoxal phosphate binding	11325	64	128	2	0.03125	0.163115	1	778292;101246650
TE>TT	GO: Biological Process	GO:0050661	NADP binding	11325	28	128	1	0.0357143	0.272872	1	109119856
TE>TT	GO: Biological Process	GO:0016042	lipid catabolic process	11325	97	128	1	0.0103093	0.669552	1	101249884
TE>TT	GO: Biological Process	GO:0046148	pigment biosynthetic process	11325	51	128	2	0.0392157	0.113094	1	101259064;101259357
TE>TT	GO: Biological Process	GO:0006342	chromatin silencing	11325	22	128	1	0.0454545	0.221435	1	101264975
TE>TT	GO: Biological Process	GO:0045814	negative regulation of gene expression, epigenetic	11325	22	128	1	0.0454545	0.221435	1	101264975
TE>TT	GO: Biological Process	GO:0030246	carbohydrate binding	11325	28	128	1	0.0357143	0.272872	1	101267191
TE>TT	GO: Biological Process	GO:0048444	floral organ morphogenesis	11325	12	128	1	0.0833333	0.127566	1	101246760
TE>TT	GO: Biological Process	GO:0051259	protein oligomerization	11325	21	128	1	0.047619	0.212518	1	101263597
TE>TT	GO: Biological Process	GO:0010026	trichome differentiation	11325	15	128	1	0.0666667	0.156848	1	101268880
TE>TT	GO: Biological Process	GO:0016462	pyrophosphatase activity	11325	63	128	1	0.015873	0.512315	1	101256598
TE>TT	GO: Biological Process	GO:0016818	hydrolase activity, acting on acid anhydrides, in phosphorus-containing anhydrides	11325	65	128	1	0.0153846	0.523339	1	101256598
TE>TT	GO: Biological Process	GO:0016817	hydrolase activity, acting on acid anhydrides	11325	63	128	1	0.015873	0.512315	1	101256598
TE>TT	GO: Biological Process	GO:0071396	cellular response to lipid	11325	78	128	1	0.0128205	0.589202	1	543800
TE>TT	GO: Biological Process	GO:0004190	aspartic-type endopeptidase activity	11325	45	128	1	0.0222222	0.401008	1	101248557
TE>TT	GO: Biological Process	GO:0004175	endopeptidase activity	11325	54	128	1	0.0185185	0.459497	1	101248557
TE>TT	GO: Biological Process	GO:0005515	protein binding	11325	132	128	1	0.00757576	0.778916	1	101249609
TE>TT	GO: Biological Process	GO:0030244	cellulose biosynthetic process	11325	39	128	1	0.025641	0.358569	1	101252141
TE>TT	GO: Biological Process	GO:0030243	cellulose metabolic process	11325	58	128	1	0.0172414	0.483638	1	101252141
TE>TT	GO: Biological Process	GO:0016874	ligase activity	11325	73	128	1	0.0136986	0.565013	1	101244284
TE>TT	GO: Biological Process	GO:0140110	transcription regulator activity	11325	18	128	1	0.0555556	0.185154	1	101250172
TE>TT	GO: Biological Process	GO:0003700	DNA binding transcription factor activity	11325	21	128	1	0.047619	0.212518	1	101250172
TE>TT	GO: Biological Process	GO:0000287	magnesium ion binding	11325	42	128	2	0.047619	0.0814472	1	101250138;778246
TE>TT	GO: Biological Process	GO:0016838	carbon-oxygen lyase activity, acting on phosphates	11325	26	128	1	0.0384615	0.256112	1	101250138
TE>TT	GO: Biological Process	GO:0010333	terpene synthase activity	11325	26	128	2	0.0769231	0.0345172	1	101250138;778246
TE>TT	GO: Biological Process	GO:0048037	cofactor binding	11325	13	128	1	0.0769231	0.137437	1	109119856
TE>TT	GO: Biological Process	GO:0009225	nucleotide-sugar metabolic process	11325	28	128	1	0.0357143	0.272872	1	101252141
TE>TT	GO: Biological Process	GO:0052545	callose localization	11325	7	128	1	0.142857	0.0765039	1	101263585
TE>TT	GO: Biological Process	GO:0033037	polysaccharide localization	11325	7	128	1	0.142857	0.0765039	1	101263585
TE>TT	GO: Biological Process	GO:0016311	dephosphorylation	11325	41	128	1	0.0243902	0.373037	1	101248744
TE>TT	GO: Biological Process	GO:0016810	hydrolase activity, acting on carbon-nitrogen (but not peptide) bonds	11325	18	128	1	0.0555556	0.185154	1	109119856
TE>TT	GO: Biological Process	GO:0046434	organophosphate catabolic process	11325	27	128	1	0.037037	0.264539	1	101256598
TE>TT	GO: Biological Process	GO:0051213	dioxygenase activity	11325	38	128	1	0.0263158	0.351212	1	101247510
TE>TT	GO: Biological Process	GO:0046983	protein dimerization activity	11325	19	128	1	0.0526316	0.194379	1	101249609
TE>TT	GO: Biological Process	GO:0008757	S-adenosylmethionine-dependent methyltransferase activity	11325	31	128	1	0.0322581	0.297311	1	101249609
TE>TT	GO: Biological Process	GO:0090626	plant epidermis morphogenesis	11325	19	128	1	0.0526316	0.194379	1	101247519
TE>TT	GO: Biological Process	GO:0016702	oxidoreductase activity, acting on single donors with incorporation of molecular oxygen, incorporation of two atoms of oxygen	11325	13	128	1	0.0769231	0.137437	1	101247510
TE>TT	GO: Biological Process	GO:0010093	specification of floral organ identity	11325	3	128	1	0.333333	0.0335284	1	101246760
TE>TT	GO: Biological Process	GO:0048449	floral organ formation	11325	7	128	1	0.142857	0.0765039	1	101246760
TE>TT	GO: Biological Process	GO:0090701	specification of plant organ identity	11325	4	128	1	0.25	0.0444548	1	101246760
TE>TT	GO: Biological Process	GO:0016788	hydrolase activity, acting on ester bonds	11325	21	128	1	0.047619	0.212518	1	101249884
TE>TT	GO: Biological Process	GO:0009933	meristem structural organization	11325	8	128	1	0.125	0.0869481	1	101246760
TE>TT	GO: Biological Process	GO:0010016	shoot system morphogenesis	11325	38	128	1	0.0263158	0.351212	1	101247519
TE>TT	GO: Biological Process	GO:0048532	anatomical structure arrangement	11325	10	128	1	0.1	0.107486	1	101246760
TE>TT	GO: Biological Process	GO:0009110	vitamin biosynthetic process	11325	43	128	1	0.0232558	0.387181	1	109119856
TE>TT	GO: Biological Process	GO:0006766	vitamin metabolic process	11325	45	128	1	0.0222222	0.401008	1	109119856
TE>TT	GO: Biological Process	GO:0070001	aspartic-type peptidase activity	11325	42	128	1	0.0238095	0.380149	1	101248557
TE>TT	GO: Biological Process	GO:0009629	response to gravity	11325	17	128	1	0.0588235	0.175825	1	101255150
TE>TT	GO: Biological Process	GO:0009630	gravitropism	11325	15	128	1	0.0666667	0.156848	1	101255150
TE>TT	GO: Biological Process	GO:0051640	organelle localization	11325	73	128	1	0.0136986	0.565013	1	101264715
TE>TT	GO: Biological Process	GO:0009143	nucleoside triphosphate catabolic process	11325	10	128	1	0.1	0.107486	1	101256598
TE>TT	GO: Biological Process	GO:1901292	nucleoside phosphate catabolic process	11325	12	128	1	0.0833333	0.127566	1	101256598
TE>TT	GO: Biological Process	GO:0005198	structural molecule activity	11325	5	128	1	0.2	0.0552586	1	544158
TE>TT	GO: Biological Process	GO:0005199	structural constituent of cell wall	11325	5	128	1	0.2	0.0552586	1	544158
TE>TT	GO: Biological Process	GO:0008356	asymmetric cell division	11325	6	128	1	0.166667	0.0659412	1	101255150
TE>TT	GO: Biological Process	GO:0010229	inflorescence development	11325	6	128	1	0.166667	0.0659412	1	101246760
TE>TT	GO: Biological Process	GO:0006778	porphyrin-containing compound metabolic process	11325	44	128	2	0.0454545	0.0882131	1	101254033;101265579
TE>TT	GO: Biological Process	GO:0033013	tetrapyrrole metabolic process	11325	51	128	2	0.0392157	0.113094	1	101254033;101265579
TE>TT	GO: Biological Process	GO:0046872	metal ion binding	11325	31	128	1	0.0322581	0.297311	1	101259357
TE>TT	GO: Biological Process	GO:0004553	hydrolase activity, hydrolyzing O-glycosyl compounds	11325	25	128	1	0.04	0.247589	1	543514
TE>TT	GO: Biological Process	GO:0042364	water-soluble vitamin biosynthetic process	11325	34	128	1	0.0294118	0.320935	1	109119856
TE>TT	GO: Biological Process	GO:0006767	water-soluble vitamin metabolic process	11325	36	128	1	0.0277778	0.336245	1	109119856
TE>TT	GO: Biological Process	GO:0140056	organelle localization by membrane tethering	11325	38	128	1	0.0263158	0.351212	1	101264715
TE>TT	GO: Biological Process	GO:0140029	exocytic process	11325	19	128	1	0.0526316	0.194379	1	101264715
TE>TT	GO: Biological Process	GO:0006904	vesicle docking involved in exocytosis	11325	19	128	1	0.0526316	0.194379	1	101264715
TE>TT	GO: Biological Process	GO:0048278	vesicle docking	11325	38	128	1	0.0263158	0.351212	1	101264715
TE>TT	GO: Biological Process	GO:0022406	membrane docking	11325	38	128	1	0.0263158	0.351212	1	101264715
TE>TT	GO: Biological Process	GO:0016705	oxidoreductase activity, acting on paired donors, with incorporation or reduction of molecular oxygen	11325	35	128	1	0.0285714	0.328633	1	100736436
TE>TT	GO: Biological Process	GO:0071732	cellular response to nitric oxide	11325	7	128	1	0.142857	0.0765039	1	543800
TE>TT	GO: Biological Process	GO:0097366	response to bronchodilator	11325	7	128	1	0.142857	0.0765039	1	543800
TE>TT	GO: Biological Process	GO:1902170	cellular response to reactive nitrogen species	11325	9	128	1	0.111111	0.0972751	1	543800
TE>TT	GO: Biological Process	GO:0071731	response to nitric oxide	11325	7	128	1	0.142857	0.0765039	1	543800
TE>TT	GO: Biological Process	GO:0009231	riboflavin biosynthetic process	11325	12	128	1	0.0833333	0.127566	1	109119856
TE>TT	GO: Biological Process	GO:0042727	flavin-containing compound biosynthetic process	11325	13	128	1	0.0769231	0.137437	1	109119856
TE>TT	GO: Biological Process	GO:0042726	flavin-containing compound metabolic process	11325	15	128	1	0.0666667	0.156848	1	109119856
TE>TT	GO: Biological Process	GO:0006771	riboflavin metabolic process	11325	12	128	1	0.0833333	0.127566	1	109119856
TE>TT	GO: Biological Process	GO:0015994	chlorophyll metabolic process	11325	25	128	2	0.08	0.0320953	1	101254033;101265579
TE>TT	GO: Biological Process	GO:0006549	isoleucine metabolic process	11325	11	128	1	0.0909091	0.117583	1	543983
TE>TT	GO: Biological Process	GO:0009097	isoleucine biosynthetic process	11325	11	128	1	0.0909091	0.117583	1	543983
TE>TT	GO: Biological Process	GO:1902183	regulation of shoot apical meristem development	11325	5	128	1	0.2	0.0552586	1	101246760
TE>TT	GO: Biological Process	GO:0055046	microgametogenesis	11325	9	128	1	0.111111	0.0972751	1	101263585
TE>TT	GO: Biological Process	GO:0001927	exocyst assembly	11325	3	128	1	0.333333	0.0335284	1	101264715
TE>TT	GO: Biological Process	GO:0010052	guard cell differentiation	11325	6	128	1	0.166667	0.0659412	1	101247519
TE>TT	GO: Biological Process	GO:0010374	stomatal complex development	11325	12	128	1	0.0833333	0.127566	1	101247519
TE>TT	GO: Biological Process	GO:0010103	stomatal complex morphogenesis	11325	9	128	1	0.111111	0.0972751	1	101247519
TE>TT	GO: Biological Process	GO:0046460	neutral lipid biosynthetic process	11325	17	128	1	0.0588235	0.175825	1	101248922
TE>TT	GO: Biological Process	GO:0019432	triglyceride biosynthetic process	11325	14	128	1	0.0714286	0.147197	1	101248922
TE>TT	GO: Biological Process	GO:0006638	neutral lipid metabolic process	11325	18	128	1	0.0555556	0.185154	1	101248922
TE>TT	GO: Biological Process	GO:0046463	acylglycerol biosynthetic process	11325	17	128	1	0.0588235	0.175825	1	101248922
TE>TT	GO: Biological Process	GO:0006641	triglyceride metabolic process	11325	15	128	1	0.0666667	0.156848	1	101248922
TE>TT	GO: Biological Process	GO:0006639	acylglycerol metabolic process	11325	18	128	1	0.0555556	0.185154	1	101248922
TE>TT	GO: Biological Process	GO:0048268	clathrin coat assembly	11325	18	128	1	0.0555556	0.185154	1	101249587
TE>TT	GO: Biological Process	GO:0015698	inorganic anion transport	11325	26	128	2	0.0769231	0.0345172	1	101244953;101262181
TE>TT	GO: Biological Process	GO:0016036	cellular response to phosphate starvation	11325	18	128	1	0.0555556	0.185154	1	101244953
TE>TT	GO: Biological Process	GO:0034214	protein hexamerization	11325	3	128	1	0.333333	0.0335284	1	101263597
TE>TT	GO: Biological Process	GO:0048825	cotyledon development	11325	5	128	1	0.2	0.0552586	1	101265896
TE>TT	GO: Biological Process	GO:0010143	cutin biosynthetic process	11325	11	128	1	0.0909091	0.117583	1	101248744
TE>TT	GO: Biological Process	GO:0033356	UDP-L-arabinose metabolic process	11325	9	128	1	0.111111	0.0972751	1	101252141
TE>TT	GO: Biological Process	GO:0051457	maintenance of protein location in nucleus	11325	2	128	1	0.5	0.0224781	1	101255150
TE>TT	GO: Biological Process	GO:0043450	alkene biosynthetic process	11325	11	128	1	0.0909091	0.117583	1	778292
TE>TT	GO: Biological Process	GO:1900673	olefin metabolic process	11325	11	128	1	0.0909091	0.117583	1	778292
TE>TT	GO: Biological Process	GO:0043449	cellular alkene metabolic process	11325	11	128	1	0.0909091	0.117583	1	778292
TE>TT	GO: Biological Process	GO:0009692	ethylene metabolic process	11325	11	128	1	0.0909091	0.117583	1	778292
TE>TT	GO: Biological Process	GO:1900674	olefin biosynthetic process	11325	11	128	1	0.0909091	0.117583	1	778292
TE>TT	GO: Biological Process	GO:0009693	ethylene biosynthetic process	11325	11	128	1	0.0909091	0.117583	1	778292
TE>TT	GO: Biological Process	GO:0008283	cell proliferation	11325	16	128	1	0.0625	0.16639	1	101247397
TE>TT	GO: Biological Process	GO:0061135	endopeptidase regulator activity	11325	3	128	1	0.333333	0.0335284	1	101248138
TE>TT	GO: Biological Process	GO:0016641	oxidoreductase activity, acting on the CH-NH2 group of donors, oxygen as acceptor	11325	8	128	1	0.125	0.0869481	1	543800
TE>TT	GO: Biological Process	GO:0016638	oxidoreductase activity, acting on the CH-NH2 group of donors	11325	9	128	1	0.111111	0.0972751	1	543800
TE>TT	GO: Biological Process	GO:2000024	regulation of leaf development	11325	12	128	1	0.0833333	0.127566	1	101246760
TE>TT	GO: Biological Process	GO:0008171	O-methyltransferase activity	11325	4	128	1	0.25	0.0444548	1	101249609
TE>TT	GO: Biological Process	GO:0016682	oxidoreductase activity, acting on diphenols and related substances as donors, oxygen as acceptor	11325	3	128	1	0.333333	0.0335284	1	101259357
TE>TT	GO: Biological Process	GO:0030170	pyridoxal phosphate binding	11325	3	128	1	0.333333	0.0335284	1	101264873
TE>TT	GO: Biological Process	GO:0004069	L-aspartate:2-oxoglutarate aminotransferase activity	11325	3	128	1	0.333333	0.0335284	1	101264873
TE>TT	GO: Biological Process	GO:0070546	L-phenylalanine aminotransferase activity	11325	3	128	1	0.333333	0.0335284	1	101264873
TE>TT	GO: Biological Process	GO:0080130	L-phenylalanine:2-oxoglutarate aminotransferase activity	11325	3	128	1	0.333333	0.0335284	1	101264873
TE>TT	GO: Biological Process	GO:0016838	carbon-oxygen lyase activity, acting on phosphates	11325	2	128	1	0.5	0.0224781	1	778246
TE>TT	GO: Biological Process	GO:0048658	anther wall tapetum development	11325	4	128	1	0.25	0.0444548	1	101263585
TE>TT	GO: Biological Process	GO:0016701	oxidoreductase activity, acting on single donors with incorporation of molecular oxygen	11325	2	128	1	0.5	0.0224781	1	101247510
TE>TT	GO: Biological Process	GO:0010182	sugar mediated signaling pathway	11325	2	128	1	0.5	0.0224781	1	101256897
TE>TT	GO: Biological Process	GO:0009756	carbohydrate mediated signaling	11325	2	128	1	0.5	0.0224781	1	101256897
TE>TT	GO: Biological Process	GO:0016814	hydrolase activity, acting on carbon-nitrogen (but not peptide) bonds, in cyclic amidines	11325	6	128	1	0.166667	0.0659412	1	109119856
TE>TT	GO: Biological Process	GO:0019239	deaminase activity	11325	5	128	1	0.2	0.0552586	1	109119856
TE>TT	GO: Biological Process	GO:0009815	1-aminocyclopropane-1-carboxylate oxidase activity	11325	3	128	1	0.333333	0.0335284	1	543800
TE>TT	GO: Biological Process	GO:0008835	diaminohydroxyphosphoribosylaminopyrimidine deaminase activity	11325	3	128	1	0.333333	0.0335284	1	109119856
TE>TT	GO: Biological Process	GO:0008703	5-amino-6-(5-phosphoribosylamino)uracil reductase activity	11325	3	128	1	0.333333	0.0335284	1	109119856
TE>TT	GO: Cellular Component	GO:0016021	integral component of membrane	13075	5464	99	38	0.00695461	0.785134	1	101249776;101255272;101249328;101264584;101263768;101255817;101267107;101246119;101250057;101261738;101249836;101262059;101260426;101252543;101262897;101247519;101250769;101265217;101265615;101263538;101260448;101251928;101244953;104646061;101248744;101248922;104644893;101247985;101261986;101267312;101261296;101266605;101262181;101253421;101247806;101262842;101251513;101250447
TE>TT	GO: Cellular Component	GO:0031224	intrinsic component of membrane	13075	5520	99	38	0.00688406	0.80951	1	101249776;101255272;101249328;101264584;101263768;101255817;101267107;101246119;101250057;101261738;101249836;101262059;101260426;101252543;101262897;101247519;101250769;101265217;101265615;101263538;101260448;101251928;101244953;104646061;101248744;101248922;104644893;101247985;101261986;101267312;101261296;101266605;101262181;101253421;101247806;101262842;101251513;101250447
TE>TT	GO: Cellular Component	GO:0044425	membrane part	13075	5749	99	38	0.00660985	0.890308	1	101249776;101255272;101249328;101264584;101263768;101255817;101267107;101246119;101250057;101261738;101249836;101262059;101260426;101252543;101262897;101247519;101250769;101265217;101265615;101263538;101260448;101251928;101244953;104646061;101248744;101248922;104644893;101247985;101261986;101267312;101261296;101266605;101262181;101253421;101247806;101262842;101251513;101250447
TE>TT	GO: Cellular Component	GO:0005623	cell	13075	9214	99	68	0.00738007	0.695646	1	101249776;101263886;101268880;101267047;101248956;100736517;101251349;101263597;100736518;101267882;101259535;101255580;543981;101261864;101255817;543887;543707;101261738;101249981;101258279;101262059;101255965;101260426;101264975;101246530;101256897;101244049;101255416;101256052;101246495;100736466;101265217;101250342;101264715;101251928;101246247;101055542;101244953;101255150;101268132;10125163…
TE>TT	GO: Cellular Component	GO:0016020	membrane	13075	6498	99	41	0.00630963	0.960721	1	544066;101249776;101255272;101249328;101264584;101263768;101255817;101267107;101246119;101250057;101261738;101249836;101262059;101260426;101252543;101262897;101247519;101250769;101265217;101265615;101263538;101260448;101251928;101244953;101264570;104646061;101248744;101248922;104644893;101247985;101261986;101267312;101261296;101266605;101262181;101253421;101247806;101262842;101251513;101250447;10…
TE>TT	GO: Cellular Component	GO:0044464	cell part	13075	9121	99	67	0.00734569	0.716373	1	101249776;101263886;101268880;101267047;101248956;100736517;101251349;101263597;100736518;101267882;101259535;101255580;543981;101261864;101255817;543887;543707;101261738;101249981;101258279;101262059;101255965;101260426;101264975;101246530;101256897;101244049;101255416;101256052;101246495;100736466;101265217;101264715;101251928;101246247;101055542;101244953;101255150;101268132;101251632;10126271…
TE>TT	GO: Cellular Component	GO:0005622	intracellular	13075	8031	99	56	0.00697298	0.864084	1	101263886;101268880;101267047;101248956;100736517;101251349;101263597;100736518;101267882;101259535;101255580;543981;101261864;543887;543707;101261738;101258279;101262059;101255965;101264975;101246530;101256897;101244049;101256052;101246495;100736466;101265217;101264715;101246247;101055542;101244953;101255150;101268132;101251632;101262719;101055550;543983;101263585;101249587;101252141;101266096;5…
TE>TT	GO: Cellular Component	GO:0044424	intracellular part	13075	7769	99	54	0.0069507	0.86279	1	101268880;101267047;101248956;100736517;101251349;101263597;100736518;101267882;101259535;101255580;543981;101261864;543887;543707;101261738;101258279;101262059;101255965;101264975;101246530;101256897;101244049;101256052;100736466;101265217;101264715;101246247;101055542;101244953;101255150;101268132;101251632;101262719;101055550;543983;101263585;101249587;101252141;101266096;543994;101264066;1012…
TE>TT	GO: Cellular Component	GO:0005737	cytoplasm	13075	4720	99	18	0.00381356	0.999973	1	101248956;101263597;543981;101261738;101262059;101255965;101265217;101264715;101244953;543983;101249587;101252141;543994;101264066;101256068;544074;101250447;101253328
TE>TT	GO: Cellular Component	GO:0009536	plastid	13075	959	99	3	0.00312826	0.979517	1	101263597;543981;543983
TE>TT	GO: Cellular Component	GO:0043229	intracellular organelle	13075	6406	99	49	0.00764908	0.500081	1	101268880;101267047;101248956;100736517;101251349;101263597;100736518;101267882;101259535;101255580;543981;101261864;543887;543707;101261738;101258279;101262059;101264975;101246530;101256897;101244049;101256052;100736466;101265217;101246247;101055542;101244953;101255150;101268132;101251632;101262719;101055550;543983;101263585;101249587;101252141;101266096;101264066;101256068;543695;101253992;1007…
TE>TT	GO: Cellular Component	GO:0043227	membrane-bounded organelle	13075	5899	99	48	0.00813697	0.282124	1	101268880;101267047;100736517;101251349;101263597;100736518;101267882;101259535;101255580;543981;101261864;543887;543707;101261738;101258279;101262059;101264975;101246530;101256897;101244049;101256052;100736466;101265217;101246247;101055542;101244953;101255150;101268132;101251632;101262719;101055550;543983;101263585;101249587;101252141;101266096;101264066;101256068;543695;101253992;100736455;1012…
TE>TT	GO: Cellular Component	GO:0044444	cytoplasmic part	13075	3594	99	13	0.00361714	0.99982	1	101263597;543981;101261738;101262059;101265217;101264715;101244953;543983;101249587;101252141;101256068;101250447;101253328
TE>TT	GO: Cellular Component	GO:0043231	intracellular membrane-bounded organelle	13075	5800	99	47	0.00810345	0.299036	1	101268880;101267047;100736517;101251349;101263597;100736518;101267882;101259535;101255580;543981;101261864;543887;543707;101261738;101258279;101262059;101264975;101246530;101256897;101244049;101256052;100736466;101265217;101246247;101055542;101244953;101255150;101268132;101251632;101262719;101055550;543983;101263585;101252141;101266096;101264066;101256068;543695;101253992;100736455;101252456;1012…
TE>TT	GO: Cellular Component	GO:0043226	organelle	13075	6414	99	49	0.00763954	0.504969	1	101268880;101267047;101248956;100736517;101251349;101263597;100736518;101267882;101259535;101255580;543981;101261864;543887;543707;101261738;101258279;101262059;101264975;101246530;101256897;101244049;101256052;100736466;101265217;101246247;101055542;101244953;101255150;101268132;101251632;101262719;101055550;543983;101263585;101249587;101252141;101266096;101264066;101256068;543695;101253992;1007…
TE>TT	GO: Cellular Component	GO:0009507	chloroplast	13075	928	99	3	0.00323276	0.975179	1	101263597;543981;543983
TE>TT	GO: Cellular Component	GO:0043234	protein complex	13075	1050	99	1	0.000952381	0.999756	1	101264715
TE>TT	GO: Cellular Component	GO:0032991	macromolecular complex	13075	2013	99	2	0.000993542	0.999999	1	101264975;101264715
TE>TT	GO: Cellular Component	GO:0005634	nucleus	13075	2996	99	36	0.012016	0.00165611	1	101268880;101267047;100736517;101251349;100736518;101267882;101255580;101261864;543887;543707;101258279;101264975;101246530;101256897;101244049;101256052;101246247;101055542;101255150;101268132;101251632;101262719;101055550;101263585;101266096;101264066;101256068;543695;101253992;100736455;101252456;101249183;100736480;101263026;101251371;101252681
TE>TT	GO: Cellular Component	GO:0044446	intracellular organelle part	13075	2537	99	7	0.00275916	0.999852	1	101248956;543981;101261738;101262059;101264975;101265217;101244953
TE>TT	GO: Cellular Component	GO:0012505	endomembrane system	13075	959	99	3	0.00312826	0.979517	1	101244953;101252141;101250447
TE>TT	GO: Cellular Component	GO:0031410	cytoplasmic vesicle	13075	217	99	1	0.00460829	0.810457	1	101249587
TE>TT	GO: Cellular Component	GO:0005886	plasma membrane	13075	1146	99	6	0.0052356	0.875756	1	101249776;101260426;101251928;101244953;101248922;101262181
TE>TT	GO: Cellular Component	GO:0044431	Golgi apparatus part	13075	214	99	1	0.0046729	0.806011	1	101244953
TE>TT	GO: Cellular Component	GO:0005794	Golgi apparatus	13075	407	99	2	0.004914	0.818456	1	101244953;101252141
TE>TT	GO: Cellular Component	GO:0071944	cell periphery	13075	1477	99	13	0.00880162	0.325376	1	101249776;101255817;101249981;101260426;101255416;101264715;101251928;101244953;543916;101248922;101245301;101262181;101261743
TE>TT	GO: Cellular Component	GO:0031984	organelle subcompartment	13075	606	99	1	0.00165017	0.991052	1	101244953
TE>TT	GO: Cellular Component	GO:0044422	organelle part	13075	2538	99	7	0.00275808	0.999853	1	101248956;543981;101261738;101262059;101264975;101265217;101244953
TE>TT	GO: Cellular Component	GO:0005802	trans-Golgi network	13075	94	99	1	0.0106383	0.511791	1	101244953
TE>TT	GO: Cellular Component	GO:0098791	Golgi subcompartment	13075	191	99	1	0.0052356	0.768318	1	101244953
TE>TT	GO: Cellular Component	GO:0097708	intracellular vesicle	13075	218	99	1	0.00458716	0.811916	1	101249587
TE>TT	GO: Cellular Component	GO:0031982	vesicle	13075	228	99	1	0.00438596	0.825912	1	101249587
TE>TT	GO: Cellular Component	GO:0043228	non-membrane-bounded organelle	13075	1056	99	2	0.00189394	0.997736	1	101248956;101264975
TE>TT	GO: Cellular Component	GO:0043232	intracellular non-membrane-bounded organelle	13075	1056	99	2	0.00189394	0.997736	1	101248956;101264975
TE>TT	GO: Cellular Component	GO:0005829	cytosol	13075	819	99	3	0.003663	0.952132	1	101252141;101256068;101253328
TE>TT	GO: Cellular Component	GO:0005773	vacuole	13075	288	99	2	0.00694444	0.645021	1	101261738;101262059
TE>TT	GO: Cellular Component	GO:0005576	extracellular region	13075	495	99	6	0.0121212	0.172552	1	543981;101255416;543916;101247397;101245301;101247806
TE>TT	GO: Cellular Component	GO:0005783	endoplasmic reticulum	13075	436	99	1	0.00229358	0.965625	1	101250447
TE>TT	GO: Cellular Component	GO:0031981	nuclear lumen	13075	494	99	1	0.00202429	0.978237	1	101264975
TE>TT	GO: Cellular Component	GO:0070013	intracellular organelle lumen	13075	585	99	1	0.0017094	0.989423	1	101264975
TE>TT	GO: Cellular Component	GO:0044428	nuclear part	13075	684	99	1	0.00146199	0.995204	1	101264975
TE>TT	GO: Cellular Component	GO:0043233	organelle lumen	13075	585	99	1	0.0017094	0.989423	1	101264975
TE>TT	GO: Cellular Component	GO:0031974	membrane-enclosed lumen	13075	585	99	1	0.0017094	0.989423	1	101264975
TE>TT	GO: Cellular Component	GO:0044437	vacuolar part	13075	163	99	2	0.0122699	0.350522	1	101261738;101262059
TE>TT	GO: Cellular Component	GO:0098805	whole membrane	13075	301	99	3	0.00996678	0.399526	1	101261738;101262059;101265217
TE>TT	GO: Cellular Component	GO:0031090	organelle membrane	13075	617	99	3	0.00486224	0.852381	1	101261738;101262059;101265217
TE>TT	GO: Cellular Component	GO:0098588	bounding membrane of organelle	13075	408	99	3	0.00735294	0.601148	1	101261738;101262059;101265217
TE>TT	GO: Cellular Component	GO:0000325	plant-type vacuole	13075	74	99	1	0.0135135	0.431083	1	101261738
TE>TT	GO: Cellular Component	GO:0005774	vacuolar membrane	13075	160	99	2	0.0125	0.342256	1	101261738;101262059
TE>TT	GO: Cellular Component	GO:0009705	plant-type vacuole membrane	13075	56	99	1	0.0178571	0.34723	1	101261738
TE>TT	GO: Cellular Component	GO:0031226	intrinsic component of plasma membrane	13075	222	99	1	0.0045045	0.817644	1	101262181
TE>TT	GO: Cellular Component	GO:0044459	plasma membrane part	13075	259	99	1	0.003861	0.863071	1	101262181
TE>TT	GO: Cellular Component	GO:0005887	integral component of plasma membrane	13075	121	99	1	0.00826446	0.603042	1	101262181
TE>TT	GO: Cellular Component	GO:0048046	apoplast	13075	139	99	3	0.0215827	0.0885138	1	543981;101255416;543916
TE>TT	GO: Cellular Component	GO:0009532	plastid stroma	13075	278	99	1	0.00359712	0.881842	1	543981
TE>TT	GO: Cellular Component	GO:0009570	chloroplast stroma	13075	269	99	1	0.00371747	0.873291	1	543981
TE>TT	GO: Cellular Component	GO:0044434	chloroplast part	13075	506	99	1	0.00197628	0.980206	1	543981
TE>TT	GO: Cellular Component	GO:0044435	plastid part	13075	517	99	1	0.00193424	0.981856	1	543981
TE>TT	GO: Cellular Component	GO:0009579	thylakoid	13075	261	99	1	0.00383142	0.865178	1	543981
TE>TT	GO: Cellular Component	GO:0005739	mitochondrion	13075	603	99	1	0.00165837	0.990835	1	101265217
TE>TT	GO: Cellular Component	GO:0009506	plasmodesma	13075	198	99	1	0.00505051	0.780499	1	101249981
TE>TT	GO: Cellular Component	GO:0030054	cell junction	13075	199	99	1	0.00502513	0.782186	1	101249981
TE>TT	GO: Cellular Component	GO:0055044	symplast	13075	198	99	1	0.00505051	0.780499	1	101249981
TE>TT	GO: Cellular Component	GO:0005911	cell-cell junction	13075	199	99	1	0.00502513	0.782186	1	101249981
TE>TT	GO: Cellular Component	GO:0031967	organelle envelope	13075	495	99	1	0.0020202	0.978409	1	101265217
TE>TT	GO: Cellular Component	GO:0031975	envelope	13075	495	99	1	0.0020202	0.978409	1	101265217
TE>TT	GO: Cellular Component	GO:0031966	mitochondrial membrane	13075	199	99	1	0.00502513	0.782186	1	101265217
TE>TT	GO: Cellular Component	GO:0044429	mitochondrial part	13075	274	99	1	0.00364964	0.878115	1	101265217
TE>TT	GO: Cellular Component	GO:0005740	mitochondrial envelope	13075	211	99	1	0.00473934	0.801462	1	101265217
TE>TT	GO: Cellular Component	GO:0019866	organelle inner membrane	13075	195	99	1	0.00512821	0.775358	1	101265217
TE>TT	GO: Cellular Component	GO:0005743	mitochondrial inner membrane	13075	166	99	1	0.0060241	0.719097	1	101265217
TE>TT	GO: Cellular Component	GO:0030312	external encapsulating structure	13075	309	99	6	0.0194175	0.0298285	1	101255817;101249981;101255416;543916;101245301;101261743
TE>TT	GO: Cellular Component	GO:0005618	cell wall	13075	309	99	6	0.0194175	0.0298285	1	101255817;101249981;101255416;543916;101245301;101261743
TE>TT	GO: Cellular Component	GO:0005694	chromosome	13075	242	99	1	0.00413223	0.84379	1	101264975
TE>TT	GO: Cellular Component	GO:0044448	cell cortex part	13075	43	99	1	0.0232558	0.279169	1	101264715
TE>TT	GO: Cellular Component	GO:0099023	tethering complex	13075	62	99	1	0.016129	0.376458	1	101264715
TE>TT	GO: Cellular Component	GO:0099568	cytoplasmic region	13075	50	99	1	0.02	0.316646	1	101264715
TE>TT	GO: Cellular Component	GO:0000145	exocyst	13075	36	99	1	0.0277778	0.239658	1	101264715
TE>TT	GO: Cellular Component	GO:0005938	cell cortex	13075	50	99	1	0.02	0.316646	1	101264715
TE>TT	GO: Cellular Component	GO:0015630	microtubule cytoskeleton	13075	122	99	1	0.00819672	0.606076	1	101248956
TE>TT	GO: Cellular Component	GO:0099080	supramolecular complex	13075	84	99	1	0.0119048	0.472964	1	101248956
TE>TT	GO: Cellular Component	GO:0005856	cytoskeleton	13075	180	99	1	0.00555556	0.747812	1	101248956
TE>TT	GO: Cellular Component	GO:0044430	cytoskeletal part	13075	157	99	1	0.00636943	0.698952	1	101248956
TE>TT	GO: Cellular Component	GO:0099513	polymeric cytoskeletal fiber	13075	84	99	1	0.0119048	0.472964	1	101248956
TE>TT	GO: Cellular Component	GO:0005874	microtubule	13075	74	99	1	0.0135135	0.431083	1	101248956
TE>TT	GO: Cellular Component	GO:0099081	supramolecular polymer	13075	84	99	1	0.0119048	0.472964	1	101248956
TE>TT	GO: Cellular Component	GO:0099512	supramolecular fiber	13075	84	99	1	0.0119048	0.472964	1	101248956
TE>TT	GO: Cellular Component	GO:0032592	integral component of mitochondrial membrane	13075	29	99	1	0.0344828	0.198004	1	101265217
TE>TT	GO: Cellular Component	GO:0031301	integral component of organelle membrane	13075	63	99	1	0.015873	0.381201	1	101265217
TE>TT	GO: Cellular Component	GO:0031306	intrinsic component of mitochondrial outer membrane	13075	9	99	1	0.111111	0.0661371	1	101265217
TE>TT	GO: Cellular Component	GO:0005741	mitochondrial outer membrane	13075	31	99	1	0.0322581	0.210131	1	101265217
TE>TT	GO: Cellular Component	GO:0031300	intrinsic component of organelle membrane	13075	63	99	1	0.015873	0.381201	1	101265217
TE>TT	GO: Cellular Component	GO:0019867	outer membrane	13075	60	99	1	0.0166667	0.366862	1	101265217
TE>TT	GO: Cellular Component	GO:0044455	mitochondrial membrane part	13075	102	99	1	0.00980392	0.540802	1	101265217
TE>TT	GO: Cellular Component	GO:0031307	integral component of mitochondrial outer membrane	13075	9	99	1	0.111111	0.0661371	1	101265217
TE>TT	GO: Cellular Component	GO:0098573	intrinsic component of mitochondrial membrane	13075	29	99	1	0.0344828	0.198004	1	101265217
TE>TT	GO: Cellular Component	GO:0031968	organelle outer membrane	13075	55	99	1	0.0181818	0.342228	1	101265217
TE>TT	GO: Cellular Component	GO:0009505	plant-type cell wall	13075	105	99	1	0.00952381	0.551235	1	101249981
TE>TT	GO: Cellular Component	GO:0030135	coated vesicle	13075	55	99	1	0.0181818	0.342228	1	101249587
TE>TT	GO: Cellular Component	GO:0000785	chromatin	13075	111	99	1	0.00900901	0.571404	1	101264975
TE>TT	GO: Cellular Component	GO:0044427	chromosomal part	13075	201	99	1	0.00497512	0.785523	1	101264975
TE>TT	GO: Cellular Component	GO:0000790	nuclear chromatin	13075	40	99	1	0.025	0.262491	1	101264975
TE>TT	GO: Cellular Component	GO:0044454	nuclear chromosome part	13075	101	99	1	0.00990099	0.537271	1	101264975
TE>TT	GO: Cellular Component	GO:0000228	nuclear chromosome	13075	106	99	1	0.00943396	0.554661	1	101264975
TE>TT	GO: Cellular Component	GO:0032993	protein-DNA complex	13075	91	99	1	0.010989	0.50045	1	101264975
TE>TT	GO: Cellular Component	GO:0044815	DNA packaging complex	13075	72	99	1	0.0138889	0.422319	1	101264975
TE>TT	GO: Cellular Component	GO:0000786	nucleosome	13075	70	99	1	0.0142857	0.413422	1	101264975
TE>TT	GO: Cellular Component	GO:0030136	clathrin-coated vesicle	13075	26	99	1	0.0384615	0.179469	1	101249587
TE>TT	GO: Molecular Function	GO:0004867	serine-type endopeptidase inhibitor activity	15027	30	142	8	0.266667	2.56026e-10	4.01193e-07	109118727;101255652;101248138;101255768;101248423;101247857;101266562;104646135
TE>TT	GO: Molecular Function	GO:0061135	endopeptidase regulator activity	15027	58	142	9	0.155172	3.34595e-09	1.22752e-06	109118727;101255652;101244265;101248138;101255768;101248423;101247857;101266562;104646135
TE>TT	GO: Molecular Function	GO:0004866	endopeptidase inhibitor activity	15027	57	142	9	0.157895	2.84944e-09	1.22752e-06	109118727;101255652;101244265;101248138;101255768;101248423;101247857;101266562;104646135
TE>TT	GO: Molecular Function	GO:0030414	peptidase inhibitor activity	15027	57	142	9	0.157895	2.84944e-09	1.22752e-06	109118727;101255652;101244265;101248138;101255768;101248423;101247857;101266562;104646135
TE>TT	GO: Molecular Function	GO:0061134	peptidase regulator activity	15027	59	142	9	0.152542	3.91679e-09	1.22752e-06	109118727;101255652;101244265;101248138;101255768;101248423;101247857;101266562;104646135
TE>TT	GO: Molecular Function	GO:0004857	enzyme inhibitor activity	15027	169	142	9	0.0532544	3.23354e-05	0.00844493	109118727;101255652;101244265;101248138;101255768;101248423;101247857;101266562;104646135
TE>TT	GO: Molecular Function	GO:0098772	molecular function regulator	15027	339	142	11	0.0324484	0.000376235	0.0842228	109118727;101255652;101244265;101248138;101255768;101248423;101247857;101247397;101266562;101243725;104646135
TE>TT	GO: Molecular Function	GO:0047746	chlorophyllase activity	15027	5	142	2	0.4	0.00087032	0.170474	101254033;101265579
TE>TT	GO: Molecular Function	GO:0004097	catechol oxidase activity	15027	6	142	2	0.333333	0.00129739	0.22589	101259064;101259357
TE>TT	GO: Molecular Function	GO:0030234	enzyme regulator activity	15027	300	142	9	0.03	0.00220146	0.344969	109118727;101255652;101244265;101248138;101255768;101248423;101247857;101266562;104646135
TE>TT	GO: Molecular Function	GO:0043565	sequence-specific DNA binding	15027	580	142	13	0.0224138	0.00338941	0.482837	101268880;101251349;543887;543707;101250172;101256052;101255150;101262719;101263585;543695;101253992;101252456;101263026
TE>TT	GO: Molecular Function	GO:0016847	1-aminocyclopropane-1-carboxylate synthase activity	15027	11	142	2	0.181818	0.0046118	0.602224	778292;101246650
TE>TT	GO: Molecular Function	GO:0044212	transcription regulatory region DNA binding	15027	284	142	8	0.028169	0.00559403	0.626132	101268880;543887;543707;101262719;101263585;101253992;101252456;101263026
TE>TT	GO: Molecular Function	GO:0001067	regulatory region nucleic acid binding	15027	284	142	8	0.028169	0.00559403	0.626132	101268880;543887;543707;101262719;101263585;101253992;101252456;101263026
TE>TT	GO: Molecular Function	GO:0016702	oxidoreductase activity, acting on single donors with incorporation of molecular oxygen, incorporation of two atoms of oxygen	15027	42	142	3	0.0714286	0.00724538	0.756901	543994;101264995;101247510
TE>TT	GO: Molecular Function	GO:0003700	DNA binding transcription factor activity	15027	726	142	14	0.0192837	0.0088153	0.863349	101268880;101267882;543887;543707;101250172;101256052;101246247;101255150;101262719;101263585;101253992;101252456;101263026;101251371
TE>TT	GO: Molecular Function	GO:0008168	methyltransferase activity	15027	323	142	3	0.00928793	0.592018	1	101255965;101263921;101249609
TE>TT	GO: Molecular Function	GO:0008757	S-adenosylmethionine-dependent methyltransferase activity	15027	168	142	2	0.0119048	0.473001	1	101255965;101249609
TE>TT	GO: Molecular Function	GO:0016741	transferase activity, transferring one-carbon groups	15027	331	142	3	0.00906344	0.608663	1	101255965;101263921;101249609
TE>TT	GO: Molecular Function	GO:0003824	catalytic activity	15027	9049	142	78	0.00861974	0.915516	1	101253859;101263886;101246540;101244962;101248535;101255272;101255966;101254033;101248956;101251383;101263597;101250006;101244284;101259535;543981;101265579;101255817;101249884;101267107;101256598;101248557;101264873;101249981;101255965;101260426;101253280;101262767;101250138;101248569;101255416;101246495;100736466;778292;101251335;101243888;778246;101246432;104644298;101260448;101250342;10125192…
TE>TT	GO: Molecular Function	GO:0016740	transferase activity	15027	3549	142	26	0.00732601	0.948072	1	101253859;101263886;101248535;101251383;101259535;101264873;101255965;101262767;101248569;101255416;100736466;101260448;101263921;543916;104646061;101248744;101249609;101265896;101251094;101248922;101249654;101267312;101251241;101264066;101251513;100874543
TE>TT	GO: Molecular Function	GO:0046906	tetrapyrrole binding	15027	465	142	4	0.00860215	0.644497	1	101267107;100736436;100736435;109119848
TE>TT	GO: Molecular Function	GO:0048037	cofactor binding	15027	1042	142	10	0.00959693	0.527089	1	101267107;101264873;101246495;778292;543983;101246650;100736436;109119856;100736435;109119848
TE>TT	GO: Molecular Function	GO:0016491	oxidoreductase activity	15027	1611	142	21	0.0130354	0.0795989	1	101246540;101244962;101250006;543981;101267107;101249981;101253280;104644298;101250342;101251928;543800;101259064;100736436;109119856;101260379;543994;101264995;544074;101259357;109119848;101247510
TE>TT	GO: Molecular Function	GO:0016684	oxidoreductase activity, acting on peroxide as acceptor	15027	142	142	2	0.0140845	0.389055	1	543981;101251928
TE>TT	GO: Molecular Function	GO:0016209	antioxidant activity	15027	195	142	2	0.0102564	0.552506	1	543981;101251928
TE>TT	GO: Molecular Function	GO:0020037	heme binding	15027	431	142	4	0.00928074	0.584584	1	101267107;100736436;100736435;109119848
TE>TT	GO: Molecular Function	GO:1901363	heterocyclic compound binding	15027	6559	142	58	0.00884281	0.776381	1	101263886;101268880;101267047;101248956;100736517;101251349;100736518;101267882;101255580;101261864;543887;543707;101267107;101266631;101264873;101250172;101255965;101260426;101264975;101246530;101244049;109120438;101256052;101246495;778292;101246432;101260448;101246247;101255150;101268132;101251632;101254557;101262719;104646061;543983;101249898;101246650;101265896;101263585;101253752;100736436;1…
TE>TT	GO: Molecular Function	GO:0004601	peroxidase activity	15027	139	142	2	0.0143885	0.378979	1	543981;101251928
TE>TT	GO: Molecular Function	GO:0005488	binding	15027	9237	142	87	0.00941864	0.556688	1	544066;101263886;101252752;101268880;101244962;101267047;101248956;100736517;101251349;101263597;100736518;101250006;101267882;101255580;543981;101261864;543887;543707;101267107;101266631;101264873;101250172;101249981;101255965;101260426;101264975;101253280;101250138;101246530;101244049;101250861;109120438;101256052;101246495;778292;778246;101246432;104644298;101260448;101251928;101246247;543800;…
TE>TT	GO: Molecular Function	GO:0097159	organic cyclic compound binding	15027	6560	142	58	0.00884146	0.77686	1	101263886;101268880;101267047;101248956;100736517;101251349;100736518;101267882;101255580;101261864;543887;543707;101267107;101266631;101264873;101250172;101255965;101260426;101264975;101246530;101244049;109120438;101256052;101246495;778292;101246432;101260448;101246247;101255150;101268132;101251632;101254557;101262719;104646061;543983;101249898;101246650;101265896;101263585;101253752;100736436;1…
TE>TT	GO: Molecular Function	GO:0003676	nucleic acid binding	15027	3459	142	32	0.00925123	0.587326	1	101268880;100736517;101251349;100736518;101267882;101255580;543887;543707;101266631;101250172;101255965;101264975;101246530;109120438;101256052;101246247;101255150;101251632;101254557;101262719;101263585;101253752;101266096;101251083;543695;101253992;100736455;101252456;101249183;101258063;101263026;101251371
TE>TT	GO: Molecular Function	GO:0003677	DNA binding	15027	1780	142	24	0.0134831	0.0456665	1	101268880;100736517;101251349;100736518;101267882;101255580;543887;543707;101250172;101264975;101246530;101256052;101246247;101255150;101251632;101262719;101263585;101266096;543695;101253992;100736455;101252456;101263026;101251371
TE>TT	GO: Molecular Function	GO:0003723	RNA binding	15027	1252	142	3	0.00239617	0.9996	1	101255965;101251083;101258063
TE>TT	GO: Molecular Function	GO:0005215	transporter activity	15027	1121	142	9	0.00802855	0.741013	1	101249776;101263768;101246119;101261738;101262059;101260426;101265217;101263538;101262181
TE>TT	GO: Molecular Function	GO:0046983	protein dimerization activity	15027	514	142	9	0.0175097	0.0550411	1	543887;543707;101264975;101250861;101249609;101251240;101253992;101252456;101261116
TE>TT	GO: Molecular Function	GO:0005515	protein binding	15027	1378	142	14	0.0101597	0.429327	1	543887;543707;101264975;101250861;101249609;543983;101251240;101249587;101249654;101247397;101253992;101252456;101261116;101243725
TE>TT	GO: Molecular Function	GO:0005085	guanyl-nucleotide exchange factor activity	15027	30	142	1	0.0333333	0.248072	1	101243725
TE>TT	GO: Molecular Function	GO:0019899	enzyme binding	15027	219	142	1	0.00456621	0.876883	1	101243725
TE>TT	GO: Molecular Function	GO:0051020	GTPase binding	15027	75	142	1	0.0133333	0.510251	1	101243725
TE>TT	GO: Molecular Function	GO:0042802	identical protein binding	15027	77	142	1	0.012987	0.519509	1	543983
TE>TT	GO: Molecular Function	GO:0016787	hydrolase activity	15027	3105	142	24	0.00772947	0.890235	1	101255272;101254033;101248956;101263597;101265579;101255817;101249884;101256598;101248557;101260426;101255416;101251335;101246432;543916;101248423;101248744;101247857;109119856;101261296;101261743;101247806;101262842;543514;101253328
TE>TT	GO: Molecular Function	GO:0005198	structural molecule activity	15027	434	142	2	0.00460829	0.919583	1	544158;101248956
TE>TT	GO: Molecular Function	GO:0016747	transferase activity, transferring acyl groups other than amino-acyl groups	15027	357	142	3	0.00840336	0.659608	1	101253859;101248744;101248922
TE>TT	GO: Molecular Function	GO:0016746	transferase activity, transferring acyl groups	15027	398	142	3	0.00753769	0.729989	1	101253859;101248744;101248922
TE>TT	GO: Molecular Function	GO:0004175	endopeptidase activity	15027	344	142	2	0.00581395	0.839893	1	101248557;101262842
TE>TT	GO: Molecular Function	GO:0008233	peptidase activity	15027	553	142	5	0.00904159	0.602979	1	101263597;101248557;101248423;101247857;101262842
TE>TT	GO: Molecular Function	GO:0070011	peptidase activity, acting on L-amino acid peptides	15027	511	142	3	0.00587084	0.865922	1	101263597;101248557;101262842
TE>TT	GO: Molecular Function	GO:0140096	catalytic activity, acting on a protein	15027	2348	142	14	0.00596252	0.982937	1	101263886;101263597;101248557;101255965;101260448;101248423;104646061;101247857;101265896;101251241;101264066;101262842;101251513;101253328
TE>TT	GO: Molecular Function	GO:1901265	nucleoside phosphate binding	15027	2730	142	17	0.00622711	0.983064	1	101263886;101267047;101248956;101261864;101260426;101244049;101246432;101260448;101268132;104646061;101249898;101265896;109119856;101251241;101264066;101251513;101252681
TE>TT	GO: Molecular Function	GO:0015399	primary active transmembrane transporter activity	15027	175	142	1	0.00571429	0.811996	1	101260426
TE>TT	GO: Molecular Function	GO:0008144	drug binding	15027	2231	142	19	0.00851636	0.724021	1	101263886;101267047;101261864;101264873;101260426;101244049;778292;101260448;101268132;104646061;543983;101249898;101246650;101265896;101251241;101264066;100736435;101251513;101252681
TE>TT	GO: Molecular Function	GO:0042623	ATPase activity, coupled	15027	330	142	1	0.0030303	0.95792	1	101260426
TE>TT	GO: Molecular Function	GO:0043492	ATPase activity, coupled to movement of substances	15027	176	142	1	0.00568182	0.813794	1	101260426
TE>TT	GO: Molecular Function	GO:0032555	purine ribonucleotide binding	15027	2452	142	16	0.00652529	0.96514	1	101263886;101267047;101248956;101261864;101260426;101244049;101246432;101260448;101268132;104646061;101249898;101265896;101251241;101264066;101251513;101252681
TE>TT	GO: Molecular Function	GO:0017076	purine nucleotide binding	15027	2457	142	16	0.00651201	0.965924	1	101263886;101267047;101248956;101261864;101260426;101244049;101246432;101260448;101268132;104646061;101249898;101265896;101251241;101264066;101251513;101252681
TE>TT	GO: Molecular Function	GO:0036094	small molecule binding	15027	2910	142	22	0.00756014	0.902528	1	101263886;101267047;101248956;101261864;101264873;101260426;101244049;101246495;778292;101246432;101260448;101268132;104646061;543983;101249898;101246650;101265896;109119856;101251241;101264066;101251513;101252681
TE>TT	GO: Molecular Function	GO:0005524	ATP binding	15027	2062	142	14	0.00678952	0.934193	1	101263886;101267047;101261864;101260426;101244049;101260448;101268132;104646061;101249898;101265896;101251241;101264066;101251513;101252681
TE>TT	GO: Molecular Function	GO:0017111	nucleoside-triphosphatase activity	15027	671	142	4	0.00596125	0.88352	1	101248956;101260426;101246432;101261296
TE>TT	GO: Molecular Function	GO:0022857	transmembrane transporter activity	15027	871	142	7	0.00803674	0.722857	1	101249776;101246119;101261738;101262059;101260426;101265217;101262181
TE>TT	GO: Molecular Function	GO:0035639	purine ribonucleoside triphosphate binding	15027	2294	142	16	0.00697472	0.931048	1	101263886;101267047;101248956;101261864;101260426;101244049;101246432;101260448;101268132;104646061;101249898;101265896;101251241;101264066;101251513;101252681
TE>TT	GO: Molecular Function	GO:0015405	P-P-bond-hydrolysis-driven transmembrane transporter activity	15027	175	142	1	0.00571429	0.811996	1	101260426
TE>TT	GO: Molecular Function	GO:0030554	adenyl nucleotide binding	15027	2225	142	14	0.00629213	0.968626	1	101263886;101267047;101261864;101260426;101244049;101260448;101268132;104646061;101249898;101265896;101251241;101264066;101251513;101252681
TE>TT	GO: Molecular Function	GO:0032553	ribonucleotide binding	15027	2481	142	16	0.00644901	0.969473	1	101263886;101267047;101248956;101261864;101260426;101244049;101246432;101260448;101268132;104646061;101249898;101265896;101251241;101264066;101251513;101252681
TE>TT	GO: Molecular Function	GO:0016462	pyrophosphatase activity	15027	708	142	5	0.00706215	0.804858	1	101248956;101256598;101260426;101246432;101261296
TE>TT	GO: Molecular Function	GO:0022804	active transmembrane transporter activity	15027	387	142	2	0.00516796	0.884223	1	101260426;101262181
TE>TT	GO: Molecular Function	GO:0042626	ATPase activity, coupled to transmembrane movement of substances	15027	163	142	1	0.00613497	0.789035	1	101260426
TE>TT	GO: Molecular Function	GO:0016817	hydrolase activity, acting on acid anhydrides	15027	725	142	5	0.00689655	0.821083	1	101248956;101256598;101260426;101246432;101261296
TE>TT	GO: Molecular Function	GO:0043168	anion binding	15027	2856	142	22	0.00770308	0.882924	1	101263886;101267047;101248956;101261864;101264873;101260426;101244049;101246495;778292;101246432;101260448;101268132;104646061;543983;101249898;101246650;101265896;101249587;101251241;101264066;101251513;101252681
TE>TT	GO: Molecular Function	GO:0043167	ion binding	15027	5169	142	46	0.00889921	0.721616	1	101263886;101252752;101244962;101267047;101248956;101263597;101250006;543981;101261864;101267107;101264873;101249981;101260426;101253280;101250138;101244049;109120438;101246495;778292;778246;101246432;104644298;101260448;101251928;543800;101268132;101259064;104646061;543983;101249898;101246650;101265896;101249587;101253752;100736436;101261296;101251241;543994;101264066;778300;544074;100736435;101…
TE>TT	GO: Molecular Function	GO:0032559	adenyl ribonucleotide binding	15027	2220	142	14	0.00630631	0.967868	1	101263886;101267047;101261864;101260426;101244049;101260448;101268132;104646061;101249898;101265896;101251241;101264066;101251513;101252681
TE>TT	GO: Molecular Function	GO:0016887	ATPase activity	15027	408	142	1	0.00245098	0.980307	1	101260426
TE>TT	GO: Molecular Function	GO:0000166	nucleotide binding	15027	2730	142	17	0.00622711	0.983064	1	101263886;101267047;101248956;101261864;101260426;101244049;101246432;101260448;101268132;104646061;101249898;101265896;109119856;101251241;101264066;101251513;101252681
TE>TT	GO: Molecular Function	GO:0097367	carbohydrate derivative binding	15027	2518	142	16	0.00635425	0.974314	1	101263886;101267047;101248956;101261864;101260426;101244049;101246432;101260448;101268132;104646061;101249898;101265896;101251241;101264066;101251513;101252681
TE>TT	GO: Molecular Function	GO:0016818	hydrolase activity, acting on acid anhydrides, in phosphorus-containing anhydrides	15027	720	142	5	0.00694444	0.816426	1	101248956;101256598;101260426;101246432;101261296
TE>TT	GO: Molecular Function	GO:0016788	hydrolase activity, acting on ester bonds	15027	1112	142	6	0.00539568	0.956487	1	101254033;101265579;101255817;101249884;101248744;101261743
TE>TT	GO: Molecular Function	GO:0016840	carbon-nitrogen lyase activity	15027	27	142	1	0.037037	0.226305	1	543983
TE>TT	GO: Molecular Function	GO:0016829	lyase activity	15027	331	142	7	0.021148	0.0377983	1	101250138;101246495;778292;778246;543983;101246650;101267191
TE>TT	GO: Molecular Function	GO:0003690	double-stranded DNA binding	15027	241	142	4	0.0165975	0.194164	1	543887;543707;101253992;101252456
TE>TT	GO: Molecular Function	GO:1990837	sequence-specific double-stranded DNA binding	15027	163	142	4	0.0245399	0.0688537	1	543887;543707;101253992;101252456
TE>TT	GO: Molecular Function	GO:0140110	transcription regulator activity	15027	823	142	14	0.0170109	0.0237892	1	101268880;101267882;543887;543707;101250172;101256052;101246247;101255150;101262719;101263585;101253992;101252456;101263026;101251371
TE>TT	GO: Molecular Function	GO:0000976	transcription regulatory region sequence-specific DNA binding	15027	142	142	4	0.028169	0.0457327	1	543887;543707;101253992;101252456
TE>TT	GO: Molecular Function	GO:0001012	RNA polymerase II regulatory region DNA binding	15027	96	142	4	0.0416667	0.0129918	1	543887;543707;101253992;101252456
TE>TT	GO: Molecular Function	GO:0000977	RNA polymerase II regulatory region sequence-specific DNA binding	15027	96	142	4	0.0416667	0.0129918	1	543887;543707;101253992;101252456
TE>TT	GO: Molecular Function	GO:0008374	O-acyltransferase activity	15027	99	142	2	0.020202	0.240329	1	101248744;101248922
TE>TT	GO: Molecular Function	GO:0052689	carboxylic ester hydrolase activity	15027	173	142	4	0.0231214	0.0816308	1	101254033;101265579;101255817;101261743
TE>TT	GO: Molecular Function	GO:0016773	phosphotransferase activity, alcohol group as acceptor	15027	1210	142	7	0.00578512	0.945729	1	101263886;101260448;104646061;101265896;101251241;101264066;101251513
TE>TT	GO: Molecular Function	GO:0016772	transferase activity, transferring phosphorus-containing groups	15027	1597	142	10	0.00626174	0.944063	1	101263886;101248535;101248569;101260448;104646061;101265896;101249654;101251241;101264066;101251513
TE>TT	GO: Molecular Function	GO:0004672	protein kinase activity	15027	1092	142	7	0.00641026	0.898657	1	101263886;101260448;104646061;101265896;101251241;101264066;101251513
TE>TT	GO: Molecular Function	GO:0016301	kinase activity	15027	1444	142	10	0.00692521	0.886167	1	101263886;101248535;101248569;101260448;104646061;101265896;101249654;101251241;101264066;101251513
TE>TT	GO: Molecular Function	GO:0008092	cytoskeletal protein binding	15027	189	142	1	0.00529101	0.835666	1	101249654
TE>TT	GO: Molecular Function	GO:0003779	actin binding	15027	74	142	1	0.0135135	0.505555	1	101249654
TE>TT	GO: Molecular Function	GO:0016757	transferase activity, transferring glycosyl groups	15027	560	142	5	0.00892857	0.614175	1	101259535;101255416;100736466;543916;101267312
TE>TT	GO: Molecular Function	GO:0016758	transferase activity, transferring hexosyl groups	15027	421	142	4	0.00950119	0.565913	1	101259535;101255416;100736466;543916
TE>TT	GO: Molecular Function	GO:0043169	cation binding	15027	2588	142	25	0.00965997	0.486459	1	101252752;101244962;101263597;101250006;543981;101267107;101249981;101253280;101250138;109120438;101246495;778246;104644298;101251928;543800;101259064;101253752;100736436;101261296;543994;778300;544074;100736435;101259357;109119848
TE>TT	GO: Molecular Function	GO:0046914	transition metal ion binding	15027	1202	142	10	0.00831947	0.708217	1	101263597;101267107;101249981;101253280;109120438;104644298;100736436;101261296;544074;109119848
TE>TT	GO: Molecular Function	GO:0046872	metal ion binding	15027	2578	142	25	0.00969744	0.478014	1	101252752;101244962;101263597;101250006;543981;101267107;101249981;101253280;101250138;109120438;101246495;778246;104644298;101251928;543800;101259064;101253752;100736436;101261296;543994;778300;544074;100736435;101259357;109119848
TE>TT	GO: Molecular Function	GO:0008270	zinc ion binding	15027	640	142	4	0.00625	0.859975	1	101253280;109120438;104644298;544074
TE>TT	GO: Molecular Function	GO:0016853	isomerase activity	15027	251	142	1	0.00398406	0.90958	1	101252141
TE>TT	GO: Molecular Function	GO:0016866	intramolecular transferase activity	15027	48	142	1	0.0208333	0.366476	1	101252141
TE>TT	GO: Molecular Function	GO:0005509	calcium ion binding	15027	244	142	2	0.00819672	0.674333	1	101252752;101251928
TE>TT	GO: Molecular Function	GO:0004674	protein serine/threonine kinase activity	15027	717	142	4	0.0055788	0.912147	1	101263886;101260448;101264066;101251513
TE>TT	GO: Molecular Function	GO:0030246	carbohydrate binding	15027	283	142	2	0.00706714	0.751015	1	101251513;101267191
TE>TT	GO: Molecular Function	GO:0008514	organic anion transmembrane transporter activity	15027	119	142	2	0.0168067	0.310315	1	101261738;101262059
TE>TT	GO: Molecular Function	GO:0005310	dicarboxylic acid transmembrane transporter activity	15027	14	142	1	0.0714286	0.124519	1	101261738
TE>TT	GO: Molecular Function	GO:0015075	ion transmembrane transporter activity	15027	506	142	2	0.00395257	0.954772	1	101261738;101262059
TE>TT	GO: Molecular Function	GO:0046943	carboxylic acid transmembrane transporter activity	15027	96	142	2	0.0208333	0.229854	1	101261738;101262059
TE>TT	GO: Molecular Function	GO:0015140	malate transmembrane transporter activity	15027	11	142	1	0.0909091	0.099203	1	101261738
TE>TT	GO: Molecular Function	GO:0015318	inorganic molecular entity transmembrane transporter activity	15027	473	142	3	0.00634249	0.828802	1	101261738;101262059;101262181
TE>TT	GO: Molecular Function	GO:0005342	organic acid transmembrane transporter activity	15027	96	142	2	0.0208333	0.229854	1	101261738;101262059
TE>TT	GO: Molecular Function	GO:0008509	anion transmembrane transporter activity	15027	178	142	2	0.011236	0.503429	1	101261738;101262059
TE>TT	GO: Molecular Function	GO:0015556	C4-dicarboxylate transmembrane transporter activity	15027	11	142	1	0.0909091	0.099203	1	101261738
TE>TT	GO: Molecular Function	GO:0000989	transcription factor activity, transcription factor binding	15027	216	142	4	0.0185185	0.148233	1	101268880;101262719;101263585;101263026
TE>TT	GO: Molecular Function	GO:0001076	transcription factor activity, RNA polymerase II transcription factor binding	15027	140	142	4	0.0285714	0.0437994	1	101268880;101262719;101263585;101263026
TE>TT	GO: Molecular Function	GO:0000981	RNA polymerase II transcription factor activity, sequence-specific DNA binding	15027	175	142	4	0.0228571	0.0843182	1	101268880;101262719;101263585;101263026
TE>TT	GO: Molecular Function	GO:0001135	transcription factor activity, RNA polymerase II transcription factor recruiting	15027	113	142	4	0.0353982	0.0222927	1	101268880;101262719;101263585;101263026
TE>TT	GO: Molecular Function	GO:0001134	transcription factor activity, transcription factor recruiting	15027	115	142	4	0.0347826	0.0235963	1	101268880;101262719;101263585;101263026
TE>TT	GO: Molecular Function	GO:0000988	transcription factor activity, protein binding	15027	227	142	4	0.0176211	0.167895	1	101268880;101262719;101263585;101263026
TE>TT	GO: Molecular Function	GO:0016874	ligase activity	15027	401	142	2	0.00498753	0.896026	1	101244284;101243888
TE>TT	GO: Molecular Function	GO:0016798	hydrolase activity, acting on glycosyl bonds	15027	408	142	7	0.0171569	0.0923198	1	101255272;101255416;101251335;543916;101247806;543514;101253328
TE>TT	GO: Molecular Function	GO:0004553	hydrolase activity, hydrolyzing O-glycosyl compounds	15027	377	142	7	0.0185676	0.0667971	1	101255272;101255416;101251335;543916;101247806;543514;101253328
TE>TT	GO: Molecular Function	GO:0017016	Ras GTPase binding	15027	58	142	1	0.0172414	0.424052	1	101243725
TE>TT	GO: Molecular Function	GO:0017048	Rho GTPase binding	15027	16	142	1	0.0625	0.141003	1	101243725
TE>TT	GO: Molecular Function	GO:0005089	Rho guanyl-nucleotide exchange factor activity	15027	13	142	1	0.0769231	0.11616	1	101243725
TE>TT	GO: Molecular Function	GO:0005088	Ras guanyl-nucleotide exchange factor activity	15027	17	142	1	0.0588235	0.149129	1	101243725
TE>TT	GO: Molecular Function	GO:0031267	small GTPase binding	15027	58	142	1	0.0172414	0.424052	1	101243725
TE>TT	GO: Molecular Function	GO:0015291	secondary active transmembrane transporter activity	15027	211	142	1	0.00473934	0.86702	1	101262181
TE>TT	GO: Molecular Function	GO:0016830	carbon-carbon lyase activity	15027	99	142	1	0.010101	0.610565	1	101246495
TE>TT	GO: Molecular Function	GO:0042578	phosphoric ester hydrolase activity	15027	339	142	1	0.00294985	0.961442	1	101248744
TE>TT	GO: Molecular Function	GO:0016791	phosphatase activity	15027	286	142	1	0.0034965	0.935537	1	101248744
TE>TT	GO: Molecular Function	GO:0008483	transaminase activity	15027	48	142	1	0.0208333	0.366476	1	101264873
TE>TT	GO: Molecular Function	GO:0016769	transferase activity, transferring nitrogenous groups	15027	48	142	1	0.0208333	0.366476	1	101264873
TE>TT	GO: Molecular Function	GO:0030545	receptor regulator activity	15027	11	142	1	0.0909091	0.099203	1	101247397
TE>TT	GO: Molecular Function	GO:0048018	receptor ligand activity	15027	11	142	1	0.0909091	0.099203	1	101247397
TE>TT	GO: Molecular Function	GO:0005102	receptor binding	15027	22	142	1	0.0454545	0.188627	1	101247397
TE>TT	GO: Molecular Function	GO:0015171	amino acid transmembrane transporter activity	15027	73	142	1	0.0136986	0.500815	1	101262059
TE>TT	GO: Molecular Function	GO:0050662	coenzyme binding	15027	445	142	6	0.0134831	0.24506	1	101264873;101246495;778292;543983;101246650;109119856
TE>TT	GO: Molecular Function	GO:0016614	oxidoreductase activity, acting on CH-OH group of donors	15027	174	142	2	0.0114943	0.491392	1	109119856;544074
TE>TT	GO: Molecular Function	GO:0008289	lipid binding	15027	182	142	3	0.0164835	0.247193	1	544066;101264570;101249587
TE>TT	GO: Molecular Function	GO:0003743	translation initiation factor activity	15027	108	142	1	0.00925926	0.642672	1	101255965
TE>TT	GO: Molecular Function	GO:0008135	translation factor activity, RNA binding	15027	148	142	1	0.00675676	0.756381	1	101255965
TE>TT	GO: Molecular Function	GO:0001882	nucleoside binding	15027	242	142	2	0.00826446	0.66993	1	101248956;101246432
TE>TT	GO: Molecular Function	GO:0019001	guanyl nucleotide binding	15027	234	142	2	0.00854701	0.651843	1	101248956;101246432
TE>TT	GO: Molecular Function	GO:0032561	guanyl ribonucleotide binding	15027	234	142	2	0.00854701	0.651843	1	101248956;101246432
TE>TT	GO: Molecular Function	GO:0005525	GTP binding	15027	234	142	2	0.00854701	0.651843	1	101248956;101246432
TE>TT	GO: Molecular Function	GO:0032550	purine ribonucleoside binding	15027	234	142	2	0.00854701	0.651843	1	101248956;101246432
TE>TT	GO: Molecular Function	GO:0001883	purine nucleoside binding	15027	234	142	2	0.00854701	0.651843	1	101248956;101246432
TE>TT	GO: Molecular Function	GO:0032549	ribonucleoside binding	15027	241	142	2	0.00829876	0.667711	1	101248956;101246432
TE>TT	GO: Molecular Function	GO:0005543	phospholipid binding	15027	64	142	1	0.015625	0.456071	1	101249587
TE>TT	GO: Molecular Function	GO:0009055	electron transfer activity	15027	177	142	2	0.0112994	0.500437	1	101250342;101260379
TE>TT	GO: Molecular Function	GO:0000287	magnesium ion binding	15027	130	142	4	0.0307692	0.0348402	1	101263597;101250138;101246495;778246
TE>TT	GO: Molecular Function	GO:0004497	monooxygenase activity	15027	312	142	3	0.00961538	0.568409	1	101267107;100736436;109119848
TE>TT	GO: Molecular Function	GO:0016651	oxidoreductase activity, acting on NAD(P)H	15027	98	142	1	0.0102041	0.606825	1	101251928
TE>TT	GO: Molecular Function	GO:0016701	oxidoreductase activity, acting on single donors with incorporation of molecular oxygen	15027	55	142	3	0.0545455	0.0151514	1	543994;101264995;101247510
TE>TT	GO: Molecular Function	GO:0008237	metallopeptidase activity	15027	68	142	1	0.0147059	0.476429	1	101263597
TE>TT	GO: Molecular Function	GO:0016679	oxidoreductase activity, acting on diphenols and related substances as donors	15027	45	142	2	0.0444444	0.067436	1	101259064;101259357
TE>TT	GO: Molecular Function	GO:0030599	pectinesterase activity	15027	70	142	2	0.0285714	0.141698	1	101255817;101261743
TE>TT	GO: Molecular Function	GO:0045330	aspartyl esterase activity	15027	65	142	2	0.0307692	0.125708	1	101255817;101261743
TE>TT	GO: Molecular Function	GO:0016278	lysine N-methyltransferase activity	15027	36	142	1	0.0277778	0.289798	1	101255965
TE>TT	GO: Molecular Function	GO:0016279	protein-lysine N-methyltransferase activity	15027	36	142	1	0.0277778	0.289798	1	101255965
TE>TT	GO: Molecular Function	GO:0008276	protein methyltransferase activity	15027	51	142	1	0.0196078	0.384325	1	101255965
TE>TT	GO: Molecular Function	GO:0008170	N-methyltransferase activity	15027	60	142	1	0.0166667	0.434928	1	101255965
TE>TT	GO: Molecular Function	GO:0035091	phosphatidylinositol binding	15027	44	142	1	0.0227273	0.341877	1	101249587
TE>TT	GO: Molecular Function	GO:0003924	GTPase activity	15027	173	142	3	0.017341	0.224643	1	101248956;101246432;101261296
TE>TT	GO: Molecular Function	GO:0005200	structural constituent of cytoskeleton	15027	25	142	1	0.04	0.211447	1	101248956
TE>TT	GO: Molecular Function	GO:0046527	glucosyltransferase activity	15027	233	142	4	0.0171674	0.178994	1	101259535;101255416;100736466;543916
TE>TT	GO: Molecular Function	GO:0016762	xyloglucan:xyloglucosyl transferase activity	15027	39	142	2	0.0512821	0.0523392	1	101255416;543916
TE>TT	GO: Molecular Function	GO:0008238	exopeptidase activity	15027	92	142	1	0.0108696	0.583626	1	101263597
TE>TT	GO: Molecular Function	GO:0016835	carbon-oxygen lyase activity	15027	146	142	2	0.0136986	0.402377	1	101250138;778246
TE>TT	GO: Molecular Function	GO:0019239	deaminase activity	15027	10	142	1	0.1	0.0906038	1	109119856
TE>TT	GO: Molecular Function	GO:0016814	hydrolase activity, acting on carbon-nitrogen (but not peptide) bonds, in cyclic amidines	15027	19	142	1	0.0526316	0.165152	1	109119856
TE>TT	GO: Molecular Function	GO:0016810	hydrolase activity, acting on carbon-nitrogen (but not peptide) bonds	15027	85	142	1	0.0117647	0.554837	1	109119856
TE>TT	GO: Molecular Function	GO:0016709	oxidoreductase activity, acting on paired donors, with incorporation or reduction of molecular oxygen, NAD(P)H as one donor, and incorporation of one atom of oxygen	15027	175	142	2	0.0114286	0.494419	1	101267107;109119848
TE>TT	GO: Molecular Function	GO:0016705	oxidoreductase activity, acting on paired donors, with incorporation or reduction of molecular oxygen	15027	377	142	3	0.00795756	0.69546	1	101267107;100736436;109119848
TE>TT	GO: Molecular Function	GO:0005506	iron ion binding	15027	365	142	3	0.00821918	0.674298	1	101267107;100736436;109119848
TE>TT	GO: Molecular Function	GO:0008194	UDP-glycosyltransferase activity	15027	268	142	2	0.00746269	0.723535	1	101259535;100736466
TE>TT	GO: Molecular Function	GO:0035251	UDP-glucosyltransferase activity	15027	187	142	2	0.0106952	0.529838	1	101259535;100736466
TE>TT	GO: Molecular Function	GO:0005507	copper ion binding	15027	94	142	1	0.0106383	0.591506	1	101249981
TE>TT	GO: Molecular Function	GO:0016722	oxidoreductase activity, oxidizing metal ions	15027	47	142	1	0.0212766	0.360413	1	101249981
TE>TT	GO: Molecular Function	GO:0016616	oxidoreductase activity, acting on the CH-OH group of donors, NAD or NADP as acceptor	15027	116	142	2	0.0172414	0.299852	1	109119856;544074
TE>TT	GO: Molecular Function	GO:0004190	aspartic-type endopeptidase activity	15027	108	142	2	0.0185185	0.271852	1	101248557;101262842
TE>TT	GO: Molecular Function	GO:0070001	aspartic-type peptidase activity	15027	108	142	2	0.0185185	0.271852	1	101248557;101262842
TE>TT	GO: Molecular Function	GO:0030145	manganese ion binding	15027	39	142	1	0.025641	0.309791	1	101263597
TE>TT	GO: Molecular Function	GO:0004650	polygalacturonase activity	15027	53	142	1	0.0188679	0.395945	1	101247806
TE>TT	GO: Molecular Function	GO:0004784	superoxide dismutase activity	15027	7	142	1	0.142857	0.0643141	1	543981
TE>TT	GO: Molecular Function	GO:0016721	oxidoreductase activity, acting on superoxide radicals as acceptor	15027	7	142	1	0.142857	0.0643141	1	543981
TE>TT	GO: Molecular Function	GO:0015036	disulfide oxidoreductase activity	15027	104	142	1	0.00961538	0.62874	1	101250342
TE>TT	GO: Molecular Function	GO:0015035	protein disulfide oxidoreductase activity	15027	85	142	1	0.0117647	0.554837	1	101250342
TE>TT	GO: Molecular Function	GO:0016667	oxidoreductase activity, acting on a sulfur group of donors	15027	128	142	1	0.0078125	0.704916	1	101250342
TE>TT	GO: Molecular Function	GO:0008422	beta-glucosidase activity	15027	26	142	1	0.0384615	0.218911	1	101255272
TE>TT	GO: Molecular Function	GO:0015926	glucosidase activity	15027	33	142	1	0.030303	0.26923	1	101255272
TE>TT	GO: Molecular Function	GO:0050664	oxidoreductase activity, acting on NAD(P)H, oxygen as acceptor	15027	7	142	1	0.142857	0.0643141	1	101251928
TE>TT	GO: Molecular Function	GO:0016831	carboxy-lyase activity	15027	72	142	1	0.0138889	0.49603	1	101246495
TE>TT	GO: Molecular Function	GO:0070279	vitamin B6 binding	15027	119	142	4	0.0336134	0.0263402	1	101264873;778292;543983;101246650
TE>TT	GO: Molecular Function	GO:0019842	vitamin binding	15027	160	142	5	0.03125	0.0179553	1	101264873;101246495;778292;543983;101246650
TE>TT	GO: Molecular Function	GO:0030170	pyridoxal phosphate binding	15027	119	142	4	0.0336134	0.0263402	1	101264873;778292;543983;101246650
TE>TT	GO: Molecular Function	GO:0050661	NADP binding	15027	60	142	1	0.0166667	0.434928	1	109119856
TE>TT	GO: Molecular Function	GO:0016682	oxidoreductase activity, acting on diphenols and related substances as donors, oxygen as acceptor	15027	38	142	2	0.0526316	0.0499571	1	101259064;101259357
TE>TT	GO: Molecular Function	GO:0016411	acylglycerol O-acyltransferase activity	15027	17	142	1	0.0588235	0.149129	1	101248922
TE>TT	GO: Molecular Function	GO:0046982	protein heterodimerization activity	15027	117	142	1	0.00854701	0.672149	1	101264975
TE>TT	GO: Molecular Function	GO:0004177	aminopeptidase activity	15027	27	142	1	0.037037	0.226305	1	101263597
TE>TT	GO: Molecular Function	GO:0016841	ammonia-lyase activity	15027	10	142	1	0.1	0.0906038	1	543983
TE>TT	GO: Molecular Function	GO:0051213	dioxygenase activity	15027	103	142	4	0.038835	0.0164437	1	101250006;543994;101264995;101247510
TE>TT	GO: Molecular Function	GO:0008171	O-methyltransferase activity	15027	37	142	1	0.027027	0.296525	1	101249609
TE>TT	GO: Molecular Function	GO:0016838	carbon-oxygen lyase activity, acting on phosphates	15027	41	142	2	0.0487805	0.0572221	1	101250138;778246
TE>TT	GO: Molecular Function	GO:0010333	terpene synthase activity	15027	35	142	2	0.0571429	0.0430596	1	101250138;778246
TE>TT	GO: Molecular Function	GO:0140104	molecular carrier activity	15027	20	142	1	0.05	0.173051	1	100736435
TE>TT	GO: Molecular Function	GO:0030276	clathrin binding	15027	24	142	1	0.0416667	0.203912	1	101249587
TE>TT	GO: Molecular Function	GO:0080044	quercetin 7-O-glucosyltransferase activity	15027	130	142	2	0.0153846	0.348364	1	101259535;100736466
TE>TT	GO: Molecular Function	GO:0080043	quercetin 3-O-glucosyltransferase activity	15027	130	142	2	0.0153846	0.348364	1	101259535;100736466
TE>TT	GO: Molecular Function	GO:0008235	metalloexopeptidase activity	15027	15	142	1	0.0666667	0.1328	1	101263597
TE>TT	GO: Molecular Function	GO:0047429	nucleoside-triphosphate diphosphatase activity	15027	11	142	1	0.0909091	0.099203	1	101256598
TE>TT	GO: Molecular Function	GO:0005199	structural constituent of cell wall	15027	16	142	1	0.0625	0.141003	1	544158
TE>TT	GO: Molecular Function	GO:0016782	transferase activity, transferring sulfur-containing groups	15027	42	142	2	0.047619	0.0597209	1	101251383;101251094
TE>TT	GO: Molecular Function	GO:0008146	sulfotransferase activity	15027	23	142	2	0.0869565	0.0197017	1	101251383;101251094
TE>TT	GO: Molecular Function	GO:0070546	L-phenylalanine aminotransferase activity	15027	5	142	1	0.2	0.0463698	1	101264873
TE>TT	GO: Molecular Function	GO:0080130	L-phenylalanine:2-oxoglutarate aminotransferase activity	15027	5	142	1	0.2	0.0463698	1	101264873
TE>TT	GO: Molecular Function	GO:0004069	L-aspartate:2-oxoglutarate aminotransferase activity	15027	5	142	1	0.2	0.0463698	1	101264873
TE>TT	GO: Molecular Function	GO:1901681	sulfur compound binding	15027	18	142	1	0.0555556	0.157178	1	101246495
TE>TT	GO: Molecular Function	GO:0030976	thiamine pyrophosphate binding	15027	11	142	1	0.0909091	0.099203	1	101246495
TE>TT	GO: Molecular Function	GO:0004022	alcohol dehydrogenase (NAD) activity	15027	5	142	1	0.2	0.0463698	1	544074
TE>TT	GO: Molecular Function	GO:0016846	carbon-sulfur lyase activity	15027	29	142	2	0.0689655	0.0304759	1	778292;101246650
TE>TT	GO: Molecular Function	GO:0033926	glycopeptide alpha-N-acetylgalactosaminidase activity	15027	8	142	1	0.125	0.0731602	1	101253328
TE>TT	GO: Molecular Function	GO:0140103	catalytic activity, acting on a glycoprotein	15027	13	142	1	0.0769231	0.11616	1	101253328
TE>TT	GO: Molecular Function	GO:0004144	diacylglycerol O-acyltransferase activity	15027	13	142	1	0.0769231	0.11616	1	101248922
TE>TT	GO: Molecular Function	GO:0047196	long-chain-alcohol O-fatty-acyltransferase activity	15027	7	142	1	0.142857	0.0643141	1	101248922
TE>TT	GO: Molecular Function	GO:0005545	1-phosphatidylinositol binding	15027	15	142	1	0.0666667	0.1328	1	101249587
TE>TT	GO: Molecular Function	GO:0019825	oxygen binding	15027	4	142	1	0.25	0.0372699	1	100736435
TE>TT	GO: Molecular Function	GO:0005344	oxygen carrier activity	15027	4	142	1	0.25	0.0372699	1	100736435
TE>TT	GO: Molecular Function	GO:0005315	inorganic phosphate transmembrane transporter activity	15027	14	142	1	0.0714286	0.124519	1	101262181
TE>TT	GO: Molecular Function	GO:0016638	oxidoreductase activity, acting on the CH-NH2 group of donors	15027	23	142	1	0.0434783	0.196306	1	543800
TE>TT	GO: Molecular Function	GO:0016641	oxidoreductase activity, acting on the CH-NH2 group of donors, oxygen as acceptor	15027	14	142	1	0.0714286	0.124519	1	543800
TE>TT	GO: Molecular Function	GO:0016151	nickel cation binding	15027	6	142	1	0.166667	0.0553843	1	101261296
TE>TT	GO: Molecular Function	GO:0052691	UDP-arabinopyranose mutase activity	15027	8	142	1	0.125	0.0731602	1	101252141
TE>TT	GO: Molecular Function	GO:0016174	NAD(P)H oxidase activity	15027	2	142	1	0.5	0.0188106	1	101251928
TE>TT	GO: Molecular Function	GO:0008083	growth factor activity	15027	8	142	1	0.125	0.0731602	1	101247397
TE>TT	GO: Molecular Function	GO:0090447	glycerol-3-phosphate 2-O-acyltransferase activity	15027	7	142	1	0.142857	0.0643141	1	101248744
TE>TT	GO: Molecular Function	GO:0008835	diaminohydroxyphosphoribosylaminopyrimidine deaminase activity	15027	4	142	1	0.25	0.0372699	1	109119856
TE>TT	GO: Molecular Function	GO:0008703	5-amino-6-(5-phosphoribosylamino)uracil reductase activity	15027	4	142	1	0.25	0.0372699	1	109119856
TE>TT	GO: Molecular Function	GO:0009815	1-aminocyclopropane-1-carboxylate oxidase activity	15027	3	142	1	0.333333	0.0280838	1	543800
TE>TT	GO: Molecular Function	GO:0004794	L-threonine ammonia-lyase activity	15027	3	142	1	0.333333	0.0280838	1	543983
TE>TT	KEGG	ko04075	Plant hormone signal transduction	11640	824	125	33	0.0400485	1.95964e-11	2.70431e-09	101267955;101267078;101244440;101268244;101252479;101255580;101250939;101248065;101250172;101244143;101250861;101253683;101253994;101254894;101055542;101244953;101255150;101253080;101251632;101262636;101267669;101252771;101055550;101250847;101251240;101243847;101254589;101268825;101244732;101267371;101257659;100736480;101245313
TE>TT	KEGG	ko00350	Tyrosine metabolism	11640	83	125	5	0.060241	0.00196164	0.135353	101264873;101253280;101259064;544074;101259357
TE>TT	KEGG	ko00950	Isoquinoline alkaloid biosynthesis	11640	50	125	3	0.06	0.0164206	0.498525	101264873;101259064;101259357
TE>TT	KEGG	ko00270	Cysteine and methionine metabolism	11640	202	125	6	0.029703	0.021675	0.498525	101264873;778292;543800;104647540;101246650;101253421
TE>TT	KEGG	ko00563	Glycosylphosphatidylinositol (GPI)-anchor biosynthesis	11640	54	125	3	0.0555556	0.0201496	0.498525	104645411;101245301;101256861
TE>TT	KEGG	ko00430	Taurine and hypotaurine metabolism	11640	19	125	2	0.105263	0.0173621	0.498525	101264995;101247510
TE>TT	KEGG	ko00220	Arginine biosynthesis	11640	75	125	3	0.04	0.0467078	0.920811	101267833;101264873;101251632
TE>TT	KEGG	ko01100	Metabolic pathways	11640	4843	125	56	0.0115631	0.261153	1	101253859;109119735;101244962;101243773;101255272;104648105;101254033;101251915;101263597;109119976;101244284;104649119;101267833;101265579;101255817;101260130;101256598;101264873;101253280;101250138;101246530;104644805;101246495;778292;101248253;778246;104644298;101250826;101259320;543800;101251632;101259064;104647540;104645411;101248744;101249609;543983;101246650;101244570;101251240;101253752;1…
TE>TT	KEGG	ko01110	Biosynthesis of secondary metabolites	11640	2666	125	32	0.012003	0.265708	1	101253859;109119735;101244962;101255272;101254033;101250006;101244284;101259535;101267833;101265579;101264873;101253280;101250138;101246530;101246495;778292;778246;104644298;101250826;101259320;543800;101251632;101259064;101248744;543983;101246650;100736436;109119856;101253421;544074;101259357;100874543
TE>TT	KEGG	ko00900	Terpenoid backbone biosynthesis	11640	157	125	1	0.00636943	0.818525	1	778246
TE>TT	KEGG	ko00902	Monoterpenoid biosynthesis	11640	22	125	1	0.0454545	0.211598	1	778246
TE>TT	KEGG	ko00053	Ascorbate and aldarate metabolism	11640	438	125	4	0.00913242	0.697453	1	101243773;101251915;109119976;101251240
TE>TT	KEGG	ko00480	Glutathione metabolism	11640	214	125	2	0.00934579	0.673095	1	101263597;101254546
TE>TT	KEGG	ko04016	MAPK signaling pathway - plant	11640	841	125	12	0.0142687	0.191599	1	101248535;104648105;109119066;101251915;544000;101250057;101251928;101244953;101246650;101251240;104645225;101248854
TE>TT	KEGG	ko04626	Plant-pathogen interaction	11640	963	125	4	0.00415369	0.993869	1	101248535;109119066;101251915;101251928
TE>TT	KEGG	ko04144	Endocytosis	11640	519	125	4	0.00770713	0.814384	1	104648105;109119066;101250826;109121165
TE>TT	KEGG	ko00940	Phenylpropanoid biosynthesis	11640	614	125	4	0.00651466	0.901928	1	101253859;101255272;101244284;104644298
TE>TT	KEGG	ko00360	Phenylalanine metabolism	11640	170	125	3	0.0176471	0.275614	1	101244284;101264873;101260379
TE>TT	KEGG	ko00960	Tropane, piperidine and pyridine alkaloid biosynthesis	11640	61	125	1	0.0163934	0.483316	1	101264873
TE>TT	KEGG	ko00260	Glycine, serine and threonine metabolism	11640	128	125	1	0.0078125	0.750835	1	543983
TE>TT	KEGG	ko03010	Ribosome	11640	519	125	1	0.00192678	0.996762	1	101253328
TE>TT	KEGG	ko00500	Starch and sucrose metabolism	11640	503	125	2	0.00397614	0.973973	1	101255272;101244570
TE>TT	KEGG	ko00520	Amino sugar and nucleotide sugar metabolism	11640	715	125	9	0.0125874	0.360859	1	101243773;104648105;101251915;109119976;104644805;101251240;104645225;101252141;543514
TE>TT	KEGG	ko00062	Fatty acid elongation	11640	82	125	1	0.0121951	0.588711	1	101246530
TE>TT	KEGG	ko04145	Phagosome	11640	146	125	1	0.00684932	0.795319	1	101248956
TE>TT	KEGG	ko02010	ABC transporters	11640	217	125	1	0.00460829	0.906057	1	101260426
TE>TT	KEGG	ko00564	Glycerophospholipid metabolism	11640	178	125	2	0.011236	0.572877	1	101250826;101248744
TE>TT	KEGG	ko04146	Peroxisome	11640	200	125	1	0.005	0.88675	1	543981
TE>TT	KEGG	ko01230	Biosynthesis of amino acids	11640	486	125	5	0.0102881	0.602516	1	101267833;101264873;101251632;543983;101253421
TE>TT	KEGG	ko01210	2-Oxocarboxylic acid metabolism	11640	144	125	2	0.0138889	0.459656	1	101267833;101264873
TE>TT	KEGG	ko03040	Spliceosome	11640	502	125	4	0.00796813	0.793393	1	101267882;101251083;101256127;101258063
TE>TT	KEGG	ko00904	Diterpenoid biosynthesis	11640	153	125	3	0.0196078	0.22667	1	101250006;101250138;101259320
TE>TT	KEGG	ko00906	Carotenoid biosynthesis	11640	91	125	1	0.010989	0.627067	1	101259320
TE>TT	KEGG	ko03013	RNA transport	11640	760	125	6	0.00789474	0.833676	1	104645555;109119976;101260130;101255965;101256897;101266096
TE>TT	KEGG	ko00460	Cyanoamino acid metabolism	11640	239	125	2	0.0083682	0.730947	1	101255272;101259535
TE>TT	KEGG	ko00941	Flavonoid biosynthesis	11640	206	125	2	0.00970874	0.652587	1	101253859;101244962
TE>TT	KEGG	ko00945	Stilbenoid, diarylheptanoid and gingerol biosynthesis	11640	129	125	1	0.00775194	0.753541	1	101253859
TE>TT	KEGG	ko01200	Carbon metabolism	11640	486	125	3	0.00617284	0.898868	1	101264873;101253280;543983
TE>TT	KEGG	ko00710	Carbon fixation in photosynthetic organisms	11640	170	125	1	0.00588235	0.842606	1	101264873
TE>TT	KEGG	ko04120	Ubiquitin mediated proteolysis	11640	280	125	1	0.00357143	0.95312	1	101248569
TE>TT	KEGG	ko04141	Protein processing in endoplasmic reticulum	11640	551	125	1	0.00181488	0.997746	1	101256235
TE>TT	KEGG	ko00100	Steroid biosynthesis	11640	42	125	1	0.0238095	0.365092	1	101249884
TE>TT	KEGG	ko00010	Glycolysis / Gluconeogenesis	11640	254	125	3	0.011811	0.516018	1	101253280;101246495;544074
TE>TT	KEGG	ko00040	Pentose and glucuronate interconversions	11640	727	125	8	0.0110041	0.524125	1	101243773;104648105;101251915;109119976;101255817;101251240;101261743;101247806
TE>TT	KEGG	ko03022	Basal transcription factors	11640	77	125	1	0.012987	0.565736	1	101256127
TE>TT	KEGG	ko00910	Nitrogen metabolism	11640	146	125	1	0.00684932	0.795319	1	109119066
TE>TT	KEGG	ko00630	Glyoxylate and dicarboxylate metabolism	11640	220	125	1	0.00454545	0.909107	1	109119066
TE>TT	KEGG	ko00052	Galactose metabolism	11640	471	125	5	0.0106157	0.574392	1	101243773;101251915;109119976;101244570;101253752
TE>TT	KEGG	ko00380	Tryptophan metabolism	11640	202	125	2	0.00990099	0.641959	1	101249609;101260379
TE>TT	KEGG	ko03015	mRNA surveillance pathway	11640	361	125	1	0.00277008	0.980929	1	101262139
TE>TT	KEGG	ko00280	Valine, leucine and isoleucine degradation	11640	126	125	1	0.00793651	0.745335	1	101260130
TE>TT	KEGG	ko03018	RNA degradation	11640	421	125	2	0.00475059	0.943977	1	109119735;104647600
TE>TT	KEGG	ko03008	Ribosome biogenesis in eukaryotes	11640	238	125	2	0.00840336	0.728809	1	101256897;101250580
TE>TT	KEGG	ko00240	Pyrimidine metabolism	11640	123	125	1	0.00813008	0.736859	1	101256598
TE>TT	KEGG	ko04712	Circadian rhythm - plant	11640	221	125	4	0.0180995	0.213719	1	101250861;104647995;101250580;100736455
TE>TT	KEGG	ko00290	Valine, leucine and isoleucine biosynthesis	11640	55	125	1	0.0181818	0.448558	1	543983
TE>TT	KEGG	ko00130	Ubiquinone and other terpenoid-quinone biosynthesis	11640	84	125	1	0.0119048	0.597559	1	101244284
TE>TT	KEGG	ko00073	Cutin, suberine and wax biosynthesis	11640	113	125	1	0.00884956	0.706533	1	101248922
TE>TT	KEGG	ko00511	Other glycan degradation	11640	152	125	1	0.00657895	0.80832	1	101253752
TE>TT	KEGG	ko00600	Sphingolipid metabolism	11640	109	125	2	0.0183486	0.327302	1	101248253;101253752
TE>TT	KEGG	ko00604	Glycosphingolipid biosynthesis - ganglio series	11640	52	125	1	0.0192308	0.430319	1	101253752
TE>TT	KEGG	ko00531	Glycosaminoglycan degradation	11640	66	125	1	0.0151515	0.510614	1	101253752
TE>TT	KEGG	ko00561	Glycerolipid metabolism	11640	204	125	1	0.00490196	0.89162	1	101248744
TE>TT	KEGG	ko00740	Riboflavin metabolism	11640	53	125	1	0.0188679	0.436465	1	109119856
TE>TT	KEGG	ko00860	Porphyrin and chlorophyll metabolism	11640	99	125	2	0.020202	0.287659	1	101254033;101265579
TE>TT	KEGG	ko03020	RNA polymerase	11640	277	125	2	0.00722022	0.802236	1	101250930;544060
TE>TT	KEGG	ko04933	AGE-RAGE signaling pathway in diabetic complications	11640	97	125	2	0.0206186	0.27969	1	101255580;101251632
TE>TT	KEGG	ko00250	Alanine, aspartate and glutamate metabolism	11640	203	125	3	0.0147783	0.372571	1	101264873;104644805;101251632
TE>TT	KEGG	ko00591	Linoleic acid metabolism	11640	73	125	2	0.0273973	0.184764	1	109119735;543994
TE>TT	KEGG	ko01212	Fatty acid metabolism	11640	138	125	1	0.00724638	0.776615	1	104649119
TE>TT	KEGG	ko00061	Fatty acid biosynthesis	11640	74	125	1	0.0135135	0.551345	1	104649119
TE>TT	KEGG	ko00400	Phenylalanine, tyrosine and tryptophan biosynthesis	11640	101	125	1	0.00990099	0.665536	1	101264873
TE>TT	KEGG	ko00908	Zeatin biosynthesis	11640	101	125	2	0.019802	0.295618	1	109119735;100874543
TE>TT	KEGG	ko00450	Selenocompound metabolism	11640	50	125	1	0.02	0.417829	1	101253421
TE>TT	KEGG	ko00592	alpha-Linolenic acid metabolism	11640	169	125	3	0.0177515	0.272698	1	101244284;100736436;544074
TE>TT	KEGG	ko00330	Arginine and proline metabolism	11640	132	125	2	0.0151515	0.415777	1	101264873;101260379
TE>TT	KEGG	ko03030	DNA replication	11640	117	125	2	0.017094	0.358609	1	101249836;101261296
TE>TT	KEGG	ko00780	Biotin metabolism	11640	40	125	1	0.025	0.351184	1	104649119
TE>TT	KEGG	ko00071	Fatty acid degradation	11640	119	125	2	0.0168067	0.366358	1	101253280;544074
TE>TT	KEGG	ko00565	Ether lipid metabolism	11640	74	125	1	0.0135135	0.551345	1	101250826
TE<TT	GO: Biological Process	GO:0019748	secondary metabolic process	11325	253	239	28	0.110672	5.25483e-13	2.29846e-09	101256076;101261512;543815;100736504;101261765;101253427;101264574;101265571;101267638;101254339;101261478;101257867;101253989;101265187;101267987;101246085;101260536;101245473;101254669;101263212;101258000;101254151;101248402;101266972;101244886;101268390;101251576;101248089
TE<TT	GO: Biological Process	GO:0044550	secondary metabolite biosynthetic process	11325	173	239	19	0.109827	3.90514e-09	8.54055e-06	101256076;100736504;101261765;101253427;101264574;101254339;101261478;101257867;101253989;101265187;101267987;101246085;101260536;101254669;101254151;101248402;101268390;101251576;101248089
TE<TT	GO: Biological Process	GO:0009636	response to toxic substance	11325	65	239	9	0.138462	8.1581e-06	0.00676786	543815;101265571;101267638;101245473;101258000;101261450;101266972;101244886;101260481
TE<TT	GO: Biological Process	GO:0031640	killing of cells of other organism	11325	3	239	3	1	9.28375e-06	0.00676786	543979;544123;544185
TE<TT	GO: Biological Process	GO:0044364	disruption of cells of other organism	11325	3	239	3	1	9.28375e-06	0.00676786	543979;544123;544185
TE<TT	GO: Biological Process	GO:0001906	cell killing	11325	3	239	3	1	9.28375e-06	0.00676786	543979;544123;544185
TE<TT	GO: Biological Process	GO:0009607	response to biotic stimulus	11325	219	239	16	0.0730594	1.59012e-05	0.00854126	101266638;543979;544149;544123;544134;544069;101266151;101246666;544185;101251627;778321;101268283;101262669;101264616;101246381;101268390
TE<TT	GO: Biological Process	GO:0090487	secondary metabolite catabolic process	11325	40	239	7	0.175	1.75746e-05	0.00854126	543815;101265571;101267638;101245473;101258000;101266972;101244886
TE<TT	GO: Biological Process	GO:0009407	toxin catabolic process	11325	40	239	7	0.175	1.75746e-05	0.00854126	543815;101265571;101267638;101245473;101258000;101266972;101244886
TE<TT	GO: Biological Process	GO:0009404	toxin metabolic process	11325	45	239	7	0.155556	3.91053e-05	0.0155497	543815;101265571;101267638;101245473;101258000;101266972;101244886
TE<TT	GO: Biological Process	GO:0098754	detoxification	11325	45	239	7	0.155556	3.91053e-05	0.0155497	543815;101265571;101267638;101245473;101258000;101266972;101244886
TE<TT	GO: Biological Process	GO:0046246	terpene biosynthetic process	11325	5	239	3	0.6	8.99589e-05	0.03279	101246085;101264071;101264374
TE<TT	GO: Biological Process	GO:0006952	defense response	11325	368	239	20	0.0543478	0.000102911	0.0346257	101266638;543979;544149;544123;544134;544148;543986;544069;101266151;101246666;544185;778321;101268283;543987;101262669;101264616;101261650;101246381;101268390;101266770
TE<TT	GO: Biological Process	GO:0035821	modification of morphology or physiology of other organism	11325	6	239	3	0.5	0.000177111	0.0553345	543979;544123;544185
TE<TT	GO: Biological Process	GO:0048544	recognition of pollen	11325	77	239	8	0.103896	0.000209952	0.0573957	101266621;101264400;101256374;101255782;101243729;101244232;101252150;101244686
TE<TT	GO: Biological Process	GO:0008037	cell recognition	11325	77	239	8	0.103896	0.000209952	0.0573957	101266621;101264400;101256374;101255782;101243729;101244232;101252150;101244686
TE<TT	GO: Biological Process	GO:0009875	pollen-pistil interaction	11325	80	239	8	0.1	0.000273963	0.070489	101266621;101264400;101256374;101255782;101243729;101244232;101252150;101244686
TE<TT	GO: Biological Process	GO:0042214	terpene metabolic process	11325	7	239	3	0.428571	0.000305113	0.0741424	101246085;101264071;101264374
TE<TT	GO: Biological Process	GO:0045339	farnesyl diphosphate catabolic process	11325	2	239	2	1	0.000443544	0.0923839	101264071;101264374
TE<TT	GO: Biological Process	GO:0051761	sesquiterpene metabolic process	11325	2	239	2	1	0.000443544	0.0923839	101264071;101264374
TE<TT	GO: Biological Process	GO:0051762	sesquiterpene biosynthetic process	11325	2	239	2	1	0.000443544	0.0923839	101264071;101264374
TE<TT	GO: Biological Process	GO:0016036	cellular response to phosphate starvation	11325	18	239	4	0.222222	0.000468863	0.0932185	101256919;101244852;543799;101257836
TE<TT	GO: Biological Process	GO:0006749	glutathione metabolic process	11325	69	239	7	0.101449	0.000605277	0.115108	543815;101265571;101267638;101245473;101258000;101266972;101244886
TE<TT	GO: Biological Process	GO:0006950	response to stress	11325	1262	239	43	0.0340729	0.00098378	0.179294	101264425;543953;101247212;101266638;543979;544149;101252202;101248072;101256919;104648541;109120527;101261825;544123;544134;101268153;544148;543986;544069;101266151;543875;101246666;544185;101244852;778321;101268283;543987;543799;101262669;101247814;101265511;101261260;544084;101264616;101261650;101267754;543895;101261450;101246381;101257836;101268390;101260481;101264739;101266770
TE<TT	GO: Biological Process	GO:0009267	cellular response to starvation	11325	38	239	5	0.131579	0.00114106	0.19964	101256919;543875;101244852;543799;101257836
TE<TT	GO: Biological Process	GO:0042594	response to starvation	11325	41	239	5	0.121951	0.0016184	0.272264	101256919;543875;101244852;543799;101257836
TE<TT	GO: Biological Process	GO:0044706	multi-multicellular organism process	11325	107	239	8	0.0747664	0.00189399	0.292559	101266621;101264400;101256374;101255782;101243729;101244232;101252150;101244686
TE<TT	GO: Biological Process	GO:0009856	pollination	11325	107	239	8	0.0747664	0.00189399	0.292559	101266621;101264400;101256374;101255782;101243729;101244232;101252150;101244686
TE<TT	GO: Biological Process	GO:0016838	carbon-oxygen lyase activity, acting on phosphates	11325	26	239	4	0.153846	0.00200658	0.292559	101244812;104648118;101249864;101258081
TE<TT	GO: Biological Process	GO:0010333	terpene synthase activity	11325	26	239	4	0.153846	0.00200658	0.292559	101244812;104648118;101249864;101258081
TE<TT	GO: Biological Process	GO:0042744	hydrogen peroxide catabolic process	11325	110	239	8	0.0727273	0.00225586	0.318294	101264425;101261825;101268153;101265511;101261260;544084;101267754;101264739
TE<TT	GO: Biological Process	GO:0051704	multi-organism process	11325	311	239	15	0.0482315	0.00248629	0.329547	543979;100134906;101266621;544123;101264400;544069;544185;101251627;101256374;101255782;101243729;101244232;101268390;101252150;101244686
TE<TT	GO: Biological Process	GO:0031669	cellular response to nutrient levels	11325	45	239	5	0.111111	0.00246434	0.329547	101256919;543875;101244852;543799;101257836
TE<TT	GO: Biological Process	GO:0042743	hydrogen peroxide metabolic process	11325	113	239	8	0.0707965	0.00266993	0.343479	101264425;101261825;101268153;101265511;101261260;544084;101267754;101264739
TE<TT	GO: Biological Process	GO:0044419	interspecies interaction between organisms	11325	14	239	3	0.214286	0.00284401	0.35542	543979;544123;544185
TE<TT	GO: Biological Process	GO:0009056	catabolic process	11325	1272	239	41	0.0322327	0.00366152	0.42146	101264425;101259668;101247993;101249683;101254427;101261512;101260225;544149;101252202;543815;101261825;101265571;101254155;101267638;101268153;544148;101264485;101253989;104646546;101264071;101245473;104648487;101254650;101260814;778201;101263212;101249123;101265511;101259175;101258000;101261260;101244399;544084;101267754;101264374;101266972;101244101;101244886;101264739;101266770;101255920
TE<TT	GO: Biological Process	GO:0031668	cellular response to extracellular stimulus	11325	49	239	5	0.102041	0.00359288	0.42146	101256919;543875;101244852;543799;101257836
TE<TT	GO: Biological Process	GO:0071496	cellular response to external stimulus	11325	49	239	5	0.102041	0.00359288	0.42146	101256919;543875;101244852;543799;101257836
TE<TT	GO: Biological Process	GO:0045338	farnesyl diphosphate metabolic process	11325	5	239	2	0.4	0.00425265	0.476951	101264071;101264374
TE<TT	GO: Biological Process	GO:0042737	drug catabolic process	11325	238	239	12	0.0504202	0.00463539	0.484608	101264425;544149;101261825;101268153;544148;101253989;101265511;101261260;544084;101267754;101264739;101266770
TE<TT	GO: Biological Process	GO:0072593	reactive oxygen species metabolic process	11325	123	239	8	0.0650407	0.00449243	0.484608	101264425;101261825;101268153;101265511;101261260;544084;101267754;101264739
TE<TT	GO: Biological Process	GO:0031667	response to nutrient levels	11325	52	239	5	0.0961538	0.0046533	0.484608	101256919;543875;101244852;543799;101257836
TE<TT	GO: Biological Process	GO:0016757	transferase activity, transferring glycosyl groups	11325	17	239	3	0.176471	0.00507061	0.515787	101261450;101261181;101251640
TE<TT	GO: Biological Process	GO:0009698	phenylpropanoid metabolic process	11325	55	239	5	0.0909091	0.00591924	0.588426	101261512;101261765;101253989;101265187;101263212
TE<TT	GO: Biological Process	GO:0009808	lignin metabolic process	11325	35	239	4	0.114286	0.00606045	0.589076	101261512;101261765;101265187;101263212
TE<TT	GO: Biological Process	GO:0009991	response to extracellular stimulus	11325	56	239	5	0.0892857	0.00639025	0.607629	101256919;543875;101244852;543799;101257836
TE<TT	GO: Biological Process	GO:0006575	cellular modified amino acid metabolic process	11325	105	239	7	0.0666667	0.00674542	0.627755	543815;101265571;101267638;101245473;101258000;101266972;101244886
TE<TT	GO: Biological Process	GO:0051187	cofactor catabolic process	11325	133	239	8	0.0601504	0.00714869	0.651425	101264425;101261825;101268153;101265511;101261260;544084;101267754;101264739
TE<TT	GO: Biological Process	GO:0009395	phospholipid catabolic process	11325	7	239	2	0.285714	0.00868455	0.775229	101264071;101264374
TE<TT	GO: Biological Process	GO:0006979	response to oxidative stress	11325	231	239	11	0.047619	0.0099312	0.868781	101264425;101261825;101268153;101265511;101261260;544084;101267754;543895;101261450;101260481;101264739
TE<TT	GO: Biological Process	GO:0000287	magnesium ion binding	11325	42	239	4	0.0952381	0.0115538	0.990911	101244812;104648118;101249864;101258081
TE<TT	GO: Biological Process	GO:0009620	response to fungus	11325	65	239	5	0.0769231	0.0118671	0.998202	543979;544123;544069;544185;101251627
TE<TT	GO: Biological Process	GO:0008152	metabolic process	11325	7329	239	160	0.0218311	0.255545	1	101257530;101250590;101263832;101264425;101244812;101248599;101256076;101253743;101259170;101259668;101247993;101249683;101248655;101257373;101246264;101258597;101249340;101254427;101261122;101258941;101261512;543712;101260225;101261675;109119181;544149;101252202;104648118;101256919;543815;101247461;100736504;101261987;101261765;101249743;101267366;101256177;101253789;101253427;101255303;10126367…
TE<TT	GO: Biological Process	GO:0009987	cellular process	11325	7879	239	110	0.0139612	1	1	101262780;101257530;101250590;101263832;101264425;101248599;101259170;101247993;101257373;101246264;101258597;101249340;101254427;101261122;101261512;543712;778219;101248880;544149;101252202;101256919;543815;101247461;101261987;101261765;101266621;101253789;101255303;101261825;101265571;101258418;101261342;101251778;101264400;101254155;101267638;101268153;544148;101258720;101247380;101247619;1012…
TE<TT	GO: Biological Process	GO:0042221	response to chemical	11325	800	239	22	0.0275	0.121421	1	101250590;101251524;101252202;101248072;543815;101253789;101255303;101265571;101267638;543875;101251627;101244852;101245473;101250863;101257892;101258000;101265600;104649075;101261450;101266972;101244886;101260481
TE<TT	GO: Biological Process	GO:0000302	response to reactive oxygen species	11325	46	239	2	0.0434783	0.253322	1	101261450;101260481
TE<TT	GO: Biological Process	GO:0033554	cellular response to stress	11325	436	239	6	0.0137615	0.90294	1	101252202;101256919;543875;101244852;543799;101257836
TE<TT	GO: Biological Process	GO:0051716	cellular response to stimulus	11325	1240	239	15	0.0120968	0.995477	1	101262780;101250590;101263832;101261122;101252202;101256919;101253789;101255303;543875;101268207;101244852;543799;101257892;101253668;101257836
TE<TT	GO: Biological Process	GO:0044237	cellular metabolic process	11325	5948	239	89	0.014963	0.999999	1	101257530;101250590;101263832;101264425;101248599;101259170;101247993;101257373;101246264;101249340;101254427;101261122;101261512;543712;544149;101252202;101256919;543815;101247461;101261987;101261765;101253789;101255303;101261825;101265571;101258418;101261342;101251778;101264400;101254155;101267638;101268153;544148;101258720;101247380;101247619;101253989;543875;778310;101268207;104646546;1012651…
TE<TT	GO: Biological Process	GO:0044248	cellular catabolic process	11325	1027	239	31	0.030185	0.0265328	1	101264425;101247993;101254427;101261512;544149;101252202;543815;101261825;101265571;101254155;101267638;101268153;544148;101253989;104646546;101264071;101245473;104648487;101254650;778201;101263212;101265511;101258000;101261260;544084;101267754;101264374;101266972;101244886;101264739;101266770
TE<TT	GO: Biological Process	GO:0070887	cellular response to chemical stimulus	11325	301	239	4	0.013289	0.883524	1	101250590;101253789;101255303;101257892
TE<TT	GO: Biological Process	GO:0051186	cofactor metabolic process	11325	452	239	15	0.0331858	0.0558196	1	101264425;543815;101261825;101265571;101267638;101268153;101245473;101265511;101258000;101261260;544084;101267754;101266972;101244886;101264739
TE<TT	GO: Biological Process	GO:0050896	response to stimulus	11325	2391	239	64	0.026767	0.0204002	1	101262780;101250590;101263832;101264425;101251524;543953;101247212;101261122;101266638;543979;544149;101252202;101248072;101256919;543815;104648541;109120527;101253789;101255303;101261825;101265571;544123;101267638;544134;101268153;544148;543986;544069;101266151;543875;101246666;101268207;544185;101251627;101244852;101245473;778321;101268283;543987;543799;101250863;101262669;101247814;101265511;1…
TE<TT	GO: Biological Process	GO:0017144	drug metabolic process	11325	475	239	13	0.0273684	0.204595	1	101264425;544149;101261825;101268153;544148;101253989;101265511;101248619;101261260;544084;101267754;101264739;101266770
TE<TT	GO: Biological Process	GO:1901700	response to oxygen-containing compound	11325	333	239	8	0.024024	0.405433	1	101248072;543875;101244852;101250863;101257892;104649075;101261450;101260481
TE<TT	GO: Biological Process	GO:0010467	gene expression	11325	2036	239	24	0.0117878	0.9998	1	101257530;101250590;101259170;101257373;543712;101247461;101261987;101253789;101255303;101258418;101261342;101251778;101258720;101247380;101256855;101261766;101252051;101254548;104645266;101259046;101250863;101244582;101248665;104646201
TE<TT	GO: Biological Process	GO:0097659	nucleic acid-templated transcription	11325	1044	239	23	0.0220307	0.446373	1	101257530;101250590;101259170;101257373;543712;101247461;101261987;101255303;101258418;101261342;101251778;101258720;101247380;101256855;101261766;101252051;101254548;104645266;101259046;101250863;101244582;101248665;104646201
TE<TT	GO: Biological Process	GO:0009058	biosynthetic process	11325	3016	239	59	0.0195623	0.77542	1	101257530;101250590;101256076;101259170;101257373;101246264;543712;101256919;101247461;100736504;101261987;101261765;101253427;101255303;101264574;101258418;101261342;101268663;101251778;101254339;101261478;101257867;101258720;101247380;101258054;101253989;543875;778310;101265187;101267987;101256855;101261766;101246085;101252051;101264071;101260536;101254548;101254669;101251357;101263535;10464526…
TE<TT	GO: Biological Process	GO:1901362	organic cyclic compound biosynthetic process	11325	1450	239	29	0.02	0.652213	1	101257530;101250590;101259170;101257373;543712;101247461;101261987;101261765;101255303;101258418;101261342;101251778;101258720;101247380;101253989;101265187;101256855;101261766;101252051;101254548;101251357;104645266;101259046;101250863;101248619;101244582;101248665;101267279;104646201
TE<TT	GO: Biological Process	GO:0006725	cellular aromatic compound metabolic process	11325	2909	239	38	0.0130629	0.999911	1	101257530;101250590;101259170;101257373;101249340;101261512;543712;101247461;101261987;101261765;101253789;101255303;101258418;101261342;101251778;101258720;101247380;101253989;101265187;101256855;101261766;101252051;101254548;101251357;101055579;104645266;101265297;101259046;101250863;101263212;101244582;101247301;100874535;101248665;101267279;101268390;101244696;104646201
TE<TT	GO: Biological Process	GO:0006351	transcription, DNA-templated	11325	1044	239	23	0.0220307	0.446373	1	101257530;101250590;101259170;101257373;543712;101247461;101261987;101255303;101258418;101261342;101251778;101258720;101247380;101256855;101261766;101252051;101254548;104645266;101259046;101250863;101244582;101248665;104646201
TE<TT	GO: Biological Process	GO:0044238	primary metabolic process	11325	5928	239	82	0.0138327	1	1	101257530;101250590;101263832;101259170;101247993;101257373;101246264;101258597;101249340;101254427;101261122;543712;101260225;109119181;544149;101252202;101247461;101261987;101253789;101255303;101258418;101245577;101261342;101268663;101251778;101264400;101254155;544148;543986;101258720;101247380;101264485;101253989;101256134;101253852;543875;778310;101268207;104646546;543675;101256855;101261766;…
TE<TT	GO: Biological Process	GO:1901576	organic substance biosynthetic process	11325	2742	239	42	0.0153173	0.995001	1	101257530;101250590;101259170;101257373;101246264;543712;101256919;101247461;101261987;101261765;101255303;101258418;101261342;101268663;101251778;101258720;101247380;101253989;543875;778310;101265187;101256855;101261766;101246085;101252051;101264071;101254548;101251357;101263535;104645266;101259046;101250863;101257892;101261440;101248619;101244582;101248665;101267279;101264374;101263502;10464620…
TE<TT	GO: Biological Process	GO:0090304	nucleic acid metabolic process	11325	2346	239	27	0.011509	0.999963	1	101257530;101250590;101259170;101257373;101249340;543712;101247461;101261987;101253789;101255303;101258418;101261342;101251778;101258720;101247380;101256855;101261766;101252051;101254548;104645266;101259046;101250863;101244582;101247301;101248665;101244696;104646201
TE<TT	GO: Biological Process	GO:0046483	heterocycle metabolic process	11325	2843	239	32	0.0112557	0.999998	1	101257530;101250590;101259170;101257373;101249340;543712;101247461;101261987;101253789;101255303;101258418;101261342;101251778;101258720;101247380;101256855;101261766;101252051;101254548;101251357;101055579;104645266;101259046;101250863;101248619;101244582;101247301;100874535;101248665;101268390;101244696;104646201
TE<TT	GO: Biological Process	GO:0016070	RNA metabolic process	11325	1991	239	27	0.013561	0.997436	1	101257530;101250590;101259170;101257373;101249340;543712;101247461;101261987;101253789;101255303;101258418;101261342;101251778;101258720;101247380;101256855;101261766;101252051;101254548;104645266;101259046;101250863;101244582;101247301;101248665;101244696;104646201
TE<TT	GO: Biological Process	GO:0044260	cellular macromolecule metabolic process	11325	4114	239	45	0.0109383	1	1	101257530;101250590;101263832;101259170;101247993;101257373;101249340;101261122;543712;544149;101252202;101247461;101261987;101253789;101255303;101258418;101261342;101251778;101264400;101254155;544148;101258720;101247380;101268207;104646546;101256855;101261766;101252051;101254548;104648487;101254650;104645266;101259046;101250863;101261440;101244582;101247301;101248665;101244390;101243729;10124423…
TE<TT	GO: Biological Process	GO:0034641	cellular nitrogen compound metabolic process	11325	3263	239	38	0.0116457	0.999999	1	101257530;101250590;101259170;101257373;101249340;543712;543815;101247461;101261987;101253789;101255303;101265571;101258418;101261342;101251778;101267638;101258720;101247380;543875;101256855;101261766;101252051;101245473;101254548;101251357;104645266;101259046;101250863;101258000;101248619;101244582;101247301;101248665;101266972;101244886;101268390;101244696;104646201
TE<TT	GO: Biological Process	GO:0044249	cellular biosynthetic process	11325	2667	239	42	0.015748	0.990401	1	101257530;101250590;101259170;101257373;101246264;543712;101256919;101247461;101261987;101261765;101255303;101258418;101261342;101251778;101258720;101247380;101253989;543875;778310;101265187;101256855;101261766;101246085;101252051;101264071;101254548;101251357;101263535;104645266;101265297;101259046;101250863;101257892;101261440;101248619;101244582;101248665;101267279;101264374;101263502;10464620…
TE<TT	GO: Biological Process	GO:1901360	organic cyclic compound metabolic process	11325	2983	239	37	0.0124036	0.999982	1	101257530;101250590;101259170;101257373;101249340;101261512;543712;101247461;101261987;101261765;101253789;101255303;101258418;101261342;101251778;101258720;101247380;101253989;101265187;543675;101256855;101261766;101252051;101254548;101251357;104645266;101259046;101250863;101263212;101248619;101244582;101247301;101248665;101267279;101268390;101244696;104646201
TE<TT	GO: Biological Process	GO:0043170	macromolecule metabolic process	11325	4401	239	48	0.0109066	1	1	101257530;101250590;101263832;101259170;101247993;101257373;101249340;101261122;543712;544149;101252202;101247461;101261987;101253789;101255303;101258418;101261342;101251778;101264400;101254155;544148;101258720;101247380;101268207;104646546;101256855;101261766;101252051;101254548;104648487;101254650;104645266;101259046;101250863;101259175;101261440;101244582;101247301;101248665;101244399;10124439…
TE<TT	GO: Biological Process	GO:0034645	cellular macromolecule biosynthetic process	11325	1816	239	25	0.0137665	0.995105	1	101257530;101250590;101259170;101257373;543712;101247461;101261987;101255303;101258418;101261342;101251778;101258720;101247380;101256855;101261766;101252051;101254548;104645266;101259046;101250863;101261440;101244582;101248665;104646201;101268197
TE<TT	GO: Biological Process	GO:0018130	heterocycle biosynthetic process	11325	1332	239	25	0.0187688	0.764572	1	101257530;101250590;101259170;101257373;543712;101247461;101261987;101255303;101258418;101261342;101251778;101258720;101247380;101256855;101261766;101252051;101254548;101251357;104645266;101259046;101250863;101248619;101244582;101248665;104646201
TE<TT	GO: Biological Process	GO:0044271	cellular nitrogen compound biosynthetic process	11325	1790	239	26	0.0145251	0.989	1	101257530;101250590;101259170;101257373;543712;101247461;101261987;101255303;101258418;101261342;101251778;101258720;101247380;543875;101256855;101261766;101252051;101254548;101251357;104645266;101259046;101250863;101248619;101244582;101248665;104646201
TE<TT	GO: Biological Process	GO:0071704	organic substance metabolic process	11325	6353	239	101	0.015898	0.999995	1	101257530;101250590;101263832;101248599;101259170;101247993;101257373;101246264;101258597;101249340;101254427;101261122;101261512;543712;101260225;109119181;544149;101252202;101256919;543815;101247461;101261987;101261765;101253789;101255303;101265571;101258418;101245577;101261342;101268663;101251778;101264400;101254155;101267638;544148;543986;101258720;101247380;101264485;101253989;101256134;1012…
TE<TT	GO: Biological Process	GO:0019438	aromatic compound biosynthetic process	11325	1358	239	29	0.0213549	0.502967	1	101257530;101250590;101259170;101257373;543712;101247461;101261987;101261765;101255303;101258418;101261342;101251778;101258720;101247380;101253989;101265187;101256855;101261766;101252051;101254548;101251357;104645266;101265297;101259046;101250863;101244582;101248665;101267279;104646201
TE<TT	GO: Biological Process	GO:0006807	nitrogen compound metabolic process	11325	4886	239	61	0.0124847	1	1	101257530;101250590;101263832;101259170;101257373;101249340;101261122;543712;544149;101252202;543815;101247461;101261987;101253789;101255303;101265571;101258418;101261342;101251778;101264400;101267638;544148;101258720;101247380;101253989;543875;101268207;104646546;101256855;101261766;101252051;101245473;101254548;101251357;104648487;101055579;101254650;104645266;101259046;101250863;101261440;1012…
TE<TT	GO: Biological Process	GO:0009059	macromolecule biosynthetic process	11325	1855	239	25	0.0134771	0.996745	1	101257530;101250590;101259170;101257373;543712;101247461;101261987;101255303;101258418;101261342;101251778;101258720;101247380;101256855;101261766;101252051;101254548;104645266;101259046;101250863;101261440;101244582;101248665;104646201;101268197
TE<TT	GO: Biological Process	GO:0032774	RNA biosynthetic process	11325	1045	239	23	0.0220096	0.44827	1	101257530;101250590;101259170;101257373;543712;101247461;101261987;101255303;101258418;101261342;101251778;101258720;101247380;101256855;101261766;101252051;101254548;104645266;101259046;101250863;101244582;101248665;104646201
TE<TT	GO: Biological Process	GO:0034654	nucleobase-containing compound biosynthetic process	11325	1212	239	24	0.019802	0.66186	1	101257530;101250590;101259170;101257373;543712;101247461;101261987;101255303;101258418;101261342;101251778;101258720;101247380;101256855;101261766;101252051;101254548;101251357;104645266;101259046;101250863;101244582;101248665;104646201
TE<TT	GO: Biological Process	GO:0006139	nucleobase-containing compound metabolic process	11325	2667	239	28	0.0104987	0.999999	1	101257530;101250590;101259170;101257373;101249340;543712;101247461;101261987;101253789;101255303;101258418;101261342;101251778;101258720;101247380;101256855;101261766;101252051;101254548;101251357;104645266;101259046;101250863;101244582;101247301;101248665;101244696;104646201
TE<TT	GO: Biological Process	GO:0097159	organic cyclic compound binding	11325	592	239	8	0.0135135	0.937021	1	101248599;101258054;543875;543675;100874535;101253668;543895;101248320
TE<TT	GO: Biological Process	GO:0005488	binding	11325	956	239	16	0.0167364	0.866141	1	101248599;104645742;104648118;101249864;101258081;101258054;543875;101265187;543675;101265297;101257892;101263372;100874535;101253668;543895;101248320
TE<TT	GO: Biological Process	GO:1901363	heterocyclic compound binding	11325	598	239	7	0.0117057	0.972151	1	101248599;101258054;543875;543675;100874535;101253668;101248320
TE<TT	GO: Biological Process	GO:0033036	macromolecule localization	11325	533	239	5	0.00938086	0.989289	1	101266879;101248237;101261742;104648541;101265675
TE<TT	GO: Biological Process	GO:0071705	nitrogen compound transport	11325	525	239	5	0.00952381	0.987904	1	101265846;101254912;101261546;101254689;543590
TE<TT	GO: Biological Process	GO:0006810	transport	11325	1562	239	28	0.0179257	0.850471	1	101265012;101266879;101248237;101261742;101261391;104645742;101251622;778219;101265846;101246598;101254912;101260345;101255999;101259123;104644300;101248318;101249400;101252338;101265600;101244623;101261546;101254689;101251423;101260177;101249848;101265675;543590;101249739
TE<TT	GO: Biological Process	GO:0051234	establishment of localization	11325	1584	239	28	0.0176768	0.869514	1	101265012;101266879;101248237;101261742;101261391;104645742;101251622;778219;101265846;101246598;101254912;101260345;101255999;101259123;104644300;101248318;101249400;101252338;101265600;101244623;101261546;101254689;101251423;101260177;101249848;101265675;543590;101249739
TE<TT	GO: Biological Process	GO:0015833	peptide transport	11325	443	239	3	0.00677201	0.996091	1	101265846;101254912;101254689
TE<TT	GO: Biological Process	GO:0071702	organic substance transport	11325	676	239	12	0.0177515	0.772522	1	101265012;101266879;101248237;101261742;101265846;101254912;104644300;101244623;101261546;101254689;101265675;543590
TE<TT	GO: Biological Process	GO:0042886	amide transport	11325	444	239	3	0.00675676	0.996161	1	101265846;101254912;101254689
TE<TT	GO: Biological Process	GO:0051179	localization	11325	1638	239	29	0.0177045	0.871785	1	101265012;101266879;101248237;101261742;101261391;104645742;101251622;778219;101265846;101246598;101254912;104648541;101260345;101255999;101259123;104644300;101248318;101249400;101252338;101265600;101244623;101261546;101254689;101251423;101260177;101249848;101265675;543590;101249739
TE<TT	GO: Biological Process	GO:0010556	regulation of macromolecule biosynthetic process	11325	1233	239	24	0.0194647	0.69492	1	101257530;101250590;101248009;101267867;101248880;101255303;101258418;101261342;101258720;101251449;101261766;101244852;104645266;101259046;101255770;101258522;101244400;101244582;101253907;101248665;104649075;101248286;101265734;104646201
TE<TT	GO: Biological Process	GO:0019222	regulation of metabolic process	11325	1620	239	26	0.0160494	0.951835	1	101257530;101250590;101248009;101267867;101248880;101253789;101255303;101258418;101261342;101258720;101251449;104646546;101261766;101244852;104645266;101259046;101255770;101258522;101244400;101244582;101253907;101248665;104649075;101248286;101265734;104646201
TE<TT	GO: Biological Process	GO:0050789	regulation of biological process	11325	2747	239	34	0.0123771	0.99996	1	101262780;101257530;101250590;101263832;101248009;101267867;101261122;101248880;101256919;101253789;101255303;101258418;101245577;101261342;101258720;101251449;101268207;104646546;101261766;101244852;104645266;101259046;101255770;101257892;101258522;101244400;101244582;101253907;101248665;104649075;101248286;101253668;101265734;104646201
TE<TT	GO: Biological Process	GO:1903506	regulation of nucleic acid-templated transcription	11325	1140	239	24	0.0210526	0.537334	1	101257530;101250590;101248009;101267867;101248880;101255303;101258418;101261342;101258720;101251449;101261766;101244852;104645266;101259046;101255770;101258522;101244400;101244582;101253907;101248665;104649075;101248286;101265734;104646201
TE<TT	GO: Biological Process	GO:0065007	biological regulation	11325	3132	239	39	0.0124521	0.999989	1	101262780;101257530;101250590;101263832;101248009;101267867;101261122;101248880;101256919;104648541;101253789;101255303;101258418;101245577;101261342;101258720;101251449;101268207;104646546;101261766;101244852;101055579;104645266;101259046;101255770;101257892;101258522;101244400;101244582;101253907;100874535;101248665;104649075;101248286;101253668;101265734;101257261;101249848;104646201
TE<TT	GO: Biological Process	GO:0060255	regulation of macromolecule metabolic process	11325	1550	239	26	0.0167742	0.918385	1	101257530;101250590;101248009;101267867;101248880;101253789;101255303;101258418;101261342;101258720;101251449;104646546;101261766;101244852;104645266;101259046;101255770;101258522;101244400;101244582;101253907;101248665;104649075;101248286;101265734;104646201
TE<TT	GO: Biological Process	GO:0031323	regulation of cellular metabolic process	11325	1448	239	24	0.0165746	0.920246	1	101257530;101250590;101248009;101267867;101248880;101255303;101258418;101261342;101258720;101251449;101261766;101244852;104645266;101259046;101255770;101258522;101244400;101244582;101253907;101248665;104649075;101248286;101265734;104646201
TE<TT	GO: Biological Process	GO:0080090	regulation of primary metabolic process	11325	1441	239	25	0.0173491	0.87887	1	101257530;101250590;101248009;101267867;101248880;101255303;101258418;101261342;101258720;101251449;104646546;101261766;101244852;104645266;101259046;101255770;101258522;101244400;101244582;101253907;101248665;104649075;101248286;101265734;104646201
TE<TT	GO: Biological Process	GO:0051252	regulation of RNA metabolic process	11325	1167	239	24	0.0205656	0.585716	1	101257530;101250590;101248009;101267867;101248880;101255303;101258418;101261342;101258720;101251449;101261766;101244852;104645266;101259046;101255770;101258522;101244400;101244582;101253907;101248665;104649075;101248286;101265734;104646201
TE<TT	GO: Biological Process	GO:0019219	regulation of nucleobase-containing compound metabolic process	11325	1205	239	24	0.019917	0.650463	1	101257530;101250590;101248009;101267867;101248880;101255303;101258418;101261342;101258720;101251449;101261766;101244852;104645266;101259046;101255770;101258522;101244400;101244582;101253907;101248665;104649075;101248286;101265734;104646201
TE<TT	GO: Biological Process	GO:0050794	regulation of cellular process	11325	2478	239	31	0.0125101	0.999866	1	101262780;101257530;101250590;101263832;101248009;101267867;101261122;101248880;101256919;101255303;101258418;101261342;101258720;101251449;101268207;101261766;101244852;104645266;101259046;101255770;101257892;101258522;101244400;101244582;101253907;101248665;104649075;101248286;101253668;101265734;104646201
TE<TT	GO: Biological Process	GO:0009889	regulation of biosynthetic process	11325	1259	239	24	0.0190627	0.73331	1	101257530;101250590;101248009;101267867;101248880;101255303;101258418;101261342;101258720;101251449;101261766;101244852;104645266;101259046;101255770;101258522;101244400;101244582;101253907;101248665;104649075;101248286;101265734;104646201
TE<TT	GO: Biological Process	GO:0006355	regulation of transcription, DNA-templated	11325	1125	239	24	0.0213333	0.509867	1	101257530;101250590;101248009;101267867;101248880;101255303;101258418;101261342;101258720;101251449;101261766;101244852;104645266;101259046;101255770;101258522;101244400;101244582;101253907;101248665;104649075;101248286;101265734;104646201
TE<TT	GO: Biological Process	GO:2000112	regulation of cellular macromolecule biosynthetic process	11325	1215	239	24	0.0197531	0.666689	1	101257530;101250590;101248009;101267867;101248880;101255303;101258418;101261342;101258720;101251449;101261766;101244852;104645266;101259046;101255770;101258522;101244400;101244582;101253907;101248665;104649075;101248286;101265734;104646201
TE<TT	GO: Biological Process	GO:0031326	regulation of cellular biosynthetic process	11325	1254	239	24	0.0191388	0.726156	1	101257530;101250590;101248009;101267867;101248880;101255303;101258418;101261342;101258720;101251449;101261766;101244852;104645266;101259046;101255770;101258522;101244400;101244582;101253907;101248665;104649075;101248286;101265734;104646201
TE<TT	GO: Biological Process	GO:0010468	regulation of gene expression	11325	1357	239	25	0.018423	0.795511	1	101257530;101250590;101248009;101267867;101248880;101253789;101255303;101258418;101261342;101258720;101251449;101261766;101244852;104645266;101259046;101255770;101258522;101244400;101244582;101253907;101248665;104649075;101248286;101265734;104646201
TE<TT	GO: Biological Process	GO:2001141	regulation of RNA biosynthetic process	11325	1140	239	24	0.0210526	0.537334	1	101257530;101250590;101248009;101267867;101248880;101255303;101258418;101261342;101258720;101251449;101261766;101244852;104645266;101259046;101255770;101258522;101244400;101244582;101253907;101248665;104649075;101248286;101265734;104646201
TE<TT	GO: Biological Process	GO:0051171	regulation of nitrogen compound metabolic process	11325	1419	239	25	0.017618	0.860034	1	101257530;101250590;101248009;101267867;101248880;101255303;101258418;101261342;101258720;101251449;104646546;101261766;101244852;104645266;101259046;101255770;101258522;101244400;101244582;101253907;101248665;104649075;101248286;101265734;104646201
TE<TT	GO: Biological Process	GO:0048608	reproductive structure development	11325	227	239	1	0.00440529	0.992489	1	104648541
TE<TT	GO: Biological Process	GO:0048731	system development	11325	355	239	1	0.0028169	0.999545	1	104648541
TE<TT	GO: Biological Process	GO:0032502	developmental process	11325	796	239	12	0.0150754	0.918048	1	101248880;104648541;104646779;104646777;101244852;101266136;101255770;101258522;101244400;101253907;101265734;101261154
TE<TT	GO: Biological Process	GO:0071840	cellular component organization or biogenesis	11325	1637	239	4	0.00244349	1	1	101258597;104648541;101263946;101250014
TE<TT	GO: Biological Process	GO:0048316	seed development	11325	118	239	1	0.00847458	0.920351	1	104648541
TE<TT	GO: Biological Process	GO:0048856	anatomical structure development	11325	619	239	5	0.00807754	0.997243	1	104648541;104646779;104646777;101266136;101261154
TE<TT	GO: Biological Process	GO:0016043	cellular component organization	11325	1406	239	3	0.00213371	1	1	101258597;101263946;101250014
TE<TT	GO: Biological Process	GO:0016192	vesicle-mediated transport	11325	285	239	2	0.00701754	0.984527	1	778219;101249400
TE<TT	GO: Biological Process	GO:0065008	regulation of biological quality	11325	653	239	6	0.00918836	0.994976	1	104648541;101055579;101257892;100874535;101257261;101249848
TE<TT	GO: Biological Process	GO:0003006	developmental process involved in reproduction	11325	262	239	1	0.00381679	0.996498	1	104648541
TE<TT	GO: Biological Process	GO:0032501	multicellular organismal process	11325	670	239	13	0.019403	0.663657	1	104648541;104646779;104646777;101266621;101264400;101256374;101255782;101266136;101243729;101261154;101244232;101252150;101244686
TE<TT	GO: Biological Process	GO:0022414	reproductive process	11325	406	239	10	0.0246305	0.354168	1	100134906;104648541;101266621;101264400;101256374;101255782;101243729;101244232;101252150;101244686
TE<TT	GO: Biological Process	GO:0045229	external encapsulating structure organization	11325	343	239	3	0.00874636	0.977739	1	101258597;101263946;101250014
TE<TT	GO: Biological Process	GO:0030154	cell differentiation	11325	231	239	7	0.030303	0.216347	1	101248880;101244852;101255770;101258522;101244400;101253907;101265734
TE<TT	GO: Biological Process	GO:0000003	reproduction	11325	408	239	10	0.0245098	0.359829	1	100134906;104648541;101266621;101264400;101256374;101255782;101243729;101244232;101252150;101244686
TE<TT	GO: Biological Process	GO:0010817	regulation of hormone levels	11325	168	239	3	0.0178571	0.692544	1	101055579;101257892;100874535
TE<TT	GO: Biological Process	GO:0071555	cell wall organization	11325	331	239	3	0.00906344	0.972812	1	101258597;101263946;101250014
TE<TT	GO: Biological Process	GO:0061458	reproductive system development	11325	227	239	1	0.00440529	0.992489	1	104648541
TE<TT	GO: Biological Process	GO:0007275	multicellular organism development	11325	564	239	5	0.00886525	0.993366	1	104648541;104646779;104646777;101266136;101261154
TE<TT	GO: Biological Process	GO:0009791	post-embryonic development	11325	267	239	1	0.00374532	0.996861	1	104648541
TE<TT	GO: Biological Process	GO:0048869	cellular developmental process	11325	276	239	7	0.0253623	0.364844	1	101248880;101244852;101255770;101258522;101244400;101253907;101265734
TE<TT	GO: Biological Process	GO:0071554	cell wall organization or biogenesis	11325	456	239	6	0.0131579	0.923682	1	101258597;544149;544148;101263946;101250014;101266770
TE<TT	GO: Biological Process	GO:0010154	fruit development	11325	134	239	1	0.00746269	0.943599	1	104648541
TE<TT	GO: Biological Process	GO:0009605	response to external stimulus	11325	258	239	11	0.0426357	0.0210416	1	543979;101256919;544123;544069;543875;544185;101251627;101244852;543799;101257836;101268390
TE<TT	GO: Biological Process	GO:0048583	regulation of response to stimulus	11325	214	239	1	0.0046729	0.990033	1	101245577
TE<TT	GO: Biological Process	GO:0006629	lipid metabolic process	11325	679	239	19	0.0279823	0.127166	1	101246264;101260225;109119181;101268663;101264485;101256134;778310;543675;101246085;101264071;101263535;101260814;778201;101248657;101257892;544107;101255051;101264374;101255474
TE<TT	GO: Biological Process	GO:0016787	hydrolase activity	11325	109	239	2	0.0183486	0.67385	1	100316880;101258707
TE<TT	GO: Biological Process	GO:0003824	catalytic activity	11325	1220	239	24	0.0196721	0.67466	1	101244812;101248599;104648118;101249864;101258081;101258054;543875;101265187;543675;101254650;101265297;101257892;100316880;101259175;101258707;101248619;100874535;101244399;101253668;543895;101261450;101261181;101248320;101251640
TE<TT	GO: Biological Process	GO:0043604	amide biosynthetic process	11325	490	239	1	0.00204082	0.999977	1	543875
TE<TT	GO: Biological Process	GO:0019538	protein metabolic process	11325	1884	239	15	0.00796178	1	1	101263832;101261122;101252202;101264400;101268207;104646546;104648487;101254650;101261440;101244399;101244390;101243729;101244101;101244232;101268197
TE<TT	GO: Biological Process	GO:0043603	cellular amide metabolic process	11325	598	239	8	0.0133779	0.941183	1	543815;101265571;101267638;543875;101245473;101258000;101266972;101244886
TE<TT	GO: Biological Process	GO:0006518	peptide metabolic process	11325	543	239	7	0.0128913	0.944587	1	543815;101265571;101267638;101245473;101258000;101266972;101244886
TE<TT	GO: Biological Process	GO:1901566	organonitrogen compound biosynthetic process	11325	1018	239	6	0.00589391	0.999989	1	543875;101251357;101261440;101248619;101267279;101268197
TE<TT	GO: Biological Process	GO:1901564	organonitrogen compound metabolic process	11325	2684	239	34	0.0126677	0.999912	1	101263832;101261122;544149;101252202;543815;101265571;101264400;101267638;544148;101253989;543875;101268207;104646546;101245473;101251357;104648487;101055579;101254650;101261440;101258000;101248619;100874535;101244399;101244390;101267279;101243729;544254;101266972;101244101;101244232;101244886;101268390;101268197;101266770
TE<TT	GO: Biological Process	GO:0044267	cellular protein metabolic process	11325	1743	239	13	0.00745841	1	1	101263832;101261122;101252202;101264400;101268207;104646546;104648487;101254650;101261440;101244390;101243729;101244232;101268197
TE<TT	GO: Biological Process	GO:0006082	organic acid metabolic process	11325	683	239	12	0.0175695	0.784253	1	101248599;101256919;101253989;543875;101263535;778201;101257892;101248619;101267279;544254;101268390;101248320
TE<TT	GO: Biological Process	GO:0044281	small molecule metabolic process	11325	1118	239	15	0.0134168	0.98203	1	101248599;101254427;101256919;101253989;543875;101251357;101263535;778201;101257892;101248619;101267279;101261450;544254;101268390;101248320
TE<TT	GO: Biological Process	GO:0043436	oxoacid metabolic process	11325	681	239	12	0.0176211	0.780945	1	101248599;101256919;101253989;543875;101263535;778201;101257892;101248619;101267279;544254;101268390;101248320
TE<TT	GO: Biological Process	GO:0006631	fatty acid metabolic process	11325	147	239	2	0.0136054	0.820622	1	101263535;778201
TE<TT	GO: Biological Process	GO:0044283	small molecule biosynthetic process	11325	393	239	6	0.0152672	0.841788	1	101253989;543875;101263535;101257892;101248619;101267279
TE<TT	GO: Biological Process	GO:0008610	lipid biosynthetic process	11325	364	239	8	0.021978	0.504435	1	101246264;101268663;778310;101246085;101264071;101263535;101257892;101264374
TE<TT	GO: Biological Process	GO:0006633	fatty acid biosynthetic process	11325	111	239	1	0.00900901	0.907383	1	101263535
TE<TT	GO: Biological Process	GO:0032787	monocarboxylic acid metabolic process	11325	265	239	4	0.0150943	0.814864	1	101253989;543875;101263535;778201
TE<TT	GO: Biological Process	GO:0019752	carboxylic acid metabolic process	11325	663	239	10	0.015083	0.899703	1	101248599;101253989;543875;101263535;778201;101257892;101248619;101267279;544254;101248320
TE<TT	GO: Biological Process	GO:0044255	cellular lipid metabolic process	11325	434	239	8	0.0184332	0.701761	1	101246264;778310;101246085;101264071;101263535;778201;101257892;101264374
TE<TT	GO: Biological Process	GO:0072330	monocarboxylic acid biosynthetic process	11325	137	239	3	0.0218978	0.55545	1	101253989;543875;101263535
TE<TT	GO: Biological Process	GO:0016053	organic acid biosynthetic process	11325	306	239	6	0.0196078	0.629993	1	101253989;543875;101263535;101257892;101248619;101267279
TE<TT	GO: Biological Process	GO:0046394	carboxylic acid biosynthetic process	11325	306	239	6	0.0196078	0.629993	1	101253989;543875;101263535;101257892;101248619;101267279
TE<TT	GO: Biological Process	GO:0030163	protein catabolic process	11325	527	239	6	0.0113852	0.969364	1	101252202;104646546;104648487;101254650;101244399;101244101
TE<TT	GO: Biological Process	GO:1901575	organic substance catabolic process	11325	1057	239	22	0.0208136	0.560676	1	101247993;101254427;101261512;101260225;544149;101252202;101254155;544148;101264485;101253989;104646546;101264071;104648487;101254650;101260814;778201;101263212;101259175;101244399;101264374;101244101;101266770
TE<TT	GO: Biological Process	GO:1901565	organonitrogen compound catabolic process	11325	631	239	10	0.0158479	0.864117	1	544149;101252202;544148;101253989;104646546;104648487;101254650;101244399;101244101;101266770
TE<TT	GO: Biological Process	GO:0006508	proteolysis	11325	594	239	6	0.010101	0.987969	1	101252202;104646546;104648487;101254650;101244399;101244101
TE<TT	GO: Biological Process	GO:0044257	cellular protein catabolic process	11325	450	239	4	0.00888889	0.987148	1	101252202;104646546;104648487;101254650
TE<TT	GO: Biological Process	GO:0009057	macromolecule catabolic process	11325	774	239	12	0.0155039	0.899462	1	101247993;544149;101252202;101254155;544148;104646546;104648487;101254650;101259175;101244399;101244101;101266770
TE<TT	GO: Biological Process	GO:0051603	proteolysis involved in cellular protein catabolic process	11325	444	239	4	0.00900901	0.985856	1	101252202;104646546;104648487;101254650
TE<TT	GO: Biological Process	GO:0044265	cellular macromolecule catabolic process	11325	526	239	4	0.00760456	0.996327	1	101252202;104646546;104648487;101254650
TE<TT	GO: Biological Process	GO:1901701	cellular response to oxygen-containing compound	11325	136	239	1	0.00735294	0.945982	1	101257892
TE<TT	GO: Biological Process	GO:0071495	cellular response to endogenous stimulus	11325	199	239	3	0.0150754	0.79537	1	101250590;101255303;101257892
TE<TT	GO: Biological Process	GO:0031328	positive regulation of cellular biosynthetic process	11325	191	239	2	0.0104712	0.914757	1	101244852;104649075
TE<TT	GO: Biological Process	GO:0010557	positive regulation of macromolecule biosynthetic process	11325	187	239	2	0.0106952	0.908629	1	101244852;104649075
TE<TT	GO: Biological Process	GO:0048518	positive regulation of biological process	11325	416	239	2	0.00480769	0.998779	1	101244852;104649075
TE<TT	GO: Biological Process	GO:0009891	positive regulation of biosynthetic process	11325	194	239	2	0.0103093	0.9191	1	101244852;104649075
TE<TT	GO: Biological Process	GO:0098542	defense response to other organism	11325	128	239	5	0.0390625	0.134087	1	543979;544123;544069;544185;101268390
TE<TT	GO: Biological Process	GO:0009617	response to bacterium	11325	79	239	1	0.0126582	0.815652	1	544069
TE<TT	GO: Biological Process	GO:0009719	response to endogenous stimulus	11325	450	239	8	0.0177778	0.739004	1	101250590;101251524;101248072;101255303;101244852;101257892;104649075;101261450
TE<TT	GO: Biological Process	GO:2000026	regulation of multicellular organismal development	11325	92	239	1	0.0108696	0.86059	1	101245577
TE<TT	GO: Biological Process	GO:1902680	positive regulation of RNA biosynthetic process	11325	171	239	2	0.0116959	0.879782	1	101244852;104649075
TE<TT	GO: Biological Process	GO:0031325	positive regulation of cellular metabolic process	11325	302	239	2	0.00662252	0.988773	1	101244852;104649075
TE<TT	GO: Biological Process	GO:0050793	regulation of developmental process	11325	161	239	1	0.00621118	0.968533	1	101245577
TE<TT	GO: Biological Process	GO:0042742	defense response to bacterium	11325	69	239	1	0.0144928	0.771502	1	544069
TE<TT	GO: Biological Process	GO:0001101	response to acid chemical	11325	243	239	5	0.0205761	0.58584	1	101248072;101244852;101257892;104649075;101261450
TE<TT	GO: Biological Process	GO:0051173	positive regulation of nitrogen compound metabolic process	11325	289	239	2	0.00692042	0.985648	1	101244852;104649075
TE<TT	GO: Biological Process	GO:0010604	positive regulation of macromolecule metabolic process	11325	294	239	2	0.00680272	0.986938	1	101244852;104649075
TE<TT	GO: Biological Process	GO:0048519	negative regulation of biological process	11325	358	239	1	0.0027933	0.999574	1	101253789
TE<TT	GO: Biological Process	GO:0045893	positive regulation of transcription, DNA-templated	11325	171	239	2	0.0116959	0.879782	1	101244852;104649075
TE<TT	GO: Biological Process	GO:0048580	regulation of post-embryonic development	11325	68	239	1	0.0147059	0.766546	1	101245577
TE<TT	GO: Biological Process	GO:0009725	response to hormone	11325	447	239	8	0.0178971	0.732271	1	101250590;101251524;101248072;101255303;101244852;101257892;104649075;101261450
TE<TT	GO: Biological Process	GO:0071229	cellular response to acid chemical	11325	96	239	1	0.0104167	0.872083	1	101257892
TE<TT	GO: Biological Process	GO:0051254	positive regulation of RNA metabolic process	11325	178	239	2	0.011236	0.893307	1	101244852;104649075
TE<TT	GO: Biological Process	GO:0010033	response to organic substance	11325	544	239	12	0.0220588	0.479841	1	101250590;101251524;101252202;101248072;101253789;101255303;543875;101244852;101250863;101257892;104649075;101261450
TE<TT	GO: Biological Process	GO:0050832	defense response to fungus	11325	57	239	4	0.0701754	0.0319695	1	543979;544123;544069;544185
TE<TT	GO: Biological Process	GO:0009893	positive regulation of metabolic process	11325	314	239	2	0.00636943	0.991064	1	101244852;104649075
TE<TT	GO: Biological Process	GO:0051707	response to other organism	11325	162	239	6	0.037037	0.12821	1	543979;544123;544069;544185;101251627;101268390
TE<TT	GO: Biological Process	GO:0045935	positive regulation of nucleobase-containing compound metabolic process	11325	184	239	2	0.0108696	0.903765	1	101244852;104649075
TE<TT	GO: Biological Process	GO:0043207	response to external biotic stimulus	11325	166	239	6	0.0361446	0.1392	1	543979;544123;544069;544185;101251627;101268390
TE<TT	GO: Biological Process	GO:1903508	positive regulation of nucleic acid-templated transcription	11325	171	239	2	0.0116959	0.879782	1	101244852;104649075
TE<TT	GO: Biological Process	GO:0032870	cellular response to hormone stimulus	11325	196	239	3	0.0153061	0.786839	1	101250590;101255303;101257892
TE<TT	GO: Biological Process	GO:0051246	regulation of protein metabolic process	11325	242	239	1	0.00413223	0.994582	1	104646546
TE<TT	GO: Biological Process	GO:0051239	regulation of multicellular organismal process	11325	116	239	1	0.00862069	0.916843	1	101245577
TE<TT	GO: Biological Process	GO:0071310	cellular response to organic substance	11325	237	239	4	0.0168776	0.741144	1	101250590;101253789;101255303;101257892
TE<TT	GO: Biological Process	GO:0048522	positive regulation of cellular process	11325	348	239	2	0.00574713	0.995353	1	101244852;104649075
TE<TT	GO: Biological Process	GO:0010628	positive regulation of gene expression	11325	193	239	2	0.0103627	0.917676	1	101244852;104649075
TE<TT	GO: Biological Process	GO:0033993	response to lipid	11325	173	239	5	0.0289017	0.302044	1	101248072;101244852;101257892;104649075;101261450
TE<TT	GO: Biological Process	GO:0009266	response to temperature stimulus	11325	136	239	4	0.0294118	0.323166	1	101248072;104648541;101261450;101260481
TE<TT	GO: Biological Process	GO:0009892	negative regulation of metabolic process	11325	249	239	1	0.00401606	0.995349	1	101253789
TE<TT	GO: Biological Process	GO:0009737	response to abscisic acid	11325	125	239	4	0.032	0.270951	1	101248072;101244852;104649075;101261450
TE<TT	GO: Biological Process	GO:0010629	negative regulation of gene expression	11325	182	239	1	0.00549451	0.980033	1	101253789
TE<TT	GO: Biological Process	GO:0007154	cell communication	11325	945	239	21	0.0222222	0.435424	1	101262780;101250590;101263832;101261122;101256919;101266621;101255303;101264400;543875;101268207;101244852;101256374;101255782;543799;101257892;101253668;101243729;101257836;101244232;101252150;101244686
TE<TT	GO: Biological Process	GO:0009651	response to salt stress	11325	98	239	2	0.0204082	0.616311	1	101244852;101261450
TE<TT	GO: Biological Process	GO:0010605	negative regulation of macromolecule metabolic process	11325	232	239	1	0.00431034	0.993263	1	101253789
TE<TT	GO: Biological Process	GO:0009628	response to abiotic stimulus	11325	464	239	7	0.0150862	0.864306	1	101248072;104648541;543875;101244852;101257892;101261450;101260481
TE<TT	GO: Biological Process	GO:0097305	response to alcohol	11325	125	239	4	0.032	0.270951	1	101248072;101244852;104649075;101261450
TE<TT	GO: Biological Process	GO:0006970	response to osmotic stress	11325	115	239	2	0.0173913	0.702183	1	101244852;101261450
TE<TT	GO: Biological Process	GO:0009409	response to cold	11325	71	239	3	0.0422535	0.188965	1	101248072;104648541;101261450
TE<TT	GO: Biological Process	GO:0006464	cellular protein modification process	11325	961	239	12	0.012487	0.985734	1	101263832;101261122;101252202;101264400;101268207;104646546;101254650;101261440;101244390;101243729;101244232;101268197
TE<TT	GO: Biological Process	GO:0018193	peptidyl-amino acid modification	11325	166	239	1	0.0060241	0.971761	1	101268207
TE<TT	GO: Biological Process	GO:0036211	protein modification process	11325	961	239	12	0.012487	0.985734	1	101263832;101261122;101252202;101264400;101268207;104646546;101254650;101261440;101244390;101243729;101244232;101268197
TE<TT	GO: Biological Process	GO:0043412	macromolecule modification	11325	1349	239	15	0.0111193	0.998837	1	101263832;101249340;101261122;101252202;101264400;101268207;104646546;101254650;101261440;101247301;101244390;101243729;101244232;101244696;101268197
TE<TT	GO: Biological Process	GO:0006357	regulation of transcription from RNA polymerase II promoter	11325	285	239	9	0.0315789	0.149396	1	101267867;101248880;101244852;101255770;101258522;101244400;101253907;101248286;101265734
TE<TT	GO: Biological Process	GO:0003824	catalytic activity	11325	301	239	7	0.0232558	0.451392	1	101256177;778310;101250162;104648487;101252453;101263372;101263772
TE<TT	GO: Biological Process	GO:0016740	transferase activity	11325	372	239	9	0.0241935	0.385962	1	101256177;778310;101265187;104648487;101265297;101253668;101261450;101261181;101251640
TE<TT	GO: Biological Process	GO:0051235	maintenance of location	11325	39	239	1	0.025641	0.565374	1	104648541
TE<TT	GO: Biological Process	GO:0016787	hydrolase activity	11325	472	239	3	0.00635593	0.997688	1	101250162;101259175;101244399
TE<TT	GO: Biological Process	GO:0006396	RNA processing	11325	519	239	1	0.00192678	0.999988	1	101253789
TE<TT	GO: Biological Process	GO:0044085	cellular component biogenesis	11325	787	239	1	0.00127065	1	1	104648541
TE<TT	GO: Biological Process	GO:1901135	carbohydrate derivative metabolic process	11325	525	239	7	0.0133333	0.931346	1	544149;544148;101251357;101261440;101268390;101268197;101266770
TE<TT	GO: Biological Process	GO:1901137	carbohydrate derivative biosynthetic process	11325	294	239	3	0.0102041	0.950365	1	101251357;101261440;101268197
TE<TT	GO: Biological Process	GO:0005488	binding	11325	112	239	1	0.00892857	0.909357	1	101244812
TE<TT	GO: Biological Process	GO:0043169	cation binding	11325	282	239	9	0.0319149	0.14288	1	101244812;104645742;104648118;101249864;101258081;101265187;543675;101257892;101263372
TE<TT	GO: Biological Process	GO:0046914	transition metal ion binding	11325	94	239	1	0.0106383	0.86646	1	543675
TE<TT	GO: Biological Process	GO:0046872	metal ion binding	11325	275	239	9	0.0327273	0.128261	1	101244812;104645742;104648118;101249864;101258081;101265187;543675;101257892;101263372
TE<TT	GO: Biological Process	GO:0043167	ion binding	11325	603	239	13	0.0215589	0.509482	1	101244812;101248599;101249864;101258081;101258054;543875;101265187;543675;101257892;101263372;100874535;101253668;101248320
TE<TT	GO: Biological Process	GO:0009451	RNA modification	11325	374	239	3	0.00802139	0.986845	1	101249340;101247301;101244696
TE<TT	GO: Biological Process	GO:0048229	gametophyte development	11325	82	239	1	0.0121951	0.827159	1	101261154
TE<TT	GO: Biological Process	GO:0007166	cell surface receptor signaling pathway	11325	153	239	2	0.0130719	0.837471	1	101262780;101263832
TE<TT	GO: Biological Process	GO:0007165	signal transduction	11325	819	239	9	0.010989	0.99179	1	101262780;101250590;101263832;101261122;101256919;101255303;101268207;101257892;101253668
TE<TT	GO: Biological Process	GO:0023052	signaling	11325	821	239	9	0.0109622	0.992005	1	101262780;101250590;101263832;101261122;101256919;101255303;101268207;101257892;101253668
TE<TT	GO: Biological Process	GO:0010498	proteasomal protein catabolic process	11325	239	239	4	0.0167364	0.747063	1	101252202;104646546;104648487;101254650
TE<TT	GO: Biological Process	GO:1901698	response to nitrogen compound	11325	84	239	3	0.0357143	0.261171	1	101252202;101253789;101250863
TE<TT	GO: Biological Process	GO:0030433	ubiquitin-dependent ERAD pathway	11325	22	239	1	0.0454545	0.374805	1	101252202
TE<TT	GO: Biological Process	GO:0034976	response to endoplasmic reticulum stress	11325	47	239	1	0.0212766	0.633793	1	101252202
TE<TT	GO: Biological Process	GO:0019941	modification-dependent protein catabolic process	11325	376	239	4	0.0106383	0.959657	1	101252202;104646546;104648487;101254650
TE<TT	GO: Biological Process	GO:0006511	ubiquitin-dependent protein catabolic process	11325	374	239	4	0.0106952	0.958441	1	101252202;104646546;104648487;101254650
TE<TT	GO: Biological Process	GO:0043632	modification-dependent macromolecule catabolic process	11325	380	239	4	0.0105263	0.961991	1	101252202;104646546;104648487;101254650
TE<TT	GO: Biological Process	GO:0010243	response to organonitrogen compound	11325	53	239	2	0.0377358	0.308274	1	101252202;101250863
TE<TT	GO: Biological Process	GO:0036503	ERAD pathway	11325	31	239	1	0.0322581	0.484236	1	101252202
TE<TT	GO: Biological Process	GO:0043161	proteasome-mediated ubiquitin-dependent protein catabolic process	11325	229	239	4	0.0174672	0.716429	1	101252202;104646546;104648487;101254650
TE<TT	GO: Biological Process	GO:0071365	cellular response to auxin stimulus	11325	66	239	2	0.030303	0.407522	1	101250590;101255303
TE<TT	GO: Biological Process	GO:0009734	auxin-activated signaling pathway	11325	66	239	2	0.030303	0.407522	1	101250590;101255303
TE<TT	GO: Biological Process	GO:0009755	hormone-mediated signaling pathway	11325	179	239	3	0.0167598	0.732851	1	101250590;101255303;101257892
TE<TT	GO: Biological Process	GO:0009733	response to auxin	11325	176	239	3	0.0170455	0.722287	1	101250590;101251524;101255303
TE<TT	GO: Biological Process	GO:0006820	anion transport	11325	122	239	2	0.0163934	0.732631	1	101251622;101244623
TE<TT	GO: Biological Process	GO:0046942	carboxylic acid transport	11325	75	239	1	0.0133333	0.799116	1	101244623
TE<TT	GO: Biological Process	GO:0006811	ion transport	11325	389	239	9	0.0231362	0.437411	1	104645742;101251622;101246598;101255999;101252338;101244623;101251423;101249848;543590
TE<TT	GO: Biological Process	GO:0015711	organic anion transport	11325	86	239	1	0.0116279	0.841395	1	101244623
TE<TT	GO: Biological Process	GO:0015849	organic acid transport	11325	75	239	1	0.0133333	0.799116	1	101244623
TE<TT	GO: Biological Process	GO:0005975	carbohydrate metabolic process	11325	808	239	17	0.0210396	0.542047	1	101247993;101258597;101254427;544149;101245577;101254155;544148;543986;101253852;543987;101259175;101246626;101244390;101261650;101263946;101261450;101266770
TE<TT	GO: Biological Process	GO:0015979	photosynthesis	11325	131	239	1	0.00763359	0.939826	1	101247619
TE<TT	GO: Biological Process	GO:0006812	cation transport	11325	236	239	5	0.0211864	0.55972	1	104645742;101255999;101252338;101249848;543590
TE<TT	GO: Biological Process	GO:0070838	divalent metal ion transport	11325	27	239	2	0.0740741	0.11038	1	101255999;101252338
TE<TT	GO: Biological Process	GO:0072511	divalent inorganic cation transport	11325	27	239	2	0.0740741	0.11038	1	101255999;101252338
TE<TT	GO: Biological Process	GO:0006091	generation of precursor metabolites and energy	11325	219	239	1	0.00456621	0.99106	1	101266472
TE<TT	GO: Biological Process	GO:0030001	metal ion transport	11325	142	239	3	0.0211268	0.579859	1	104645742;101255999;101252338
TE<TT	GO: Biological Process	GO:0009314	response to radiation	11325	209	239	4	0.0191388	0.647297	1	543875;101257892;101261450;101260481
TE<TT	GO: Biological Process	GO:0009416	response to light stimulus	11325	199	239	4	0.0201005	0.608858	1	543875;101257892;101261450;101260481
TE<TT	GO: Biological Process	GO:0070647	protein modification by small protein conjugation or removal	11325	223	239	3	0.0134529	0.853852	1	101252202;104646546;101254650
TE<TT	GO: Biological Process	GO:0042493	response to drug	11325	126	239	5	0.0396825	0.12785	1	101244852;101250863;101265600;101261450;101260481
TE<TT	GO: Biological Process	GO:0015893	drug transport	11325	54	239	1	0.0185185	0.684795	1	101265600
TE<TT	GO: Biological Process	GO:0006855	drug transmembrane transport	11325	50	239	1	0.02	0.656586	1	101265600
TE<TT	GO: Biological Process	GO:0055085	transmembrane transport	11325	522	239	12	0.0229885	0.422643	1	101261391;101246598;101255999;101259123;104644300;101248318;101252338;101265600;101244623;101261546;101251423;543590
TE<TT	GO: Biological Process	GO:0006520	cellular amino acid metabolic process	11325	314	239	4	0.0127389	0.902249	1	101253989;543875;101267279;544254
TE<TT	GO: Biological Process	GO:0008652	cellular amino acid biosynthetic process	11325	146	239	2	0.0136986	0.817667	1	543875;101267279
TE<TT	GO: Biological Process	GO:0016740	transferase activity	11325	75	239	2	0.0266667	0.472123	1	101254650;101248619
TE<TT	GO: Biological Process	GO:0035556	intracellular signal transduction	11325	323	239	3	0.00928793	0.968974	1	101261122;101256919;101268207
TE<TT	GO: Biological Process	GO:0019932	second-messenger-mediated signaling	11325	8	239	1	0.125	0.156917	1	101256919
TE<TT	GO: Biological Process	GO:0071669	plant-type cell wall organization or biogenesis	11325	142	239	1	0.00704225	0.952547	1	101250014
TE<TT	GO: Biological Process	GO:0016798	hydrolase activity, acting on glycosyl bonds	11325	119	239	1	0.00840336	0.92205	1	101259175
TE<TT	GO: Biological Process	GO:0004553	hydrolase activity, hydrolyzing O-glycosyl compounds	11325	98	239	1	0.0102041	0.877471	1	101259175
TE<TT	GO: Biological Process	GO:0098656	anion transmembrane transport	11325	70	239	1	0.0142857	0.776354	1	101244623
TE<TT	GO: Biological Process	GO:0034220	ion transmembrane transport	11325	201	239	6	0.0298507	0.251208	1	101246598;101255999;101252338;101244623;101251423;543590
TE<TT	GO: Biological Process	GO:1903825	organic acid transmembrane transport	11325	46	239	1	0.0217391	0.625865	1	101244623
TE<TT	GO: Biological Process	GO:1905039	carboxylic acid transmembrane transport	11325	46	239	1	0.0217391	0.625865	1	101244623
TE<TT	GO: Biological Process	GO:0015931	nucleobase-containing compound transport	11325	58	239	1	0.0172414	0.710695	1	101261546
TE<TT	GO: Biological Process	GO:0006869	lipid transport	11325	59	239	4	0.0677966	0.0356671	1	101266879;101248237;101261742;101265675
TE<TT	GO: Biological Process	GO:0010876	lipid localization	11325	74	239	5	0.0675676	0.0198913	1	101266879;101248237;101261742;104648541;101265675
TE<TT	GO: Biological Process	GO:0010608	posttranscriptional regulation of gene expression	11325	98	239	1	0.0102041	0.877471	1	101253789
TE<TT	GO: Biological Process	GO:0098655	cation transmembrane transport	11325	100	239	3	0.03	0.353586	1	101255999;101252338;543590
TE<TT	GO: Biological Process	GO:0098660	inorganic ion transmembrane transport	11325	104	239	2	0.0192308	0.648608	1	101255999;101252338
TE<TT	GO: Biological Process	GO:0015672	monovalent inorganic cation transport	11325	106	239	1	0.00943396	0.896853	1	101249848
TE<TT	GO: Biological Process	GO:0098662	inorganic cation transmembrane transport	11325	94	239	2	0.0212766	0.593548	1	101255999;101252338
TE<TT	GO: Biological Process	GO:0032446	protein modification by small protein conjugation	11325	167	239	3	0.0179641	0.688664	1	101252202;104646546;101254650
TE<TT	GO: Biological Process	GO:0042787	protein ubiquitination involved in ubiquitin-dependent protein catabolic process	11325	81	239	2	0.0246914	0.512783	1	104646546;101254650
TE<TT	GO: Biological Process	GO:0000209	protein polyubiquitination	11325	62	239	2	0.0322581	0.377602	1	101252202;101254650
TE<TT	GO: Biological Process	GO:0016567	protein ubiquitination	11325	144	239	3	0.0208333	0.589385	1	101252202;104646546;101254650
TE<TT	GO: Biological Process	GO:0006793	phosphorus metabolic process	11325	896	239	11	0.0122768	0.98499	1	101263832;101261122;101256919;101264400;101268207;101264071;101251357;101244390;101243729;101264374;101244232
TE<TT	GO: Biological Process	GO:0006796	phosphate-containing compound metabolic process	11325	853	239	10	0.0117233	0.988043	1	101263832;101261122;101264400;101268207;101264071;101251357;101244390;101243729;101264374;101244232
TE<TT	GO: Biological Process	GO:0006468	protein phosphorylation	11325	403	239	7	0.0173697	0.751993	1	101263832;101261122;101264400;101268207;101244390;101243729;101244232
TE<TT	GO: Biological Process	GO:0016310	phosphorylation	11325	489	239	7	0.0143149	0.896464	1	101263832;101261122;101264400;101268207;101244390;101243729;101244232
TE<TT	GO: Biological Process	GO:0031146	SCF-dependent proteasomal ubiquitin-dependent protein catabolic process	11325	42	239	1	0.0238095	0.592407	1	104648487
TE<TT	GO: Biological Process	GO:0140096	catalytic activity, acting on a protein	11325	219	239	3	0.0136986	0.845241	1	104648487;101254650;101244399
TE<TT	GO: Biological Process	GO:0004842	ubiquitin-protein transferase activity	11325	64	239	2	0.03125	0.392644	1	104648487;101254650
TE<TT	GO: Biological Process	GO:0016458	gene silencing	11325	88	239	1	0.0113636	0.848069	1	101253789
TE<TT	GO: Biological Process	GO:0031047	gene silencing by RNA	11325	67	239	1	0.0149254	0.761482	1	101253789
TE<TT	GO: Biological Process	GO:0046903	secretion	11325	88	239	2	0.0227273	0.557552	1	778219;101249400
TE<TT	GO: Biological Process	GO:0032940	secretion by cell	11325	83	239	2	0.0240964	0.525874	1	778219;101249400
TE<TT	GO: Biological Process	GO:0016998	cell wall macromolecule catabolic process	11325	29	239	3	0.103448	0.0226392	1	544149;544148;101266770
TE<TT	GO: Biological Process	GO:0005976	polysaccharide metabolic process	11325	318	239	6	0.0188679	0.666751	1	101247993;544149;101254155;544148;101259175;101266770
TE<TT	GO: Biological Process	GO:0044247	cellular polysaccharide catabolic process	11325	42	239	2	0.047619	0.221976	1	101247993;101254155
TE<TT	GO: Biological Process	GO:0044264	cellular polysaccharide metabolic process	11325	182	239	2	0.010989	0.90039	1	101247993;101254155
TE<TT	GO: Biological Process	GO:0044275	cellular carbohydrate catabolic process	11325	53	239	3	0.0566038	0.100965	1	101247993;101254427;101254155
TE<TT	GO: Biological Process	GO:0016052	carbohydrate catabolic process	11325	213	239	7	0.0328638	0.16439	1	101247993;101254427;544149;101254155;544148;101259175;101266770
TE<TT	GO: Biological Process	GO:0044036	cell wall macromolecule metabolic process	11325	103	239	3	0.0291262	0.370902	1	544149;544148;101266770
TE<TT	GO: Biological Process	GO:0000272	polysaccharide catabolic process	11325	151	239	6	0.0397351	0.100312	1	101247993;544149;101254155;544148;101259175;101266770
TE<TT	GO: Biological Process	GO:0044262	cellular carbohydrate metabolic process	11325	247	239	3	0.0121457	0.897245	1	101247993;101254427;101254155
TE<TT	GO: Biological Process	GO:0006839	mitochondrial transport	11325	97	239	1	0.0103093	0.874806	1	101244623
TE<TT	GO: Biological Process	GO:0009156	ribonucleoside monophosphate biosynthetic process	11325	72	239	1	0.0138889	0.785752	1	101251357
TE<TT	GO: Biological Process	GO:0009142	nucleoside triphosphate biosynthetic process	11325	65	239	1	0.0153846	0.751024	1	101251357
TE<TT	GO: Biological Process	GO:0009260	ribonucleotide biosynthetic process	11325	92	239	1	0.0108696	0.86059	1	101251357
TE<TT	GO: Biological Process	GO:0055086	nucleobase-containing small molecule metabolic process	11325	318	239	1	0.00314465	0.998972	1	101251357
TE<TT	GO: Biological Process	GO:0019637	organophosphate metabolic process	11325	417	239	3	0.00719424	0.993786	1	101264071;101251357;101264374
TE<TT	GO: Biological Process	GO:0046390	ribose phosphate biosynthetic process	11325	92	239	1	0.0108696	0.86059	1	101251357
TE<TT	GO: Biological Process	GO:0009161	ribonucleoside monophosphate metabolic process	11325	138	239	1	0.00724638	0.948266	1	101251357
TE<TT	GO: Biological Process	GO:0090407	organophosphate biosynthetic process	11325	213	239	1	0.00469484	0.989814	1	101251357
TE<TT	GO: Biological Process	GO:0009199	ribonucleoside triphosphate metabolic process	11325	131	239	1	0.00763359	0.939826	1	101251357
TE<TT	GO: Biological Process	GO:0009123	nucleoside monophosphate metabolic process	11325	142	239	1	0.00704225	0.952547	1	101251357
TE<TT	GO: Biological Process	GO:0009259	ribonucleotide metabolic process	11325	169	239	1	0.00591716	0.973537	1	101251357
TE<TT	GO: Biological Process	GO:0009117	nucleotide metabolic process	11325	236	239	1	0.00423729	0.993826	1	101251357
TE<TT	GO: Biological Process	GO:0009165	nucleotide biosynthetic process	11325	123	239	1	0.00813008	0.928491	1	101251357
TE<TT	GO: Biological Process	GO:0009124	nucleoside monophosphate biosynthetic process	11325	76	239	1	0.0131579	0.803384	1	101251357
TE<TT	GO: Biological Process	GO:1901293	nucleoside phosphate biosynthetic process	11325	123	239	1	0.00813008	0.928491	1	101251357
TE<TT	GO: Biological Process	GO:0019693	ribose phosphate metabolic process	11325	188	239	1	0.00531915	0.982469	1	101251357
TE<TT	GO: Biological Process	GO:0006753	nucleoside phosphate metabolic process	11325	240	239	1	0.00416667	0.994341	1	101251357
TE<TT	GO: Biological Process	GO:0009201	ribonucleoside triphosphate biosynthetic process	11325	64	239	1	0.015625	0.745626	1	101251357
TE<TT	GO: Biological Process	GO:0009141	nucleoside triphosphate metabolic process	11325	142	239	1	0.00704225	0.952547	1	101251357
TE<TT	GO: Biological Process	GO:0019439	aromatic compound catabolic process	11325	154	239	3	0.0194805	0.634899	1	101261512;101253989;101263212
TE<TT	GO: Biological Process	GO:1901361	organic cyclic compound catabolic process	11325	157	239	3	0.0191083	0.647853	1	101261512;101253989;101263212
TE<TT	GO: Biological Process	GO:0000166	nucleotide binding	11325	316	239	3	0.00949367	0.965202	1	543875;100874535;101253668
TE<TT	GO: Biological Process	GO:0035639	purine ribonucleoside triphosphate binding	11325	169	239	2	0.0118343	0.875637	1	543875;101253668
TE<TT	GO: Biological Process	GO:0036094	small molecule binding	11325	389	239	6	0.0154242	0.83478	1	101248599;101258054;543875;100874535;101253668;101248320
TE<TT	GO: Biological Process	GO:0008144	drug binding	11325	241	239	5	0.0207469	0.578462	1	101248599;101258054;543875;101253668;101248320
TE<TT	GO: Biological Process	GO:0032559	adenyl ribonucleotide binding	11325	253	239	1	0.00395257	0.995738	1	543875
TE<TT	GO: Biological Process	GO:0043168	anion binding	11325	354	239	6	0.0169492	0.76257	1	101248599;101258054;543875;100874535;101253668;101248320
TE<TT	GO: Biological Process	GO:0032553	ribonucleotide binding	11325	258	239	2	0.00775194	0.974419	1	543875;101253668
TE<TT	GO: Biological Process	GO:1901265	nucleoside phosphate binding	11325	313	239	2	0.00638978	0.990892	1	543875;101253668
TE<TT	GO: Biological Process	GO:0017076	purine nucleotide binding	11325	257	239	2	0.0077821	0.973943	1	543875;101253668
TE<TT	GO: Biological Process	GO:0097367	carbohydrate derivative binding	11325	272	239	2	0.00735294	0.980268	1	543875;101253668
TE<TT	GO: Biological Process	GO:0008233	peptidase activity	11325	110	239	1	0.00909091	0.905367	1	101244399
TE<TT	GO: Biological Process	GO:0030554	adenyl nucleotide binding	11325	260	239	2	0.00769231	0.975347	1	543875;101253668
TE<TT	GO: Biological Process	GO:0005524	ATP binding	11325	157	239	2	0.0127389	0.847897	1	543875;101253668
TE<TT	GO: Biological Process	GO:0016441	posttranscriptional gene silencing	11325	28	239	1	0.0357143	0.450062	1	101253789
TE<TT	GO: Biological Process	GO:0016246	RNA interference	11325	13	239	1	0.0769231	0.242274	1	101253789
TE<TT	GO: Biological Process	GO:0070918	production of small RNA involved in gene silencing by RNA	11325	17	239	1	0.0588235	0.304318	1	101253789
TE<TT	GO: Biological Process	GO:0043331	response to dsRNA	11325	17	239	1	0.0588235	0.304318	1	101253789
TE<TT	GO: Biological Process	GO:0030422	production of siRNA involved in RNA interference	11325	11	239	1	0.0909091	0.209216	1	101253789
TE<TT	GO: Biological Process	GO:0014070	response to organic cyclic compound	11325	77	239	2	0.025974	0.485903	1	101253789;101244852
TE<TT	GO: Biological Process	GO:0040029	regulation of gene expression, epigenetic	11325	56	239	1	0.0178571	0.698022	1	101253789
TE<TT	GO: Biological Process	GO:0031050	dsRNA fragmentation	11325	17	239	1	0.0588235	0.304318	1	101253789
TE<TT	GO: Biological Process	GO:0035194	posttranscriptional gene silencing by RNA	11325	26	239	1	0.0384615	0.426037	1	101253789
TE<TT	GO: Biological Process	GO:1901699	cellular response to nitrogen compound	11325	29	239	1	0.0344828	0.461697	1	101253789
TE<TT	GO: Biological Process	GO:0071359	cellular response to dsRNA	11325	17	239	1	0.0588235	0.304318	1	101253789
TE<TT	GO: Biological Process	GO:0071407	cellular response to organic cyclic compound	11325	50	239	1	0.02	0.656586	1	101253789
TE<TT	GO: Biological Process	GO:0006887	exocytosis	11325	73	239	2	0.0273973	0.458125	1	778219;101249400
TE<TT	GO: Biological Process	GO:0008299	isoprenoid biosynthetic process	11325	77	239	5	0.0649351	0.0232004	1	778310;101246085;101264071;101257892;101264374
TE<TT	GO: Biological Process	GO:0010038	response to metal ion	11325	92	239	2	0.0217391	0.581796	1	101251627;101244852
TE<TT	GO: Biological Process	GO:0006720	isoprenoid metabolic process	11325	93	239	5	0.0537634	0.0467406	1	778310;101246085;101264071;101257892;101264374
TE<TT	GO: Biological Process	GO:0006721	terpenoid metabolic process	11325	63	239	3	0.047619	0.147597	1	101264071;101257892;101264374
TE<TT	GO: Biological Process	GO:0009744	response to sucrose	11325	20	239	1	0.05	0.347507	1	543875
TE<TT	GO: Biological Process	GO:0042445	hormone metabolic process	11325	119	239	3	0.0252101	0.461158	1	101055579;101257892;100874535
TE<TT	GO: Biological Process	GO:0042446	hormone biosynthetic process	11325	80	239	1	0.0125	0.81957	1	101257892
TE<TT	GO: Biological Process	GO:0009743	response to carbohydrate	11325	31	239	1	0.0322581	0.484236	1	543875
TE<TT	GO: Biological Process	GO:0016102	diterpenoid biosynthetic process	11325	15	239	1	0.0666667	0.273956	1	101257892
TE<TT	GO: Biological Process	GO:0009750	response to fructose	11325	4	239	1	0.25	0.0817907	1	543875
TE<TT	GO: Biological Process	GO:0034284	response to monosaccharide	11325	12	239	1	0.0833333	0.225921	1	543875
TE<TT	GO: Biological Process	GO:0009723	response to ethylene	11325	41	239	1	0.0243902	0.583588	1	101244852
TE<TT	GO: Biological Process	GO:0016114	terpenoid biosynthetic process	11325	49	239	3	0.0612245	0.0842962	1	101264071;101257892;101264374
TE<TT	GO: Biological Process	GO:0009746	response to hexose	11325	12	239	1	0.0833333	0.225921	1	543875
TE<TT	GO: Biological Process	GO:0010035	response to inorganic substance	11325	186	239	5	0.0268817	0.356247	1	101248072;101251627;101244852;101261450;101260481
TE<TT	GO: Biological Process	GO:0009685	gibberellin metabolic process	11325	21	239	1	0.047619	0.361301	1	101257892
TE<TT	GO: Biological Process	GO:0016101	diterpenoid metabolic process	11325	23	239	1	0.0434783	0.388025	1	101257892
TE<TT	GO: Biological Process	GO:0034285	response to disaccharide	11325	20	239	1	0.05	0.347507	1	543875
TE<TT	GO: Biological Process	GO:0009686	gibberellin biosynthetic process	11325	14	239	1	0.0714286	0.258283	1	101257892
TE<TT	GO: Biological Process	GO:0006073	cellular glucan metabolic process	11325	150	239	2	0.0133333	0.829233	1	101247993;101254155
TE<TT	GO: Biological Process	GO:0044042	glucan metabolic process	11325	156	239	2	0.0128205	0.845349	1	101247993;101254155
TE<TT	GO: Biological Process	GO:0009611	response to wounding	11325	60	239	1	0.0166667	0.72284	1	543953
TE<TT	GO: Biological Process	GO:0070011	peptidase activity, acting on L-amino acid peptides	11325	106	239	1	0.00943396	0.896853	1	101244399
TE<TT	GO: Biological Process	GO:0016772	transferase activity, transferring phosphorus-containing groups	11325	104	239	1	0.00961538	0.892314	1	101253668
TE<TT	GO: Biological Process	GO:0055114	oxidation-reduction process	11325	222	239	3	0.0135135	0.851739	1	101249743;101266472;778201
TE<TT	GO: Biological Process	GO:0030162	regulation of proteolysis	11325	39	239	1	0.025641	0.565374	1	104646546
TE<TT	GO: Biological Process	GO:0006857	oligopeptide transport	11325	35	239	3	0.0857143	0.0369978	1	101265846;101254912;101254689
TE<TT	GO: Biological Process	GO:1901605	alpha-amino acid metabolic process	11325	196	239	3	0.0153061	0.786839	1	101253989;543875;544254
TE<TT	GO: Biological Process	GO:0009072	aromatic amino acid family metabolic process	11325	53	239	2	0.0377358	0.308274	1	101253989;101267279
TE<TT	GO: Biological Process	GO:0009309	amine biosynthetic process	11325	33	239	1	0.030303	0.505834	1	101248619
TE<TT	GO: Biological Process	GO:0042401	cellular biogenic amine biosynthetic process	11325	33	239	1	0.030303	0.505834	1	101248619
TE<TT	GO: Biological Process	GO:0009073	aromatic amino acid family biosynthetic process	11325	32	239	1	0.03125	0.49515	1	101267279
TE<TT	GO: Biological Process	GO:0044106	cellular amine metabolic process	11325	42	239	1	0.0238095	0.592407	1	101248619
TE<TT	GO: Biological Process	GO:0006576	cellular biogenic amine metabolic process	11325	42	239	1	0.0238095	0.592407	1	101248619
TE<TT	GO: Biological Process	GO:1901607	alpha-amino acid biosynthetic process	11325	120	239	1	0.00833333	0.923712	1	543875
TE<TT	GO: Biological Process	GO:0042430	indole-containing compound metabolic process	11325	28	239	1	0.0357143	0.450062	1	101268390
TE<TT	GO: Biological Process	GO:0009308	amine metabolic process	11325	72	239	3	0.0416667	0.194334	1	101055579;101248619;100874535
TE<TT	GO: Biological Process	GO:0050801	ion homeostasis	11325	151	239	2	0.013245	0.832019	1	101257261;101249848
TE<TT	GO: Biological Process	GO:0048878	chemical homeostasis	11325	204	239	2	0.00980392	0.932121	1	101257261;101249848
TE<TT	GO: Biological Process	GO:0098771	inorganic ion homeostasis	11325	138	239	1	0.00724638	0.948266	1	101249848
TE<TT	GO: Biological Process	GO:0055080	cation homeostasis	11325	133	239	1	0.0075188	0.942368	1	101249848
TE<TT	GO: Biological Process	GO:0042592	homeostatic process	11325	379	239	2	0.00527704	0.997462	1	101257261;101249848
TE<TT	GO: Biological Process	GO:0055067	monovalent inorganic cation homeostasis	11325	39	239	1	0.025641	0.565374	1	101249848
TE<TT	GO: Biological Process	GO:0008643	carbohydrate transport	11325	78	239	2	0.025641	0.492709	1	101265012;104644300
TE<TT	GO: Biological Process	GO:0043094	cellular metabolic compound salvage	11325	36	239	1	0.0277778	0.536555	1	101251357
TE<TT	GO: Biological Process	GO:0043173	nucleotide salvage	11325	10	239	1	0.1	0.192152	1	101251357
TE<TT	GO: Biological Process	GO:0022900	electron transport chain	11325	64	239	1	0.015625	0.745626	1	101266472
TE<TT	GO: Biological Process	GO:0046686	response to cadmium ion	11325	50	239	2	0.04	0.284765	1	101251627;101244852
TE<TT	GO: Biological Process	GO:0031407	oxylipin metabolic process	11325	26	239	1	0.0384615	0.426037	1	101263535
TE<TT	GO: Biological Process	GO:0031408	oxylipin biosynthetic process	11325	26	239	1	0.0384615	0.426037	1	101263535
TE<TT	GO: Biological Process	GO:1901615	organic hydroxy compound metabolic process	11325	133	239	2	0.0150376	0.775129	1	101254427;543675
TE<TT	GO: Biological Process	GO:0008202	steroid metabolic process	11325	81	239	1	0.0123457	0.823405	1	543675
TE<TT	GO: Biological Process	GO:0016125	sterol metabolic process	11325	61	239	1	0.0163934	0.72872	1	543675
TE<TT	GO: Biological Process	GO:0016705	oxidoreductase activity, acting on paired donors, with incorporation or reduction of molecular oxygen	11325	6	239	1	0.166667	0.120152	1	543675
TE<TT	GO: Biological Process	GO:0016491	oxidoreductase activity	11325	182	239	5	0.0274725	0.339478	1	543675;101257892;101263372;100874535;543895
TE<TT	GO: Biological Process	GO:0016829	lyase activity	11325	147	239	8	0.0544218	0.0126696	1	101244812;101248599;104648118;101249864;101258081;101258054;543675;101248320
TE<TT	GO: Biological Process	GO:0016835	carbon-oxygen lyase activity	11325	65	239	3	0.0461538	0.157648	1	101244812;104648118;543675
TE<TT	GO: Biological Process	GO:0004497	monooxygenase activity	11325	21	239	1	0.047619	0.361301	1	543675
TE<TT	GO: Biological Process	GO:0005506	iron ion binding	11325	16	239	1	0.0625	0.289298	1	543675
TE<TT	GO: Biological Process	GO:0020037	heme binding	11325	20	239	2	0.1	0.0656854	1	543675;543895
TE<TT	GO: Biological Process	GO:0016836	hydro-lyase activity	11325	26	239	1	0.0384615	0.426037	1	543675
TE<TT	GO: Biological Process	GO:0046906	tetrapyrrole binding	11325	18	239	2	0.111111	0.0543573	1	543675;543895
TE<TT	GO: Biological Process	GO:0048037	cofactor binding	11325	167	239	6	0.0359281	0.142014	1	101248599;101258054;543675;100874535;543895;101248320
TE<TT	GO: Biological Process	GO:0016301	kinase activity	11325	68	239	1	0.0147059	0.766546	1	101253668
TE<TT	GO: Biological Process	GO:0016773	phosphotransferase activity, alcohol group as acceptor	11325	44	239	1	0.0227273	0.609493	1	101253668
TE<TT	GO: Biological Process	GO:0032555	purine ribonucleotide binding	11325	256	239	2	0.0078125	0.973458	1	543875;101253668
TE<TT	GO: Biological Process	GO:0045017	glycerolipid biosynthetic process	11325	64	239	1	0.015625	0.745626	1	101246264
TE<TT	GO: Biological Process	GO:0046486	glycerolipid metabolic process	11325	114	239	1	0.00877193	0.91318	1	101246264
TE<TT	GO: Biological Process	GO:0006644	phospholipid metabolic process	11325	133	239	2	0.0150376	0.775129	1	101264071;101264374
TE<TT	GO: Biological Process	GO:0032559	adenyl ribonucleotide binding	11325	10	239	1	0.1	0.192152	1	101253668
TE<TT	GO: Biological Process	GO:0051273	beta-glucan metabolic process	11325	67	239	2	0.0298507	0.414895	1	101247993;101254155
TE<TT	GO: Biological Process	GO:0070085	glycosylation	11325	121	239	2	0.0165289	0.728449	1	101261440;101268197
TE<TT	GO: Biological Process	GO:0009100	glycoprotein metabolic process	11325	127	239	2	0.015748	0.752732	1	101261440;101268197
TE<TT	GO: Biological Process	GO:0006486	protein glycosylation	11325	116	239	2	0.0172414	0.706702	1	101261440;101268197
TE<TT	GO: Biological Process	GO:0043413	macromolecule glycosylation	11325	116	239	2	0.0172414	0.706702	1	101261440;101268197
TE<TT	GO: Biological Process	GO:0009101	glycoprotein biosynthetic process	11325	117	239	2	0.017094	0.711164	1	101261440;101268197
TE<TT	GO: Biological Process	GO:0018209	peptidyl-serine modification	11325	78	239	1	0.0128205	0.81165	1	101268207
TE<TT	GO: Biological Process	GO:0018105	peptidyl-serine phosphorylation	11325	76	239	1	0.0131579	0.803384	1	101268207
TE<TT	GO: Biological Process	GO:0008168	methyltransferase activity	11325	60	239	1	0.0166667	0.72284	1	101265297
TE<TT	GO: Biological Process	GO:0016741	transferase activity, transferring one-carbon groups	11325	58	239	2	0.0344828	0.347078	1	101265187;101265297
TE<TT	GO: Biological Process	GO:1901657	glycosyl compound metabolic process	11325	102	239	2	0.0196078	0.638087	1	101251357;101268390
TE<TT	GO: Biological Process	GO:0009119	ribonucleoside metabolic process	11325	54	239	1	0.0185185	0.684795	1	101251357
TE<TT	GO: Biological Process	GO:0009116	nucleoside metabolic process	11325	78	239	1	0.0128205	0.81165	1	101251357
TE<TT	GO: Biological Process	GO:0000041	transition metal ion transport	11325	28	239	2	0.0714286	0.117285	1	101255999;101252338
TE<TT	GO: Biological Process	GO:0006829	zinc II ion transport	11325	13	239	2	0.153846	0.0296812	1	101255999;101252338
TE<TT	GO: Biological Process	GO:0071577	zinc II ion transmembrane transport	11325	12	239	2	0.166667	0.0254641	1	101255999;101252338
TE<TT	GO: Biological Process	GO:1990542	mitochondrial transmembrane transport	11325	38	239	1	0.0263158	0.555972	1	101244623
TE<TT	GO: Biological Process	GO:0016614	oxidoreductase activity, acting on CH-OH group of donors	11325	39	239	1	0.025641	0.565374	1	100874535
TE<TT	GO: Biological Process	GO:0006790	sulfur compound metabolic process	11325	214	239	8	0.0373832	0.0837561	1	543815;101265571;101267638;101245473;101258000;101266972;101244886;101268390
TE<TT	GO: Biological Process	GO:0009067	aspartate family amino acid biosynthetic process	11325	30	239	1	0.0333333	0.473086	1	543875
TE<TT	GO: Biological Process	GO:0009066	aspartate family amino acid metabolic process	11325	39	239	1	0.025641	0.565374	1	543875
TE<TT	GO: Biological Process	GO:0019310	inositol catabolic process	11325	5	239	1	0.2	0.101175	1	101254427
TE<TT	GO: Biological Process	GO:0006066	alcohol metabolic process	11325	52	239	1	0.0192308	0.670992	1	101254427
TE<TT	GO: Biological Process	GO:0006020	inositol metabolic process	11325	12	239	1	0.0833333	0.225921	1	101254427
TE<TT	GO: Biological Process	GO:1901616	organic hydroxy compound catabolic process	11325	13	239	1	0.0769231	0.242274	1	101254427
TE<TT	GO: Biological Process	GO:0046174	polyol catabolic process	11325	12	239	1	0.0833333	0.225921	1	101254427
TE<TT	GO: Biological Process	GO:0019751	polyol metabolic process	11325	30	239	1	0.0333333	0.473086	1	101254427
TE<TT	GO: Biological Process	GO:0046164	alcohol catabolic process	11325	12	239	1	0.0833333	0.225921	1	101254427
TE<TT	GO: Biological Process	GO:0044282	small molecule catabolic process	11325	103	239	3	0.0291262	0.370902	1	101254427;101253989;778201
TE<TT	GO: Biological Process	GO:0009664	plant-type cell wall organization	11325	97	239	1	0.0103093	0.874806	1	101250014
TE<TT	GO: Biological Process	GO:0043167	ion binding	11325	52	239	2	0.0384615	0.300451	1	104645742;104648118
TE<TT	GO: Biological Process	GO:0009699	phenylpropanoid biosynthetic process	11325	29	239	3	0.103448	0.0226392	1	101261765;101253989;101265187
TE<TT	GO: Biological Process	GO:0016758	transferase activity, transferring hexosyl groups	11325	43	239	4	0.0930233	0.0125328	1	101256177;101261450;101261181;101251640
TE<TT	GO: Biological Process	GO:0009642	response to light intensity	11325	46	239	3	0.0652174	0.0726517	1	543875;101261450;101260481
TE<TT	GO: Biological Process	GO:0042542	response to hydrogen peroxide	11325	13	239	2	0.153846	0.0296812	1	101261450;101260481
TE<TT	GO: Biological Process	GO:0009631	cold acclimation	11325	11	239	1	0.0909091	0.209216	1	101248072
TE<TT	GO: Biological Process	GO:0016831	carboxy-lyase activity	11325	28	239	1	0.0357143	0.450062	1	101248599
TE<TT	GO: Biological Process	GO:0050662	coenzyme binding	11325	133	239	4	0.0300752	0.308817	1	101248599;101258054;100874535;101248320
TE<TT	GO: Biological Process	GO:0070279	vitamin B6 binding	11325	65	239	3	0.0461538	0.157648	1	101248599;101258054;101248320
TE<TT	GO: Biological Process	GO:0019842	vitamin binding	11325	74	239	2	0.027027	0.465151	1	101258054;101248320
TE<TT	GO: Biological Process	GO:0030170	pyridoxal phosphate binding	11325	64	239	2	0.03125	0.392644	1	101248599;101248320
TE<TT	GO: Biological Process	GO:0016830	carbon-carbon lyase activity	11325	44	239	2	0.0454545	0.237622	1	101248599;101248320
TE<TT	GO: Biological Process	GO:0019318	hexose metabolic process	11325	61	239	1	0.0163934	0.72872	1	101261450
TE<TT	GO: Biological Process	GO:0005996	monosaccharide metabolic process	11325	73	239	1	0.0136986	0.790302	1	101261450
TE<TT	GO: Biological Process	GO:1901265	nucleoside phosphate binding	11325	19	239	1	0.0526316	0.333416	1	100874535
TE<TT	GO: Biological Process	GO:0015718	monocarboxylic acid transport	11325	8	239	1	0.125	0.156917	1	101244623
TE<TT	GO: Biological Process	GO:0016042	lipid catabolic process	11325	97	239	6	0.0618557	0.016652	1	101260225;101264485;101264071;101260814;778201;101264374
TE<TT	GO: Biological Process	GO:0042440	pigment metabolic process	11325	66	239	1	0.0151515	0.756309	1	101263372
TE<TT	GO: Biological Process	GO:0046148	pigment biosynthetic process	11325	51	239	1	0.0196078	0.663866	1	101263372
TE<TT	GO: Biological Process	GO:0046274	lignin catabolic process	11325	25	239	2	0.08	0.096917	1	101261512;101263212
TE<TT	GO: Biological Process	GO:0046271	phenylpropanoid catabolic process	11325	25	239	2	0.08	0.096917	1	101261512;101263212
TE<TT	GO: Biological Process	GO:0009251	glucan catabolic process	11325	36	239	2	0.0555556	0.17573	1	101247993;101254155
TE<TT	GO: Biological Process	GO:0006012	galactose metabolic process	11325	20	239	1	0.05	0.347507	1	101261450
TE<TT	GO: Biological Process	GO:0046134	pyrimidine nucleoside biosynthetic process	11325	26	239	1	0.0384615	0.426037	1	101251357
TE<TT	GO: Biological Process	GO:0006213	pyrimidine nucleoside metabolic process	11325	29	239	1	0.0344828	0.461697	1	101251357
TE<TT	GO: Biological Process	GO:0043174	nucleoside salvage	11325	12	239	1	0.0833333	0.225921	1	101251357
TE<TT	GO: Biological Process	GO:0043097	pyrimidine nucleoside salvage	11325	9	239	1	0.111111	0.174722	1	101251357
TE<TT	GO: Biological Process	GO:0009112	nucleobase metabolic process	11325	30	239	1	0.0333333	0.473086	1	101251357
TE<TT	GO: Biological Process	GO:0072528	pyrimidine-containing compound biosynthetic process	11325	46	239	1	0.0217391	0.625865	1	101251357
TE<TT	GO: Biological Process	GO:0009163	nucleoside biosynthetic process	11325	43	239	1	0.0232558	0.601041	1	101251357
TE<TT	GO: Biological Process	GO:1901659	glycosyl compound biosynthetic process	11325	44	239	1	0.0227273	0.609493	1	101251357
TE<TT	GO: Biological Process	GO:0072527	pyrimidine-containing compound metabolic process	11325	50	239	1	0.02	0.656586	1	101251357
TE<TT	GO: Biological Process	GO:0008655	pyrimidine-containing compound salvage	11325	11	239	1	0.0909091	0.209216	1	101251357
TE<TT	GO: Biological Process	GO:0006206	pyrimidine nucleobase metabolic process	11325	17	239	1	0.0588235	0.304318	1	101251357
TE<TT	GO: Biological Process	GO:1901363	heterocyclic compound binding	11325	63	239	1	0.015873	0.74011	1	543895
TE<TT	GO: Biological Process	GO:0071396	cellular response to lipid	11325	78	239	1	0.0128205	0.81165	1	101257892
TE<TT	GO: Biological Process	GO:0004175	endopeptidase activity	11325	54	239	1	0.0185185	0.684795	1	101244399
TE<TT	GO: Biological Process	GO:0016054	organic acid catabolic process	11325	72	239	2	0.0277778	0.451046	1	101253989;778201
TE<TT	GO: Biological Process	GO:1902222	erythrose 4-phosphate/phosphoenolpyruvate family amino acid catabolic process	11325	8	239	1	0.125	0.156917	1	101253989
TE<TT	GO: Biological Process	GO:0006559	L-phenylalanine catabolic process	11325	8	239	1	0.125	0.156917	1	101253989
TE<TT	GO: Biological Process	GO:0009800	cinnamic acid biosynthetic process	11325	7	239	1	0.142857	0.13873	1	101253989
TE<TT	GO: Biological Process	GO:0042537	benzene-containing compound metabolic process	11325	12	239	1	0.0833333	0.225921	1	101253989
TE<TT	GO: Biological Process	GO:0009063	cellular amino acid catabolic process	11325	38	239	1	0.0263158	0.555972	1	101253989
TE<TT	GO: Biological Process	GO:0009074	aromatic amino acid family catabolic process	11325	14	239	1	0.0714286	0.258283	1	101253989
TE<TT	GO: Biological Process	GO:1901606	alpha-amino acid catabolic process	11325	36	239	1	0.0277778	0.536555	1	101253989
TE<TT	GO: Biological Process	GO:0046395	carboxylic acid catabolic process	11325	72	239	2	0.0277778	0.451046	1	101253989;778201
TE<TT	GO: Biological Process	GO:0006558	L-phenylalanine metabolic process	11325	15	239	1	0.0666667	0.273956	1	101253989
TE<TT	GO: Biological Process	GO:1902221	erythrose 4-phosphate/phosphoenolpyruvate family amino acid metabolic process	11325	15	239	1	0.0666667	0.273956	1	101253989
TE<TT	GO: Biological Process	GO:0009803	cinnamic acid metabolic process	11325	7	239	1	0.142857	0.13873	1	101253989
TE<TT	GO: Biological Process	GO:0034440	lipid oxidation	11325	24	239	1	0.0416667	0.400966	1	778201
TE<TT	GO: Biological Process	GO:0030258	lipid modification	11325	63	239	1	0.015873	0.74011	1	778201
TE<TT	GO: Biological Process	GO:0005515	protein binding	11325	132	239	2	0.0151515	0.771523	1	543875;101265297
TE<TT	GO: Biological Process	GO:0030243	cellulose metabolic process	11325	58	239	2	0.0344828	0.347078	1	101247993;101254155
TE<TT	GO: Biological Process	GO:0009749	response to glucose	11325	11	239	1	0.0909091	0.209216	1	543875
TE<TT	GO: Biological Process	GO:0019787	ubiquitin-like protein transferase activity	11325	66	239	2	0.030303	0.407522	1	104648487;101254650
TE<TT	GO: Biological Process	GO:0016874	ligase activity	11325	73	239	2	0.0273973	0.458125	1	543875;101254650
TE<TT	GO: Biological Process	GO:0061630	ubiquitin protein ligase activity	11325	29	239	1	0.0344828	0.461697	1	101254650
TE<TT	GO: Biological Process	GO:0006885	regulation of pH	11325	37	239	1	0.027027	0.546367	1	101249848
TE<TT	GO: Biological Process	GO:0009415	response to water	11325	76	239	3	0.0394737	0.216168	1	101248072;101244852;101261450
TE<TT	GO: Biological Process	GO:0009414	response to water deprivation	11325	74	239	3	0.0405405	0.205183	1	101248072;101244852;101261450
TE<TT	GO: Biological Process	GO:0009751	response to salicylic acid	11325	28	239	1	0.0357143	0.450062	1	101244852
TE<TT	GO: Biological Process	GO:0061659	ubiquitin-like protein ligase activity	11325	31	239	1	0.0322581	0.484236	1	101254650
TE<TT	GO: Biological Process	GO:0009408	response to heat	11325	66	239	2	0.030303	0.407522	1	101261450;101260481
TE<TT	GO: Biological Process	GO:0046434	organophosphate catabolic process	11325	27	239	2	0.0740741	0.11038	1	101264071;101264374
TE<TT	GO: Biological Process	GO:1901136	carbohydrate derivative catabolic process	11325	48	239	3	0.0625	0.0803301	1	544149;544148;101266770
TE<TT	GO: Biological Process	GO:0016115	terpenoid catabolic process	11325	9	239	2	0.222222	0.0144791	1	101264071;101264374
TE<TT	GO: Biological Process	GO:0008300	isoprenoid catabolic process	11325	10	239	2	0.2	0.0178493	1	101264071;101264374
TE<TT	GO: Biological Process	GO:0044242	cellular lipid catabolic process	11325	44	239	3	0.0681818	0.065323	1	101264071;778201;101264374
TE<TT	GO: Biological Process	GO:0051213	dioxygenase activity	11325	38	239	2	0.0526316	0.190991	1	101257892;543895
TE<TT	GO: Biological Process	GO:0016757	transferase activity, transferring glycosyl groups	11325	52	239	1	0.0192308	0.670992	1	101256177
TE<TT	GO: Biological Process	GO:0046983	protein dimerization activity	11325	19	239	2	0.105263	0.0599282	1	543875;101265297
TE<TT	GO: Biological Process	GO:0008757	S-adenosylmethionine-dependent methyltransferase activity	11325	31	239	2	0.0645161	0.138604	1	101265187;101265297
TE<TT	GO: Biological Process	GO:0008171	O-methyltransferase activity	11325	15	239	1	0.0666667	0.273956	1	101265187
TE<TT	GO: Biological Process	GO:0055081	anion homeostasis	11325	13	239	1	0.0769231	0.242274	1	101257261
TE<TT	GO: Biological Process	GO:0019842	vitamin binding	11325	4	239	1	0.25	0.0817907	1	101248599
TE<TT	GO: Biological Process	GO:0042343	indole glucosinolate metabolic process	11325	6	239	1	0.166667	0.120152	1	101268390
TE<TT	GO: Biological Process	GO:0019757	glycosinolate metabolic process	11325	10	239	1	0.1	0.192152	1	101268390
TE<TT	GO: Biological Process	GO:0019760	glucosinolate metabolic process	11325	10	239	1	0.1	0.192152	1	101268390
TE<TT	GO: Biological Process	GO:0016143	S-glycoside metabolic process	11325	10	239	1	0.1	0.192152	1	101268390
TE<TT	GO: Biological Process	GO:0006220	pyrimidine nucleotide metabolic process	11325	33	239	1	0.030303	0.505834	1	101251357
TE<TT	GO: Biological Process	GO:0006221	pyrimidine nucleotide biosynthetic process	11325	33	239	1	0.030303	0.505834	1	101251357
TE<TT	GO: Biological Process	GO:0046131	pyrimidine ribonucleoside metabolic process	11325	23	239	1	0.0434783	0.388025	1	101251357
TE<TT	GO: Biological Process	GO:0009064	glutamine family amino acid metabolic process	11325	51	239	1	0.0196078	0.663866	1	543875
TE<TT	GO: Biological Process	GO:0006541	glutamine metabolic process	11325	22	239	1	0.0454545	0.374805	1	543875
TE<TT	GO: Biological Process	GO:0016879	ligase activity, forming carbon-nitrogen bonds	11325	29	239	1	0.0344828	0.461697	1	543875
TE<TT	GO: Biological Process	GO:0034219	carbohydrate transmembrane transport	11325	30	239	1	0.0333333	0.473086	1	104644300
TE<TT	GO: Biological Process	GO:0015758	glucose transport	11325	30	239	1	0.0333333	0.473086	1	104644300
TE<TT	GO: Biological Process	GO:0035428	hexose transmembrane transport	11325	30	239	1	0.0333333	0.473086	1	104644300
TE<TT	GO: Biological Process	GO:0015749	monosaccharide transport	11325	30	239	1	0.0333333	0.473086	1	104644300
TE<TT	GO: Biological Process	GO:0008645	hexose transport	11325	30	239	1	0.0333333	0.473086	1	104644300
TE<TT	GO: Biological Process	GO:0046323	glucose import	11325	29	239	1	0.0344828	0.461697	1	104644300
TE<TT	GO: Biological Process	GO:1905950	monosaccharide transmembrane transport	11325	30	239	1	0.0333333	0.473086	1	104644300
TE<TT	GO: Biological Process	GO:0070001	aspartic-type peptidase activity	11325	42	239	1	0.0238095	0.592407	1	101244399
TE<TT	GO: Biological Process	GO:0008194	UDP-glycosyltransferase activity	11325	8	239	1	0.125	0.156917	1	101261450
TE<TT	GO: Biological Process	GO:0042455	ribonucleoside biosynthetic process	11325	38	239	1	0.0263158	0.555972	1	101251357
TE<TT	GO: Biological Process	GO:0046348	amino sugar catabolic process	11325	26	239	3	0.115385	0.0168687	1	544149;544148;101266770
TE<TT	GO: Biological Process	GO:0006032	chitin catabolic process	11325	26	239	3	0.115385	0.0168687	1	544149;544148;101266770
TE<TT	GO: Biological Process	GO:1901072	glucosamine-containing compound catabolic process	11325	26	239	3	0.115385	0.0168687	1	544149;544148;101266770
TE<TT	GO: Biological Process	GO:1901071	glucosamine-containing compound metabolic process	11325	26	239	3	0.115385	0.0168687	1	544149;544148;101266770
TE<TT	GO: Biological Process	GO:0006030	chitin metabolic process	11325	26	239	3	0.115385	0.0168687	1	544149;544148;101266770
TE<TT	GO: Biological Process	GO:0006026	aminoglycan catabolic process	11325	26	239	3	0.115385	0.0168687	1	544149;544148;101266770
TE<TT	GO: Biological Process	GO:0006040	amino sugar metabolic process	11325	32	239	3	0.09375	0.0293512	1	544149;544148;101266770
TE<TT	GO: Biological Process	GO:0006022	aminoglycan metabolic process	11325	28	239	3	0.107143	0.0206111	1	544149;544148;101266770
TE<TT	GO: Biological Process	GO:0005198	structural molecule activity	11325	5	239	1	0.2	0.101175	1	101250014
TE<TT	GO: Biological Process	GO:0005199	structural constituent of cell wall	11325	5	239	1	0.2	0.101175	1	101250014
TE<TT	GO: Biological Process	GO:0050826	response to freezing	11325	9	239	1	0.111111	0.174722	1	104648541
TE<TT	GO: Biological Process	GO:0051275	beta-glucan catabolic process	11325	19	239	2	0.105263	0.0599282	1	101247993;101254155
TE<TT	GO: Biological Process	GO:0030245	cellulose catabolic process	11325	19	239	2	0.105263	0.0599282	1	101247993;101254155
TE<TT	GO: Biological Process	GO:0043648	dicarboxylic acid metabolic process	11325	63	239	1	0.015873	0.74011	1	101267279
TE<TT	GO: Biological Process	GO:0006850	mitochondrial pyruvate transmembrane transport	11325	5	239	1	0.2	0.101175	1	101244623
TE<TT	GO: Biological Process	GO:0006848	pyruvate transport	11325	5	239	1	0.2	0.101175	1	101244623
TE<TT	GO: Biological Process	GO:1901475	pyruvate transmembrane transport	11325	5	239	1	0.2	0.101175	1	101244623
TE<TT	GO: Biological Process	GO:0009740	gibberellic acid mediated signaling pathway	11325	16	239	1	0.0625	0.289298	1	101257892
TE<TT	GO: Biological Process	GO:0009739	response to gibberellin	11325	26	239	1	0.0384615	0.426037	1	101257892
TE<TT	GO: Biological Process	GO:0071370	cellular response to gibberellin stimulus	11325	16	239	1	0.0625	0.289298	1	101257892
TE<TT	GO: Biological Process	GO:0010476	gibberellin mediated signaling pathway	11325	16	239	1	0.0625	0.289298	1	101257892
TE<TT	GO: Biological Process	GO:0016705	oxidoreductase activity, acting on paired donors, with incorporation or reduction of molecular oxygen	11325	35	239	1	0.0285714	0.526532	1	101257892
TE<TT	GO: Biological Process	GO:0009218	pyrimidine ribonucleotide metabolic process	11325	22	239	1	0.0454545	0.374805	1	101251357
TE<TT	GO: Biological Process	GO:0046132	pyrimidine ribonucleoside biosynthetic process	11325	21	239	1	0.047619	0.361301	1	101251357
TE<TT	GO: Biological Process	GO:0009147	pyrimidine nucleoside triphosphate metabolic process	11325	23	239	1	0.0434783	0.388025	1	101251357
TE<TT	GO: Biological Process	GO:0009148	pyrimidine nucleoside triphosphate biosynthetic process	11325	20	239	1	0.05	0.347507	1	101251357
TE<TT	GO: Biological Process	GO:0046036	CTP metabolic process	11325	19	239	1	0.0526316	0.333416	1	101251357
TE<TT	GO: Biological Process	GO:0006241	CTP biosynthetic process	11325	19	239	1	0.0526316	0.333416	1	101251357
TE<TT	GO: Biological Process	GO:0009220	pyrimidine ribonucleotide biosynthetic process	11325	22	239	1	0.0454545	0.374805	1	101251357
TE<TT	GO: Biological Process	GO:0009208	pyrimidine ribonucleoside triphosphate metabolic process	11325	19	239	1	0.0526316	0.333416	1	101251357
TE<TT	GO: Biological Process	GO:0009209	pyrimidine ribonucleoside triphosphate biosynthetic process	11325	19	239	1	0.0526316	0.333416	1	101251357
TE<TT	GO: Biological Process	GO:0019915	lipid storage	11325	15	239	1	0.0666667	0.273956	1	104648541
TE<TT	GO: Biological Process	GO:0009690	cytokinin metabolic process	11325	23	239	2	0.0869565	0.0839731	1	101055579;100874535
TE<TT	GO: Biological Process	GO:0034754	cellular hormone metabolic process	11325	25	239	2	0.08	0.096917	1	101055579;100874535
TE<TT	GO: Biological Process	GO:0050660	flavin adenine dinucleotide binding	11325	24	239	1	0.0416667	0.400966	1	100874535
TE<TT	GO: Biological Process	GO:0016645	oxidoreductase activity, acting on the CH-NH group of donors	11325	6	239	1	0.166667	0.120152	1	100874535
TE<TT	GO: Biological Process	GO:0006591	ornithine metabolic process	11325	18	239	1	0.0555556	0.319022	1	544254
TE<TT	GO: Biological Process	GO:0009809	lignin biosynthetic process	11325	12	239	2	0.166667	0.0254641	1	101261765;101265187
TE<TT	GO: Biological Process	GO:0010200	response to chitin	11325	16	239	1	0.0625	0.289298	1	101250863
TE<TT	GO: Biological Process	GO:0009644	response to high light intensity	11325	24	239	2	0.0833333	0.0903759	1	101261450;101260481
TE<TT	GO: Biological Process	GO:0007186	G-protein coupled receptor signaling pathway	11325	18	239	1	0.0555556	0.319022	1	101253668
TE<TT	GO: Biological Process	GO:0009561	megagametogenesis	11325	15	239	1	0.0666667	0.273956	1	101261154
TE<TT	GO: Biological Process	GO:0009553	embryo sac development	11325	25	239	1	0.04	0.413635	1	101261154
TE<TT	GO: Biological Process	GO:0009062	fatty acid catabolic process	11325	24	239	1	0.0416667	0.400966	1	778201
TE<TT	GO: Biological Process	GO:0019395	fatty acid oxidation	11325	20	239	1	0.05	0.347507	1	778201
TE<TT	GO: Biological Process	GO:0033539	fatty acid beta-oxidation using acyl-CoA dehydrogenase	11325	8	239	1	0.125	0.156917	1	778201
TE<TT	GO: Biological Process	GO:0072329	monocarboxylic acid catabolic process	11325	28	239	1	0.0357143	0.450062	1	778201
TE<TT	GO: Biological Process	GO:0006635	fatty acid beta-oxidation	11325	20	239	1	0.05	0.347507	1	778201
TE<TT	GO: Biological Process	GO:0010344	seed oilbody biogenesis	11325	5	239	1	0.2	0.101175	1	104648541
TE<TT	GO: Biological Process	GO:0018107	peptidyl-threonine phosphorylation	11325	14	239	1	0.0714286	0.258283	1	101268207
TE<TT	GO: Biological Process	GO:0018210	peptidyl-threonine modification	11325	14	239	1	0.0714286	0.258283	1	101268207
TE<TT	GO: Biological Process	GO:0044703	multi-organism reproductive process	11325	39	239	1	0.025641	0.565374	1	100134906
TE<TT	GO: Biological Process	GO:0019953	sexual reproduction	11325	36	239	1	0.0277778	0.536555	1	100134906
TE<TT	GO: Biological Process	GO:0009608	response to symbiont	11325	3	239	1	0.333333	0.0619899	1	101251627
TE<TT	GO: Biological Process	GO:0009610	response to symbiotic fungus	11325	3	239	1	0.333333	0.0619899	1	101251627
TE<TT	GO: Biological Process	GO:0055088	lipid homeostasis	11325	33	239	1	0.030303	0.505834	1	101257261
TE<TT	GO: Biological Process	GO:0046460	neutral lipid biosynthetic process	11325	17	239	1	0.0588235	0.304318	1	101246264
TE<TT	GO: Biological Process	GO:0019432	triglyceride biosynthetic process	11325	14	239	1	0.0714286	0.258283	1	101246264
TE<TT	GO: Biological Process	GO:0006638	neutral lipid metabolic process	11325	18	239	1	0.0555556	0.319022	1	101246264
TE<TT	GO: Biological Process	GO:0046463	acylglycerol biosynthetic process	11325	17	239	1	0.0588235	0.304318	1	101246264
TE<TT	GO: Biological Process	GO:0006641	triglyceride metabolic process	11325	15	239	1	0.0666667	0.273956	1	101246264
TE<TT	GO: Biological Process	GO:0006639	acylglycerol metabolic process	11325	18	239	1	0.0555556	0.319022	1	101246264
TE<TT	GO: Biological Process	GO:0016684	oxidoreductase activity, acting on peroxide as acceptor	11325	14	239	1	0.0714286	0.258283	1	543895
TE<TT	GO: Biological Process	GO:0016209	antioxidant activity	11325	15	239	1	0.0666667	0.273956	1	543895
TE<TT	GO: Biological Process	GO:0004601	peroxidase activity	11325	15	239	1	0.0666667	0.273956	1	543895
TE<TT	GO: Biological Process	GO:0006383	transcription from RNA polymerase III promoter	11325	21	239	1	0.047619	0.361301	1	101254548
TE<TT	GO: Biological Process	GO:0008168	methyltransferase activity	11325	3	239	1	0.333333	0.0619899	1	101265187
TE<TT	GO: Biological Process	GO:0016765	transferase activity, transferring alkyl or aryl (other than methyl) groups	11325	14	239	1	0.0714286	0.258283	1	101248619
TE<TT	GO: Biological Process	GO:0015698	inorganic anion transport	11325	26	239	1	0.0384615	0.426037	1	101251622
TE<TT	GO: Biological Process	GO:0006817	phosphate ion transport	11325	13	239	1	0.0769231	0.242274	1	101251622
TE<TT	GO: Biological Process	GO:0072350	tricarboxylic acid metabolic process	11325	44	239	1	0.0227273	0.609493	1	101248619
TE<TT	GO: Biological Process	GO:0016846	carbon-sulfur lyase activity	11325	11	239	1	0.0909091	0.209216	1	101258054
TE<TT	GO: Biological Process	GO:0016847	1-aminocyclopropane-1-carboxylate synthase activity	11325	10	239	1	0.1	0.192152	1	101258054
TE<TT	GO: Biological Process	GO:1901264	carbohydrate derivative transport	11325	16	239	1	0.0625	0.289298	1	101261546
TE<TT	GO: Biological Process	GO:0016831	carboxy-lyase activity	11325	6	239	1	0.166667	0.120152	1	101248320
TE<TT	GO: Biological Process	GO:0016160	amylase activity	11325	2	239	1	0.5	0.041764	1	101259175
TE<TT	GO: Biological Process	GO:0102229	amylopectin maltohydrolase activity	11325	4	239	1	0.25	0.0817907	1	101259175
TE<TT	GO: Biological Process	GO:0016161	beta-amylase activity	11325	5	239	1	0.2	0.101175	1	101259175
TE<TT	GO: Biological Process	GO:0015696	ammonium transport	11325	5	239	1	0.2	0.101175	1	543590
TE<TT	GO: Biological Process	GO:0015695	organic cation transport	11325	6	239	1	0.166667	0.120152	1	543590
TE<TT	GO: Biological Process	GO:0043650	dicarboxylic acid biosynthetic process	11325	21	239	1	0.047619	0.361301	1	101267279
TE<TT	GO: Biological Process	GO:0006529	asparagine biosynthetic process	11325	3	239	1	0.333333	0.0619899	1	543875
TE<TT	GO: Biological Process	GO:0006528	asparagine metabolic process	11325	3	239	1	0.333333	0.0619899	1	543875
TE<TT	GO: Biological Process	GO:0004066	asparagine synthase (glutamine-hydrolyzing) activity	11325	2	239	1	0.5	0.041764	1	543875
TE<TT	GO: Biological Process	GO:0016884	carbon-nitrogen ligase activity, with glutamine as amido-N-donor	11325	4	239	1	0.25	0.0817907	1	543875
TE<TT	GO: Biological Process	GO:0009646	response to absence of light	11325	12	239	1	0.0833333	0.225921	1	543875
TE<TT	GO: Biological Process	GO:0048016	inositol phosphate-mediated signaling	11325	2	239	1	0.5	0.041764	1	101256919
TE<TT	GO: Biological Process	GO:0006797	polyphosphate metabolic process	11325	2	239	1	0.5	0.041764	1	101256919
TE<TT	GO: Biological Process	GO:0006799	polyphosphate biosynthetic process	11325	2	239	1	0.5	0.041764	1	101256919
TE<TT	GO: Biological Process	GO:0016707	gibberellin 3-beta-dioxygenase activity	11325	3	239	1	0.333333	0.0619899	1	101257892
TE<TT	GO: Biological Process	GO:0009423	chorismate biosynthetic process	11325	13	239	1	0.0769231	0.242274	1	101267279
TE<TT	GO: Biological Process	GO:0046417	chorismate metabolic process	11325	16	239	1	0.0625	0.289298	1	101267279
TE<TT	GO: Biological Process	GO:0016835	carbon-oxygen lyase activity	11325	12	239	2	0.166667	0.0254641	1	101249864;101258081
TE<TT	GO: Biological Process	GO:0019139	cytokinin dehydrogenase activity	11325	5	239	1	0.2	0.101175	1	100874535
TE<TT	GO: Biological Process	GO:0010099	regulation of photomorphogenesis	11325	8	239	1	0.125	0.156917	1	101245577
TE<TT	GO: Biological Process	GO:2000030	regulation of response to red or far red light	11325	10	239	1	0.1	0.192152	1	101245577
TE<TT	GO: Biological Process	GO:0042409	caffeoyl-CoA O-methyltransferase activity	11325	3	239	1	0.333333	0.0619899	1	101265187
TE<TT	GO: Biological Process	GO:0008171	O-methyltransferase activity	11325	4	239	1	0.25	0.0817907	1	101265297
TE<TT	GO: Biological Process	GO:0004097	catechol oxidase activity	11325	4	239	1	0.25	0.0817907	1	101263372
TE<TT	GO: Biological Process	GO:0016682	oxidoreductase activity, acting on diphenols and related substances as donors, oxygen as acceptor	11325	3	239	1	0.333333	0.0619899	1	101263372
TE<TT	GO: Biological Process	GO:0016679	oxidoreductase activity, acting on diphenols and related substances as donors	11325	4	239	1	0.25	0.0817907	1	101263372
TE<TT	GO: Biological Process	GO:0030170	pyridoxal phosphate binding	11325	3	239	1	0.333333	0.0619899	1	101258054
TE<TT	GO: Biological Process	GO:0007205	protein kinase C-activating G-protein coupled receptor signaling pathway	11325	8	239	1	0.125	0.156917	1	101253668
TE<TT	GO: Biological Process	GO:0003951	NAD+ kinase activity	11325	8	239	1	0.125	0.156917	1	101253668
TE<TT	GO: Biological Process	GO:0004143	diacylglycerol kinase activity	11325	4	239	1	0.25	0.0817907	1	101253668
TE<TT	GO: Biological Process	GO:0043617	cellular response to sucrose starvation	11325	2	239	1	0.5	0.041764	1	543875
TE<TT	GO: Biological Process	GO:0042802	identical protein binding	11325	1	239	1	1	0.0211038	1	543875
TE<TT	GO: Biological Process	GO:0042803	protein homodimerization activity	11325	3	239	1	0.333333	0.0619899	1	543875
TE<TT	GO: Biological Process	GO:0009130	pyrimidine nucleoside monophosphate biosynthetic process	11325	10	239	1	0.1	0.192152	1	101251357
TE<TT	GO: Biological Process	GO:0009129	pyrimidine nucleoside monophosphate metabolic process	11325	10	239	1	0.1	0.192152	1	101251357
TE<TT	GO: Biological Process	GO:0009173	pyrimidine ribonucleoside monophosphate metabolic process	11325	6	239	1	0.166667	0.120152	1	101251357
TE<TT	GO: Biological Process	GO:0046049	UMP metabolic process	11325	6	239	1	0.166667	0.120152	1	101251357
TE<TT	GO: Biological Process	GO:0044206	UMP salvage	11325	4	239	1	0.25	0.0817907	1	101251357
TE<TT	GO: Biological Process	GO:0009174	pyrimidine ribonucleoside monophosphate biosynthetic process	11325	6	239	1	0.166667	0.120152	1	101251357
TE<TT	GO: Biological Process	GO:0010138	pyrimidine ribonucleotide salvage	11325	4	239	1	0.25	0.0817907	1	101251357
TE<TT	GO: Biological Process	GO:0006222	UMP biosynthetic process	11325	6	239	1	0.166667	0.120152	1	101251357
TE<TT	GO: Biological Process	GO:0032262	pyrimidine nucleotide salvage	11325	4	239	1	0.25	0.0817907	1	101251357
TE<TT	GO: Biological Process	GO:0044211	CTP salvage	11325	4	239	1	0.25	0.0817907	1	101251357
TE<TT	GO: Biological Process	GO:0043447	alkane biosynthetic process	11325	2	239	1	0.5	0.041764	1	101263502
TE<TT	GO: Biological Process	GO:0043446	cellular alkane metabolic process	11325	2	239	1	0.5	0.041764	1	101263502
TE<TT	GO: Biological Process	GO:0004190	aspartic-type endopeptidase activity	11325	5	239	1	0.2	0.101175	1	101244399
TE<TT	GO: Biological Process	GO:0016706	oxidoreductase activity, acting on paired donors, with incorporation or reduction of molecular oxygen, 2-oxoglutarate as one donor, and incorporation of one atom each of oxygen into both donors	11325	2	239	1	0.5	0.041764	1	101257892
TE<TT	GO: Biological Process	GO:0015780	nucleotide-sugar transmembrane transport	11325	9	239	1	0.111111	0.174722	1	101261546
TE<TT	GO: Biological Process	GO:0072488	ammonium transmembrane transport	11325	2	239	1	0.5	0.041764	1	543590
TE<TT	GO: Biological Process	GO:0090480	purine nucleotide-sugar transmembrane transport	11325	4	239	1	0.25	0.0817907	1	101261546
TE<TT	GO: Biological Process	GO:1990570	GDP-mannose transmembrane transport	11325	2	239	1	0.5	0.041764	1	101261546
TE<TT	GO: Biological Process	GO:0008378	galactosyltransferase activity	11325	1	239	1	1	0.0211038	1	101261450
TE<TT	GO: Biological Process	GO:0035250	UDP-galactosyltransferase activity	11325	1	239	1	1	0.0211038	1	101261450
TE<TT	GO: Biological Process	GO:0047216	inositol 3-alpha-galactosyltransferase activity	11325	1	239	1	1	0.0211038	1	101261450
TE<TT	GO: Cellular Component	GO:0044798	nuclear transcription factor complex	13075	49	247	2	0.0408163	0.23658	1	101267867;101248286
TE<TT	GO: Cellular Component	GO:0090575	RNA polymerase II transcription factor complex	13075	43	247	2	0.0465116	0.194855	1	101267867;101248286
TE<TT	GO: Cellular Component	GO:0030880	RNA polymerase complex	13075	76	247	1	0.0131579	0.766288	1	101254548
TE<TT	GO: Cellular Component	GO:0070469	respiratory chain	13075	46	247	1	0.0217391	0.58473	1	101247941
TE<TT	GO: Cellular Component	GO:0031966	mitochondrial membrane	13075	199	247	1	0.00502513	0.978173	1	101244623
TE<TT	GO: Cellular Component	GO:0044429	mitochondrial part	13075	274	247	1	0.00364964	0.994915	1	101244623
TE<TT	GO: Cellular Component	GO:0005740	mitochondrial envelope	13075	211	247	1	0.00473934	0.982701	1	101244623
TE<TT	GO: Cellular Component	GO:0019866	organelle inner membrane	13075	195	247	1	0.00512821	0.976415	1	101244623
TE<TT	GO: Cellular Component	GO:0005743	mitochondrial inner membrane	13075	166	247	1	0.0060241	0.958673	1	101244623
TE<TT	GO: Cellular Component	GO:0030312	external encapsulating structure	13075	309	247	4	0.012945	0.839535	1	101253729;544148;544069;101266770
TE<TT	GO: Cellular Component	GO:0005618	cell wall	13075	309	247	4	0.012945	0.839535	1	101253729;544148;544069;101266770
TE<TT	GO: Cellular Component	GO:0042579	microbody	13075	98	247	1	0.0102041	0.846808	1	778201
TE<TT	GO: Cellular Component	GO:0005777	peroxisome	13075	98	247	1	0.0102041	0.846808	1	778201
TE<TT	GO: Cellular Component	GO:0044448	cell cortex part	13075	43	247	2	0.0465116	0.194855	1	778219;101249400
TE<TT	GO: Cellular Component	GO:0099023	tethering complex	13075	62	247	2	0.0322581	0.327674	1	778219;101249400
TE<TT	GO: Cellular Component	GO:0099568	cytoplasmic region	13075	50	247	2	0.04	0.243593	1	778219;101249400
TE<TT	GO: Cellular Component	GO:0000145	exocyst	13075	36	247	2	0.0555556	0.147676	1	778219;101249400
TE<TT	GO: Cellular Component	GO:0005938	cell cortex	13075	50	247	2	0.04	0.243593	1	778219;101249400
TE<TT	GO: Cellular Component	GO:0031225	anchored component of membrane	13075	113	247	5	0.0442478	0.0629738	1	101252269;543986;101253852;543987;101261650
TE<TT	GO: Cellular Component	GO:0046658	anchored component of plasma membrane	13075	101	247	5	0.049505	0.0424465	1	101252269;543986;101253852;543987;101261650
TE<TT	GO: Cellular Component	GO:0000139	Golgi membrane	13075	116	247	1	0.00862069	0.89163	1	101268197
TE<TT	GO: Cellular Component	GO:0042807	central vacuole	13075	13	247	1	0.0769231	0.219677	1	101251423
TE<TT	GO: Cellular Component	GO:0005811	lipid droplet	13075	14	247	1	0.0714286	0.234433	1	104648541
TE<TT	GO: Cellular Component	GO:0012511	monolayer-surrounded lipid storage body	13075	10	247	1	0.1	0.173689	1	104648541
TE<TT	GO: Cellular Component	GO:0005666	DNA-directed RNA polymerase III complex	13075	16	247	1	0.0625	0.263116	1	101254548
TE<TT	GO: Cellular Component	GO:0019005	SCF ubiquitin ligase complex	13075	22	247	1	0.0454545	0.3429	1	104646546
TE<TT	GO: Cellular Component	GO:0031332	RNAi effector complex	13075	5	247	1	0.2	0.0909665	1	101253789
TE<TT	GO: Cellular Component	GO:0016442	RISC complex	13075	5	247	1	0.2	0.0909665	1	101253789
TE<TT	GO: Molecular Function	GO:0020037	heme binding	15027	431	298	38	0.0881671	9.35502e-15	1.46593e-11	101264425;101256076;101259447;100736504;101261765;101265559;101253427;101261825;101264574;101254339;101261478;101257867;101268153;101252201;101262964;543675;101267987;101246085;101260536;101254669;101265511;101248145;101247602;101262533;101261260;101254151;544084;101267754;543895;101248402;101268390;101251576;101263502;101264644;101264739;104649442;101248089;101267805
TE<TT	GO: Molecular Function	GO:0046906	tetrapyrrole binding	15027	465	298	38	0.0817204	1.05171e-13	7.26235e-11	101264425;101256076;101259447;100736504;101261765;101265559;101253427;101261825;101264574;101254339;101261478;101257867;101268153;101252201;101262964;543675;101267987;101246085;101260536;101254669;101265511;101248145;101247602;101262533;101261260;101254151;544084;101267754;543895;101248402;101268390;101251576;101263502;101264644;101264739;104649442;101248089;101267805
TE<TT	GO: Molecular Function	GO:0016705	oxidoreductase activity, acting on paired donors, with incorporation or reduction of molecular oxygen	15027	377	298	34	0.0901857	1.39037e-13	7.26235e-11	101256076;101259447;109119181;100736504;101261765;101265559;101253427;101264574;101254339;101261478;101257867;101252201;101262964;543675;101267987;101246085;101260536;101254669;101248657;101248145;101247602;101257892;101262533;544107;101254151;101265554;101248402;101255474;101268390;101251576;101264644;104649442;101248089;101267805
TE<TT	GO: Molecular Function	GO:0004497	monooxygenase activity	15027	312	298	30	0.0961538	7.98786e-13	3.12924e-10	101256076;101259447;100736504;101261765;101265559;101253427;101264574;101254339;101261478;101257867;101252201;101262964;543675;101267987;101246085;101251627;101260536;101254669;101248145;101247602;101262533;101254151;101265554;101248402;101268390;101251576;101264644;104649442;101248089;101267805
TE<TT	GO: Molecular Function	GO:0016491	oxidoreductase activity	15027	1611	298	74	0.0459342	2.44744e-12	7.67028e-10	101246865;101264425;101256076;101265773;101259447;101254427;101261512;109119181;101268463;100736504;101261765;101265559;101253427;101261825;101264574;101268663;101255262;101252269;101254339;101261478;101257867;101268153;101252201;101262964;543675;101267987;101255854;101246085;101251627;109118734;101260536;101264701;101266472;101254669;101055579;101263535;778201;101245963;101248657;101263212;10126…
TE<TT	GO: Molecular Function	GO:0048037	cofactor binding	15027	1042	298	55	0.0527831	1.73218e-11	4.52388e-09	101264425;101248599;101256076;101265773;101259447;100736504;101261765;101262747;101265559;101253427;101261825;101264574;101255262;101254339;101252231;101261478;101257867;101268153;101258054;101252201;101262964;543675;101267987;101255854;101246085;101260536;101264701;101266472;101254669;101055579;778201;101265511;101248145;101247602;101262533;101261260;101263972;101254151;100874535;544084;10126555…
TE<TT	GO: Molecular Function	GO:0005506	iron ion binding	15027	365	298	30	0.0821918	4.29664e-11	9.61833e-09	101256076;101259447;101254427;100736504;101261765;101265559;101253427;101264574;101268663;101254339;101261478;101257867;101252201;101262964;543675;101267987;101246085;101260536;101254669;101248145;101247602;101262533;101254151;101248402;101268390;101251576;101264644;104649442;101248089;101267805
TE<TT	GO: Molecular Function	GO:0016709	oxidoreductase activity, acting on paired donors, with incorporation or reduction of molecular oxygen, NAD(P)H as one donor, and incorporation of one atom of oxygen	15027	175	298	18	0.102857	1.2242e-08	2.39789e-06	101256076;100736504;101261765;101253427;101264574;101254339;101261478;101257867;101267987;101246085;101260536;101254669;101254151;101265554;101248402;101268390;101251576;101248089
TE<TT	GO: Molecular Function	GO:0080044	quercetin 7-O-glucosyltransferase activity	15027	130	298	14	0.107692	2.98102e-07	4.67125e-05	101248655;101258941;101261675;101267366;101263679;101254109;101249600;101256765;101250467;101256719;101250740;101265369;101261380;101246393
TE<TT	GO: Molecular Function	GO:0080043	quercetin 3-O-glucosyltransferase activity	15027	130	298	14	0.107692	2.98102e-07	4.67125e-05	101248655;101258941;101261675;101267366;101263679;101254109;101249600;101256765;101250467;101256719;101250740;101265369;101261380;101246393
TE<TT	GO: Molecular Function	GO:0010333	terpene synthase activity	15027	35	298	7	0.2	4.69422e-06	0.000668714	101244812;104648118;101249864;101258081;101251305;101264071;101264374
TE<TT	GO: Molecular Function	GO:0003824	catalytic activity	15027	9049	298	216	0.02387	5.29059e-06	0.000690863	101262780;101263832;101246865;101264425;101244812;778308;101248599;101256076;101253743;101259668;101247993;101255648;101249683;101243985;101248655;101265773;101259447;101246264;101261391;101258597;101249340;101254427;101261122;101258941;101261512;101260225;101261675;109119181;544149;101252202;544264;101246106;104648118;543815;101268463;544179;544296;100736504;101260345;101261765;101262747;1012655…
TE<TT	GO: Molecular Function	GO:0016838	carbon-oxygen lyase activity, acting on phosphates	15027	41	298	7	0.170732	1.41741e-05	0.00170853	101244812;104648118;101249864;101258081;101251305;101264071;101264374
TE<TT	GO: Molecular Function	GO:0035251	UDP-glucosyltransferase activity	15027	187	298	14	0.0748663	2.21087e-05	0.0024746	101248655;101258941;101261675;101267366;101263679;101254109;101249600;101256765;101250467;101256719;101250740;101265369;101261380;101246393
TE<TT	GO: Molecular Function	GO:0042973	glucan endo-1,3-beta-D-glucosidase activity	15027	5	298	3	0.6	7.49642e-05	0.00783126	543986;543987;101261650
TE<TT	GO: Molecular Function	GO:0004364	glutathione transferase activity	15027	62	298	7	0.112903	0.00021734	0.0212858	543815;101265571;101267638;101245473;101258000;101266972;101244886
TE<TT	GO: Molecular Function	GO:0046527	glucosyltransferase activity	15027	233	298	14	0.0600858	0.000235648	0.0217212	101248655;101258941;101261675;101267366;101263679;101254109;101249600;101256765;101250467;101256719;101250740;101265369;101261380;101246393
TE<TT	GO: Molecular Function	GO:0050660	flavin adenine dinucleotide binding	15027	133	298	10	0.075188	0.000318533	0.0262706	101255262;101255854;101264701;101055579;778201;101263972;100874535;101265554;101254908;101246685
TE<TT	GO: Molecular Function	GO:0008194	UDP-glycosyltransferase activity	15027	268	298	15	0.0559701	0.000306411	0.0262706	101248655;101258941;101261675;101267366;101263679;101254109;101249600;101256765;101250467;101256719;101261450;101250740;101265369;101261380;101246393
TE<TT	GO: Molecular Function	GO:0010334	sesquiterpene synthase activity	15027	2	298	2	1	0.000391974	0.0307111	101264071;101264374
TE<TT	GO: Molecular Function	GO:0016717	oxidoreductase activity, acting on paired donors, with oxidation of a pair of donors resulting in the reduction of molecular oxygen to two molecules of water	15027	20	298	4	0.2	0.000571384	0.0426361	109119181;101248657;544107;101255474
TE<TT	GO: Molecular Function	GO:0016758	transferase activity, transferring hexosyl groups	15027	421	298	19	0.0451306	0.000764623	0.054462	101248655;101258941;101261675;101267366;101256177;101263679;101254109;101249600;101256765;101250467;101256719;101261450;101250740;101261181;101265369;101268197;101261380;101251640;101246393
TE<TT	GO: Molecular Function	GO:0016757	transferase activity, transferring glycosyl groups	15027	560	298	23	0.0410714	0.000808978	0.055116	101248655;101258941;101261675;101251980;101267366;101256177;101263679;101254109;101249600;101256765;101261440;101244339;101264382;101250467;101256719;101261450;101250740;101261181;101265369;101268197;101261380;101251640;101246393
TE<TT	GO: Molecular Function	GO:0016765	transferase activity, transferring alkyl or aryl (other than methyl) groups	15027	125	298	9	0.072	0.000862048	0.0562846	543815;101265571;101267638;101245473;101258000;101248619;101267279;101266972;101244886
TE<TT	GO: Molecular Function	GO:0047372	acylglycerol lipase activity	15027	12	298	3	0.25	0.00148727	0.0932223	101260225;101264485;101260814
TE<TT	GO: Molecular Function	GO:0004601	peroxidase activity	15027	139	298	9	0.0647482	0.00181732	0.109529	101264425;101261825;101268153;101265511;101261260;544084;101267754;543895;101264739
TE<TT	GO: Molecular Function	GO:0016684	oxidoreductase activity, acting on peroxide as acceptor	15027	142	298	9	0.0633803	0.00210416	0.122119	101264425;101261825;101268153;101265511;101261260;544084;101267754;543895;101264739
TE<TT	GO: Molecular Function	GO:0030246	carbohydrate binding	15027	283	298	13	0.0459364	0.00436268	0.244154	101262780;101266621;101264400;543986;101253852;101256374;543987;101255782;101261650;101243729;101246105;101244232;101252150
TE<TT	GO: Molecular Function	GO:0004866	endopeptidase inhibitor activity	15027	57	298	5	0.0877193	0.00535081	0.279491	543953;101266528;101244562;101261398;101255468
TE<TT	GO: Molecular Function	GO:0030414	peptidase inhibitor activity	15027	57	298	5	0.0877193	0.00535081	0.279491	543953;101266528;101244562;101261398;101255468
TE<TT	GO: Molecular Function	GO:0061135	endopeptidase regulator activity	15027	58	298	5	0.0862069	0.0057627	0.291295	543953;101266528;101244562;101261398;101255468
TE<TT	GO: Molecular Function	GO:0061134	peptidase regulator activity	15027	59	298	5	0.0847458	0.00619645	0.303432	543953;101266528;101244562;101261398;101255468
TE<TT	GO: Molecular Function	GO:0016682	oxidoreductase activity, acting on diphenols and related substances as donors, oxygen as acceptor	15027	38	298	4	0.105263	0.00658212	0.312551	101261512;101263212;101263372;101247941
TE<TT	GO: Molecular Function	GO:0001135	transcription factor activity, RNA polymerase II transcription factor recruiting	15027	113	298	7	0.0619469	0.00726522	0.334841	101248880;101244852;101255770;101258522;101244400;101253907;101265734
TE<TT	GO: Molecular Function	GO:0001134	transcription factor activity, transcription factor recruiting	15027	115	298	7	0.0608696	0.00797296	0.356961	101248880;101244852;101255770;101258522;101244400;101253907;101265734
TE<TT	GO: Molecular Function	GO:0046914	transition metal ion binding	15027	1202	298	36	0.0299501	0.00843986	0.367368	101256076;101259447;101254427;101261512;101253729;100736504;101261765;101262747;101265559;101253427;101264574;101268663;101254339;101261478;101257867;101252201;101262964;543675;101267987;101246085;101260536;101254669;101263212;101248145;101247602;101262533;101254151;109119125;101261274;101248402;101268390;101251576;101264644;104649442;101248089;101267805
TE<TT	GO: Molecular Function	GO:0016835	carbon-oxygen lyase activity	15027	146	298	8	0.0547945	0.00869321	0.368169	101244812;104648118;101249864;101258081;101251305;543675;101264071;101264374
TE<TT	GO: Molecular Function	GO:0046872	metal ion binding	15027	2578	298	67	0.0259891	0.0101768	0.398677	101262780;101246865;101264425;101244812;101256076;101259447;101254427;104645742;101261512;101253729;104648118;100736504;101261765;101262747;101265559;101253427;101261825;101264574;101268663;101254339;101261478;101257867;101268153;101249864;101258081;101252201;101251305;101262964;101265187;543675;101267987;101246085;101264071;109118734;101260536;101266472;101254669;101263535;101263212;101265511;10…
TE<TT	GO: Molecular Function	GO:0001871	pattern binding	15027	92	298	6	0.0652174	0.00993035	0.398677	101262780;543986;101253852;543987;101261650;101246105
TE<TT	GO: Molecular Function	GO:0030247	polysaccharide binding	15027	92	298	6	0.0652174	0.00993035	0.398677	101262780;543986;101253852;543987;101261650;101246105
TE<TT	GO: Molecular Function	GO:0043169	cation binding	15027	2588	298	67	0.0258887	0.0110743	0.423253	101262780;101246865;101264425;101244812;101256076;101259447;101254427;104645742;101261512;101253729;104648118;100736504;101261765;101262747;101265559;101253427;101261825;101264574;101268663;101254339;101261478;101257867;101268153;101249864;101258081;101252201;101251305;101262964;101265187;543675;101267987;101246085;101264071;109118734;101260536;101266472;101254669;101263535;101263212;101265511;10…
TE<TT	GO: Molecular Function	GO:0016645	oxidoreductase activity, acting on the CH-NH group of donors	15027	24	298	3	0.125	0.0114803	0.428326	101265773;101055579;100874535
TE<TT	GO: Molecular Function	GO:0016679	oxidoreductase activity, acting on diphenols and related substances as donors	15027	45	298	4	0.0888889	0.0119286	0.434699	101261512;101263212;101263372;101247941
TE<TT	GO: Molecular Function	GO:0019139	cytokinin dehydrogenase activity	15027	9	298	2	0.222222	0.0128696	0.458333	101055579;100874535
TE<TT	GO: Molecular Function	GO:0008422	beta-glucosidase activity	15027	26	298	3	0.115385	0.0143253	0.487996	543986;543987;101261650
TE<TT	GO: Molecular Function	GO:0004568	chitinase activity	15027	26	298	3	0.115385	0.0143253	0.487996	544149;544148;101266770
TE<TT	GO: Molecular Function	GO:0000287	magnesium ion binding	15027	130	298	7	0.0538462	0.0149955	0.499957	101244812;104648118;101249864;101258081;101251305;101264071;101264374
TE<TT	GO: Molecular Function	GO:0016209	antioxidant activity	15027	195	298	9	0.0461538	0.0159375	0.514202	101264425;101261825;101268153;101265511;101261260;544084;101267754;543895;101264739
TE<TT	GO: Molecular Function	GO:0016798	hydrolase activity, acting on glycosyl bonds	15027	408	298	15	0.0367647	0.0164072	0.514202	101247993;101258597;544149;101245577;101254155;544148;543986;101253852;543987;101259175;101246626;101261650;101263946;101250675;101266770
TE<TT	GO: Molecular Function	GO:0050662	coenzyme binding	15027	445	298	16	0.0359551	0.0162695	0.514202	101248599;101265773;101262747;101255262;101252231;101258054;101255854;101264701;101055579;778201;101263972;100874535;101265554;101254908;101246685;101248320
TE<TT	GO: Molecular Function	GO:0004553	hydrolase activity, hydrolyzing O-glycosyl compounds	15027	377	298	14	0.0371353	0.0185567	0.570164	101247993;101258597;544149;101245577;101254155;544148;543986;101253852;543987;101259175;101246626;101261650;101263946;101266770
TE<TT	GO: Molecular Function	GO:0008061	chitin binding	15027	29	298	3	0.103448	0.0192766	0.580893	544148;101244390;101266770
TE<TT	GO: Molecular Function	GO:0001076	transcription factor activity, RNA polymerase II transcription factor binding	15027	140	298	7	0.05	0.0216194	0.639201	101248880;101244852;101255770;101258522;101244400;101253907;101265734
TE<TT	GO: Molecular Function	GO:0016614	oxidoreductase activity, acting on CH-OH group of donors	15027	174	298	8	0.045977	0.0228609	0.663389	101255262;101255854;101264701;101055579;101263972;100874535;101254908;101246685
TE<TT	GO: Molecular Function	GO:0015926	glucosidase activity	15027	33	298	3	0.0909091	0.0271688	0.774064	543986;543987;101261650
TE<TT	GO: Molecular Function	GO:0016829	lyase activity	15027	331	298	12	0.0362538	0.0328723	0.919838	101244812;101248599;104648118;101249864;101258081;101258054;101253989;101251305;543675;101264071;101264374;101248320
TE<TT	GO: Molecular Function	GO:0008271	secondary active sulfate transmembrane transporter activity	15027	15	298	2	0.133333	0.0347168	0.954408	101267799;101246241
TE<TT	GO: Molecular Function	GO:0046915	transition metal ion transmembrane transporter activity	15027	38	298	3	0.0789474	0.039098	0.992517	101255999;101260645;101252338
TE<TT	GO: Molecular Function	GO:0005385	zinc ion transmembrane transporter activity	15027	16	298	2	0.125	0.0391664	0.992517	101255999;101252338
TE<TT	GO: Molecular Function	GO:0072509	divalent inorganic cation transmembrane transporter activity	15027	16	298	2	0.125	0.0391664	0.992517	101255999;101252338
TE<TT	GO: Molecular Function	GO:0015116	sulfate transmembrane transporter activity	15027	16	298	2	0.125	0.0391664	0.992517	101267799;101246241
TE<TT	GO: Molecular Function	GO:0000822	inositol hexakisphosphate binding	15027	2	298	1	0.5	0.03927	0.992517	101256919
TE<TT	GO: Molecular Function	GO:0008168	methyltransferase activity	15027	323	298	5	0.0154799	0.771362	1	101259194;101247245;101265187;101265297;101245689
TE<TT	GO: Molecular Function	GO:0008757	S-adenosylmethionine-dependent methyltransferase activity	15027	168	298	2	0.0119048	0.849518	1	101265187;101265297
TE<TT	GO: Molecular Function	GO:0016741	transferase activity, transferring one-carbon groups	15027	331	298	5	0.0151057	0.789297	1	101259194;101247245;101265187;101265297;101245689
TE<TT	GO: Molecular Function	GO:0016740	transferase activity	15027	3549	298	75	0.0211327	0.282527	1	101262780;101263832;101243985;101248655;101246264;101261122;101258941;101261675;101252202;101246106;543815;101251980;101267366;101266621;101256177;101250002;101263679;101265571;101259194;101254109;101264400;101267638;101249600;101247245;778310;101252467;101268207;101265187;109119564;101243709;101245473;101254548;101251357;104648487;101256374;101254650;101256765;101265297;101255782;101245689;10126…
TE<TT	GO: Molecular Function	GO:1901363	heterocyclic compound binding	15027	6559	298	125	0.0190578	0.744034	1	101262780;101259441;109120479;101257530;101263832;101264425;101246699;101248599;101256076;101248009;101259170;101250191;101267867;101243985;101257373;101265773;101259447;101261391;101249340;101261122;543712;101248880;101247461;100736504;101261987;101260345;101261765;101254651;101262747;101265559;101266621;101253789;101253427;101261825;101264574;101258418;101261342;101251778;101255262;101264400;10…
TE<TT	GO: Molecular Function	GO:0005488	binding	15027	9237	298	170	0.0184042	0.949284	1	101262780;101259441;109120479;101257530;101266879;101263832;101246865;101264425;101248237;101244812;101246699;101248599;101256076;101248009;101246137;101259170;101250191;101267867;101261742;101243985;101257373;101265773;101259447;101261391;101249340;101254427;104645742;101261122;101261512;543712;101248880;101252202;101253729;104648118;101256919;101247461;100736504;101261987;101260345;101261765;10…
TE<TT	GO: Molecular Function	GO:0097159	organic cyclic compound binding	15027	6560	298	125	0.0190549	0.744786	1	101262780;101259441;109120479;101257530;101263832;101264425;101246699;101248599;101256076;101248009;101259170;101250191;101267867;101243985;101257373;101265773;101259447;101261391;101249340;101261122;543712;101248880;101247461;100736504;101261987;101260345;101261765;101254651;101262747;101265559;101266621;101253789;101253427;101261825;101264574;101258418;101261342;101251778;101255262;101264400;10…
TE<TT	GO: Molecular Function	GO:0003676	nucleic acid binding	15027	3459	298	43	0.0124313	0.999931	1	101259441;109120479;101257530;101246699;101248009;101259170;101267867;101257373;101249340;543712;101248880;101247461;101261987;101254651;101253789;101258418;101261342;101251778;101258720;101247380;101251449;101256855;101261766;101252051;101244852;101257073;101254548;104645266;101259046;101250863;101255770;101258522;101244400;101244582;101253907;101247301;101248665;104649075;101248286;101265734;10…
TE<TT	GO: Molecular Function	GO:0043565	sequence-specific DNA binding	15027	580	298	17	0.0293103	0.0704857	1	101259170;101267867;101257373;101248880;101261987;101254651;101251778;101247380;101251449;101256855;101244852;101255770;101258522;101244400;101253907;101248286;101265734
TE<TT	GO: Molecular Function	GO:0003677	DNA binding	15027	1780	298	37	0.0207865	0.405771	1	101257530;101246699;101248009;101259170;101267867;101257373;543712;101248880;101247461;101261987;101254651;101258418;101261342;101251778;101258720;101247380;101251449;101256855;101261766;101252051;101244852;101257073;101254548;104645266;101259046;101250863;101255770;101258522;101244400;101244582;101253907;101248665;104649075;101248286;101265734;101253599;104646201
TE<TT	GO: Molecular Function	GO:0003723	RNA binding	15027	1252	298	4	0.00319489	1	1	101249340;101253789;101247301;101244696
TE<TT	GO: Molecular Function	GO:0005215	transporter activity	15027	1121	298	24	0.0214095	0.378097	1	101265012;101261391;101251622;101265846;101246598;101254912;101256919;101260345;101267799;101255999;104644300;101260645;101249073;101252338;101265600;101261546;101254689;101251423;101260177;101257261;101246241;101249848;543590;101252698
TE<TT	GO: Molecular Function	GO:0046983	protein dimerization activity	15027	514	298	8	0.0155642	0.804078	1	101246137;101267867;101258418;101258849;543875;101244746;101265297;101248286
TE<TT	GO: Molecular Function	GO:0005515	protein binding	15027	1378	298	11	0.00798258	0.999933	1	101246137;101267867;101252202;101258418;101258849;543875;104646546;101244852;101244746;101265297;101248286
TE<TT	GO: Molecular Function	GO:0098772	molecular function regulator	15027	339	298	6	0.0176991	0.667563	1	543953;101266528;101244562;101261398;101249997;101255468
TE<TT	GO: Molecular Function	GO:0019899	enzyme binding	15027	219	298	2	0.00913242	0.933782	1	101252202;104646546
TE<TT	GO: Molecular Function	GO:0042803	protein homodimerization activity	15027	42	298	1	0.0238095	0.569338	1	543875
TE<TT	GO: Molecular Function	GO:0042802	identical protein binding	15027	77	298	1	0.012987	0.786961	1	543875
TE<TT	GO: Molecular Function	GO:0016787	hydrolase activity	15027	3105	298	46	0.0148148	0.99163	1	778308;101259668;101247993;101255648;101249683;101261391;101258597;101249340;101260225;544149;544264;544179;544296;101260345;101253789;101245577;101254155;101249252;544148;543986;101264485;101256134;101253852;101255456;101250162;101251470;101260814;543987;101249123;100316880;101259175;101258707;101265824;101246626;101247301;101257896;101244399;101260177;101261650;101263946;101251482;101244101;101…
TE<TT	GO: Molecular Function	GO:0005198	structural molecule activity	15027	434	298	1	0.00230415	0.999853	1	101250014
TE<TT	GO: Molecular Function	GO:0016747	transferase activity, transferring acyl groups other than amino-acyl groups	15027	357	298	5	0.0140056	0.840095	1	101246264;101246106;101256185;544254;104649608
TE<TT	GO: Molecular Function	GO:0016746	transferase activity, transferring acyl groups	15027	398	298	5	0.0125628	0.899499	1	101246264;101246106;101256185;544254;104649608
TE<TT	GO: Molecular Function	GO:0004175	endopeptidase activity	15027	344	298	7	0.0203488	0.526111	1	778308;544296;101255456;101251470;101257896;101244399;101244101
TE<TT	GO: Molecular Function	GO:0008233	peptidase activity	15027	553	298	7	0.0126582	0.925844	1	778308;544296;101255456;101251470;101257896;101244399;101244101
TE<TT	GO: Molecular Function	GO:0070011	peptidase activity, acting on L-amino acid peptides	15027	511	298	7	0.0136986	0.884728	1	778308;544296;101255456;101251470;101257896;101244399;101244101
TE<TT	GO: Molecular Function	GO:0140096	catalytic activity, acting on a protein	15027	2348	298	34	0.0144804	0.985234	1	101262780;101263832;778308;101243985;101261122;101252202;544296;101266621;101250002;101264400;101268207;101255456;109119564;101243709;104648487;101251470;101256374;101254650;101255782;101257896;101244399;101244390;101263015;101257150;101243729;101246105;101259509;101244101;101244232;101268684;101262343;101259049;101252150;101244686
TE<TT	GO: Molecular Function	GO:1901265	nucleoside phosphate binding	15027	2730	298	41	0.0150183	0.983343	1	101262780;109120479;101263832;101250191;101243985;101265773;101261391;101261122;101260345;101266621;101255262;101264400;101255046;543875;101268207;109119564;101255854;101264701;101243709;101251357;101055579;101256374;101255782;778201;101263972;100874535;101244390;101253668;101265554;101260177;101263015;101257150;101254908;101243729;101246105;101259509;101244232;101268684;101252150;101246685;10124…
TE<TT	GO: Molecular Function	GO:0015399	primary active transmembrane transporter activity	15027	175	298	3	0.0171429	0.678009	1	101261391;101260345;101260177
TE<TT	GO: Molecular Function	GO:0008144	drug binding	15027	2231	298	37	0.0165845	0.901025	1	101262780;109120479;101263832;101248599;101250191;101243985;101261391;101261122;101256919;101260345;101262747;101266621;101264400;101255046;544148;101258054;543875;101268207;109119564;101243709;101251357;101256374;101255782;101244390;101253668;101260177;101263015;101257150;101243729;101246105;101259509;101244232;101268684;101252150;101248320;101266770;101244686
TE<TT	GO: Molecular Function	GO:0042623	ATPase activity, coupled	15027	330	298	3	0.00909091	0.961236	1	101261391;101260345;101260177
TE<TT	GO: Molecular Function	GO:0043492	ATPase activity, coupled to movement of substances	15027	176	298	3	0.0170455	0.681739	1	101261391;101260345;101260177
TE<TT	GO: Molecular Function	GO:0032555	purine ribonucleotide binding	15027	2452	298	30	0.0122349	0.999318	1	101262780;109120479;101263832;101250191;101243985;101261391;101261122;101260345;101266621;101264400;101255046;543875;101268207;109119564;101243709;101251357;101256374;101255782;101244390;101253668;101260177;101263015;101257150;101243729;101246105;101259509;101244232;101268684;101252150;101244686
TE<TT	GO: Molecular Function	GO:0017076	purine nucleotide binding	15027	2457	298	30	0.01221	0.999352	1	101262780;109120479;101263832;101250191;101243985;101261391;101261122;101260345;101266621;101264400;101255046;543875;101268207;109119564;101243709;101251357;101256374;101255782;101244390;101253668;101260177;101263015;101257150;101243729;101246105;101259509;101244232;101268684;101252150;101244686
TE<TT	GO: Molecular Function	GO:0036094	small molecule binding	15027	2910	298	47	0.0161512	0.954321	1	101262780;109120479;101263832;101248599;101250191;101243985;101265773;101261391;101261122;101256919;101260345;101262747;101266621;101255262;101264400;101255046;101258054;543875;101268207;109119564;101255854;101264701;101243709;101254548;101251357;101055579;101256374;101255782;778201;101263972;100874535;101244390;101253668;101265554;101260177;101263015;101257150;101254908;101243729;101246105;10125…
TE<TT	GO: Molecular Function	GO:0005524	ATP binding	15027	2062	298	30	0.014549	0.977296	1	101262780;109120479;101263832;101250191;101243985;101261391;101261122;101260345;101266621;101264400;101255046;543875;101268207;109119564;101243709;101251357;101256374;101255782;101244390;101253668;101260177;101263015;101257150;101243729;101246105;101259509;101244232;101268684;101252150;101244686
TE<TT	GO: Molecular Function	GO:0017111	nucleoside-triphosphatase activity	15027	671	298	3	0.00447094	0.999877	1	101261391;101260345;101260177
TE<TT	GO: Molecular Function	GO:0022857	transmembrane transporter activity	15027	871	298	19	0.021814	0.367216	1	101265012;101261391;101251622;101246598;101256919;101260345;101267799;101255999;104644300;101260645;101249073;101252338;101265600;101261546;101251423;101260177;101246241;101249848;543590
TE<TT	GO: Molecular Function	GO:0035639	purine ribonucleoside triphosphate binding	15027	2294	298	30	0.0130776	0.996819	1	101262780;109120479;101263832;101250191;101243985;101261391;101261122;101260345;101266621;101264400;101255046;543875;101268207;109119564;101243709;101251357;101256374;101255782;101244390;101253668;101260177;101263015;101257150;101243729;101246105;101259509;101244232;101268684;101252150;101244686
TE<TT	GO: Molecular Function	GO:0015405	P-P-bond-hydrolysis-driven transmembrane transporter activity	15027	175	298	3	0.0171429	0.678009	1	101261391;101260345;101260177
TE<TT	GO: Molecular Function	GO:0030554	adenyl nucleotide binding	15027	2225	298	30	0.0134831	0.994071	1	101262780;109120479;101263832;101250191;101243985;101261391;101261122;101260345;101266621;101264400;101255046;543875;101268207;109119564;101243709;101251357;101256374;101255782;101244390;101253668;101260177;101263015;101257150;101243729;101246105;101259509;101244232;101268684;101252150;101244686
TE<TT	GO: Molecular Function	GO:0032553	ribonucleotide binding	15027	2481	298	31	0.012495	0.999057	1	101262780;109120479;101263832;101250191;101243985;101265773;101261391;101261122;101260345;101266621;101264400;101255046;543875;101268207;109119564;101243709;101251357;101256374;101255782;101244390;101253668;101260177;101263015;101257150;101243729;101246105;101259509;101244232;101268684;101252150;101244686
TE<TT	GO: Molecular Function	GO:0016462	pyrophosphatase activity	15027	708	298	3	0.00423729	0.999937	1	101261391;101260345;101260177
TE<TT	GO: Molecular Function	GO:0022804	active transmembrane transporter activity	15027	387	298	10	0.0258398	0.240222	1	101261391;101251622;101260345;101267799;104644300;101249073;101265600;101260177;101246241;101249848
TE<TT	GO: Molecular Function	GO:0042626	ATPase activity, coupled to transmembrane movement of substances	15027	163	298	3	0.0184049	0.630749	1	101261391;101260345;101260177
TE<TT	GO: Molecular Function	GO:0016817	hydrolase activity, acting on acid anhydrides	15027	725	298	4	0.00551724	0.999747	1	101261391;101260345;101260177;101251482
TE<TT	GO: Molecular Function	GO:0043168	anion binding	15027	2856	298	46	0.0161064	0.954511	1	101262780;109120479;101263832;101248599;101250191;101243985;101265773;101261391;101261122;101256919;101260345;101262747;101266621;101255262;101264400;101255046;101258054;543875;101268207;109119564;101255854;101264701;101243709;101251357;101055579;101256374;101255782;778201;101263972;100874535;101244390;101253668;101265554;101260177;101263015;101257150;101254908;101243729;101246105;101259509;10124…
TE<TT	GO: Molecular Function	GO:0043167	ion binding	15027	5169	298	110	0.0212807	0.194069	1	101262780;109120479;101263832;101246865;101264425;101244812;101248599;101256076;101250191;101243985;101265773;101259447;101261391;101254427;104645742;101261122;101261512;101253729;104648118;101256919;100736504;101260345;101261765;101262747;101265559;101266621;101253427;101261825;101264574;101268663;101255262;101264400;101254339;101261478;101255046;101257867;101268153;101249864;101258081;101258054…
TE<TT	GO: Molecular Function	GO:0032559	adenyl ribonucleotide binding	15027	2220	298	30	0.0135135	0.993805	1	101262780;109120479;101263832;101250191;101243985;101261391;101261122;101260345;101266621;101264400;101255046;543875;101268207;109119564;101243709;101251357;101256374;101255782;101244390;101253668;101260177;101263015;101257150;101243729;101246105;101259509;101244232;101268684;101252150;101244686
TE<TT	GO: Molecular Function	GO:0016887	ATPase activity	15027	408	298	3	0.00735294	0.988583	1	101261391;101260345;101260177
TE<TT	GO: Molecular Function	GO:0000166	nucleotide binding	15027	2730	298	41	0.0150183	0.983343	1	101262780;109120479;101263832;101250191;101243985;101265773;101261391;101261122;101260345;101266621;101255262;101264400;101255046;543875;101268207;109119564;101255854;101264701;101243709;101251357;101055579;101256374;101255782;778201;101263972;100874535;101244390;101253668;101265554;101260177;101263015;101257150;101254908;101243729;101246105;101259509;101244232;101268684;101252150;101246685;10124…
TE<TT	GO: Molecular Function	GO:0097367	carbohydrate derivative binding	15027	2518	298	34	0.0135028	0.996399	1	101262780;109120479;101263832;101250191;101243985;101265773;101261391;101261122;101260345;101266621;101264400;101255046;544148;543875;101268207;109119564;101243709;101254548;101251357;101256374;101255782;101244390;101253668;101260177;101263015;101257150;101243729;101246105;101259509;101244232;101268684;101252150;101266770;101244686
TE<TT	GO: Molecular Function	GO:0016818	hydrolase activity, acting on acid anhydrides, in phosphorus-containing anhydrides	15027	720	298	4	0.00555556	0.999725	1	101261391;101260345;101260177;101251482
TE<TT	GO: Molecular Function	GO:0017171	serine hydrolase activity	15027	189	298	5	0.026455	0.321237	1	778308;544296;101255456;101251470;101257896
TE<TT	GO: Molecular Function	GO:0004252	serine-type endopeptidase activity	15027	124	298	5	0.0403226	0.100558	1	778308;544296;101255456;101251470;101257896
TE<TT	GO: Molecular Function	GO:0008236	serine-type peptidase activity	15027	189	298	5	0.026455	0.321237	1	778308;544296;101255456;101251470;101257896
TE<TT	GO: Molecular Function	GO:0016788	hydrolase activity, acting on ester bonds	15027	1112	298	15	0.0134892	0.960582	1	101259668;101255648;101249683;101249340;101260225;544179;101253789;101249252;101264485;101256134;101260814;101249123;101247301;101244696;101255920
TE<TT	GO: Molecular Function	GO:0016840	carbon-nitrogen lyase activity	15027	27	298	1	0.037037	0.418003	1	101253989
TE<TT	GO: Molecular Function	GO:0003690	double-stranded DNA binding	15027	241	298	3	0.0124481	0.860273	1	101267867;101244852;101248286
TE<TT	GO: Molecular Function	GO:1990837	sequence-specific double-stranded DNA binding	15027	163	298	3	0.0184049	0.630749	1	101267867;101244852;101248286
TE<TT	GO: Molecular Function	GO:0140110	transcription regulator activity	15027	823	298	20	0.0243013	0.203135	1	101259170;101257373;543712;101248880;101247461;101261987;101254651;101251778;101247380;101256855;101252051;101244852;101250863;101255770;101258522;101244400;101253907;104649075;101265734;101263881
TE<TT	GO: Molecular Function	GO:0044212	transcription regulatory region DNA binding	15027	284	298	9	0.0316901	0.112998	1	101267867;101248880;101244852;101255770;101258522;101244400;101253907;101248286;101265734
TE<TT	GO: Molecular Function	GO:0000976	transcription regulatory region sequence-specific DNA binding	15027	142	298	3	0.0211268	0.537198	1	101267867;101244852;101248286
TE<TT	GO: Molecular Function	GO:0001067	regulatory region nucleic acid binding	15027	284	298	9	0.0316901	0.112998	1	101267867;101248880;101244852;101255770;101258522;101244400;101253907;101248286;101265734
TE<TT	GO: Molecular Function	GO:0001012	RNA polymerase II regulatory region DNA binding	15027	96	298	2	0.0208333	0.570702	1	101267867;101248286
TE<TT	GO: Molecular Function	GO:0003700	DNA binding transcription factor activity	15027	726	298	20	0.0275482	0.0864578	1	101259170;101257373;543712;101248880;101247461;101261987;101254651;101251778;101247380;101256855;101252051;101244852;101250863;101255770;101258522;101244400;101253907;104649075;101265734;101263881
TE<TT	GO: Molecular Function	GO:0000977	RNA polymerase II regulatory region sequence-specific DNA binding	15027	96	298	2	0.0208333	0.570702	1	101267867;101248286
TE<TT	GO: Molecular Function	GO:0008374	O-acyltransferase activity	15027	99	298	1	0.010101	0.863244	1	101246264
TE<TT	GO: Molecular Function	GO:0052689	carboxylic ester hydrolase activity	15027	173	298	7	0.0404624	0.0571191	1	101259668;101249683;101260225;101264485;101260814;101249123;101255920
TE<TT	GO: Molecular Function	GO:0004620	phospholipase activity	15027	58	298	3	0.0517241	0.107745	1	101260225;101264485;101260814
TE<TT	GO: Molecular Function	GO:0016298	lipase activity	15027	79	298	4	0.0506329	0.0718487	1	101260225;101264485;101256134;101260814
TE<TT	GO: Molecular Function	GO:0016773	phosphotransferase activity, alcohol group as acceptor	15027	1210	298	22	0.0181818	0.696943	1	101262780;101263832;101243985;101261122;101266621;101264400;101268207;109119564;101243709;101256374;101255782;101244390;101253668;101263015;101257150;101243729;101246105;101259509;101244232;101268684;101252150;101244686
TE<TT	GO: Molecular Function	GO:0016772	transferase activity, transferring phosphorus-containing groups	15027	1597	298	26	0.0162805	0.881439	1	101262780;101263832;101243985;101261122;101266621;101264400;101252467;101268207;109119564;101243709;101254548;101251357;101256374;101255782;101244390;101265851;101253668;101263015;101257150;101243729;101246105;101259509;101244232;101268684;101252150;101244686
TE<TT	GO: Molecular Function	GO:0004672	protein kinase activity	15027	1092	298	21	0.0192308	0.591421	1	101262780;101263832;101243985;101261122;101266621;101264400;101268207;109119564;101243709;101256374;101255782;101244390;101263015;101257150;101243729;101246105;101259509;101244232;101268684;101252150;101244686
TE<TT	GO: Molecular Function	GO:0016301	kinase activity	15027	1444	298	25	0.017313	0.791874	1	101262780;101263832;101243985;101261122;101266621;101264400;101252467;101268207;109119564;101243709;101251357;101256374;101255782;101244390;101265851;101253668;101263015;101257150;101243729;101246105;101259509;101244232;101268684;101252150;101244686
TE<TT	GO: Molecular Function	GO:0008270	zinc ion binding	15027	640	298	2	0.003125	0.99997	1	109119125;101261274
TE<TT	GO: Molecular Function	GO:0140098	catalytic activity, acting on RNA	15027	358	298	2	0.00558659	0.994067	1	101253789;101254548
TE<TT	GO: Molecular Function	GO:0016410	N-acyltransferase activity	15027	75	298	1	0.0133333	0.778208	1	544254
TE<TT	GO: Molecular Function	GO:0005509	calcium ion binding	15027	244	298	3	0.0122951	0.865844	1	101262780;101256786;101246105
TE<TT	GO: Molecular Function	GO:0004674	protein serine/threonine kinase activity	15027	717	298	16	0.0223152	0.349624	1	101262780;101263832;101261122;101266621;101264400;101268207;109119564;101256374;101255782;101244390;101263015;101257150;101243729;101244232;101252150;101244686
TE<TT	GO: Molecular Function	GO:0015075	ion transmembrane transporter activity	15027	506	298	9	0.0177866	0.677227	1	101256919;101267799;101255999;104644300;101260645;101252338;101246241;101249848;543590
TE<TT	GO: Molecular Function	GO:0015318	inorganic molecular entity transmembrane transporter activity	15027	473	298	11	0.0232558	0.337852	1	101251622;101246598;101256919;101267799;101255999;104644300;101260645;101252338;101251423;101246241;101249848
TE<TT	GO: Molecular Function	GO:0008509	anion transmembrane transporter activity	15027	178	298	3	0.0168539	0.689102	1	101256919;101267799;101246241
TE<TT	GO: Molecular Function	GO:0015144	carbohydrate transmembrane transporter activity	15027	67	298	2	0.0298507	0.384702	1	101265012;104644300
TE<TT	GO: Molecular Function	GO:0000989	transcription factor activity, transcription factor binding	15027	216	298	7	0.0324074	0.138714	1	101248880;101244852;101255770;101258522;101244400;101253907;101265734
TE<TT	GO: Molecular Function	GO:0000981	RNA polymerase II transcription factor activity, sequence-specific DNA binding	15027	175	298	7	0.04	0.0600132	1	101248880;101244852;101255770;101258522;101244400;101253907;101265734
TE<TT	GO: Molecular Function	GO:0000988	transcription factor activity, protein binding	15027	227	298	7	0.030837	0.165733	1	101248880;101244852;101255770;101258522;101244400;101253907;101265734
TE<TT	GO: Molecular Function	GO:0016879	ligase activity, forming carbon-nitrogen bonds	15027	63	298	1	0.015873	0.717631	1	543875
TE<TT	GO: Molecular Function	GO:0016874	ligase activity	15027	401	298	5	0.0124688	0.902983	1	101253743;101259348;543875;101254650;101262343
TE<TT	GO: Molecular Function	GO:0008324	cation transmembrane transporter activity	15027	320	298	6	0.01875	0.612367	1	101255999;104644300;101260645;101252338;101249848;543590
TE<TT	GO: Molecular Function	GO:0046873	metal ion transmembrane transporter activity	15027	150	298	3	0.02	0.574405	1	101255999;101260645;101252338
TE<TT	GO: Molecular Function	GO:0022890	inorganic cation transmembrane transporter activity	15027	279	298	5	0.0179211	0.652159	1	101255999;104644300;101260645;101252338;101249848
TE<TT	GO: Molecular Function	GO:0015291	secondary active transmembrane transporter activity	15027	211	298	7	0.0331754	0.127203	1	101251622;101267799;104644300;101249073;101265600;101246241;101249848
TE<TT	GO: Molecular Function	GO:0015297	antiporter activity	15027	128	298	2	0.015625	0.72488	1	101265600;101249848
TE<TT	GO: Molecular Function	GO:0015238	drug transmembrane transporter activity	15027	93	298	1	0.0107527	0.84566	1	101265600
TE<TT	GO: Molecular Function	GO:0016830	carbon-carbon lyase activity	15027	99	298	2	0.020202	0.587488	1	101248599;101248320
TE<TT	GO: Molecular Function	GO:0042578	phosphoric ester hydrolase activity	15027	339	298	2	0.00589971	0.99166	1	544179;101249252
TE<TT	GO: Molecular Function	GO:0016791	phosphatase activity	15027	286	298	2	0.00699301	0.978776	1	544179;101249252
TE<TT	GO: Molecular Function	GO:0004871	signal transducer activity	15027	274	298	1	0.00364964	0.996071	1	101263832
TE<TT	GO: Molecular Function	GO:0004518	nuclease activity	15027	444	298	4	0.00900901	0.978042	1	101249340;101253789;101247301;101244696
TE<TT	GO: Molecular Function	GO:0004540	ribonuclease activity	15027	95	298	1	0.0105263	0.851758	1	101253789
TE<TT	GO: Molecular Function	GO:0016407	acetyltransferase activity	15027	125	298	1	0.008	0.919078	1	544254
TE<TT	GO: Molecular Function	GO:0008289	lipid binding	15027	182	298	4	0.021978	0.488809	1	101266879;101248237;101261742;101265675
TE<TT	GO: Molecular Function	GO:0015267	channel activity	15027	123	298	2	0.0162602	0.704311	1	101246598;101251423
TE<TT	GO: Molecular Function	GO:0015077	monovalent inorganic cation transmembrane transporter activity	15027	203	298	2	0.00985222	0.913899	1	104644300;101249848
TE<TT	GO: Molecular Function	GO:0022838	substrate-specific channel activity	15027	112	298	2	0.0178571	0.654574	1	101246598;101251423
TE<TT	GO: Molecular Function	GO:0022803	passive transmembrane transporter activity	15027	123	298	2	0.0162602	0.704311	1	101246598;101251423
TE<TT	GO: Molecular Function	GO:0001882	nucleoside binding	15027	242	298	1	0.00413223	0.992456	1	101254548
TE<TT	GO: Molecular Function	GO:0032549	ribonucleoside binding	15027	241	298	1	0.00414938	0.992301	1	101254548
TE<TT	GO: Molecular Function	GO:0004842	ubiquitin-protein transferase activity	15027	347	298	6	0.0172911	0.689266	1	101252202;101250002;104648487;101254650;101262343;101259049
TE<TT	GO: Molecular Function	GO:0019787	ubiquitin-like protein transferase activity	15027	361	298	6	0.0166205	0.724961	1	101252202;101250002;104648487;101254650;101262343;101259049
TE<TT	GO: Molecular Function	GO:0061659	ubiquitin-like protein ligase activity	15027	188	298	2	0.0106383	0.890304	1	101252202;101254650
TE<TT	GO: Molecular Function	GO:0061630	ubiquitin protein ligase activity	15027	188	298	2	0.0106383	0.890304	1	101252202;101254650
TE<TT	GO: Molecular Function	GO:0004872	receptor activity	15027	179	298	1	0.00558659	0.972868	1	101263832
TE<TT	GO: Molecular Function	GO:0004888	transmembrane signaling receptor activity	15027	146	298	1	0.00684932	0.947069	1	101263832
TE<TT	GO: Molecular Function	GO:0099600	transmembrane receptor activity	15027	146	298	1	0.00684932	0.947069	1	101263832
TE<TT	GO: Molecular Function	GO:0004675	transmembrane receptor protein serine/threonine kinase activity	15027	131	298	1	0.00763359	0.928316	1	101263832
TE<TT	GO: Molecular Function	GO:0038023	signaling receptor activity	15027	173	298	1	0.00578035	0.969359	1	101263832
TE<TT	GO: Molecular Function	GO:0019199	transmembrane receptor protein kinase activity	15027	132	298	1	0.00757576	0.92975	1	101263832
TE<TT	GO: Molecular Function	GO:0060089	molecular transducer activity	15027	197	298	1	0.00507614	0.981168	1	101263832
TE<TT	GO: Molecular Function	GO:0031625	ubiquitin protein ligase binding	15027	68	298	2	0.0294118	0.391745	1	101252202;104646546
TE<TT	GO: Molecular Function	GO:0044389	ubiquitin-like protein ligase binding	15027	68	298	2	0.0294118	0.391745	1	101252202;104646546
TE<TT	GO: Molecular Function	GO:0009055	electron transfer activity	15027	177	298	4	0.0225989	0.467273	1	101252269;101266472;101245963;109120010
TE<TT	GO: Molecular Function	GO:0051536	iron-sulfur cluster binding	15027	124	298	1	0.00806452	0.917427	1	101266472
TE<TT	GO: Molecular Function	GO:0051540	metal cluster binding	15027	124	298	1	0.00806452	0.917427	1	101266472
TE<TT	GO: Molecular Function	GO:0071949	FAD binding	15027	21	298	1	0.047619	0.343556	1	778201
TE<TT	GO: Molecular Function	GO:0010181	FMN binding	15027	31	298	1	0.0322581	0.462897	1	101265773
TE<TT	GO: Molecular Function	GO:0016703	oxidoreductase activity, acting on single donors with incorporation of molecular oxygen, incorporation of one atom of oxygen (internal monooxygenases or internal mixed function oxidases)	15027	6	298	1	0.166667	0.113258	1	101251627
TE<TT	GO: Molecular Function	GO:0051537	2 iron, 2 sulfur cluster binding	15027	46	298	1	0.0217391	0.60259	1	101266472
TE<TT	GO: Molecular Function	GO:0016701	oxidoreductase activity, acting on single donors with incorporation of molecular oxygen	15027	55	298	3	0.0545455	0.0955429	1	101254427;101251627;101263535
TE<TT	GO: Molecular Function	GO:0004519	endonuclease activity	15027	377	298	4	0.0106101	0.943858	1	101249340;101253789;101247301;101244696
TE<TT	GO: Molecular Function	GO:0030234	enzyme regulator activity	15027	300	298	6	0.02	0.549218	1	543953;101266528;101244562;101261398;101249997;101255468
TE<TT	GO: Molecular Function	GO:0004857	enzyme inhibitor activity	15027	169	298	6	0.035503	0.12018	1	543953;101266528;101244562;101261398;101249997;101255468
TE<TT	GO: Molecular Function	GO:0015078	hydrogen ion transmembrane transporter activity	15027	141	298	2	0.0141844	0.772765	1	104644300;101249848
TE<TT	GO: Molecular Function	GO:0004867	serine-type endopeptidase inhibitor activity	15027	30	298	2	0.0666667	0.118739	1	543953;101266528
TE<TT	GO: Molecular Function	GO:0015932	nucleobase-containing compound transmembrane transporter activity	15027	37	298	1	0.027027	0.523848	1	101261546
TE<TT	GO: Molecular Function	GO:0016779	nucleotidyltransferase activity	15027	140	298	1	0.00714286	0.94024	1	101254548
TE<TT	GO: Molecular Function	GO:0008238	exopeptidase activity	15027	92	298	1	0.0108696	0.842518	1	101251470
TE<TT	GO: Molecular Function	GO:0070008	serine-type exopeptidase activity	15027	50	298	1	0.02	0.633283	1	101251470
TE<TT	GO: Molecular Function	GO:0016836	hydro-lyase activity	15027	64	298	1	0.015625	0.723255	1	543675
TE<TT	GO: Molecular Function	GO:0051119	sugar transmembrane transporter activity	15027	59	298	2	0.0338983	0.327233	1	101265012;104644300
TE<TT	GO: Molecular Function	GO:0004521	endoribonuclease activity	15027	70	298	1	0.0142857	0.754726	1	101253789
TE<TT	GO: Molecular Function	GO:0008080	N-acetyltransferase activity	15027	66	298	1	0.0151515	0.734168	1	544254
TE<TT	GO: Molecular Function	GO:0005507	copper ion binding	15027	94	298	2	0.0212766	0.559241	1	101261512;101263212
TE<TT	GO: Molecular Function	GO:0016722	oxidoreductase activity, oxidizing metal ions	15027	47	298	2	0.0425532	0.23895	1	101261512;101263212
TE<TT	GO: Molecular Function	GO:0004190	aspartic-type endopeptidase activity	15027	108	298	2	0.0185185	0.634906	1	101244399;101244101
TE<TT	GO: Molecular Function	GO:0070001	aspartic-type peptidase activity	15027	108	298	2	0.0185185	0.634906	1	101244399;101244101
TE<TT	GO: Molecular Function	GO:0003951	NAD+ kinase activity	15027	15	298	1	0.0666667	0.259623	1	101253668
TE<TT	GO: Molecular Function	GO:0030145	manganese ion binding	15027	39	298	1	0.025641	0.542592	1	101253729
TE<TT	GO: Molecular Function	GO:0045735	nutrient reservoir activity	15027	48	298	1	0.0208333	0.618244	1	101253729
TE<TT	GO: Molecular Function	GO:0050113	inositol oxygenase activity	15027	5	298	1	0.2	0.0953116	1	101254427
TE<TT	GO: Molecular Function	GO:0004650	polygalacturonase activity	15027	53	298	2	0.0377358	0.283207	1	101258597;101263946
TE<TT	GO: Molecular Function	GO:0016891	endoribonuclease activity, producing 5'-phosphomonoesters	15027	56	298	1	0.0178571	0.674949	1	101253789
TE<TT	GO: Molecular Function	GO:0016893	endonuclease activity, active with either ribo- or deoxyribonucleic acids and producing 5'-phosphomonoesters	15027	61	298	1	0.0163934	0.706041	1	101253789
TE<TT	GO: Molecular Function	GO:0015294	solute:cation symporter activity	15027	39	298	1	0.025641	0.542592	1	104644300
TE<TT	GO: Molecular Function	GO:0015293	symporter activity	15027	43	298	1	0.0232558	0.577902	1	104644300
TE<TT	GO: Molecular Function	GO:0005402	cation:sugar symporter activity	15027	34	298	1	0.0294118	0.494286	1	104644300
TE<TT	GO: Molecular Function	GO:0015295	solute:proton symporter activity	15027	37	298	1	0.027027	0.523848	1	104644300
TE<TT	GO: Molecular Function	GO:0005351	sugar:proton symporter activity	15027	34	298	1	0.0294118	0.494286	1	104644300
[truncated: 157 more rows]

## Sheet: TP vs TT
Table S4b GO and KEGG enrichment analysis of the DEGs in TP/TT grafting comparison
Classification	Type	ID	Description	Number of total genes involved in terms/pathways	Number of genes in target terms/pathways	Number of DEGs	Number of DEGs in target terms/pathways	Rich ratio	p value	q value	Genes
TP>TT	GO: Biological Process	GO:0004866	endopeptidase inhibitor activity	11325	15	475	9	0.6	1.49017e-09	5.62425e-06	109118727;101248138;101265677;101248423;101247857;101265368;101266562;101246961;101254438
TP>TT	GO: Biological Process	GO:0061134	peptidase regulator activity	11325	16	475	9	0.5625	3.28011e-09	5.62425e-06	109118727;101248138;101265677;101248423;101247857;101265368;101266562;101246961;101254438
TP>TT	GO: Biological Process	GO:0004867	serine-type endopeptidase inhibitor activity	11325	12	475	8	0.666667	3.85751e-09	5.62425e-06	101248138;101265677;101248423;101247857;101265368;101266562;101246961;101254438
TP>TT	GO: Biological Process	GO:0030414	peptidase inhibitor activity	11325	15	475	8	0.533333	4.48396e-08	4.90321e-05	109118727;101248138;101248423;101247857;101265368;101266562;101246961;101254438
TP>TT	GO: Biological Process	GO:0004857	enzyme inhibitor activity	11325	16	475	8	0.5	8.63992e-08	7.5582e-05	109118727;101248138;101265677;101248423;101247857;101265368;101266562;101254438
TP>TT	GO: Biological Process	GO:0043565	sequence-specific DNA binding	11325	24	475	9	0.375	2.77422e-07	0.000202241	101260286;101251122;104646037;101250172;104645849;101257823;101251993;101253982;109119578
TP>TT	GO: Biological Process	GO:0030234	enzyme regulator activity	11325	29	475	9	0.310345	1.76119e-06	0.00110049	109118727;101248138;101265677;101248423;101247857;101265368;101266562;101246961;101254438
TP>TT	GO: Biological Process	GO:0061135	endopeptidase regulator activity	11325	13	475	6	0.461538	7.03978e-06	0.003849	109118727;101265677;101248423;101247857;101266562;101246961
TP>TT	GO: Biological Process	GO:0010876	lipid localization	11325	74	475	13	0.175676	1.06053e-05	0.00515416	544066;101266879;101261742;544034;101261449;101263398;101257015;101254307;101267363;101266080;101265675;101246743;101259407
TP>TT	GO: Biological Process	GO:0006869	lipid transport	11325	59	475	11	0.186441	2.83772e-05	0.0124122	544066;101266879;101261742;544034;101261449;101257015;101254307;101267363;101266080;101265675;101246743
TP>TT	GO: Biological Process	GO:0009611	response to wounding	11325	60	475	11	0.183333	3.34558e-05	0.0133032	109118727;101248138;101265677;101248423;101247857;101265368;101266562;101246961;543954;101254438;101264841
TP>TT	GO: Biological Process	GO:0098772	molecular function regulator	11325	32	475	8	0.25	3.89883e-05	0.0142112	109118727;101248138;101265677;101248423;101265368;101246961;101265108;101254438
TP>TT	GO: Biological Process	GO:0061135	endopeptidase regulator activity	11325	3	475	3	1	7.33388e-05	0.0246757	101248138;101265368;101254438
TP>TT	GO: Biological Process	GO:0032502	developmental process	11325	796	475	54	0.0678392	0.00028349	0.077499	104649494;101253625;101245638;544200;101253038;101253030;101251673;101263398;104646779;101255592;104646777;101247056;101254720;101055558;543703;101245826;101250764;544090;778292;101244852;544007;101244627;101247504;104646778;101253025;101266136;101267601;101255770;101253977;101251580;101246669;101248738;100736493;104646730;101245994;101262486;101243701;101245208;101263406;778200;101261154;1012677…
TP>TT	GO: Biological Process	GO:0046942	carboxylic acid transport	11325	75	475	11	0.146667	0.000271252	0.077499	101243900;101252966;101267002;101267241;101245417;101264793;101263188;101256556;101247830;101250722;101266946
TP>TT	GO: Biological Process	GO:0015849	organic acid transport	11325	75	475	11	0.146667	0.000271252	0.077499	101243900;101252966;101267002;101267241;101245417;101264793;101263188;101256556;101247830;101250722;101266946
TP>TT	GO: Biological Process	GO:0032501	multicellular organismal process	11325	670	475	47	0.0701493	0.000341249	0.0878013	101253625;101245638;544200;101253038;101253030;101263398;104646779;101255592;104646777;101260054;101247056;101264400;101254720;101055558;101261889;101245826;544090;778292;544007;101244627;101247504;104646778;101253025;101266136;101253977;101251580;101246669;101248738;100736493;104646730;101262282;101254732;101263406;778200;101261154;101265746;101267723;101252772;100037489;101255362;101261338;1012…
TP>TT	GO: Biological Process	GO:0006820	anion transport	11325	122	475	14	0.114754	0.000578655	0.140613	101243900;101252966;101267002;101251622;101267241;101249604;101245417;101264793;101263188;101257524;101256556;101247830;101250722;101266946
TP>TT	GO: Biological Process	GO:0015711	organic anion transport	11325	86	475	11	0.127907	0.000895454	0.206143	101243900;101252966;101267002;101267241;101245417;101264793;101263188;101256556;101247830;101250722;101266946
TP>TT	GO: Biological Process	GO:0019748	secondary metabolic process	11325	253	475	22	0.0869565	0.000974277	0.213074	104649441;101255092;101247511;101254980;101260582;101262425;101254798;100037735;101267703;101267987;101254669;101258162;101251481;101254668;101264876;101250053;101246558;101266963;101260469;101260651;101266972;101265084
TP>TT	GO: Biological Process	GO:0006865	amino acid transport	11325	50	475	8	0.16	0.00102586	0.213671	101252966;101267002;101267241;101245417;101264793;101263188;101247830;101266946
TP>TT	GO: Biological Process	GO:0003333	amino acid transmembrane transport	11325	40	475	7	0.175	0.00122269	0.222835	101252966;101267002;101267241;101245417;101264793;101263188;101266946
TP>TT	GO: Biological Process	GO:0006012	galactose metabolic process	11325	20	475	5	0.25	0.00116721	0.222835	101267552;101260513;100316891;101254509;544174
TP>TT	GO: Biological Process	GO:0009415	response to water	11325	76	475	10	0.131579	0.00121799	0.222835	101259487;101244852;101253025;544056;101268052;543564;101266765;544174;100736451;101264841
TP>TT	GO: Biological Process	GO:0007275	multicellular organism development	11325	564	475	39	0.0691489	0.00142586	0.249469	101253625;101245638;544200;101253038;101253030;101263398;104646779;101255592;104646777;101247056;101254720;101055558;101245826;544090;778292;544007;101244627;101247504;104646778;101253025;101266136;101253977;101251580;101246669;101248738;100736493;104646730;101263406;778200;101261154;101267723;101252772;100037489;101255362;101261338;101267565;101251676;101258862;101259407
TP>TT	GO: Biological Process	GO:0097659	nucleic acid-templated transcription	11325	1044	475	63	0.0603448	0.00190651	0.294249	101264826;101264838;544076;101263899;100736459;101260286;101261388;101251122;101257376;101246862;100736518;101267882;101264530;101255580;104646151;101245481;101260455;101248770;101254521;101265210;104646037;101261342;101250172;101257027;101256080;101265384;101255705;101256693;101263697;101256855;101258539;101246721;100529136;109120329;101245636;104645849;101245957;101251632;101265792;101247735;10…
TP>TT	GO: Biological Process	GO:0006351	transcription, DNA-templated	11325	1044	475	63	0.0603448	0.00190651	0.294249	101264826;101264838;544076;101263899;100736459;101260286;101261388;101251122;101257376;101246862;100736518;101267882;101264530;101255580;104646151;101245481;101260455;101248770;101254521;101265210;104646037;101261342;101250172;101257027;101256080;101265384;101255705;101256693;101263697;101256855;101258539;101246721;100529136;109120329;101245636;104645849;101245957;101251632;101265792;101247735;10…
TP>TT	GO: Biological Process	GO:0032774	RNA biosynthetic process	11325	1045	475	63	0.0602871	0.00195089	0.294249	101264826;101264838;544076;101263899;100736459;101260286;101261388;101251122;101257376;101246862;100736518;101267882;101264530;101255580;104646151;101245481;101260455;101248770;101254521;101265210;104646037;101261342;101250172;101257027;101256080;101265384;101255705;101256693;101263697;101256855;101258539;101246721;100529136;109120329;101245636;104645849;101245957;101251632;101265792;101247735;10…
TP>TT	GO: Biological Process	GO:0017171	serine hydrolase activity	11325	22	475	5	0.227273	0.0018498	0.294249	101262969;101260582;101245826;101263259;101262716
TP>TT	GO: Biological Process	GO:0098656	anion transmembrane transport	11325	70	475	9	0.128571	0.00248775	0.362713	101252966;101267002;101267241;101249604;101245417;101264793;101263188;101257524;101266946
TP>TT	GO: Biological Process	GO:0009409	response to cold	11325	71	475	9	0.126761	0.0027458	0.374747	101263398;101259487;544056;543564;101250893;101266765;544174;101264841;101259407
TP>TT	GO: Biological Process	GO:1903825	organic acid transmembrane transport	11325	46	475	7	0.152174	0.00282731	0.374747	101252966;101267002;101267241;101245417;101264793;101263188;101266946
TP>TT	GO: Biological Process	GO:1905039	carboxylic acid transmembrane transport	11325	46	475	7	0.152174	0.00282731	0.374747	101252966;101267002;101267241;101245417;101264793;101263188;101266946
TP>TT	GO: Biological Process	GO:0004620	phospholipase activity	11325	16	475	4	0.25	0.00371873	0.439614	101247979;101243853;101268830;101248261
TP>TT	GO: Biological Process	GO:0070008	serine-type exopeptidase activity	11325	16	475	4	0.25	0.00371873	0.439614	101262969;101260582;101263259;101262716
TP>TT	GO: Biological Process	GO:0004180	carboxypeptidase activity	11325	16	475	4	0.25	0.00371873	0.439614	101262969;101260582;101263259;101262716
TP>TT	GO: Biological Process	GO:0009414	response to water deprivation	11325	74	475	9	0.121622	0.00364887	0.439614	101259487;101244852;101253025;544056;543564;101266765;544174;100736451;101264841
TP>TT	GO: Biological Process	GO:0009791	post-embryonic development	11325	267	475	21	0.0786517	0.00422971	0.486862	101253625;544200;101253038;101253030;101263398;101255592;101247056;101055558;101247504;101253025;101253977;101251580;101246669;101248738;100736493;778200;101255362;101261338;101267565;101258862;101259407
TP>TT	GO: Biological Process	GO:0090697	post-embryonic plant organ morphogenesis	11325	27	475	5	0.185185	0.00477187	0.535183	101253625;101253030;100736493;101255362;101261338
TP>TT	GO: Biological Process	GO:0010325	raffinose family oligosaccharide biosynthetic process	11325	3	475	2	0.666667	0.00512022	0.54624	101253625;100736493
TP>TT	GO: Biological Process	GO:0050826	response to freezing	11325	9	475	3	0.333333	0.0050966	0.54624	101263398;101250893;101259407
TP>TT	GO: Biological Process	GO:0044550	secondary metabolite biosynthetic process	11325	173	475	15	0.0867052	0.00613065	0.638464	104649441;101255092;101247511;101254980;101254798;101267703;101267987;101254669;101258162;101254668;101264876;101246558;101266963;101260469;101265084
TP>TT	GO: Biological Process	GO:0048856	anatomical structure development	11325	619	475	39	0.0630048	0.00705164	0.7173	101253625;101245638;544200;101253038;101253030;101263398;104646779;101255592;104646777;101247056;101254720;101055558;101245826;544090;778292;544007;101244627;101247504;104646778;101253025;101266136;101253977;101251580;101246669;101248738;100736493;104646730;101263406;778200;101261154;101267723;101252772;100037489;101255362;101261338;101267565;101251676;101258862;101259407
TP>TT	GO: Biological Process	GO:0090696	post-embryonic plant organ development	11325	32	475	5	0.15625	0.0100263	0.770982	101253625;101253030;100736493;101255362;101261338
TP>TT	GO: Biological Process	GO:0010154	fruit development	11325	134	475	12	0.0895522	0.0105759	0.770982	101253038;101263398;101255592;101247056;101055558;544090;778292;101253025;101248738;778200;101267565;101259407
TP>TT	GO: Biological Process	GO:0016053	organic acid biosynthetic process	11325	306	475	22	0.0718954	0.00974221	0.770982	101252875;544200;101262858;109119067;543875;101244691;101268230;101244293;101261722;101254608;101253958;101256422;101257892;101248619;543983;101257177;101251085;101267279;543994;101247830;543818;101244614
TP>TT	GO: Biological Process	GO:0046394	carboxylic acid biosynthetic process	11325	306	475	22	0.0718954	0.00974221	0.770982	101252875;544200;101262858;109119067;543875;101244691;101268230;101244293;101261722;101254608;101253958;101256422;101257892;101248619;543983;101257177;101251085;101267279;543994;101247830;543818;101244614
TP>TT	GO: Biological Process	GO:0006970	response to osmotic stress	11325	115	475	11	0.0956522	0.00881134	0.770982	101255592;543981;101265384;101244852;101248738;543564;101247830;778261;101266765;100736441;101264841
TP>TT	GO: Biological Process	GO:0052689	carboxylic ester hydrolase activity	11325	4	475	2	0.5	0.00995626	0.770982	101247979;101266402
TP>TT	GO: Biological Process	GO:0016298	lipase activity	11325	21	475	4	0.190476	0.0103606	0.770982	101247979;101268830;101248261;101243861
TP>TT	GO: Biological Process	GO:0052655	L-valine transaminase activity	11325	4	475	2	0.5	0.00995626	0.770982	101254608;101251085
TP>TT	GO: Biological Process	GO:0034220	ion transmembrane transport	11325	201	475	16	0.079602	0.0105004	0.770982	101252966;101267002;101267241;101249604;101250514;101245417;101246023;101264793;101247873;101253031;101263188;101257524;543564;101251154;778261;101266946
TP>TT	GO: Biological Process	GO:0009750	response to fructose	11325	4	475	2	0.5	0.00995626	0.770982	543875;101259682
TP>TT	GO: Biological Process	GO:0009937	regulation of gibberellic acid mediated signaling pathway	11325	11	475	3	0.272727	0.00940332	0.770982	101253625;101265384;100736493
TP>TT	GO: Biological Process	GO:0003700	DNA binding transcription factor activity	11325	21	475	4	0.190476	0.0103606	0.770982	101260286;101250172;101251993;101253982
TP>TT	GO: Biological Process	GO:0008289	lipid binding	11325	11	475	3	0.272727	0.00940332	0.770982	101261449;101257015;101254307
TP>TT	GO: Biological Process	GO:0005199	structural constituent of cell wall	11325	4	475	2	0.5	0.00995626	0.770982	104645209;101249726
TP>TT	GO: Biological Process	GO:0016846	carbon-sulfur lyase activity	11325	11	475	3	0.272727	0.00940332	0.770982	778292;101246650;101262678
TP>TT	GO: Biological Process	GO:0006561	proline biosynthetic process	11325	4	475	2	0.5	0.00995626	0.770982	101244293;101247830
TP>TT	GO: Biological Process	GO:0098772	molecular function regulator	11325	4	475	2	0.5	0.00995626	0.770982	101247857;101266562
TP>TT	GO: Biological Process	GO:0022414	reproductive process	11325	406	475	27	0.0665025	0.012094	0.850631	101253625;544200;101253038;101263398;101255592;101260054;101247056;101264400;101055558;101261889;544090;778292;101253025;101246669;101256439;101248738;100736493;101262282;101254732;101247647;778200;101265746;101255362;101267565;109119587;101251513;101259407
TP>TT	GO: Biological Process	GO:0008236	serine-type peptidase activity	11325	22	475	4	0.181818	0.0122519	0.850631	101262969;101260582;101263259;101262716
TP>TT	GO: Biological Process	GO:0048444	floral organ morphogenesis	11325	12	475	3	0.25	0.0121525	0.850631	101253625;100736493;101255362
TP>TT	GO: Biological Process	GO:0000003	reproduction	11325	408	475	27	0.0661765	0.012837	0.865163	101253625;544200;101253038;101263398;101255592;101260054;101247056;101264400;101055558;101261889;544090;778292;101253025;101246669;101256439;101248738;100736493;101262282;101254732;101247647;778200;101265746;101255362;101267565;109119587;101251513;101259407
TP>TT	GO: Biological Process	GO:0006811	ion transport	11325	389	475	26	0.066838	0.0128568	0.865163	101243900;101252966;101263695;101267002;101251622;101267241;101249604;101250514;101245417;101261297;101246023;101264793;101247873;101253031;101263188;101257524;101256556;101261619;101249198;543564;101251154;101247830;101250722;778261;101266946;104648124
TP>TT	GO: Biological Process	GO:0003677	DNA binding	11325	92	475	9	0.0978261	0.0148405	0.881348	101260286;101251122;104646037;101250172;101256080;101257823;101251993;101253982;109119578
TP>TT	GO: Biological Process	GO:0048608	reproductive structure development	11325	227	475	17	0.0748899	0.0149684	0.881348	101253625;544200;101253038;101263398;101255592;101247056;101055558;544090;778292;101253025;101246669;101248738;100736493;778200;101255362;101267565;101259407
TP>TT	GO: Biological Process	GO:0061458	reproductive system development	11325	227	475	17	0.0748899	0.0149684	0.881348	101253625;544200;101253038;101263398;101255592;101247056;101055558;544090;778292;101253025;101246669;101248738;100736493;778200;101255362;101267565;101259407
TP>TT	GO: Biological Process	GO:0001101	response to acid chemical	11325	243	475	18	0.0740741	0.013882	0.881348	544200;101255592;543981;101259487;101247056;101265384;101244852;101253025;544056;101268052;101257892;101261579;543564;101266765;544174;100736451;101264841;101258862
TP>TT	GO: Biological Process	GO:0008970	phosphatidylcholine 1-acylhydrolase activity	11325	13	475	3	0.230769	0.0153138	0.881348	101247979;101243853;101248261
TP>TT	GO: Biological Process	GO:0016787	hydrolase activity	11325	472	475	30	0.0635593	0.0152212	0.881348	101247979;101262969;101260268;101254393;101266402;101243853;104649714;104649486;101254204;101260582;101248812;543853;101245826;101262373;101254849;101268830;101245051;101244774;101259229;101263259;101247857;101257177;101243861;101246867;101262716;543804;101247078;101253124;101258907;101258705
TP>TT	GO: Biological Process	GO:0071805	potassium ion transmembrane transport	11325	13	475	3	0.230769	0.0153138	0.881348	101246023;543564;778261
TP>TT	GO: Biological Process	GO:0071804	cellular potassium ion transport	11325	13	475	3	0.230769	0.0153138	0.881348	101246023;543564;778261
TP>TT	GO: Biological Process	GO:0045454	cell redox homeostasis	11325	140	475	12	0.0857143	0.0146269	0.881348	101251465;101267713;101244989;101250592;101247308;101244843;101251175;101251885;101265882;101252183;101251278;101251769
TP>TT	GO: Biological Process	GO:0048544	recognition of pollen	11325	77	475	8	0.103896	0.015073	0.881348	101260054;101264400;101261889;101262282;101254732;101265746;109119587;101251513
TP>TT	GO: Biological Process	GO:0008037	cell recognition	11325	77	475	8	0.103896	0.015073	0.881348	101260054;101264400;101261889;101262282;101254732;101265746;109119587;101251513
TP>TT	GO: Biological Process	GO:0008643	carbohydrate transport	11325	78	475	8	0.102564	0.0162016	0.908538	101258901;101253030;101263002;101255592;101255412;101247255;101264697;101261239
TP>TT	GO: Biological Process	GO:0010344	seed oilbody biogenesis	11325	5	475	2	0.4	0.0161349	0.908538	101263398;101259407
TP>TT	GO: Biological Process	GO:0008233	peptidase activity	11325	110	475	10	0.0909091	0.0170085	0.94171	101262969;101260582;543853;101245826;101262373;101248423;101263259;101247857;101262716;101253124
TP>TT	GO: Biological Process	GO:0006950	response to stress	11325	1262	475	68	0.0538827	0.0173221	0.947088	101246420;104645409;101245844;544187;101253684;101253759;104647205;109118727;544000;101250658;101246396;101263398;101256122;101244951;101248138;101266929;101255592;543981;101259487;109120527;101244389;101248973;101265384;101258366;543875;101257556;101248869;101244852;543574;100134875;101265677;101245051;100135703;101246220;101247808;101253025;544056;101268052;101248423;101256409;101247857;1012590…
TP>TT	GO: Biological Process	GO:0008152	metabolic process	11325	7329	475	279	0.0380679	0.997506	1	101247979;101264826;101252875;101264838;101262969;544076;101253625;101260268;101263899;100736459;101260286;104649441;101254393;101266402;101261388;101265900;101265652;101258329;101268447;101255092;544200;101243853;101253684;543667;101251122;101247511;101257376;101246862;101246264;101263201;101265742;104644463;101258941;101252753;100736518;101245007;104649714;543736;101245039;101267882;101249782;1…
TP>TT	GO: Biological Process	GO:0032259	methylation	11325	112	475	4	0.0357143	0.69698	1	101253848;101255191;101260175;101262216
TP>TT	GO: Biological Process	GO:0009987	cellular process	11325	7879	475	262	0.033253	1	1	104649494;101264826;101252875;101264838;101262969;544076;101263899;100736459;101260286;101266402;101261388;101258329;101245844;101268447;544158;544200;101253684;543667;101258246;101263695;101251122;104647205;101257376;101246862;101246264;101263201;101265742;104644463;101263597;101252753;100736518;101245135;101245027;101245007;101267882;101249782;101264530;101251673;104649486;101251465;101255580;1…
TP>TT	GO: Biological Process	GO:0009056	catabolic process	11325	1272	475	54	0.0424528	0.484158	1	101262969;101253625;101260268;101268447;101253684;104644463;101245007;101244951;101254204;109120668;101248973;101262425;101260057;543853;100037735;101252301;101262548;101262373;544090;101260986;104646735;101252505;101250193;101267042;101260687;101244774;101246220;101260762;101251481;101263259;100301922;101248283;101260393;100736493;101258529;101266973;101250053;101262716;543804;101247078;10125312…
TP>TT	GO: Biological Process	GO:0006979	response to oxidative stress	11325	231	475	9	0.038961	0.637468	1	101253684;101246396;101244951;543981;101248973;101258366;101246220;101258529;101265882
TP>TT	GO: Biological Process	GO:0042221	response to chemical	11325	800	475	31	0.03875	0.706085	1	544200;104645436;101255592;543981;101259487;101247056;101265384;101255252;543875;100037735;101244852;100529136;101253025;544056;101268052;101257892;101261579;101248738;101260207;543564;101257321;101250053;101247830;101265882;101266972;101266765;544174;100736451;101264841;101258862;101259682
TP>TT	GO: Biological Process	GO:0000302	response to reactive oxygen species	11325	46	475	1	0.0217391	0.861239	1	543981
TP>TT	GO: Biological Process	GO:0042743	hydrogen peroxide metabolic process	11325	113	475	6	0.0530973	0.337156	1	101253684;101244951;101248973;100134875;101246220;101258529
TP>TT	GO: Biological Process	GO:0033554	cellular response to stress	11325	436	475	10	0.0229358	0.989389	1	101255592;543981;543875;101244852;101245051;100135703;101256439;101265882;544174;101264841
TP>TT	GO: Biological Process	GO:0034599	cellular response to oxidative stress	11325	56	475	2	0.0357143	0.687448	1	543981;101265882
TP>TT	GO: Biological Process	GO:0051716	cellular response to stimulus	11325	1240	475	36	0.0290323	0.995167	1	101258329;101245844;544200;101265742;101266929;101255592;543981;101254270;101263486;101265384;101262397;543875;101256534;101257732;101244852;100529136;109120329;100134875;101249257;101245051;100135703;101247808;101245957;101257892;101259056;101261579;101256439;100301922;101254406;101257017;101265641;101265882;101268860;544174;101264841;101258862
TP>TT	GO: Biological Process	GO:0042737	drug catabolic process	11325	238	475	9	0.0378151	0.672373	1	101253684;101245007;101244951;101248973;544090;101246220;101258529;101266973;109119119
TP>TT	GO: Biological Process	GO:0051187	cofactor catabolic process	11325	133	475	5	0.037594	0.661135	1	101253684;101244951;101248973;101246220;101258529
TP>TT	GO: Biological Process	GO:0042744	hydrogen peroxide catabolic process	11325	110	475	5	0.0454545	0.492324	1	101253684;101244951;101248973;101246220;101258529
TP>TT	GO: Biological Process	GO:0044237	cellular metabolic process	11325	5948	475	185	0.0311029	1	1	101264826;101252875;101264838;101262969;544076;101263899;100736459;101260286;101266402;101261388;101258329;101268447;544200;101253684;543667;101251122;101257376;101246862;101246264;101263201;101265742;104644463;101252753;100736518;101245007;101267882;101249782;101264530;101255580;104646151;101245481;101244951;109120134;101260455;101248770;101254270;101254521;101253361;101265210;104646037;10126285…
TP>TT	GO: Biological Process	GO:0044248	cellular catabolic process	11325	1027	475	36	0.0350536	0.894183	1	101262969;101268447;101253684;104644463;101245007;101244951;101248973;101262425;100037735;544090;101260986;104646735;101252505;101267042;101260687;101246220;101260762;101251481;101263259;101248283;101260393;101258529;101266973;101250053;101262716;100134890;109119119;104649456;101251645;101263123;101260651;101266972;104645861;100736451;101261255;101264841
TP>TT	GO: Biological Process	GO:0070887	cellular response to chemical stimulus	11325	301	475	11	0.0365449	0.723252	1	544200;101255592;543981;101265384;100529136;101257892;101261579;101265882;544174;101264841;101258862
TP>TT	GO: Biological Process	GO:0051186	cofactor metabolic process	11325	452	475	10	0.0221239	0.992874	1	101253684;101244951;101248973;100037735;100134875;101246220;101258529;101250053;101260469;101266972
TP>TT	GO: Biological Process	GO:0050896	response to stimulus	11325	2391	475	104	0.0434964	0.352716	1	101246420;104645409;101258329;101245844;544187;544200;101253684;101253759;104647205;101265742;109118727;544000;104645436;101250658;101246396;101263398;101256122;101244951;101248138;101266929;101255592;543981;101259487;101254270;109120527;101244389;101248973;101263486;101247056;101265384;101258366;101255252;101254798;101262397;543875;100037735;101257556;101256534;101248869;101257732;101244852;1012…
TP>TT	GO: Biological Process	GO:0017144	drug metabolic process	11325	475	475	13	0.0273684	0.96549	1	101253684;101245007;101244951;101248973;544090;100134875;101244293;101246220;101248619;101258529;101266973;101264898;109119119
TP>TT	GO: Biological Process	GO:1901700	response to oxygen-containing compound	11325	333	475	20	0.0600601	0.06787	1	544200;101255592;543981;101259487;101247056;101265384;543875;101244852;101253025;544056;101268052;101257892;101261579;543564;101266765;544174;100736451;101264841;101258862;101259682
TP>TT	GO: Biological Process	GO:0072593	reactive oxygen species metabolic process	11325	123	475	6	0.0487805	0.412595	1	101253684;101244951;101248973;100134875;101246220;101258529
TP>TT	GO: Biological Process	GO:0010467	gene expression	11325	2036	475	71	0.0348723	0.967753	1	101264826;101264838;544076;101263899;100736459;101260286;101261388;543667;101251122;101257376;101246862;100736518;101267882;101264530;101255580;104646151;101245481;101260455;101248770;101254521;101265210;104646037;101261342;101250172;101257027;101256080;101265384;101255705;101256693;101263697;101256855;101258539;101246721;100529136;109120329;101267042;101245636;104645849;101245957;101251632;10126…
TP>TT	GO: Biological Process	GO:0009058	biosynthetic process	11325	3016	475	129	0.0427719	0.413167	1	101264826;101252875;101264838;544076;101253625;101263899;100736459;101260286;104649441;101261388;101265900;101265652;101255092;544200;543667;101251122;101247511;101257376;101246862;101246264;100736518;101267882;101249782;101264530;101255580;104646151;101245481;101254980;101260455;101248770;101254521;101253361;101265210;104646037;101262858;101257357;101261342;101250172;101257027;101256080;10911906…
TP>TT	GO: Biological Process	GO:1901362	organic cyclic compound biosynthetic process	11325	1450	475	75	0.0517241	0.0299602	1	101264826;101264838;544076;101263899;100736459;101260286;101261388;101265652;101251122;101257376;101246862;100736518;101267882;101264530;101255580;104646151;101245481;101260455;101248770;101254521;101265210;104646037;101261342;101250172;101257027;101256080;101254720;101265384;101254798;101255705;101256693;101263697;101256855;101258539;101246721;100529136;109120329;101244293;101245636;104645849;10…
TP>TT	GO: Biological Process	GO:0006725	cellular aromatic compound metabolic process	11325	2909	475	84	0.0288759	0.999991	1	101264826;101264838;544076;101263899;100736459;101260286;101261388;101251122;101257376;101246862;101263201;100736518;101267882;101264530;101255580;104646151;101245481;109120134;101260455;101248770;101254521;101265210;104646037;101261342;101250172;101257027;101256080;101265384;101262425;101254798;101255705;101256693;101263697;101256855;101258539;101246721;100529136;109120329;104649000;101245636;10…
TP>TT	GO: Biological Process	GO:0044238	primary metabolic process	11325	5928	475	209	0.0352564	0.999917	1	101247979;101264826;101252875;101264838;101262969;544076;101253625;101263899;100736459;101260286;101266402;101261388;101265652;101258329;101268447;544200;101243853;543667;101251122;101257376;101246862;101246264;101263201;101265742;104644463;100736518;101245007;104649714;543736;101267882;101249782;101264530;101255580;104646151;101245481;109120134;101254204;101260455;101267552;101248770;101254270;1…
TP>TT	GO: Biological Process	GO:1901576	organic substance biosynthetic process	11325	2742	475	111	0.0404814	0.686712	1	101264826;101252875;101264838;544076;101253625;101263899;100736459;101260286;101261388;101265652;544200;543667;101251122;101257376;101246862;101246264;100736518;101267882;101249782;101264530;101255580;104646151;101245481;101260455;101248770;101254521;101253361;101265210;104646037;101262858;101257357;101261342;101250172;101257027;101256080;109119067;101254720;101265384;101254798;543875;101255705;1…
TP>TT	GO: Biological Process	GO:0090304	nucleic acid metabolic process	11325	2346	475	75	0.0319693	0.997764	1	101264826;101264838;544076;101263899;100736459;101260286;101261388;101251122;101257376;101246862;101263201;100736518;101267882;101264530;101255580;104646151;101245481;109120134;101260455;101248770;101254521;101265210;104646037;101261342;101250172;101257027;101256080;101265384;101255705;101256693;101263697;101256855;101258539;101246721;100529136;109120329;104649000;101245636;101245051;104645849;10…
TP>TT	GO: Biological Process	GO:0046483	heterocycle metabolic process	11325	2843	475	80	0.0281393	0.999996	1	101264826;101264838;544076;101263899;100736459;101260286;101261388;101251122;101257376;101246862;101263201;100736518;101267882;101264530;101255580;104646151;101245481;109120134;101260455;101248770;101254521;101265210;104646037;101261342;101250172;101257027;101256080;101265384;101255705;101256693;101263697;101256855;101258539;101246721;100529136;109120329;104649000;101244293;101245636;101245051;10…
TP>TT	GO: Biological Process	GO:0016070	RNA metabolic process	11325	1991	475	69	0.034656	0.970002	1	101264826;101264838;544076;101263899;100736459;101260286;101261388;101251122;101257376;101246862;101263201;100736518;101267882;101264530;101255580;104646151;101245481;101260455;101248770;101254521;101265210;104646037;101261342;101250172;101257027;101256080;101265384;101255705;101256693;101263697;101256855;101258539;101246721;100529136;109120329;101245636;104645849;101245957;101251632;101265792;10…
TP>TT	GO: Biological Process	GO:0044260	cellular macromolecule metabolic process	11325	4114	475	117	0.0284395	1	1	101264826;101264838;101262969;544076;101263899;100736459;101260286;101261388;101258329;543667;101251122;101257376;101246862;101263201;101265742;104644463;100736518;101267882;101249782;101264530;101255580;104646151;101245481;109120134;101260455;101248770;101254270;101254521;101253361;101265210;104646037;101263486;101261342;101250172;101257027;101256080;101264400;101265384;101255705;101256693;10126…
TP>TT	GO: Biological Process	GO:0034641	cellular nitrogen compound metabolic process	11325	3263	475	86	0.0263561	1	1	101264826;101264838;544076;101263899;100736459;101260286;101261388;543667;101251122;101257376;101246862;101263201;100736518;101267882;101264530;101255580;104646151;101245481;109120134;101260455;101248770;101254521;101265210;104646037;101261342;101250172;101257027;101256080;101265384;543875;101255705;100037735;101256693;101263697;101256855;101258539;101246721;101262912;100529136;109120329;10464900…
TP>TT	GO: Biological Process	GO:0044249	cellular biosynthetic process	11325	2667	475	103	0.0386202	0.849652	1	101264826;101252875;101264838;544076;101263899;100736459;101260286;101261388;544200;543667;101251122;101257376;101246862;101246264;100736518;101267882;101249782;101264530;101255580;104646151;101245481;101260455;101248770;101254521;101253361;101265210;104646037;101262858;101261342;101250172;101257027;101256080;109119067;101265384;101254798;543875;101255705;101244691;101256693;101251623;101263697;1…
TP>TT	GO: Biological Process	GO:1901360	organic cyclic compound metabolic process	11325	2983	475	91	0.0305062	0.999927	1	101264826;101264838;544076;101263899;100736459;101260286;101261388;101265652;101251122;101257376;101246862;101263201;100736518;101267882;101264530;101255580;104646151;101245481;109120134;101260455;101248770;101254521;101265210;104646037;101261342;101250172;101257027;101256080;101254720;101265384;101262425;101254798;101255705;101256693;101263697;101256855;101258539;101246721;100529136;109120329;10…
TP>TT	GO: Biological Process	GO:0043170	macromolecule metabolic process	11325	4401	475	132	0.0299932	1	1	101264826;101264838;101262969;544076;101263899;100736459;101260286;101261388;101258329;543667;101251122;101257376;101246862;101263201;101265742;104644463;100736518;101245007;101267882;101249782;101264530;101255580;104646151;101245481;109120134;101260455;101248770;101254270;101254521;101253361;101265210;104646037;109120668;101257357;101260582;101263486;101261342;101250172;101257027;101256080;10126…
TP>TT	GO: Biological Process	GO:0034645	cellular macromolecule biosynthetic process	11325	1816	475	71	0.0390969	0.763535	1	101264826;101264838;544076;101263899;100736459;101260286;101261388;543667;101251122;101257376;101246862;100736518;101267882;101249782;101264530;101255580;104646151;101245481;101260455;101248770;101254521;101253361;101265210;104646037;101261342;101250172;101257027;101256080;101265384;101255705;101256693;101263697;101256855;101258539;101246721;100529136;109120329;101256021;101245636;104645849;10124…
TP>TT	GO: Biological Process	GO:0018130	heterocycle biosynthetic process	11325	1332	475	67	0.0503003	0.0635193	1	101264826;101264838;544076;101263899;100736459;101260286;101261388;101251122;101257376;101246862;100736518;101267882;101264530;101255580;104646151;101245481;101260455;101248770;101254521;101265210;104646037;101261342;101250172;101257027;101256080;101265384;101255705;101256693;101263697;101256855;101258539;101246721;100529136;109120329;101244293;101245636;104645849;101245957;101251632;101265792;10…
TP>TT	GO: Biological Process	GO:0044271	cellular nitrogen compound biosynthetic process	11325	1790	475	70	0.0391061	0.761181	1	101264826;101264838;544076;101263899;100736459;101260286;101261388;543667;101251122;101257376;101246862;100736518;101267882;101264530;101255580;104646151;101245481;101260455;101248770;101254521;101265210;104646037;101261342;101250172;101257027;101256080;101265384;543875;101255705;101256693;101263697;101256855;101258539;101246721;100529136;109120329;101245636;104645849;101245957;101251632;10126579…
TP>TT	GO: Biological Process	GO:0071704	organic substance metabolic process	11325	6353	475	225	0.0354163	0.99996	1	101247979;101264826;101252875;101264838;101262969;544076;101253625;101263899;100736459;101260286;101266402;101261388;101265652;101258329;101268447;544200;101243853;543667;101251122;101257376;101246862;101246264;101263201;101265742;104644463;100736518;101245007;104649714;543736;101267882;101249782;101264530;101255580;104646151;101245481;109120134;101254204;101260455;101267552;101248770;101254270;1…
TP>TT	GO: Biological Process	GO:0019438	aromatic compound biosynthetic process	11325	1358	475	68	0.0500736	0.0666236	1	101264826;101264838;544076;101263899;100736459;101260286;101261388;101251122;101257376;101246862;100736518;101267882;101264530;101255580;104646151;101245481;101260455;101248770;101254521;101265210;104646037;101261342;101250172;101257027;101256080;101265384;101254798;101255705;101256693;101263697;101256855;101258539;101246721;100529136;109120329;101245636;104645849;101245957;101251632;101265792;10…
TP>TT	GO: Biological Process	GO:0006807	nitrogen compound metabolic process	11325	4886	475	142	0.0290626	1	1	101264826;101264838;101262969;544076;101263899;100736459;101260286;101261388;101258329;543667;101251122;101257376;101246862;101263201;101265742;104644463;100736518;101267882;101264530;101255580;104646151;101245481;109120134;101260455;101248770;101254270;101254521;101253361;101265210;104646037;109120668;101260582;101263486;101261342;101250172;101257027;101256080;544313;101264400;101265384;543875;5…
TP>TT	GO: Biological Process	GO:0009059	macromolecule biosynthetic process	11325	1855	475	72	0.038814	0.786319	1	101264826;101264838;544076;101263899;100736459;101260286;101261388;543667;101251122;101257376;101246862;100736518;101267882;101249782;101264530;101255580;104646151;101245481;101260455;101248770;101254521;101253361;101265210;104646037;101257357;101261342;101250172;101257027;101256080;101265384;101255705;101256693;101263697;101256855;101258539;101246721;100529136;109120329;101256021;101245636;10464…
TP>TT	GO: Biological Process	GO:0034654	nucleobase-containing compound biosynthetic process	11325	1212	475	63	0.0519802	0.0414196	1	101264826;101264838;544076;101263899;100736459;101260286;101261388;101251122;101257376;101246862;100736518;101267882;101264530;101255580;104646151;101245481;101260455;101248770;101254521;101265210;104646037;101261342;101250172;101257027;101256080;101265384;101255705;101256693;101263697;101256855;101258539;101246721;100529136;109120329;101245636;104645849;101245957;101251632;101265792;101247735;10…
TP>TT	GO: Biological Process	GO:0006139	nucleobase-containing compound metabolic process	11325	2667	475	76	0.0284964	0.999985	1	101264826;101264838;544076;101263899;100736459;101260286;101261388;101251122;101257376;101246862;101263201;100736518;101267882;101264530;101255580;104646151;101245481;109120134;101260455;101248770;101254521;101265210;104646037;101261342;101250172;101257027;101256080;101265384;101255705;101256693;101263697;101256855;101258539;101246721;100529136;109120329;104649000;101245636;101245051;104645849;10…
TP>TT	GO: Biological Process	GO:0003676	nucleic acid binding	11325	47	475	2	0.0425532	0.592427	1	101250172;104649000
TP>TT	GO: Biological Process	GO:0097159	organic cyclic compound binding	11325	592	475	28	0.0472973	0.280305	1	101260286;101265900;543667;104647205;101246396;101256122;104649486;104646037;101250172;101256080;544313;101254720;101248812;101262397;543875;101257556;778292;101248869;104649000;101259229;104645849;101262494;101257823;101251993;101260944;101253982;101266660;109119578
TP>TT	GO: Biological Process	GO:0005488	binding	11325	956	475	44	0.0460251	0.278245	1	101268406;101260286;101265900;101265652;544200;543667;101258246;101251122;104647205;101246396;101256122;104649486;109120134;104646037;101250172;101256080;544313;109119067;101254720;101248812;101262397;543875;101257556;778292;104649000;101259229;104645849;778247;101257892;101246974;100147727;101249609;101246650;101262494;101257823;100134890;101251993;101260944;101253982;101266660;101265108;543818;…
TP>TT	GO: Biological Process	GO:1901363	heterocyclic compound binding	11325	598	475	25	0.041806	0.537225	1	101265900;543667;101251122;104647205;101246396;101256122;104649486;109120134;101250172;101256080;544313;101254720;101248812;101262397;543875;101257556;778292;101248869;104649000;104645849;101246650;101251993;101260944;101266660;109119578
TP>TT	GO: Biological Process	GO:0008104	protein localization	11325	449	475	5	0.0111359	0.999974	1	101253454;101258366;101264715;101254907;101263333
TP>TT	GO: Biological Process	GO:0033036	macromolecule localization	11325	533	475	18	0.0337711	0.860269	1	544066;101266879;101261742;544034;101261449;101263398;101257015;101253454;101258366;101254307;101264715;101267363;101254907;101263333;101266080;101265675;101246743;101259407
TP>TT	GO: Biological Process	GO:0015031	protein transport	11325	408	475	3	0.00735294	0.999996	1	101253454;101258366;101263333
TP>TT	GO: Biological Process	GO:0071705	nitrogen compound transport	11325	525	475	13	0.0247619	0.988128	1	101252966;101267002;101267241;101253454;101249604;101245417;101258366;101264793;101263188;101263333;101247830;101266946;101256420
TP>TT	GO: Biological Process	GO:0045184	establishment of protein localization	11325	416	475	3	0.00721154	0.999997	1	101253454;101258366;101263333
TP>TT	GO: Biological Process	GO:0006810	transport	11325	1562	475	66	0.0422535	0.494769	1	544066;101249776;101266879;101267718;101243900;101252966;101261742;101258901;101263695;101267002;101251622;101253030;544034;101267241;101261449;101257015;101263002;101253454;101249604;101255592;101250514;101245417;101244460;101260244;101255412;101261297;101246023;101258366;101265191;101255252;101254307;101247255;101264697;101264793;101257305;101259123;101253481;101247873;101262753;101253031;10126…
TP>TT	GO: Biological Process	GO:0051234	establishment of localization	11325	1584	475	66	0.0416667	0.544564	1	544066;101249776;101266879;101267718;101243900;101252966;101261742;101258901;101263695;101267002;101251622;101253030;544034;101267241;101261449;101257015;101263002;101253454;101249604;101255592;101250514;101245417;101244460;101260244;101255412;101261297;101246023;101258366;101265191;101255252;101254307;101247255;101264697;101264793;101257305;101259123;101253481;101247873;101262753;101253031;10126…
TP>TT	GO: Biological Process	GO:0015833	peptide transport	11325	443	475	4	0.00902935	0.999994	1	101253454;101258366;101263333;101256420
TP>TT	GO: Biological Process	GO:0071702	organic substance transport	11325	676	475	34	0.0502959	0.154217	1	544066;101266879;101243900;101252966;101261742;101258901;101267002;101253030;544034;101267241;101261449;101257015;101263002;101253454;101255592;101245417;101255412;101258366;101254307;101247255;101264697;101264793;101263188;101267363;101263333;101256556;101266080;101247830;101250722;101266946;101261239;101265675;101256420;101246743
TP>TT	GO: Biological Process	GO:0042886	amide transport	11325	444	475	4	0.00900901	0.999994	1	101253454;101258366;101263333;101256420
TP>TT	GO: Biological Process	GO:0051179	localization	11325	1638	475	69	0.0421245	0.504958	1	544066;101249776;101266879;101267718;101243900;101252966;101261742;101258901;101263695;101267002;101251622;101253030;544034;101267241;101261449;101263398;101257015;101263002;101253454;101249604;101255592;101250514;101245417;101244460;101260244;101255412;101261297;101246023;101258366;101265191;101255252;101254307;101247255;101264697;101264793;101257305;101259123;101253481;101247873;101262753;10125…
TP>TT	GO: Biological Process	GO:0010556	regulation of macromolecule biosynthetic process	11325	1233	475	57	0.0462287	0.233069	1	104649494;544076;101268406;100736459;101261388;543667;101247398;101257376;100736518;101268596;101251673;101255580;543981;101265210;101261342;101265384;543703;101255705;101250764;101256693;101263619;101246721;101244852;100529136;109120329;544007;101247504;101245957;101251632;101267601;101255770;101253977;101247735;101251580;101257935;101245994;101248665;101249868;101262486;101247148;101243701;1012…
TP>TT	GO: Biological Process	GO:0019222	regulation of metabolic process	11325	1620	475	58	0.0358025	0.92135	1	104649494;544076;101268406;100736459;101261388;543667;101247398;101257376;100736518;101268596;101251673;101255580;543981;101265210;101261342;101265384;543703;101255705;101250764;101256693;101263619;101246721;101244852;100529136;109120329;544007;101247504;101245957;101251632;101267601;101255770;101253977;101247735;101251580;101257935;101245994;101248665;101249868;101244494;101262486;101247148;1012…
TP>TT	GO: Biological Process	GO:0050789	regulation of biological process	11325	2747	475	99	0.0360393	0.967856	1	104649494;544076;101268406;101253625;100736459;101261388;101258329;101245844;544200;543667;101247398;101257376;101265742;100736518;101268596;101251673;101251465;101255580;101254980;101266929;543981;101254270;101265210;101263486;101261342;101267713;101265384;101244989;543703;101262397;101255705;101250764;101256693;101256534;101263619;101246721;101257732;101244852;100529136;109120329;100134875;1012…
TP>TT	GO: Biological Process	GO:1903506	regulation of nucleic acid-templated transcription	11325	1140	475	54	0.0473684	0.18669	1	104649494;544076;101268406;100736459;101261388;101247398;101257376;100736518;101251673;101255580;101265210;101261342;101265384;543703;101255705;101250764;101256693;101263619;101246721;101244852;100529136;109120329;544007;101247504;101245957;101251632;101267601;101255770;101253977;101247735;101251580;101257935;101245994;101248665;101249868;101262486;101247148;101243701;101245226;101245208;778200;1…
TP>TT	GO: Biological Process	GO:0065007	biological regulation	11325	3132	475	115	0.0367178	0.96278	1	104649494;544076;101268406;101253625;100736459;101261388;101258329;101245844;544200;543667;101247398;101263695;101257376;101265742;100736518;101268596;101251673;101263398;101251465;101255580;101254980;101266929;543981;101254270;101265210;101263486;101261342;101267713;101261297;101246023;101254720;101265384;101244989;543703;101262397;101255705;101250764;101256693;101256534;101263619;778292;1012467…
TP>TT	GO: Biological Process	GO:0060255	regulation of macromolecule metabolic process	11325	1550	475	58	0.0374194	0.847445	1	104649494;544076;101268406;100736459;101261388;543667;101247398;101257376;100736518;101268596;101251673;101255580;543981;101265210;101261342;101265384;543703;101255705;101250764;101256693;101263619;101246721;101244852;100529136;109120329;544007;101247504;101245957;101251632;101267601;101255770;101253977;101247735;101251580;101257935;101245994;101248665;101249868;101244494;101262486;101247148;1012…
TP>TT	GO: Biological Process	GO:0031323	regulation of cellular metabolic process	11325	1448	475	57	0.0393646	0.720306	1	104649494;544076;101268406;100736459;101261388;543667;101247398;101257376;100736518;101268596;101251673;101255580;543981;101265210;101261342;101265384;543703;101255705;101250764;101256693;101263619;101246721;101244852;100529136;109120329;544007;101247504;101245957;101251632;101267601;101255770;101253977;101247735;101251580;101257935;101245994;101248665;101249868;101262486;101247148;101243701;1012…
TP>TT	GO: Biological Process	GO:0080090	regulation of primary metabolic process	11325	1441	475	57	0.0395559	0.706397	1	104649494;544076;101268406;100736459;101261388;543667;101247398;101257376;100736518;101268596;101251673;101255580;543981;101265210;101261342;101265384;543703;101255705;101250764;101256693;101263619;101246721;101244852;100529136;109120329;544007;101247504;101245957;101251632;101267601;101255770;101253977;101247735;101251580;101257935;101245994;101248665;101249868;101262486;101247148;101243701;1012…
TP>TT	GO: Biological Process	GO:0051252	regulation of RNA metabolic process	11325	1167	475	55	0.0471294	0.194501	1	104649494;544076;101268406;100736459;101261388;101247398;101257376;100736518;101268596;101251673;101255580;101265210;101261342;101265384;543703;101255705;101250764;101256693;101263619;101246721;101244852;100529136;109120329;544007;101247504;101245957;101251632;101267601;101255770;101253977;101247735;101251580;101257935;101245994;101248665;101249868;101262486;101247148;101243701;101245226;10124520…
TP>TT	GO: Biological Process	GO:0019219	regulation of nucleobase-containing compound metabolic process	11325	1205	475	55	0.0456432	0.269778	1	104649494;544076;101268406;100736459;101261388;101247398;101257376;100736518;101268596;101251673;101255580;101265210;101261342;101265384;543703;101255705;101250764;101256693;101263619;101246721;101244852;100529136;109120329;544007;101247504;101245957;101251632;101267601;101255770;101253977;101247735;101251580;101257935;101245994;101248665;101249868;101262486;101247148;101243701;101245226;10124520…
TP>TT	GO: Biological Process	GO:0050794	regulation of cellular process	11325	2478	475	96	0.0387409	0.830339	1	104649494;544076;101268406;101253625;100736459;101261388;101258329;101245844;544200;543667;101247398;101257376;101265742;100736518;101268596;101251673;101251465;101255580;101266929;543981;101254270;101265210;101263486;101261342;101267713;101265384;101244989;543703;101262397;101255705;101250764;101256693;101256534;101263619;101246721;101257732;101244852;100529136;109120329;100134875;101249257;5440…
TP>TT	GO: Biological Process	GO:0009889	regulation of biosynthetic process	11325	1259	475	57	0.045274	0.286661	1	104649494;544076;101268406;100736459;101261388;543667;101247398;101257376;100736518;101268596;101251673;101255580;543981;101265210;101261342;101265384;543703;101255705;101250764;101256693;101263619;101246721;101244852;100529136;109120329;544007;101247504;101245957;101251632;101267601;101255770;101253977;101247735;101251580;101257935;101245994;101248665;101249868;101262486;101247148;101243701;1012…
TP>TT	GO: Biological Process	GO:0006355	regulation of transcription, DNA-templated	11325	1125	475	54	0.048	0.160958	1	104649494;544076;101268406;100736459;101261388;101247398;101257376;100736518;101251673;101255580;101265210;101261342;101265384;543703;101255705;101250764;101256693;101263619;101246721;101244852;100529136;109120329;544007;101247504;101245957;101251632;101267601;101255770;101253977;101247735;101251580;101257935;101245994;101248665;101249868;101262486;101247148;101243701;101245226;101245208;778200;1…
TP>TT	GO: Biological Process	GO:2000112	regulation of cellular macromolecule biosynthetic process	11325	1215	475	57	0.0469136	0.199147	1	104649494;544076;101268406;100736459;101261388;543667;101247398;101257376;100736518;101268596;101251673;101255580;543981;101265210;101261342;101265384;543703;101255705;101250764;101256693;101263619;101246721;101244852;100529136;109120329;544007;101247504;101245957;101251632;101267601;101255770;101253977;101247735;101251580;101257935;101245994;101248665;101249868;101262486;101247148;101243701;1012…
TP>TT	GO: Biological Process	GO:0031326	regulation of cellular biosynthetic process	11325	1254	475	57	0.0454545	0.275971	1	104649494;544076;101268406;100736459;101261388;543667;101247398;101257376;100736518;101268596;101251673;101255580;543981;101265210;101261342;101265384;543703;101255705;101250764;101256693;101263619;101246721;101244852;100529136;109120329;544007;101247504;101245957;101251632;101267601;101255770;101253977;101247735;101251580;101257935;101245994;101248665;101249868;101262486;101247148;101243701;1012…
TP>TT	GO: Biological Process	GO:0010468	regulation of gene expression	11325	1357	475	58	0.0427413	0.459807	1	104649494;544076;101268406;100736459;101261388;543667;101247398;101257376;100736518;101268596;101251673;101255580;543981;101265210;101261342;101265384;543703;101255705;101250764;101256693;101263619;101246721;101244852;100529136;109120329;544007;101247504;101245957;101251632;101267601;101255770;101253977;101247735;101251580;101257935;101245994;101248665;101249868;101244494;101262486;101247148;1012…
TP>TT	GO: Biological Process	GO:2001141	regulation of RNA biosynthetic process	11325	1140	475	54	0.0473684	0.18669	1	104649494;544076;101268406;100736459;101261388;101247398;101257376;100736518;101251673;101255580;101265210;101261342;101265384;543703;101255705;101250764;101256693;101263619;101246721;101244852;100529136;109120329;544007;101247504;101245957;101251632;101267601;101255770;101253977;101247735;101251580;101257935;101245994;101248665;101249868;101262486;101247148;101243701;101245226;101245208;778200;1…
TP>TT	GO: Biological Process	GO:0051171	regulation of nitrogen compound metabolic process	11325	1419	475	57	0.0401691	0.66046	1	104649494;544076;101268406;100736459;101261388;543667;101247398;101257376;100736518;101268596;101251673;101255580;543981;101265210;101261342;101265384;543703;101255705;101250764;101256693;101263619;101246721;101244852;100529136;109120329;544007;101247504;101245957;101251632;101267601;101255770;101253977;101247735;101251580;101257935;101245994;101248665;101249868;101262486;101247148;101243701;1012…
TP>TT	GO: Biological Process	GO:0048731	system development	11325	355	475	20	0.056338	0.110403	1	101253625;544200;101253038;101253030;101263398;101255592;101247056;101055558;544090;778292;101253025;101246669;101248738;100736493;778200;101267723;101255362;101261338;101267565;101259407
TP>TT	GO: Biological Process	GO:0099402	plant organ development	11325	174	475	7	0.0402299	0.599059	1	101253625;101253030;101255592;100736493;101267723;101255362;101261338
TP>TT	GO: Biological Process	GO:0071840	cellular component organization or biogenesis	11325	1637	475	31	0.0189371	1	1	544158;544200;101253684;101258246;101263597;101245135;101245027;101245007;101263398;101253454;101244951;104645209;101259796;101260244;544090;101255416;101249726;101250477;101264715;101254907;101248027;101256439;101266973;101260997;109119119;101245668;101265207;101263482;101244638;101261179;101259407
TP>TT	GO: Biological Process	GO:0048316	seed development	11325	118	475	10	0.0847458	0.0263696	1	101253038;101263398;101255592;101247056;101055558;101253025;101248738;778200;101267565;101259407
TP>TT	GO: Biological Process	GO:0046578	regulation of Ras protein signal transduction	11325	9	475	1	0.111111	0.320071	1	101265108
TP>TT	GO: Biological Process	GO:0010015	root morphogenesis	11325	41	475	2	0.0487805	0.51797	1	101253030;101261338
TP>TT	GO: Biological Process	GO:0016049	cell growth	11325	76	475	1	0.0131579	0.961898	1	544200
TP>TT	GO: Biological Process	GO:0048527	lateral root development	11325	19	475	2	0.105263	0.188373	1	101253030;101261338
TP>TT	GO: Biological Process	GO:0000278	mitotic cell cycle	11325	86	475	1	0.0116279	0.975254	1	101260997
TP>TT	GO: Biological Process	GO:0032012	regulation of ARF protein signal transduction	11325	8	475	1	0.125	0.290283	1	101265108
TP>TT	GO: Biological Process	GO:0010102	lateral root morphogenesis	11325	14	475	2	0.142857	0.11461	1	101253030;101261338
TP>TT	GO: Biological Process	GO:0040007	growth	11325	97	475	1	0.0103093	0.984614	1	544200
TP>TT	GO: Biological Process	GO:0010101	post-embryonic root morphogenesis	11325	15	475	2	0.133333	0.128719	1	101253030;101261338
TP>TT	GO: Biological Process	GO:0016043	cellular component organization	11325	1406	475	28	0.0199147	1	1	544158;544200;101253684;101258246;101263597;101245135;101245027;101245007;101253454;101244951;104645209;101259796;101260244;544090;101255416;101249726;101250477;101264715;101254907;101248027;101256439;101266973;101260997;109119119;101245668;101265207;101263482;101261179
TP>TT	GO: Biological Process	GO:0022402	cell cycle process	11325	149	475	2	0.0134228	0.987691	1	101256439;101260997
TP>TT	GO: Biological Process	GO:0090698	post-embryonic plant morphogenesis	11325	42	475	5	0.119048	0.0301462	1	101253625;101253030;100736493;101255362;101261338
TP>TT	GO: Biological Process	GO:0016192	vesicle-mediated transport	11325	285	475	4	0.0140351	0.998134	1	101253454;101260244;101253481;101264715
TP>TT	GO: Biological Process	GO:0065008	regulation of biological quality	11325	653	475	32	0.0490046	0.201621	1	544200;101263695;101268596;101263398;101251465;101267713;101261297;101246023;101254720;101244989;778292;101250592;101247308;101254907;101257892;101244843;101261619;101249198;101261922;101251175;101251885;100134890;101265882;778261;101263406;100037489;101251676;101252183;101251278;101251769;101259407;104648124
TP>TT	GO: Biological Process	GO:0051056	regulation of small GTPase mediated signal transduction	11325	9	475	1	0.111111	0.320071	1	101265108
TP>TT	GO: Biological Process	GO:0061640	cytoskeleton-dependent cytokinesis	11325	30	475	1	0.0333333	0.723933	1	101260997
TP>TT	GO: Biological Process	GO:0010311	lateral root formation	11325	11	475	2	0.181818	0.0751616	1	101253030;101261338
TP>TT	GO: Biological Process	GO:0009793	embryo development ending in seed dormancy	11325	88	475	4	0.0454545	0.507593	1	101253038;101255592;101248738;778200
TP>TT	GO: Biological Process	GO:0032989	cellular component morphogenesis	11325	74	475	1	0.0135135	0.958465	1	544200
TP>TT	GO: Biological Process	GO:0048589	developmental growth	11325	69	475	1	0.0144928	0.94847	1	544200
TP>TT	GO: Biological Process	GO:0090558	plant epidermis development	11325	42	475	1	0.0238095	0.835186	1	101258862
TP>TT	GO: Biological Process	GO:0071695	anatomical structure maturation	11325	39	475	4	0.102564	0.0792834	1	101255592;544090;778292;101253025
TP>TT	GO: Biological Process	GO:0009966	regulation of signal transduction	11325	103	475	4	0.038835	0.632573	1	101253625;101265384;100736493;101265108
TP>TT	GO: Biological Process	GO:0003006	developmental process involved in reproduction	11325	262	475	17	0.0648855	0.0495815	1	101253625;544200;101253038;101263398;101255592;101247056;101055558;544090;778292;101253025;101246669;101248738;100736493;778200;101255362;101267565;101259407
TP>TT	GO: Biological Process	GO:0048364	root development	11325	82	475	2	0.0243902	0.864216	1	101253030;101261338
TP>TT	GO: Biological Process	GO:0010087	phloem or xylem histogenesis	11325	13	475	1	0.0769231	0.427258	1	544007
TP>TT	GO: Biological Process	GO:1905392	plant organ morphogenesis	11325	70	475	5	0.0714286	0.16972	1	101253625;101253030;100736493;101255362;101261338
TP>TT	GO: Biological Process	GO:0010646	regulation of cell communication	11325	104	475	4	0.0384615	0.640144	1	101253625;101265384;100736493;101265108
TP>TT	GO: Biological Process	GO:0009790	embryo development	11325	90	475	4	0.0444444	0.525386	1	101253038;101255592;101248738;778200
TP>TT	GO: Biological Process	GO:0048528	post-embryonic root development	11325	20	475	2	0.1	0.203838	1	101253030;101261338
TP>TT	GO: Biological Process	GO:0023051	regulation of signaling	11325	103	475	4	0.038835	0.632573	1	101253625;101265384;100736493;101265108
TP>TT	GO: Biological Process	GO:0045229	external encapsulating structure organization	11325	343	475	15	0.0437318	0.47187	1	544158;101253684;101245135;101245007;101244951;104645209;544090;101255416;101249726;101248027;101266973;101260997;109119119;101245668;101265207
TP>TT	GO: Biological Process	GO:1905393	plant organ formation	11325	30	475	3	0.1	0.129498	1	101253030;101255362;101261338
TP>TT	GO: Biological Process	GO:0016197	endosomal transport	11325	42	475	1	0.0238095	0.835186	1	101260244
TP>TT	GO: Biological Process	GO:0060560	developmental growth involved in morphogenesis	11325	54	475	1	0.0185185	0.90166	1	544200
TP>TT	GO: Biological Process	GO:0051649	establishment of localization in cell	11325	395	475	2	0.00506329	0.999999	1	101253454;101260244
TP>TT	GO: Biological Process	GO:0030154	cell differentiation	11325	231	475	16	0.0692641	0.0339311	1	104649494;101251673;543703;101250764;101244852;544007;101267601;101255770;101245994;101262486;101243701;101245208;101246560;101261056;101257461;101268127
TP>TT	GO: Biological Process	GO:0048646	anatomical structure formation involved in morphogenesis	11325	52	475	3	0.0576923	0.373294	1	101253030;101255362;101261338
TP>TT	GO: Biological Process	GO:1903047	mitotic cell cycle process	11325	80	475	1	0.0125	0.967938	1	101260997
TP>TT	GO: Biological Process	GO:0098657	import into cell	11325	30	475	1	0.0333333	0.723933	1	778261
TP>TT	GO: Biological Process	GO:0009826	unidimensional cell growth	11325	44	475	1	0.0227273	0.848771	1	544200
TP>TT	GO: Biological Process	GO:0010817	regulation of hormone levels	11325	168	475	8	0.047619	0.408323	1	544200;101254720;778292;101257892;100134890;101263406;100037489;101251676
TP>TT	GO: Biological Process	GO:0071555	cell wall organization	11325	331	475	15	0.0453172	0.416616	1	544158;101253684;101245135;101245007;101244951;104645209;544090;101255416;101249726;101248027;101266973;101260997;109119119;101245668;101265207
TP>TT	GO: Biological Process	GO:0009888	tissue development	11325	92	475	2	0.0217391	0.903339	1	544007;101258862
TP>TT	GO: Biological Process	GO:0000910	cytokinesis	11325	38	475	1	0.0263158	0.804253	1	101260997
TP>TT	GO: Biological Process	GO:0000281	mitotic cytokinesis	11325	29	475	1	0.0344828	0.711815	1	101260997
TP>TT	GO: Biological Process	GO:0051641	cellular localization	11325	483	475	4	0.00828157	0.999999	1	101253454;101260244;101264715;101254907
TP>TT	GO: Biological Process	GO:0000902	cell morphogenesis	11325	61	475	1	0.0163934	0.927256	1	544200
TP>TT	GO: Biological Process	GO:0022622	root system development	11325	82	475	2	0.0243902	0.864216	1	101253030;101261338
TP>TT	GO: Biological Process	GO:0021700	developmental maturation	11325	41	475	4	0.097561	0.0915744	1	101255592;544090;778292;101253025
TP>TT	GO: Biological Process	GO:0007389	pattern specification process	11325	46	475	2	0.0434783	0.580634	1	544007;101255362
TP>TT	GO: Biological Process	GO:0048869	cellular developmental process	11325	276	475	18	0.0652174	0.0424538	1	104649494;544200;101251673;543703;101250764;101244852;544007;101267601;101255770;101245994;101262486;101243701;101245208;101246560;101261056;101257461;101268127;101258862
TP>TT	GO: Biological Process	GO:0046907	intracellular transport	11325	378	475	2	0.00529101	0.999999	1	101253454;101260244
TP>TT	GO: Biological Process	GO:1902531	regulation of intracellular signal transduction	11325	22	475	1	0.0454545	0.610753	1	101265108
TP>TT	GO: Biological Process	GO:0071554	cell wall organization or biogenesis	11325	456	475	17	0.0372807	0.727547	1	544158;101253684;101245135;101245007;101244951;104645209;544090;101255416;101249726;101248027;101266973;101247637;101260997;109119119;101245668;101265207;101245295
TP>TT	GO: Biological Process	GO:0051301	cell division	11325	93	475	2	0.0215054	0.906612	1	101259229;101260997
TP>TT	GO: Biological Process	GO:0009605	response to external stimulus	11325	258	475	7	0.0271318	0.92066	1	101254798;543875;101244852;100134875;101248738;101256420;544174
TP>TT	GO: Biological Process	GO:0007049	cell cycle	11325	167	475	3	0.0179641	0.973558	1	104649486;101256439;101260997
TP>TT	GO: Biological Process	GO:0048583	regulation of response to stimulus	11325	214	475	5	0.0233645	0.94933	1	101253625;101265384;100134875;100736493;101265108
TP>TT	GO: Biological Process	GO:0009653	anatomical structure morphogenesis	11325	167	475	6	0.0359281	0.707226	1	101253625;544200;101253030;100736493;101255362;101261338
TP>TT	GO: Biological Process	GO:0006996	organelle organization	11325	798	475	8	0.0100251	1	1	101258246;101245027;101253454;101259796;101260244;101250477;101256439;101263482
TP>TT	GO: Biological Process	GO:0051704	multi-organism process	11325	311	475	13	0.0418006	0.545765	1	101260054;101264400;101261889;101254798;100134875;101248738;101262282;101254732;101247647;101265746;109119587;101256420;101251513
TP>TT	GO: Biological Process	GO:0007010	cytoskeleton organization	11325	101	475	4	0.039604	0.617127	1	101258246;101259796;101250477;101263482
TP>TT	GO: Biological Process	GO:0044706	multi-multicellular organism process	11325	107	475	8	0.0747664	0.080209	1	101260054;101264400;101261889;101262282;101254732;101265746;109119587;101251513
TP>TT	GO: Biological Process	GO:0009856	pollination	11325	107	475	8	0.0747664	0.080209	1	101260054;101264400;101261889;101262282;101254732;101265746;109119587;101251513
TP>TT	GO: Biological Process	GO:0030029	actin filament-based process	11325	46	475	2	0.0434783	0.580634	1	101259796;101250477
TP>TT	GO: Biological Process	GO:0030036	actin cytoskeleton organization	11325	45	475	2	0.0444444	0.568593	1	101259796;101250477
TP>TT	GO: Biological Process	GO:0006629	lipid metabolic process	11325	679	475	39	0.0574374	0.0278802	1	101247979;101252875;101266402;101265652;544200;101243853;101246264;101254204;101262858;101260244;109119067;101254720;101244691;101251623;101268830;101268230;101251368;101258415;101257892;101248261;100301922;101243861;101246867;101252060;100134890;543994;101263406;101260469;100037489;101267920;101245616;101255254;543818;101251676;101258705;101261255;101250324;101253987;101244138
TP>TT	GO: Biological Process	GO:0016787	hydrolase activity	11325	109	475	6	0.0550459	0.307346	1	544091;101258415;101248423;101248261;101255827;101261292
TP>TT	GO: Biological Process	GO:0003824	catalytic activity	11325	1220	475	56	0.0459016	0.253019	1	101247979;101262969;101266402;101265900;101265652;544200;101243853;104644463;101246396;104649486;101260582;101257313;101262397;543875;101265715;101245826;101254849;101258079;778292;101268830;544091;101245051;101259229;101253025;101254608;101267953;101251315;101258415;101248423;101263259;101257892;101247857;101246974;101248261;101248619;100147727;101249609;101257177;101246650;101243861;101251085;1…
TP>TT	GO: Biological Process	GO:0043043	peptide biosynthetic process	11325	459	475	4	0.0087146	0.999997	1	543667;101244089;101244494;101244638
TP>TT	GO: Biological Process	GO:0043604	amide biosynthetic process	11325	490	475	5	0.0102041	0.999994	1	543667;543875;101244089;101244494;101244638
TP>TT	GO: Biological Process	GO:0019538	protein metabolic process	11325	1884	475	45	0.0238854	0.999998	1	101262969;101258329;543667;101265742;104644463;101254270;101253361;109120668;101260582;101263486;101264400;543853;101252301;101262548;101256534;101262373;101260986;104646735;101257732;101252505;101249257;101256021;101250193;101267042;101260687;101265670;101260762;101263259;101244089;101261579;101248738;101248283;101260393;101257017;101262716;101244494;101254732;101253124;104649456;101266280;10125…
TP>TT	GO: Biological Process	GO:0043603	cellular amide metabolic process	11325	598	475	8	0.0133779	0.999989	1	543667;543875;100037735;101244089;101250053;101244494;101266972;101244638
TP>TT	GO: Biological Process	GO:0006518	peptide metabolic process	11325	543	475	7	0.0128913	0.999982	1	543667;100037735;101244089;101250053;101244494;101266972;101244638
TP>TT	GO: Biological Process	GO:1901566	organonitrogen compound biosynthetic process	11325	1018	475	19	0.018664	0.999994	1	543667;101253361;543875;101244293;101256021;101261722;101254608;101253958;101256422;101244089;101248619;543983;101257177;101251085;101267279;101244494;101247830;101244638;101244614
TP>TT	GO: Biological Process	GO:1901564	organonitrogen compound metabolic process	11325	2684	475	68	0.0253353	1	1	101262969;101258329;543667;101265742;104644463;101254270;101253361;109120668;101260582;101263486;544313;101264400;543875;543853;100037735;101252301;101262548;101256534;101262373;101260986;104646735;101257732;101252505;101262912;101249257;101244293;101256021;101250193;101267042;101260687;101265670;101261722;101260762;101254608;101253958;101256422;101263259;101244089;101261579;101248619;543983;1012…
TP>TT	GO: Biological Process	GO:0006412	translation	11325	457	475	4	0.00875274	0.999996	1	543667;101244089;101244494;101244638
TP>TT	GO: Biological Process	GO:0044267	cellular protein metabolic process	11325	1743	475	37	0.0212278	1	1	101262969;101258329;543667;101265742;104644463;101254270;101253361;101263486;101264400;101256534;101260986;104646735;101257732;101252505;101249257;101256021;101267042;101260687;101265670;101260762;101263259;101244089;101261579;101248738;101248283;101260393;101257017;101262716;101244494;101254732;104649456;101266280;101251645;101263123;104645861;101244638;101264841
TP>TT	GO: Biological Process	GO:0006082	organic acid metabolic process	11325	683	475	34	0.0497804	0.168832	1	101252875;544200;101262858;544313;109119067;101254720;543875;101244691;101258079;101262912;101268230;101244293;101261722;101254608;101253958;101258131;101256422;101257892;101248619;543983;101257177;101251085;101267279;101249387;100134890;543994;101247830;101267723;544254;101245149;543818;101244614;101255777;101261255
TP>TT	GO: Biological Process	GO:0044281	small molecule metabolic process	11325	1118	475	45	0.0402504	0.640251	1	101252875;101268447;544200;101267552;101249641;101262858;101260513;544313;109119067;101254720;543875;101244691;100316891;101258079;101262912;101268230;101244293;101261722;101254608;101253958;101258131;101256422;101257892;101248619;543983;101257177;101251085;101267279;101249387;101264898;100134890;543994;101247830;101265882;101258907;101267723;101254509;544254;101245149;543818;544174;101244614;101…
TP>TT	GO: Biological Process	GO:0043436	oxoacid metabolic process	11325	681	475	34	0.0499266	0.164578	1	101252875;544200;101262858;544313;109119067;101254720;543875;101244691;101258079;101262912;101268230;101244293;101261722;101254608;101253958;101258131;101256422;101257892;101248619;543983;101257177;101251085;101267279;101249387;100134890;543994;101247830;101267723;544254;101245149;543818;101244614;101255777;101261255
TP>TT	GO: Biological Process	GO:0006631	fatty acid metabolic process	11325	147	475	8	0.0544218	0.275712	1	101252875;101262858;109119067;101244691;101268230;543994;543818;101261255
TP>TT	GO: Biological Process	GO:0044283	small molecule biosynthetic process	11325	393	475	23	0.0585242	0.0667963	1	101252875;544200;101262858;109119067;543875;101244691;101268230;101244293;101261722;101254608;101253958;101256422;101257892;101248619;543983;101257177;101251085;101267279;543994;101247830;543818;101244614;101244138
TP>TT	GO: Biological Process	GO:0008610	lipid biosynthetic process	11325	364	475	20	0.0549451	0.131733	1	101252875;101265652;544200;101246264;101262858;109119067;101254720;101244691;101251623;101268230;101251368;101257892;101252060;543994;101263406;100037489;101267920;543818;101251676;101244138
TP>TT	GO: Biological Process	GO:0006633	fatty acid biosynthetic process	11325	111	475	7	0.0630631	0.184535	1	101252875;101262858;109119067;101244691;101268230;543994;543818
TP>TT	GO: Biological Process	GO:0032787	monocarboxylic acid metabolic process	11325	265	475	12	0.045283	0.434813	1	101252875;101262858;109119067;101254720;543875;101244691;101268230;101258131;543994;543818;101255777;101261255
TP>TT	GO: Biological Process	GO:0019752	carboxylic acid metabolic process	11325	663	475	34	0.0512821	0.129133	1	101252875;544200;101262858;544313;109119067;101254720;543875;101244691;101258079;101262912;101268230;101244293;101261722;101254608;101253958;101258131;101256422;101257892;101248619;543983;101257177;101251085;101267279;101249387;100134890;543994;101247830;101267723;544254;101245149;543818;101244614;101255777;101261255
TP>TT	GO: Biological Process	GO:0044255	cellular lipid metabolic process	11325	434	475	19	0.0437788	0.457446	1	101252875;101266402;544200;101246264;101262858;101260244;109119067;101254720;101244691;101251623;101268230;101257892;100134890;543994;101267920;543818;101261255;101253987;101244138
TP>TT	GO: Biological Process	GO:0072330	monocarboxylic acid biosynthetic process	11325	137	475	8	0.0583942	0.217244	1	101252875;101262858;109119067;543875;101244691;101268230;543994;543818
[truncated: 5,217 more rows]
