# Supplementary material for: Integrated transcriptome and DNA methylome analysis reveal the biological base of increased resistance to gray leaf spot and growth inhibition in interspecific grafted tomato scions
Source: BMC Plant Biol. 2024 Feb 21;24:130. doi: 10.1186/s12870-024-04764-8 (PMC10880203; doi:10.1186/s12870-024-04764-8)
Supplement: Supplementary file 1 — Additional file 1. Tables S1-S11 [file 12870_2024_4764_MOESM1_ESM.zip › Additional File 1/Table S11.xlsx]

## Sheet: sheet1
Table S11 Primer sequence information in qRT-PCR assay
primer name	sequence (5'-3')	description
101262163-F	AAATACCCAATTGAACACGG	Slactin-7 like (reference)
101262163-R	CTGGGTCATTTTCTCTCTGTT
101254262-F	GTTGAATGTCCTGAAAGCCT	12-oxophytodienoate reductase 1-like
101254262-R	ATCAGAAGAGTAGAATGTTCCC
101253585-F	CGGGCATAAGAAGACGGA	dehydrin
101253585-R	TCTTCAGCCTTTGAGTGGT
543679-F	CTGAGAGATTCAAGGAGACG	EIL1 protein
543679-R	TGAAGAAACTCGCATGTGTA
101266317-F	GCTGGATTTCACAAACAACA	receptor-like protein kinase
101266317-R	ATGCCACCTTCAAGATGATT
101243723-F	GAACCATTCCACCAGAGATT	LRR receptor-like serine/threonine-protein
101243723-R	ATGAAAGCCTTTGCAGTCTA
100736514-F	TCTTGCTGTTGGCTGGTT	LysM receptor-like kinase
100736514-R	ACTGTCGTACTGCCTTCTG
101248138-F	ATCCGACTTGATGTGCAAAG	wound-induced proteinase inhibitor 1
101248138-R	GCTGTGACTGGAGAACCA
101255191-F	ACCCTGCATTACTTCTGATG	DNA (cytosine-5)-methyltransferase
101255191-R	CGTCATTCAAGTAGCTCTGT
101264933-F	ATGGATTGATCACTGTGCTT	probable pectate lyase 5
101264933-R	CTATTGTCACCTGCATACCA
