# Supplementary material for: Integrated transcriptome and DNA methylome analysis reveal the biological base of increased resistance to gray leaf spot and growth inhibition in interspecific grafted tomato scions
Source: BMC Plant Biol. 2024 Feb 21;24:130. doi: 10.1186/s12870-024-04764-8 (PMC10880203; doi:10.1186/s12870-024-04764-8)
Supplement: Supplementary file 1 — Additional file 1. Tables S1-S11 [file 12870_2024_4764_MOESM1_ESM.zip › Additional File 1/Table S3.xlsx]

## Sheet: TE vs TT
Table S3a DEGs identified in TE/TT grafting comparisons
#ID	NCBI_ID	FPKM_TE1	FPKM_TE2	FPKM_TP1	FPKM_TP2	FPKM_TT1	FPKM_TT2	log2FC(TE/TT)	q.value(TE/TT)	p.value(TE/TT)	Classification
544000	TPP3	298.23	1.9	0	5.28	0	0	13.1715	0	0	TE>TT
101255965	LOC101255965	0.67	1.96	3.76	0	0	0	8.10032	6.11e-30	2.66e-30	TE>TT
BGI_novel_G000373	BGI_novel_G000373	0.75	3.74	2.52	1.63	0.01	0.01	7.9928	1.84e-99	3.07e-100	TE>TT
101243773	LOC101243773	1.07	0.39	0.89	1.2	0	0	7.81442	1.72e-25	8.45e-26	TE>TT
543740	LOC543740	6.22	0	0	0	0	0	7.50127	2.36e-21	1.31e-21	TE>TT
101251513	LOC101251513	1.16	0	1.85	0	0	0	7.46173	7.03e-21	3.96e-21	TE>TT
101254589	LOC101254589	4.52	0.08	0	0	0	0.04	6.93599	2.33e-29	1.03e-29	TE>TT
101251083	LOC101251083	6.88	0.44	0	0.14	0.03	0.03	6.78789	4.12e-52	1.18e-52	TE>TT
101267669	LOC101267669	6.85	0.07	0	0	0.07	0	6.60243	5.18e-24	2.66e-24	TE>TT
101266562	LOC101266562	80.07	0.17	13.26	15.87	0.49	0.41	6.49404	1.66e-231	1.32e-232	TE>TT
101265615	LOC101265615	14.03	0.09	0.09	0	0.18	0	6.3422	2.2e-39	7.83e-40	TE>TT
101264570	LOC101264570	2.36	0.21	0	0	0	0	6.2414	1.9e-10	1.69e-10	TE>TT
109118727	LOC109118727	11.32	0	5.07	7.54	0	0.14	6.07715	1.45e-33	5.83e-34	TE>TT
BGI_novel_G000329	BGI_novel_G000329	5.21	0	0	0	0	0	5.74836	6.37e-08	6.64e-08	TE>TT
101252543	LOC101252543	7.15	0.14	0	0	0.07	0.07	5.72139	2.13e-26	1.01e-26	TE>TT
543800	aco5	55.44	2.08	0.08	0	0.28	0.84	5.70379	0	0	TE>TT
101244265	LOC101244265	11.14	0.59	0	0	0.15	0.1	5.61991	2.42e-59	6.15e-60	TE>TT
101253994	LOC101253994	6.35	0.04	0	0	0.08	0.08	5.3598	5.37e-40	1.89e-40	TE>TT
101246760	LOC101246760	9.05	1.11	0.04	0	0.15	0.11	5.34094	6.83e-68	1.56e-68	TE>TT
101244431	LOC101244431	0.18	0	0.01	0	0	0	5.3154	3e-06	3.61e-06	TE>TT
101247985	LOC101247985	0.51	0	0	0	0	0	5.3154	3e-06	3.61e-06	TE>TT
101250057	LOC101250057	0.83	0.05	0.05	0.03	0	0.02	5.1634	6.22e-10	5.68e-10	TE>TT
101250939	LOC101250939	0.66	0.09	0	0.04	0.02	0	5.12276	1.09e-09	1.01e-09	TE>TT
101253915	LOC101253915	17.63	2.78	1.11	0.54	0.17	0.43	5.07486	3.59e-56	9.53e-57	TE>TT
101247857	LOC101247857	224.01	4.62	134.45	240.04	5.46	1.64	5.02861	0	0	TE>TT
101267955	LOC101267955	9.04	0.51	0	0	0.3	0	5.02322	4.09e-24	2.09e-24	TE>TT
101255768	LOC101255768	6.26	0.22	0.69	0.81	0.05	0.16	5.00906	2.67e-31	1.13e-31	TE>TT
101266266	LOC101266266	19.35	0.77	7.52	4.73	0.5	0.16	4.94184	4.47e-58	1.15e-58	TE>TT
101256861	LOC101256861	206.33	64.97	5.17	12.52	5.42	3.93	4.86587	0	0	TE>TT
101261618	LOC101261618	1.15	0.14	0	0	0.05	0	4.85145	3.35e-08	3.43e-08	TE>TT
101248548	LOC101248548	0.74	0.06	0.18	0	0	0	4.80083	9.29e-05	0.000129514	TE>TT
101262926	LOC101262926	0.03	0.43	0.24	0.64	0	0	4.80083	9.29e-05	0.000129514	TE>TT
101267371	LOC101267371	6.61	0.29	0	0	0.15	0.11	4.76366	2.17e-31	9.18e-32	TE>TT
101268244	LOC101268244	16.25	0.7	0	0	0.43	0.21	4.73763	2.64e-92	4.68e-93	TE>TT
101251740	LOC101251740	2.4	0.24	2.87	5.11	0.07	0.03	4.73044	1.21e-19	7.13e-20	TE>TT
101262059	LOC101262059	0.26	0.08	0	0	0	0	4.69391	0.00016673	0.000239296	TE>TT
101248569	LOC101248569	0.3	0	0.02	0.02	0	0	4.69391	0.00016673	0.000239296	TE>TT
101264873	LOC101264873	1.04	0.07	0.02	0	0.02	0.02	4.60818	1.51e-12	1.19e-12	TE>TT
101244732	LOC101244732	15.95	0.54	0	0	0.6	0.13	4.51715	1.34e-57	3.47e-58	TE>TT
101250006	LOC101250006	0.36	0.08	0	0	0	0	4.50443	0.000428433	0.000646537	TE>TT
101261986	LOC101261986	3.79	0.69	0	0	0.07	0.13	4.48533	2.17e-31	9.15e-32	TE>TT
BGI_novel_G000027	BGI_novel_G000027	0	0.1	0	0	0	0	4.46206	0.000521909	0.000795137	TE>TT
544067	TPRP-F1	38.06	1.19	0	0.03	1.15	0.67	4.45384	0	0	TE>TT
101254894	LOC101254894	0.7	0	0	0	0	0	4.4529	0.000543695	0.00083088	TE>TT
101247806	PS-2	0.2	0.05	0	0	0	0	4.4529	0.000543695	0.00083088	TE>TT
101256598	LOC101256598	1.1	0.58	0	0	0.08	0	4.38579	3.46e-06	4.19e-06	TE>TT
101246432	LOC101246432	1.75	0.04	0	0	0.04	0.04	4.38579	8.71e-11	7.63e-11	TE>TT
104644805	LOC104644805	0.08	0.1	0.58	0.38	0	0	4.33972	0.000891448	0.00140278	TE>TT
101263921	LOC101263921	4.86	0.23	0	0.05	0.13	0.13	4.33688	1.1e-45	3.46e-46	TE>TT
101267833	LOC101267833	0.39	0.07	3.15	1.87	0	0.02	4.3154	6.23e-06	7.72e-06	TE>TT
101260426	LOC101260426	0.89	0	0	0	0.05	0	4.3154	1.31e-14	9.39e-15	TE>TT
104646061	LOC104646061	0	0.55	0	0	0	0	4.3154	0.000986587	0.00156248	TE>TT
101250847	LOC101250847	0.99	0	0	0	0	0.05	4.3154	6.23e-06	7.72e-06	TE>TT
101244143	LOC101244143	29.67	1.69	0.07	0	1.32	0.33	4.26848	6.52e-106	1.03e-106	TE>TT
101251383	LOC101251383	0.14	0.54	0.26	0.36	0	0.03	4.2414	1.12e-05	1.42e-05	TE>TT
101262897	LOC101262897	0.61	0.17	0.04	0.09	0.04	0	4.2414	1.12e-05	1.42e-05	TE>TT
101268880	LOC101268880	2.07	0.22	0.18	0.17	0.04	0.08	4.18987	2.43e-13	1.84e-13	TE>TT
101252752	LOC101252752	4.2	0	0	0	0.06	0.18	4.1634	6.5e-17	4.23e-17	TE>TT
101267078	LOC101267078	10.04	0.32	0.12	0.04	0.43	0.16	4.1634	5.46e-59	1.4e-59	TE>TT
101252795	LOC101252795	0.99	0	0	0	0.03	0.03	4.1634	2.91e-09	2.78e-09	TE>TT
101262719	LOC101262719	0.57	0.04	0	0	0.03	0	4.1634	2.02e-05	2.63e-05	TE>TT
101254033	LOC101254033	1.71	0.03	0	0	0.1	0	4.13643	7.8e-13	6.06e-13	TE>TT
101259357	LOC101259357	44.18	1.13	0.16	0.63	1.84	0.87	4.08399	0	0	TE>TT
101253080	LOC101253080	16.04	1.68	0	0	0.7	0.38	4.06083	2.56e-61	6.37e-62	TE>TT
104645411	LOC104645411	4.27	0.53	0.23	0.23	0.07	0.22	4.03787	2.16e-15	1.49e-15	TE>TT
101055542	LOC101055542	13.56	2.2	0.72	0.19	0.45	0.52	4.0291	6.65e-53	1.87e-53	TE>TT
101259535	LOC101259535	0.25	0.09	0.67	0.85	0	0.02	3.99797	6.41e-05	8.78e-05	TE>TT
100736517	SlCYC1	0.51	0.12	0	0	0.04	0	3.99347	6.6e-05	9.05e-05	TE>TT
101255116	LOC101255116	11.72	0.28	0.09	0	0.09	0.71	3.92158	1.07e-29	4.71e-30	TE>TT
101250930	LOC101250930	1.9	0.16	0.07	0.17	0.05	0.09	3.91631	2.98e-20	1.72e-20	TE>TT
101252456	LOC101252456	0.99	1.64	0.04	0.25	0.14	0.03	3.90036	6.17e-17	4.01e-17	TE>TT
543981	SODCP.2	136.3	34.56	19.11	51.63	6.08	5.91	3.84222	0	0	TE>TT
101256819	LOC101256819	7.27	0.46	0.03	0.1	0.28	0.27	3.83325	3.04e-65	7.21e-66	TE>TT
101251915	LOC101251915	0.15	0.04	0.03	0	0.01	0	3.7998	0.0002172	0.000315958	TE>TT
BGI_novel_G000234	BGI_novel_G000234	2.13	0.38	2.15	3.97	0.02	0.16	3.78984	9.86e-05	0.00013773	TE>TT
101268404	LOC101268404	2.58	0.22	0.11	0	0	0.21	3.74836	2.36e-12	1.88e-12	TE>TT
101268825	LOC101268825	4.99	0.35	0	0	0.32	0.09	3.72386	1.05e-25	5.11e-26	TE>TT
543887	FUL2	7.91	5.69	0.73	0.96	0.7	0.33	3.7118	7.53e-98	1.27e-98	TE>TT
101250172	LOC101250172	0.08	0.18	2.45	2.37	0	0.02	3.69391	0.000390652	0.000586411	TE>TT
104644298	LOC104644298	0.73	0	0	0	0.06	0	3.69391	1.01e-06	1.16e-06	TE>TT
101251812	LOC101251812	2.28	0.15	0.05	0.05	0.1	0.09	3.69391	7.53e-12	6.17e-12	TE>TT
101255817	LOC101255817	16.21	2.14	0	0	0.69	0.8	3.63733	3.25e-128	4.32e-129	TE>TT
101257659	LOC101257659	2.39	0.79	0.12	0.09	0.14	0.11	3.6309	2.21e-23	1.15e-23	TE>TT
101267107	LOC101267107	1.12	0.04	0	0.02	0.02	0.08	3.57844	3.78e-13	2.89e-13	TE>TT
101253280	adh3b	0.16	0.14	0.21	0.02	0	0.03	3.57844	0.000706877	0.00109707	TE>TT
100874543	SlIPT4	0.12	0.38	1.58	0.21	0.04	0	3.57844	0.000706877	0.00109707	TE>TT
101243847	LOC101243847	3.39	0.24	0	0	0.16	0.15	3.56242	1.03e-10	9.08e-11	TE>TT
BGI_novel_G000338	BGI_novel_G000338	1.41	0.99	1.01	1.92	0.07	0.14	3.53779	2.8e-08	2.85e-08	TE>TT
101251094	LOC101251094	0.34	1.03	0.57	0.93	0.04	0.08	3.53779	2.8e-08	2.85e-08	TE>TT
101254088	LOC101254088	2.96	0.51	0.14	0.21	0.13	0.17	3.53779	1.27e-21	6.98e-22	TE>TT
104648105	LOC104648105	6.11	1.03	1.59	1.43	0.37	0.25	3.52953	1.2e-12	9.41e-13	TE>TT
101250580	LOC101250580	4.55	0.58	0.09	0.24	0.23	0.23	3.50917	2.89e-36	1.09e-36	TE>TT
543514	XYL1	0.77	0.09	0.02	0	0.08	0	3.50443	2.13e-12	1.7e-12	TE>TT
101244440	LOC101244440	15.55	1.5	0.07	0	1.19	0.35	3.49358	1.36e-48	4.14e-49	TE>TT
101263768	LOC101263768	0.95	0.22	1.23	0.55	0.05	0.05	3.4746	3.33e-14	2.43e-14	TE>TT
101260448	LOC101260448	8.29	1.18	1.83	0.8	0.11	0.75	3.46629	7.49e-83	1.46e-83	TE>TT
101249609	LOC101249609	1.8	0.16	0.57	1.52	0.09	0.09	3.43088	1.05e-13	7.85e-14	TE>TT
BGI_novel_G000506	BGI_novel_G000506	1.47	0.25	0.46	0.53	0.07	0.09	3.41243	3.6e-47	1.11e-47	TE>TT
101245313	LOC101245313	1.65	0.03	0	0	0.16	0	3.39651	2.54e-13	1.92e-13	TE>TT
104648175	LOC104648175	0.68	0.42	0.06	0	0.12	0	3.38579	1.84e-05	2.39e-05	TE>TT
109120969	LOC109120969	8.01	0.47	0	0	0.09	0.73	3.37814	3.89e-36	1.47e-36	TE>TT
543994	LOX1.1	8.19	0.34	14.8	24.9	0.23	0.62	3.35761	4.08e-122	5.69e-123	TE>TT
100736480	IAA21	8.8	0.69	0.47	0.55	0.51	0.07	3.32846	7.09e-42	2.38e-42	TE>TT
BGI_novel_G000080	BGI_novel_G000080	5.01	2.12	0	0	0	0.72	3.31657	2.48e-86	4.68e-87	TE>TT
BGI_novel_G000554	BGI_novel_G000554	1.17	0.24	0	0	0	0.14	3.3154	4.98e-07	5.58e-07	TE>TT
101245768	LOC101245768	4.25	0.5	0.1	0.26	0.15	0.34	3.28625	3.38e-19	2.02e-19	TE>TT
101255966	LOC101255966	0.64	0.66	0.54	0.32	0.14	0	3.24016	1.05e-05	1.34e-05	TE>TT
543741	TGAS118	61.34	3.72	1.18	3.48	5.26	1.79	3.22276	2.24e-137	2.82e-138	TE>TT
101253992	LOC101253992	0.67	0.33	0	0.26	0.11	0	3.21587	1.56e-06	1.83e-06	TE>TT
101252771	LOC101252771	5.85	0.3	0	0	0.47	0.21	3.20293	1.43e-27	6.57e-28	TE>TT
101251371	LOC101251371	0.55	0.13	0.04	0.02	0.04	0.04	3.20293	4.23e-08	4.36e-08	TE>TT
BGI_novel_G000492	BGI_novel_G000492	1.3	0.34	1.99	1.15	0.11	0.07	3.18882	1.26e-41	4.28e-42	TE>TT
101266631	LOC101266631	2	0.29	0.03	0.03	0.14	0.12	3.14728	2.38e-32	9.84e-33	TE>TT
109119066	LOC109119066	0.38	0.15	0.22	0.12	0.06	0	3.14403	0.000119489	0.000168574	TE>TT
104645957	LOC104645957	1.36	0.22	0.04	0.04	0.11	0.07	3.13098	3.56e-09	3.42e-09	TE>TT
101251240	LOC101251240	12.33	9.03	0.47	0.17	0.9	1.56	3.11686	1.54e-116	2.23e-117	TE>TT
109120649	LOC109120649	8.42	0.64	0	0	0.8	0.26	3.10895	2.26e-19	1.34e-19	TE>TT
109119856	LOC109119856	0.59	0.62	0.07	0.04	0.04	0.11	3.08094	2.3e-07	2.51e-07	TE>TT
101246530	LOC101246530	1.87	0.88	0.07	0	0.13	0.2	3.06386	1.1e-08	1.09e-08	TE>TT
101251335	LOC101251335	0.69	0.1	0	0.02	0.06	0.04	3.06386	1.1e-08	1.09e-08	TE>TT
109120438	LOC109120438	1.68	0.11	0	0	0.14	0.07	3.05294	5.19e-10	4.72e-10	TE>TT
101263026	LOC101263026	1.11	0.16	0	0	0.06	0.09	3.0291	1.92e-08	1.93e-08	TE>TT
101243725	LOC101243725	1.43	0.54	0.11	0.17	0.14	0.1	3.02273	6.17e-18	3.88e-18	TE>TT
101254546	LOC101254546	0.32	0.3	0.13	0.52	0.03	0.04	3.00125	0.000495411	0.000753228	TE>TT
101244284	LOC101244284	0.36	0.1	0.1	0.1	0.04	0.02	2.99347	1.49e-05	1.92e-05	TE>TT
101248744	LOC101248744	0.3	0.04	0.16	0.11	0	0.04	2.99347	0.000325673	0.00048377	TE>TT
101251241	LOC101251241	0.58	0.47	0.14	0	0.07	0.07	2.99347	7.05e-07	8.01e-07	TE>TT
101251928	LOC101251928	13.66	1.17	0.57	0.52	0.6	1.3	2.98102	3.84e-210	3.37e-211	TE>TT
101249447	LOC101249447	8.32	1.64	0.05	0	0.34	0.93	2.98076	8.27e-76	1.73e-76	TE>TT
101260734	LOC101260734	13.86	4.77	18.88	21.04	1.46	0.92	2.97495	5.19e-65	1.23e-65	TE>TT
101253421	LOC101253421	1	0.05	0.18	0.06	0.09	0.05	2.9631	5.96e-17	3.88e-17	TE>TT
101250861	LOC101250861	1.06	0.08	0	0	0.07	0.07	2.94767	1.23e-06	1.43e-06	TE>TT
101248668	LOC101248668	1.27	0.84	0.93	0.85	0.14	0.14	2.94767	1.23e-06	1.43e-06	TE>TT
101249328	LOC101249328	5.31	0.61	0	0.05	0.69	0.09	2.93943	8.09e-23	4.29e-23	TE>TT
778300	LOC778300	7.09	1.74	0.09	0	0.18	0.97	2.93689	8.65e-18	5.46e-18	TE>TT
101265009	LOC101265009	1.2	0.12	0	0.03	0.06	0.12	2.93207	4.85e-09	4.7e-09	TE>TT
101260379	LOC101260379	34.33	7.04	3.19	2.17	2.97	2.51	2.92545	4.14e-95	7.11e-96	TE>TT
100736435	Glb1	84.83	11.35	0.16	0.06	7.77	4.98	2.92301	0	0	TE>TT
101249981	LOC101249981	28.8	11.76	0.46	0.4	2.72	2.67	2.91947	0	0	TE>TT
101257508	LOC101257508	5.75	0.96	0.11	0.07	0.43	0.47	2.91857	6.77e-53	1.91e-53	TE>TT
109119976	LOC109119976	0.23	0.09	0.13	0.09	0.02	0.02	2.90036	0.000573253	0.000878081	TE>TT
101266096	LOC101266096	1.07	0.04	0.04	0	0.11	0.04	2.90036	2.14e-06	2.54e-06	TE>TT
101266868	LOC101266868	12.75	0.78	27.27	21.86	1.01	0.83	2.89159	9.93e-28	4.56e-28	TE>TT
101253603	LOC101253603	269.81	139.08	25.43	22.47	18.97	35.94	2.88903	0	0	TE>TT
101262181	LOC101262181	0.2	0.64	0	0.09	0.11	0	2.88859	6.46e-08	6.74e-08	TE>TT
101250755	LOC101250755	13.77	19	0.71	0.76	2	2.4	2.88193	2.09e-100	3.46e-101	TE>TT
101264066	LOC101264066	4.69	1.4	1.34	0.41	0.34	0.5	2.87091	1.81e-45	5.76e-46	TE>TT
100736466	GAME3	0.61	1.16	0.42	0.28	0.16	0.09	2.83782	5.82e-14	4.29e-14	TE>TT
100736518	SLBRC1A	0.44	0.96	0.67	0.33	0.06	0.13	2.83478	2.54e-08	2.57e-08	TE>TT
543983	LOC543983	13.61	116.44	912.57	608.64	6.03	11.87	2.83224	0	0	TE>TT
101055550	LOC101055550	3.11	0.53	0.08	0.31	0.3	0.22	2.82997	2.09e-09	1.98e-09	TE>TT
BGI_novel_G000365	BGI_novel_G000365	0	3.19	0.47	0	0	0.44	2.8184	9.82e-52	2.84e-52	TE>TT
101248557	LOC101248557	16.49	2.53	0.05	0.33	1.73	1.03	2.80634	2.6e-123	3.6e-124	TE>TT
101244962	LOC101244962	0.53	0.06	0.03	0	0.03	0.06	2.80083	7.94e-05	0.000109948	TE>TT
101264715	LOC101264715	0.16	0.18	0.87	0.6	0.02	0.03	2.80083	7.94e-05	0.000109948	TE>TT
101248922	LOC101248922	3.2	0.13	0.2	0.28	0.17	0.31	2.80083	1.95e-26	9.27e-27	TE>TT
101248854	LOC101248854	5.54	0.75	0.11	0.09	0.26	0.65	2.80083	5.96e-47	1.85e-47	TE>TT
544158	LOC544158	352.12	34.01	262.82	961.28	36.48	20.3	2.78555	0	0	TE>TT
101264293	LOC101264293	8.28	1.01	1.19	1.22	0.69	0.68	2.78355	9.11e-40	3.23e-40	TE>TT
101252479	LOC101252479	2.24	0.22	0.08	0	0.18	0.18	2.78007	3.57e-12	2.88e-12	TE>TT
104646135	LOC104646135	2.36	0.22	2.6	3.28	0.25	0.13	2.77774	4.27e-11	3.67e-11	TE>TT
101253859	LOC101253859	7.73	0.86	3.42	22.98	0.54	0.73	2.77704	1.29e-57	3.34e-58	TE>TT
543570	LOC543570	295.64	61.2	52.96	53.3	38.16	15.25	2.75775	0	0	TE>TT
543707	MADS-MC	3.38	1.15	0	0	0.57	0.11	2.75429	4.22e-20	2.44e-20	TE>TT
101247510	LOC101247510	43.51	6.18	1.12	3.1	2.74	4.4	2.74737	2.46e-278	1.64e-279	TE>TT
544066	TSW12	537.87	83.21	2772.42	4146.48	51.63	41.99	2.74138	0	0	TE>TT
101250769	LOC101250769	7.79	2.68	0.28	0.33	0.86	0.72	2.73455	8.32e-37	3.11e-37	TE>TT
101253683	LOC101253683	0.93	0.17	0	0.06	0.06	0.11	2.73044	0.000137746	0.000195614	TE>TT
101243721	LOC101243721	1.14	0.21	0.44	0.26	0.08	0.12	2.71594	1.56e-06	1.83e-06	TE>TT
101245159	LOC101245159	8.98	1.7	15.23	18.17	0.65	1.01	2.69749	1.47e-31	6.19e-32	TE>TT
101249836	LOC101249836	1.19	0.12	0.03	0.12	0.15	0.06	2.67797	3.14e-08	3.21e-08	TE>TT
101262111	LOC101262111	11.46	2.14	0	0	0.93	1.26	2.66283	7.65e-79	1.56e-79	TE>TT
101263555	LOC101263555	1.13	0.5	0.06	0.02	0.17	0.09	2.66263	2.01e-17	1.28e-17	TE>TT
101256068	LOC101256068	0	0.72	0	0	0.11	0	2.65644	0.000237305	0.000346898	TE>TT
101248956	LOC101248956	0.72	0.54	0.03	0.11	0.1	0.1	2.63733	7.57e-09	7.43e-09	TE>TT
101262139	LOC101262139	32.47	4.75	0.04	0.11	3.65	2.44	2.6309	1.3e-260	9.35e-262	TE>TT
101262767	LOC101262767	2.51	0.29	0.08	0.16	0.28	0.08	2.61796	6.45e-07	7.31e-07	TE>TT
101245602	LOC101245602	59.66	25.06	2.12	3.17	8.62	5.25	2.61476	2.49e-238	1.94e-239	TE>TT
101248253	LOC101248253	1.28	0.72	0	0	0.13	0.2	2.57844	4.39e-10	3.98e-10	TE>TT
BGI_novel_G000528	BGI_novel_G000528	2.45	0.59	0	0	0.32	0.19	2.57844	2.19e-08	2.21e-08	TE>TT
104644893	LOC104644893	3.07	0.46	0.16	0.16	0.45	0.15	2.57844	5.61e-05	7.63e-05	TE>TT
104646517	LOC104646517	8.83	0.9	0.15	0.09	0.77	0.91	2.5529	1.59e-48	4.82e-49	TE>TT
544074	ADH2	326.61	89.1	48.03	36.65	35.47	36.35	2.54447	0	0	TE>TT
109119735	LOC109119735	0.57	0.43	0.62	0.18	0.06	0.11	2.54238	1.72e-06	2.02e-06	TE>TT
101244570	LOC101244570	13.52	1.47	1.25	1.8	1.23	1.16	2.5395	1.05e-106	1.65e-107	TE>TT
101244049	LOC101244049	1.11	0.48	0.13	0.2	0.1	0.18	2.53537	2.49e-15	1.73e-15	TE>TT
BGI_novel_G000223	BGI_novel_G000223	1.35	0.74	0.08	0	0.29	0.07	2.52953	1.32e-05	1.69e-05	TE>TT
101260130	LOC101260130	0.33	0.38	0	0.06	0.09	0.03	2.51703	9.53e-05	0.000133053	TE>TT
101260309	LOC101260309	26.42	8.86	18.33	45.1	2.93	3.31	2.51641	2.87e-161	3.15e-162	TE>TT
101262842	LOC101262842	57.63	9.85	0.05	0.45	5	6.95	2.51234	0	0	TE>TT
101249776	LOC101249776	0.29	0.21	1.25	1.09	0.06	0.03	2.49597	0.000695793	0.00107846	TE>TT
104645225	LOC104645225	2.18	1.6	0	0	0.33	0.33	2.49597	3.13e-06	3.78e-06	TE>TT
101261116	LOC101261116	0.76	0.11	0.16	0	0.05	0.1	2.49597	0.000695793	0.00107846	TE>TT
101267882	LOC101267882	3.99	6.72	9.55	7.13	0.83	1.06	2.49288	6.97e-44	2.27e-44	TE>TT
101248423	LOC101248423	70.3	3.28	61.79	111.88	8.12	5.18	2.48401	8.32e-132	1.07e-132	TE>TT
101249654	LOC101249654	11.11	3.07	0.89	1.3	1.06	1.5	2.48176	6.35e-70	1.43e-70	TE>TT
101246119	LOC101246119	0.79	0.39	0.04	0.27	0.17	0.04	2.4789	2.23e-05	2.92e-05	TE>TT
104649119	LOC104649119	1.39	1.28	0.07	0.16	0.32	0.16	2.46883	9.5e-07	1.09e-06	TE>TT
101256127	LOC101256127	15.78	4.39	283.25	500.51	2.03	1.69	2.44539	1.53e-52	4.34e-53	TE>TT
101250342	LOC101250342	3.61	0.84	0	0	0.17	0.67	2.44413	1.65e-12	1.3e-12	TE>TT
BGI_novel_G000513	BGI_novel_G000513	0.17	1.94	0.94	1.08	0.24	0.14	2.43491	1.61e-09	1.52e-09	TE>TT
101259064	LOC101259064	142.72	14.47	43.76	69.91	19.95	9.63	2.43126	0	0	TE>TT
101250138	LOC101250138	0.53	0.05	0.03	0.13	0.05	0.06	2.42993	1.28e-06	1.49e-06	TE>TT
101255558	LOC101255558	2.26	0.53	0.26	0	0.22	0.31	2.42957	9.37e-14	6.96e-14	TE>TT
101253328	LOC101253328	15.62	5.92	0.98	1.08	2.04	2.04	2.40813	1.91e-165	2.04e-166	TE>TT
101249884	LOC101249884	3.94	1.56	0.08	0.17	0.68	0.4	2.39264	5.79e-29	2.59e-29	TE>TT
109121165	LOC109121165	2.69	0.38	0	0	0.3	0.29	2.3918	4.66e-07	5.22e-07	TE>TT
BGI_novel_G000008	BGI_novel_G000008	2.19	2.32	2.05	1.16	0.34	0.52	2.3868	1.52e-150	1.75e-151	TE>TT
544060	LOC544060	90.16	39.58	2.46	1.98	13.93	11.08	2.38366	0	0	TE>TT
101258063	LOC101258063	33.27	19.31	2.09	1.22	5.39	4.83	2.36567	3.51e-282	2.28e-283	TE>TT
101267191	LOC101267191	13.02	7.09	0.3	0.74	2.14	1.98	2.36394	1.26e-175	1.28e-176	TE>TT
104647540	LOC104647540	0.99	0.41	0	0.02	0.15	0.12	2.34711	2.84e-13	2.16e-13	TE>TT
101248512	LOC101248512	230.11	125.81	36.61	27.96	24.42	45.7	2.34581	0	0	TE>TT
101255580	LOC101255580	0.99	0.28	0.72	0.5	0.07	0.18	2.3414	1.09e-08	1.08e-08	TE>TT
778292	ACS3	7.05	0.89	4.79	5.21	0.93	0.65	2.34006	7.27e-39	2.61e-39	TE>TT
101266605	LOC101266605	1.04	0.97	0.17	0.1	0.22	0.17	2.33743	6.64e-35	2.59e-35	TE>TT
101246650	LE-ACS1B	1	0.48	0.69	1.12	0.18	0.12	2.33454	1.67e-10	1.48e-10	TE>TT
101261864	LOC101261864	1.53	0.3	0.05	0.03	0.25	0.12	2.33451	3.47e-11	2.96e-11	TE>TT
101256235	LOC101256235	3.02	0.59	0.2	0	0.43	0.29	2.33451	3.47e-11	2.96e-11	TE>TT
101244953	LOC101244953	2.31	0.56	0.96	0.66	0.23	0.35	2.32242	2.17e-27	1.01e-27	TE>TT
101258279	LOC101258279	2.91	1.02	0.03	0.15	0.44	0.35	2.3154	1.9e-18	1.17e-18	TE>TT
101256897	LOC101256897	1.53	0.4	0.75	0.5	0.29	0.1	2.3154	4.29e-09	4.14e-09	TE>TT
101255416	LOC101255416	3.3	4.8	16.96	10.17	0.9	0.71	2.3154	1.15e-29	5.04e-30	TE>TT
101256052	LOC101256052	0.88	0.27	1.57	1.11	0.1	0.13	2.3154	5.77e-06	7.13e-06	TE>TT
BGI_novel_G000399	BGI_novel_G000399	1.09	0.68	0.65	0.92	0.13	0.22	2.3154	1.36e-06	1.59e-06	TE>TT
543695	KN4	0.7	0.27	1.56	1.82	0.13	0.06	2.3154	2.45e-05	3.23e-05	TE>TT
BGI_novel_G000392	BGI_novel_G000392	1.69	0.48	0	0	0	0.44	2.30604	2.67e-32	1.11e-32	TE>TT
101265217	LOC101265217	9.5	1.87	1.65	1.99	1.29	1.09	2.27469	7.3e-70	1.65e-70	TE>TT
101261743	LOC101261743	1.58	1.94	0.06	0.09	0.15	0.58	2.27358	2.38e-22	1.28e-22	TE>TT
101255272	LOC101255272	4.99	0.8	0	0	0.43	0.78	2.2707	1.92e-36	7.2e-37	TE>TT
BGI_novel_G000077	BGI_novel_G000077	3.72	19.51	20.06	27.16	2.5	2.25	2.26704	3.46e-169	3.62e-170	TE>TT
101254557	LOC101254557	1.43	0.25	0	0.03	0.22	0.14	2.24723	4.54e-09	4.39e-09	TE>TT
109119848	LOC109119848	5.27	1.02	1.88	3.37	0.69	0.65	2.24625	2.93e-38	1.07e-38	TE>TT
101249587	LOC101249587	0.13	0.19	0.16	0.07	0.02	0.05	2.2414	0.000757402	0.00118009	TE>TT
100736436	LOC100736436	2.64	0.2	0	0	0.33	0.28	2.2414	1.47e-17	9.33e-18	TE>TT
101267312	LOC101267312	3.54	1.17	0	0.02	0.47	0.53	2.23674	2.36e-29	1.04e-29	TE>TT
101261738	LOC101261738	1.48	1.32	0.07	0.05	0.17	0.42	2.23226	1.09e-15	7.43e-16	TE>TT
101268132	LOC101268132	0.95	0.24	0.24	0.32	0.1	0.15	2.22613	3.4e-07	3.77e-07	TE>TT
101247397	PSK3	11.59	2.73	0.18	0.27	1.89	1.19	2.22443	1.1e-21	6.04e-22	TE>TT
BGI_novel_G000090	BGI_novel_G000090	1.15	0.82	1.23	0.83	0.19	0.23	2.21587	1.43e-06	1.68e-06	TE>TT
104645694	LOC104645694	0.82	0.41	0.05	0	0.13	0.13	2.21587	6.72e-05	9.23e-05	TE>TT
101259320	LOC101259320	0.61	0.55	0.35	0.39	0.13	0.12	2.21587	6.72e-05	9.23e-05	TE>TT
BGI_novel_G000258	BGI_novel_G000258	0.7	0.17	0	0.28	0.19	0	2.21519	5.43e-10	4.95e-10	TE>TT
101243829	LOC101243829	7.2	1.91	0.34	0.59	1.2	0.78	2.21304	9.71e-42	3.28e-42	TE>TT
101247342	LOC101247342	23.87	5.81	17.7	15.11	3.4	3.1	2.20223	3.19e-92	5.65e-93	TE>TT
101253208	LOC101253208	20.36	2.97	0	0.05	2.54	2.56	2.202	1.9e-139	2.38e-140	TE>TT
101245271	LOC101245271	0.31	0.48	0.16	0.15	0.08	0.09	2.19992	1.22e-08	1.21e-08	TE>TT
101246247	LOC101246247	3.67	0.52	0.16	0.08	0.49	0.43	2.19859	4.77e-21	2.68e-21	TE>TT
101246639	LOC101246639	1.16	0.26	0.07	0.06	0.25	0.06	2.19511	0.000288658	0.000426319	TE>TT
104647600	LOC104647600	0.51	0.25	0.04	0	0.13	0.04	2.19511	0.000288658	0.000426319	TE>TT
101260843	LOC101260843	0.89	0.06	0.03	0	0.15	0.06	2.18612	2.57e-05	3.4e-05	TE>TT
101252681	LOC101252681	10.99	2.16	0.93	1.13	1.52	1.41	2.18317	1.18e-82	2.31e-83	TE>TT
101265896	PK5	7.47	3.08	1.59	1.6	1.33	1.02	2.17698	5.31e-51	1.55e-51	TE>TT
100736455	SLBRC1b	2	1.51	1.11	0.93	0.51	0.27	2.17338	2.38e-18	1.47e-18	TE>TT
101246540	LOC101246540	1.62	0.34	0	0	0.26	0.18	2.1728	1.69e-10	1.5e-10	TE>TT
101260545	LOC101260545	21.67	6.61	3.1	3.4	3.74	2.59	2.1698	9.3e-93	1.64e-93	TE>TT
101268035	LOC101268035	4.93	4.79	11.75	10.16	1.29	0.88	2.1634	7.41e-41	2.56e-41	TE>TT
104649260	LOC104649260	0.8	0.17	0.03	0	0.08	0.14	2.1634	9.92e-06	1.25e-05	TE>TT
101259901	LOC101259901	2.36	0.71	0.12	0.24	0.58	0.11	2.1634	8.37e-08	8.8e-08	TE>TT
101245588	LOC101245588	249.85	128.16	54.33	64.65	35.61	48.7	2.16101	0	0	TE>TT
101246495	LOC101246495	40.64	9.89	3.16	2.93	6.05	5.46	2.15052	0	0	TE>TT
101264584	LOC101264584	28.8	11.42	6.12	8.22	4.72	4.41	2.1446	1.58e-105	2.49e-106	TE>TT
101253752	LOC101253752	0.78	0.37	0.34	0.19	0.16	0.1	2.14322	1.15e-09	1.07e-09	TE>TT
101263597	LOC101263597	0.55	0.31	0.57	0.47	0.09	0.1	2.14234	1.58e-05	2.03e-05	TE>TT
101255150	LOC101255150	0.64	0.13	0.16	0.19	0.06	0.12	2.14031	1.25e-08	1.24e-08	TE>TT
104647995	LOC104647995	1.16	0.18	0	0	0.18	0.13	2.14031	4.22e-05	5.67e-05	TE>TT
101248138	LOC101248138	36.74	9.54	123.9	348.75	7.69	2.9	2.13525	2.24e-70	5.03e-71	TE>TT
104645555	LOC104645555	0.7	0.56	0.87	0.97	0.22	0.07	2.13254	9.07e-06	1.14e-05	TE>TT
101265579	LOC101265579	1.81	2.86	0	0.07	0.28	0.8	2.13098	1.78e-16	1.18e-16	TE>TT
101251632	LOC101251632	0.11	0.38	3.42	2.54	0.04	0.07	2.13098	0.000473399	0.000718291	TE>TT
101250447	LOC101250447	1.6	0.23	0.03	0.12	0.25	0.17	2.13098	4.82e-09	4.67e-09	TE>TT
101248065	LOC101248065	18.51	4.34	0.14	0.41	3.33	1.94	2.1253	1.9e-41	6.49e-42	TE>TT
101262636	LOC101262636	8.59	2.08	1.41	1.45	1.21	1.26	2.12185	1.04e-68	2.37e-69	TE>TT
101245301	SN2	33.8	431.38	676.36	677.73	22.76	81.23	2.1162	0	0	TE>TT
101249898	LOC101249898	1.6	0.5	0.08	0.08	0.15	0.34	2.10895	1.29e-14	9.24e-15	TE>TT
101263585	LOC101263585	0.6	0.28	0.29	0.14	0.1	0.1	2.10895	0.000179764	0.000259119	TE>TT
543916	XTH9	122.95	137.48	5.05	5.13	41.35	18.82	2.10696	0	0	TE>TT
101264975	LOC101264975	110.79	32.22	0.84	0.95	19.45	14.09	2.0986	7.7e-263	5.5e-264	TE>TT
101248535	LOC101248535	4.11	1.38	0.72	0	0.58	0.71	2.09721	1.07e-30	4.59e-31	TE>TT
101255652	LOC101255652	93.06	4.67	2.27	1.74	6.27	5.29	2.0971	0	0	TE>TT
101249183	LOC101249183	0.58	0.89	0.26	0.29	0.12	0.22	2.08863	9.18e-07	1.05e-06	TE>TT
101247519	LOC101247519	6.14	1.42	2.24	2.18	0.91	0.9	2.08094	6.72e-24	3.46e-24	TE>TT
101250826	LOC101250826	0.85	0.19	0.06	0	0.06	0.19	2.08094	2.61e-05	3.44e-05	TE>TT
101264995	LOC101264995	70.58	31.08	1.79	1.55	10.74	13.38	2.07161	0	0	TE>TT
BGI_novel_G000268	BGI_novel_G000268	1.89	1.19	1.24	0.59	0.5	0.24	2.06747	4.88e-12	3.96e-12	TE>TT
544070	LOC544070	427.04	276.98	109.59	116.63	58.11	108.22	2.06554	0	0	TE>TT
101263886	LOC101263886	5.5	9.14	2.29	1.24	1.35	2.13	2.05694	1.11e-86	2.09e-87	TE>TT
101254249	LOC101254249	8.02	8.17	24.58	30.1	2.21	1.86	2.0534	5.61e-102	9.17e-103	TE>TT
101243888	LOC101243888	0.93	0.15	0.04	0	0.04	0.23	2.0441	0.000110852	0.000155761	TE>TT
101252141	LOC101252141	0.99	0.54	0.03	0	0.32	0.05	2.0441	8.44e-08	8.89e-08	TE>TT
778246	MTS1	50.94	8.29	2.62	10.04	8.58	5.96	2.0439	0	0	TE>TT
101267047	LOC101267047	3.44	1.16	0.29	0.4	0.86	0.28	2.02824	2.27e-19	1.35e-19	TE>TT
101251349	LOC101251349	3.45	2.53	0.31	0.74	0.88	0.58	2.02406	1.09e-16	7.17e-17	TE>TT
101263538	LOC101263538	1.65	0.79	0.61	0.86	0.3	0.3	2.01584	3.02e-15	2.11e-15	TE>TT
101261296	LOC101261296	1.09	1.31	0.36	0.57	0.28	0.31	2.01453	7.68e-09	7.54e-09	TE>TT
BGI_novel_G000148	BGI_novel_G000148	2.25	1.18	3.42	3.64	0.54	0.32	2.0066	1.26e-113	1.87e-114	TE>TT
101258531	LOC101258531	15.52	6.09	8.2	10.71	2.85	2.57	2.00177	5.89e-56	1.57e-56	TE>TT
BGI_novel_G000075	BGI_novel_G000075	2.62	2.52	0.45	0.07	9.66	10.92	-2.00648	7.24e-98	1.22e-98	TE<TT
101263881	LOC101263881	0.35	0.4	2.84	2.55	1.09	1.93	-2.00653	3.01e-11	2.56e-11	TE<TT
101246105	LOC101246105	1.34	1.28	2.09	1.62	4.1	6.35	-2.0095	1.47e-23	7.6e-24	TE<TT
101261854	LOC101261854	0.42	1.52	41.33	32.61	3.27	4.47	-2.0192	8.09e-38	2.97e-38	TE<TT
BGI_novel_G000592	BGI_novel_G000592	1.35	0.33	0.38	0.37	2.3	4.56	-2.02033	8.51e-24	4.39e-24	TE<TT
101249683	LOC101249683	0.92	0.44	2.39	3.23	2.47	3.03	-2.0206	2.23e-23	1.17e-23	TE<TT
101249123	LOC101249123	6.76	7.98	25.42	21.03	24.1	35.34	-2.02237	1.96e-204	1.76e-205	TE<TT
101246085	LOC101246085	5.37	5.73	10.56	12.35	19.16	25.76	-2.02363	1.8e-235	1.42e-236	TE<TT
543712	EREB	5.46	12.26	27.62	41.32	26.44	44.54	-2.02383	2.78e-188	2.67e-189	TE<TT
101259509	LOC101259509	0.69	0.61	0.9	0.89	1.99	3.27	-2.02461	3.42e-95	5.86e-96	TE<TT
104644838	LOC104644838	1.51	0.49	3.58	2.65	3.29	4.95	-2.02735	1.05e-75	2.21e-76	TE<TT
101265824	LOC101265824	1.74	2.64	7.85	8.48	9.84	7.93	-2.03147	4.1e-76	8.58e-77	TE<TT
101259123	LOC101259123	0.09	0.18	3.05	1.7	0.46	0.63	-2.03206	1.13e-07	1.2e-07	TE<TT
109119564	LOC109119564	0.88	0.5	1.37	1.48	3.11	2.55	-2.03271	1.31e-28	5.91e-29	TE<TT
544264	LOC544264	1.22	1.12	42.99	43.71	3.16	6.35	-2.03321	3.85e-26	1.85e-26	TE<TT
101249997	LOC101249997	0.42	1.48	0.61	0.9	4.69	2.93	-2.03401	6.56e-13	5.08e-13	TE<TT
101260481	LOC101260481	9.31	9.76	7.03	8.18	47.55	30.39	-2.03438	0	0	TE<TT
101253789	LOC101253789	1.65	1.92	9.57	6.87	5.1	9.39	-2.03462	2.6e-40	9.1e-41	TE<TT
101247650	LOC101247650	1.81	1.89	5.75	3.97	5.98	9.13	-2.03522	1.58e-117	2.28e-118	TE<TT
101262747	LOC101262747	0.21	0.15	0.92	1	0.91	0.57	-2.03627	7.78e-07	8.89e-07	TE<TT
101256374	LOC101256374	0.31	0.45	0.09	0.09	1.61	1.5	-2.03755	1.08e-21	5.94e-22	TE<TT
101253599	LOC101253599	0.57	0.41	0.05	0.14	1.94	2.1	-2.03895	3.09e-11	2.62e-11	TE<TT
BGI_novel_G000162	BGI_novel_G000162	3.63	7.45	37.03	28.29	16.91	28.16	-2.04466	9.85e-113	1.48e-113	TE<TT
101244680	LOC101244680	0.05	0.06	0.12	0.05	0.1	0.35	-2.04606	1.43e-05	1.84e-05	TE<TT
101265379	LOC101265379	0.21	0.36	2.75	3.3	1.7	0.63	-2.05092	3.8e-05	5.08e-05	TE<TT
101265600	LOC101265600	0.1	0.22	0.12	0.14	0.58	0.73	-2.05092	1.01e-08	1e-08	TE<TT
101256786	LOC101256786	0.16	0.14	0.04	0	0.6	0.64	-2.05383	2.67e-08	2.71e-08	TE<TT
101250740	LOC101250740	32.01	27.7	18.07	6.28	98.02	149.59	-2.05621	0	0	TE<TT
101262780	LOC101262780	0.07	0.03	0.23	0.24	0.18	0.25	-2.05715	0.000101068	0.000141318	TE<TT
101253053	LOC101253053	0.76	1.2	17	16.4	3.16	4.9	-2.05862	3.91e-32	1.63e-32	TE<TT
101244812	TPS37	0.23	0.03	0	0	0.51	0.53	-2.0694	1.3e-06	1.51e-06	TE<TT
101243985	LOC101243985	0.93	0.97	9.1	9.14	3.77	4.18	-2.07399	1.15e-44	3.7e-45	TE<TT
101256185	LOC101256185	0.09	0.36	3.26	1.87	0.99	0.89	-2.07692	8.2e-11	7.17e-11	TE<TT
101257150	LOC101257150	0.08	0.02	0.68	0.44	0.2	0.2	-2.07692	3.36e-06	4.06e-06	TE<TT
101261274	LOC101261274	0.16	0	0.53	0.37	0.47	0.22	-2.07801	8.55e-07	9.79e-07	TE<TT
101249600	LOC101249600	1.32	1.06	0.26	0.24	3.67	6.36	-2.08129	4.44e-45	1.42e-45	TE<TT
109118734	LOC109118734	0.31	0.06	0.24	0.54	0.35	1.24	-2.08745	1.15e-07	1.22e-07	TE<TT
101265187	LOC101265187	8.56	6.57	107.05	104.07	19.38	44.77	-2.09023	1.92e-189	1.84e-190	TE<TT
BGI_novel_G000011	BGI_novel_G000011	0.09	1.1	0.65	0.24	2.23	2.75	-2.09228	2.29e-174	2.33e-175	TE<TT
101244746	LOC101244746	0.93	0.23	0.18	0.22	2.8	2.42	-2.09845	1.39e-19	8.21e-20	TE<TT
101259170	LOC101259170	0.93	1.24	7.91	5.87	4.58	4.65	-2.1005	2.92e-63	7.1e-64	TE<TT
100316880	LOC100316880	5.08	2.31	9.51	10.59	16.09	15.73	-2.10119	6.52e-119	9.28e-120	TE<TT
101257141	LOC101257141	0.14	0.24	6.19	6.89	0.54	1.19	-2.10606	2.7e-08	2.74e-08	TE<TT
101257836	LOC101257836	5.38	5.05	3.63	3.43	26.29	18.54	-2.10846	1.53e-155	1.73e-156	TE<TT
101254339	LOC101254339	0.31	0.53	2.24	1.54	0.77	2.83	-2.119	1.4e-19	8.23e-20	TE<TT
101253852	LOC101253852	6.6	3.35	3.92	5.52	29.61	13.79	-2.12002	3.61e-165	3.86e-166	TE<TT
101250590	LOC101250590	0.11	0.22	0.8	0.85	0.66	0.76	-2.122	0.000165386	0.000237211	TE<TT
101267799	LOC101267799	1.86	2.92	15.43	13.67	8.2	12.51	-2.12455	2.27e-129	2.98e-130	TE<TT
101259049	LOC101259049	0.35	0.1	1.18	1.24	0.68	1.29	-2.12991	1.67e-08	1.67e-08	TE<TT
BGI_novel_G000051	BGI_novel_G000051	8.01	26.95	0.61	0.46	38.31	109.72	-2.1308	9.69e-137	1.23e-137	TE<TT
101247180	LOC101247180	0.43	0.64	0.44	0.34	1.29	3.35	-2.13134	1.04e-31	4.36e-32	TE<TT
101246241	LOC101246241	0.49	0.45	1.89	2.29	1.93	2.22	-2.13306	2.79e-31	1.18e-31	TE<TT
BGI_novel_G000455	BGI_novel_G000455	1.09	0.61	6.72	10.29	3.65	3.83	-2.13581	1.84e-21	1.02e-21	TE<TT
101263015	LOC101263015	0.18	0.08	0.24	0.2	0.42	0.73	-2.13581	1.6e-13	1.2e-13	TE<TT
101256177	LOC101256177	0.07	0.05	0.26	0.4	0.44	0.07	-2.14403	0.000440557	0.000665963	TE<TT
104646712	LOC104646712	0.03	0.14	0.8	0.48	0.3	0.43	-2.14403	0.000440557	0.000665963	TE<TT
101250191	LOC101250191	6.98	4.28	1.64	1.11	15.77	34.14	-2.14999	4.86e-246	3.68e-247	TE<TT
101254427	LOC101254427	3.36	6.91	0	0	7.78	37.21	-2.15267	1.2e-170	1.25e-171	TE<TT
101248128	LOC101248128	0.26	0.15	0.19	0.06	1.07	0.77	-2.15337	1.02e-08	1.01e-08	TE<TT
101268197	LOC101268197	0.18	0.25	3.77	1.93	0.55	1.34	-2.15337	1.02e-08	1.01e-08	TE<TT
101248318	LOC101248318	2.29	0.9	1.01	0.73	2.48	11.75	-2.15463	1.54e-114	2.27e-115	TE<TT
109120010	LOC109120010	0.44	0.74	5.75	9.11	4.05	1.16	-2.15496	1.44e-14	1.04e-14	TE<TT
543837	PR-5	45.29	26.18	0.64	2.84	140.58	177.46	-2.15534	0	0	TE<TT
101246106	LOC101246106	19.91	11.94	0.13	0.27	60.71	81.99	-2.16222	0	0	TE<TT
101245473	LOC101245473	4.55	4.7	5.84	7.93	22.78	18.55	-2.1666	3.63e-128	4.85e-129	TE<TT
101248655	LOC101248655	15.93	14.63	1.3	0.69	71.3	66.05	-2.17189	0	0	TE<TT
BGI_novel_G000026	BGI_novel_G000026	1.67	0.52	2.41	2.34	3.76	6.2	-2.17478	8.4e-102	1.37e-102	TE<TT
101267599	LOC101267599	0.12	0.38	0.43	0.34	0.82	1.38	-2.17645	7.03e-08	7.36e-08	TE<TT
101255051	LOC101255051	0.19	0.2	3.35	2.59	0.71	1.05	-2.17645	7.84e-07	8.96e-07	TE<TT
BGI_novel_G000556	BGI_novel_G000556	0.19	0.15	1.01	0.92	1.09	0.45	-2.17645	5.04e-11	4.35e-11	TE<TT
101249743	LOC101249743	6.68	5.75	29.53	21.07	16.3	39.81	-2.18	6.53e-263	4.66e-264	TE<TT
101255782	LOC101255782	1.35	1.92	16.94	16.39	4.86	9.9	-2.18474	6.24e-73	1.36e-73	TE<TT
101257261	LOC101257261	14.5	7.73	6.71	5.48	52.37	49.11	-2.18608	0	0	TE<TT
101259668	ASH3	5.08	6.91	2.14	1.79	13.95	40.5	-2.19016	1.5e-188	1.44e-189	TE<TT
101248286	LOC101248286	2.66	11.6	0.18	0.24	30.3	33.4	-2.19155	3.73e-131	4.85e-132	TE<TT
544148	CHI9	12.38	25.53	27.59	54.4	84.19	87.5	-2.19665	0	0	TE<TT
101243729	LOC101243729	0.03	0.07	0.42	0.6	0.38	0.09	-2.19917	2.32e-05	3.05e-05	TE<TT
101259441	LOC101259441	3.13	4.27	6.37	4.05	6.61	26.91	-2.1998	1.31e-78	2.68e-79	TE<TT
543590	AMT1-3	0.72	0.35	0.86	0.36	2.2	2.75	-2.20013	6.46e-27	3.03e-27	TE<TT
101266621	LOC101266621	0.63	0.69	7.6	10.34	1.76	4.25	-2.20054	2.16e-19	1.28e-19	TE<TT
101251640	LOC101251640	11.75	6.98	10.79	5.63	30.36	55.91	-2.20326	0	0	TE<TT
101252698	LOC101252698	0.5	1.13	6.27	5.14	2.79	4.59	-2.20447	3.19e-29	1.42e-29	TE<TT
101250675	LOC101250675	0.13	0.03	0.07	0.39	0.62	0.17	-2.20816	0.000267827	0.000393831	TE<TT
101260969	LOC101260969	1.24	1.98	4.53	4.62	6.79	7.94	-2.20993	2.57e-40	9.02e-41	TE<TT
101263772	LOC101263772	2.04	2.14	19.03	26.63	5.91	13.72	-2.2104	7e-124	9.62e-125	TE<TT
104646456	LOC104646456	0.24	0.04	0.54	0.43	0.21	1.07	-2.21598	5.39e-06	6.64e-06	TE<TT
778201	Acx1B	0.11	0.1	0.08	0.1	0.68	0.28	-2.21952	1.13e-07	1.19e-07	TE<TT
101261122	LOC101261122	0.22	0.17	0.52	0.59	0.66	1.13	-2.22892	2.47e-13	1.87e-13	TE<TT
101252051	LOC101252051	1.83	1.26	0.13	0.09	4.32	10.28	-2.24297	4.49e-43	1.48e-43	TE<TT
BGI_novel_G000240	BGI_novel_G000240	0	0.32	0.29	0.89	0.8	0.67	-2.24301	3.29e-21	1.83e-21	TE<TT
104644300	LOC104644300	0.09	0.07	0.73	0.45	0.6	0.19	-2.24357	1.41e-05	1.81e-05	TE<TT
101267366	LOC101267366	0.25	0.39	2.54	1.36	1.48	1.54	-2.24754	1.84e-20	1.05e-20	TE<TT
104648541	LOC104648541	0.16	0.17	1.53	1.64	0.5	1.08	-2.25445	3.27e-06	3.95e-06	TE<TT
101260536	LOC101260536	0.15	0.02	0.02	0.02	0.51	0.3	-2.25445	3.27e-06	3.95e-06	TE<TT
101249848	LOC101249848	1.17	0.71	0.4	0.17	2.19	6.81	-2.25827	4.17e-82	8.25e-83	TE<TT
543815	LOC543815	10.03	16.2	163.03	128.83	35.95	88.45	-2.26585	0	0	TE<TT
101262669	LOC101262669	13.22	21.95	17.89	30.37	110.1	57.14	-2.26701	0	0	TE<TT
101265554	FZY5	0.3	1.06	0.15	0	2.92	3.59	-2.27331	6.51e-30	2.84e-30	TE<TT
101264616	LOC101264616	14.32	13.02	4.13	8.21	81.61	49.99	-2.2763	2.32e-265	1.65e-266	TE<TT
101254912	LOC101254912	0.05	0.18	1.01	0.69	0.65	0.48	-2.28337	2.26e-09	2.14e-09	TE<TT
101265734	LOC101265734	2.44	3.08	0.36	0.29	6.59	20.13	-2.29047	2.93e-108	4.54e-109	TE<TT
544296	P69B	21.66	17	22.57	17.97	69.18	119.94	-2.29187	0	0	TE<TT
101244582	LOC101244582	1.48	3.61	48.07	44.48	10.27	14.35	-2.29214	1.77e-108	2.75e-109	TE<TT
101254689	LOC101254689	2.58	2.44	3.77	3.73	7.44	17.04	-2.29315	1.05e-166	1.11e-167	TE<TT
BGI_novel_G000182	BGI_novel_G000182	0.16	0.4	5.95	6.84	2.05	0.64	-2.2941	6.76e-12	5.53e-12	TE<TT
101265571	LOC101265571	44.74	32.81	56.87	62.18	126.53	252.22	-2.29528	0	0	TE<TT
104648615	LOC104648615	4.68	3.72	12.64	11.08	10.23	30.93	-2.30212	3.05e-123	4.22e-124	TE<TT
104645424	LOC104645424	0.25	0.13	1.34	2.52	1.1	0.8	-2.30421	5.85e-09	5.69e-09	TE<TT
101248009	LOC101248009	0.15	0.09	0.54	0.35	0.64	0.56	-2.30609	1.37e-09	1.28e-09	TE<TT
104648118	LOC104648118	0.38	0.26	0.05	0.05	1.5	1.67	-2.3077	7.85e-19	4.76e-19	TE<TT
101246264	LOC101246264	0.17	0.46	36.34	37.74	1.47	1.6	-2.30842	1.84e-19	1.09e-19	TE<TT
101265773	LOC101265773	24.02	24.78	100.11	98.25	105.68	134.18	-2.30879	0	0	TE<TT
100874535	SlCKX5	0.32	0.12	0.83	0.61	1.51	0.7	-2.31319	2.25e-13	1.7e-13	TE<TT
101244203	LOC101244203	0.58	0.4	0.72	0.51	3.29	1.56	-2.31396	5.25e-14	3.87e-14	TE<TT
544179	psi14A	0.16	0.66	0.5	0.47	2	2	-2.31444	5.31e-17	3.45e-17	TE<TT
101251627	LOC101251627	6.78	4.08	12.52	11.87	25.15	29.09	-2.31868	7.42e-242	5.69e-243	TE<TT
101247619	LOC101247619	1.22	1.51	1.97	2.94	6.38	7.16	-2.32243	1.17e-31	4.92e-32	TE<TT
101261380	LOC101261380	1.37	2.32	25.05	18.95	4.73	13.51	-2.32313	8.61e-104	1.38e-104	TE<TT
101244852	LOC101244852	0.03	0.23	3.12	2.22	0.85	0.42	-2.32846	2.78e-07	3.06e-07	TE<TT
BGI_novel_G000553	BGI_novel_G000553	0.69	0.54	0.47	0.43	3.76	2.45	-2.3322	2.17e-50	6.43e-51	TE<TT
101255303	IAA4	8.03	2.35	4.59	2.22	24.41	28.06	-2.33454	7.55e-92	1.34e-92	TE<TT
109119876	LOC109119876	1.23	1.52	0.14	0.19	8.58	5.32	-2.34725	5.94e-41	2.05e-41	TE<TT
101244399	LOC101244399	7.17	6.62	22.17	37.44	26.34	43.62	-2.34925	0	0	TE<TT
101246865	LOC101246865	0.78	0.65	3.88	2.96	3.6	3.67	-2.35048	2.82e-35	1.09e-35	TE<TT
101267805	LOC101267805	0.12	0.17	1.05	0.83	0.52	0.91	-2.3523	2.12e-09	2.01e-09	TE<TT
101244696	LOC101244696	1.85	1.82	1.94	1.12	6.57	12.11	-2.35369	4.81e-90	8.73e-91	TE<TT
101256855	LOC101256855	0.04	0.13	6.02	3.51	0.26	0.88	-2.36408	7.18e-07	8.18e-07	TE<TT
101248089	LOC101248089	0.12	0.04	0.09	0.13	0.4	0.46	-2.36408	7.18e-07	8.18e-07	TE<TT
101245577	LOC101245577	3.77	1.35	4.5	10.76	12.41	14.22	-2.37561	1.19e-75	2.51e-76	TE<TT
101255108	LOC101255108	0.05	0.1	1.75	2.41	0.55	0.22	-2.37576	1.33e-05	1.71e-05	TE<TT
BGI_novel_G000013	BGI_novel_G000013	1.87	3.47	2.69	1.54	16.91	10.67	-2.37784	0	0	TE<TT
101249073	LOC101249073	0.69	0.72	0	0.03	3.77	3.53	-2.38157	7.32e-34	2.93e-34	TE<TT
101251423	LOC101251423	0.32	0.27	1.55	0.89	1.02	2.07	-2.38476	4.2e-15	2.95e-15	TE<TT
104647229	LOC104647229	0.48	0.41	0	0.01	0.88	3.74	-2.38707	4.56e-57	1.19e-57	TE<TT
101261440	LOC101261440	0.17	0.1	0.46	0.1	0.19	1.23	-2.39884	1.38e-12	1.09e-12	TE<TT
101252202	LOC101252202	0.17	0.15	0.43	0.22	0.63	1.09	-2.40508	3.27e-09	3.13e-09	TE<TT
101256194	LOC101256194	0.05	0.12	0.03	0.03	0	0.9	-2.40863	1.85e-06	2.18e-06	TE<TT
101252453	LOC101252453	1.02	0.64	0.04	0.06	5.03	3.82	-2.41128	7.36e-63	1.8e-63	TE<TT
101249045	LOC101249045	2.18	1.63	14.64	12.36	5.36	14.88	-2.41461	3.37e-65	8.01e-66	TE<TT
101254109	LOC101254109	2.17	1.79	2.94	1.78	7.67	13.48	-2.41861	3.71e-130	4.84e-131	TE<TT
101256919	LOC101256919	0.33	0.18	0.05	0.03	1.25	1.48	-2.41985	2.91e-28	1.32e-28	TE<TT
101244232	LOC101244232	0.04	0.04	0.23	0.23	0.18	0.23	-2.42156	7.95e-06	9.96e-06	TE<TT
101256719	LOC101256719	27.02	27.28	73.39	57.68	117.32	173	-2.42505	0	0	TE<TT
104645742	LOC104645742	0.23	0.43	0	0	0.51	2.94	-2.42799	1.5e-11	1.25e-11	TE<TT
544254	THT1-3	6.53	17.3	376.2	337.27	35.2	91.01	-2.43425	5.83e-300	3.59e-301	TE<TT
101259175	LOC101259175	1.69	0.6	0.33	0.3	7.82	4.66	-2.43677	2.98e-86	5.63e-87	TE<TT
101254173	LOC101254173	1.79	1.3	3.77	4.87	5.77	10.88	-2.43758	8.5e-42	2.87e-42	TE<TT
BGI_novel_G000383	BGI_novel_G000383	0.07	0.3	0.23	0.23	1.99	0	-2.43949	3.44e-05	4.59e-05	TE<TT
101261825	LOC101261825	1.98	2.02	19.18	6.33	5.74	15.88	-2.44522	2.89e-89	5.3e-90	TE<TT
100736504	LOC100736504	0.51	0.24	0.11	0.02	0.17	3.91	-2.4471	5.24e-27	2.45e-27	TE<TT
101244886	LOC101244886	8.78	7.21	14.73	13.33	47.62	39.52	-2.44997	0	0	TE<TT
101256765	LOC101256765	0.05	0.34	14.17	15.8	1.46	0.66	-2.465	9.17e-13	7.15e-13	TE<TT
778310	GGPS1	0.51	0.22	0	0.1	1.05	2.99	-2.46596	2.05e-19	1.22e-19	TE<TT
104646546	LOC104646546	13.79	12.45	3.76	1.82	58.67	86.22	-2.47184	0	0	TE<TT
101268519	LOC101268519	0.28	0.49	2.08	2.32	2.51	1.75	-2.47413	1.43e-25	6.99e-26	TE<TT
101265012	LOC101265012	0.07	0.18	0	0.04	0.35	1.02	-2.48457	6.54e-07	7.42e-07	TE<TT
101245282	LOC101245282	0.2	1.39	29.98	27.45	1.32	6.55	-2.48538	1.22e-26	5.76e-27	TE<TT
544149	CHI3	173.76	284.01	1645.65	1861.41	863.18	1673.92	-2.48852	0	0	TE<TT
101248124	LOC101248124	2.56	10.16	70	36	20.4	49.42	-2.48866	9.64e-181	9.51e-182	TE<TT
101268390	LOC101268390	2.03	0.95	4.52	2.23	6.32	10.48	-2.48978	6.14e-110	9.35e-111	TE<TT
101258941	LOC101258941	0.37	0.35	4.35	15.4	1.82	2.21	-2.49195	1.02e-20	5.76e-21	TE<TT
101259815	LOC101259815	0.11	0.08	0.41	0.35	0.26	0.78	-2.49195	2.95e-09	2.82e-09	TE<TT
101246275	LOC101246275	0.69	1.93	0.93	0.49	5.32	9.32	-2.5071	7.91e-36	3.02e-36	TE<TT
BGI_novel_G000287	BGI_novel_G000287	0.14	0.29	0.44	1.43	0.83	1.5	-2.50903	0.00065742	0.00101508	TE<TT
101251622	PT3	0.26	0.66	44.64	34.18	1.8	3.41	-2.51467	6.55e-37	2.44e-37	TE<TT
109119125	LOC109119125	0.17	0.18	0	0	1.86	0.13	-2.53009	5.39e-08	5.59e-08	TE<TT
BGI_novel_G000541	BGI_novel_G000541	0.15	0.23	0.07	0.21	1.3	0.89	-2.53377	3.04e-15	2.12e-15	TE<TT
101249488	LOC101249488	2.67	1.18	0.77	0.76	6.15	16.13	-2.53517	4.87e-61	1.22e-61	TE<TT
101244101	LOC101244101	0.79	0.69	3.59	3.68	4.53	4.01	-2.53578	1.2e-54	3.27e-55	TE<TT
101251042	LOC101251042	1.09	0.6	0.92	0.7	2.26	7.46	-2.5471	2.23e-46	6.99e-47	TE<TT
101245689	LOC101245689	0.11	0.06	1.42	0.95	0.28	0.69	-2.55085	1.65e-06	1.94e-06	TE<TT
101243709	LOC101243709	0.97	0.94	2.26	2.33	3.71	7.58	-2.56381	3.28e-96	5.59e-97	TE<TT
101252992	LOC101252992	0.02	0.19	0	0.05	0.51	0.71	-2.56452	4.4e-09	4.25e-09	TE<TT
101256847	LOC101256847	0.04	0.33	2.63	2.57	0.94	1.18	-2.56724	6.13e-10	5.6e-10	TE<TT
104649042	LOC104649042	0.94	2.51	43.42	41.27	7.4	12.79	-2.57379	2.06e-70	4.63e-71	TE<TT
101261181	LOC101261181	83	66.33	35.02	17.89	376.12	515.51	-2.58038	0	0	TE<TT
101247245	LOC101247245	0.03	0.18	0	0	0.65	0.58	-2.59149	9.72e-07	1.12e-06	TE<TT
101255046	LOC101255046	0	0.08	0.51	0.16	0.28	0.18	-2.59149	0.000383632	0.00057493	TE<TT
104645074	LOC104645074	0.05	0.1	0.21	0.36	0.59	0.29	-2.59149	0.000383632	0.00057493	TE<TT
101267932	LOC101267932	0.1	0.04	1.52	0.52	0.22	0.6	-2.59149	1.35e-07	1.44e-07	TE<TT
101254151	LOC101254151	0.09	0.12	0.21	0.09	0.71	0.52	-2.59149	2.59e-09	2.47e-09	TE<TT
101253145	LOC101253145	0.05	0.05	0	0	0.27	0.32	-2.59149	5.17e-05	7.01e-05	TE<TT
104649608	LOC104649608	0.2	0	0	0	0.7	0.5	-2.59149	5.17e-05	7.01e-05	TE<TT
101244686	LOC101244686	0.21	0.23	0.42	0.41	0.72	1.92	-2.59149	1.17e-54	3.17e-55	TE<TT
BGI_novel_G000082	BGI_novel_G000082	0.13	0.13	0.37	0.82	0.73	0.82	-2.60394	0.000203305	0.000294782	TE<TT
101246598	LOC101246598	4.01	1.42	0.79	1.68	21.81	11.67	-2.61448	1.86e-147	2.18e-148	TE<TT
101250002	LOC101250002	0.03	0.03	5.92	3.16	0.14	0.42	-2.61534	2.11e-10	1.88e-10	TE<TT
101257867	LOC101257867	1.35	1.56	14.24	12.94	8.82	8.95	-2.61971	6.84e-121	9.61e-122	TE<TT
101268463	LOC101268463	0.38	0.63	2.2	0.45	3.38	2.82	-2.62093	7.2e-57	1.89e-57	TE<TT
101249864	LOC101249864	0	0.1	0.02	0.03	0.43	0.15	-2.62516	6.18e-07	6.99e-07	TE<TT
101253990	LOC101253990	0.05	0.03	0.08	0.12	0.33	0.05	-2.63102	5.71e-07	6.44e-07	TE<TT
101250014	LOC101250014	42.72	167.71	108.66	36.2	389.63	887.85	-2.6334	0	0	TE<TT
104645913	LOC104645913	0	0.41	0	0	1.24	1.23	-2.64813	1.9e-07	2.06e-07	TE<TT
101264701	LOC101264701	0.05	0.02	0.86	0.74	0.2	0.26	-2.65038	3.01e-05	3.99e-05	TE<TT
101268283	LOC101268283	1.79	2.37	0.17	0.34	16.06	9.93	-2.65499	1.86e-93	3.26e-94	TE<TT
101268684	LOC101268684	0.22	0.43	5.2	6.2	1.53	2.54	-2.6758	1.65e-39	5.86e-40	TE<TT
101256134	LOC101256134	0.3	0.64	0	0	3.58	2.41	-2.67707	7.97e-30	3.48e-30	TE<TT
101268207	LOC101268207	0.02	0.25	1.37	0.96	0.61	1.07	-2.68113	6.79e-14	5.01e-14	TE<TT
101258000	LOC101258000	6.87	2.97	10.79	10.42	30.18	33.12	-2.68171	2.01e-253	1.48e-254	TE<TT
544097	TLRP	263.11	250.87	5120.92	8271.94	1775.91	1497.03	-2.68355	0	0	TE<TT
101255770	LOC101255770	0.62	1.7	83.57	122.79	5.6	9.08	-2.68725	4.03e-50	1.2e-50	TE<TT
BGI_novel_G000191	BGI_novel_G000191	0.28	0.41	0.92	0.87	1.86	2.52	-2.68725	8.79e-18	5.55e-18	TE<TT
101055579	LOC101055579	2.46	1.19	4.02	14.65	15.94	6.67	-2.6916	2.37e-161	2.6e-162	TE<TT
101265369	LOC101265369	1.82	4.44	33.11	28.32	9.59	30.93	-2.71589	2.86e-245	2.18e-246	TE<TT
101247461	LOC101247461	0.18	1.25	1.38	1.36	5.28	3.97	-2.72169	3.14e-31	1.33e-31	TE<TT
101244390	LOC101244390	0.54	0.24	0.3	0.19	1.72	3.56	-2.72737	2.96e-55	7.99e-56	TE<TT
101249739	LOC101249739	0.17	0.04	0	0	0.38	1.01	-2.72899	1.4e-06	1.64e-06	TE<TT
101263159	LOC101263159	18	15.43	3.73	1	119.12	108.07	-2.7577	0	0	TE<TT
101259194	LOC101259194	0.03	0.1	0.5	0.3	0.54	0.32	-2.76141	1.01e-05	1.28e-05	TE<TT
101267987	LOC101267987	0.44	0.45	26.18	25.81	2.37	3.64	-2.76374	3.91e-49	1.18e-49	TE<TT
101244562	LOC101244562	10.02	14.2	46.46	19.72	18.71	145.64	-2.78116	0	0	TE<TT
101255456	LOC101255456	0.06	0.14	11.31	9.49	0.24	1.17	-2.79794	1.53e-15	1.05e-15	TE<TT
101245329	LOC101245329	0.45	1.67	6.14	7.26	4.66	9.81	-2.80038	5.01e-51	1.47e-51	TE<TT
109120479	LOC109120479	0	0.08	0.08	0.11	0.27	0.29	-2.81388	7.4e-05	0.0001021	TE<TT
101251524	LOC101251524	0.16	0.17	0.72	1.05	1.17	1.16	-2.81388	0.000955964	0.00151114	TE<TT
101263946	LOC101263946	0.02	0.02	0.25	0	0.07	0.26	-2.81388	0.000955964	0.00151114	TE<TT
101252150	LOC101252150	0.03	0	0.03	0	0	0.2	-2.81388	0.000955964	0.00151114	TE<TT
101256182	LOC101256182	1.65	3.57	58.13	44.25	16.13	21.39	-2.8662	1.36e-180	1.34e-181	TE<TT
101250974	LOC101250974	0.32	0.37	0.48	0.52	0.3	5.63	-2.87369	6.16e-33	2.52e-33	TE<TT
101268010	LOC101268010	0.27	0.33	3.45	1.67	1.18	3.21	-2.87801	3.01e-27	1.4e-27	TE<TT
101252231	LOC101252231	0.04	0.08	0.04	0	0.39	0.46	-2.881	4.24e-05	5.7e-05	TE<TT
101252338	LOC101252338	0.66	1.29	1.6	0.45	3.09	11.2	-2.89343	3.05e-76	6.36e-77	TE<TT
101266972	LOC101266972	0.09	0.68	31.92	38.93	1.11	4.45	-2.89634	8.34e-22	4.57e-22	TE<TT
101266657	LOC101266657	9.84	11.55	81.44	70.44	49.34	109.61	-2.91119	0	0	TE<TT
101255876	LOC101255876	0.04	0.11	0.26	0.19	0.4	0.68	-2.91342	1.93e-06	2.29e-06	TE<TT
101251357	LOC101251357	0	0.05	0	0	0.23	0.11	-2.91342	0.000544309	0.000832055	TE<TT
109120511	LOC109120511	0.03	0.04	0.04	0.18	0.28	0.24	-2.91342	0.000544309	0.000832055	TE<TT
BGI_novel_G000307	BGI_novel_G000307	0.5	0.36	0.58	0.26	4.42	2.06	-2.91906	2.76e-22	1.49e-22	TE<TT
101268153	LOC101268153	1.43	2.04	16.65	20.19	20.24	6.31	-2.94398	1.01e-137	1.28e-138	TE<TT
101265846	LOC101265846	0.03	0.02	0.44	0.64	0.21	0.16	-2.94513	2.42e-05	3.18e-05	TE<TT
101257896	sbt4b	0.18	0.39	3.73	4.63	1.93	2.47	-2.94669	1.16e-51	3.35e-52	TE<TT
101249252	LOC101249252	0.32	1.27	0.55	0.95	7.56	4.56	-2.95295	4.64e-62	1.14e-62	TE<TT
101248432	LOC101248432	2.22	0.8	6.12	3.53	10.25	13.35	-2.95918	3.43e-193	3.23e-194	TE<TT
101261232	LOC101261232	0.01	0.01	0.69	0.33	0.09	0.1	-2.96072	1.11e-06	1.28e-06	TE<TT
101254399	LOC101254399	0.24	0.21	0	0.04	1.39	2.1	-2.97336	9.34e-16	6.36e-16	TE<TT
101251778	LOC101251778	3.74	4.09	12.08	11.38	22.49	38.54	-2.97777	1.46e-173	1.49e-174	TE<TT
101259046	LOC101259046	0.51	0.17	0.17	0.2	2.39	3.02	-2.98925	4.75e-29	2.12e-29	TE<TT
101263679	LOC101263679	2.4	4.97	41.64	23.71	8.12	49.84	-2.99624	0	0	TE<TT
101256982	LOC101256982	0.11	0	0	0	0.66	0.22	-3.00653	0.000308511	0.000456945	TE<TT
101264284	LOC101264284	0.16	0.25	13.91	33.55	0.43	2.88	-3.02416	1.89e-35	7.26e-36	TE<TT
109119544	LOC109119544	0.09	0.05	0.15	0.05	0.88	0.28	-3.03206	2.25e-49	6.78e-50	TE<TT
101261546	LOC101261546	0.04	0.36	0.45	0.21	2.3	0.86	-3.03206	1.03e-20	5.83e-21	TE<TT
101258137	LOC101258137	0.04	0.01	0.25	0.12	0.24	0.23	-3.05092	3.61e-07	4.01e-07	TE<TT
101261342	LOC101261342	0.07	0.03	6.6	2.3	0.14	0.61	-3.06542	7.84e-06	9.8e-06	TE<TT
101255999	LOC101255999	0.09	0.2	1.54	0.3	0.84	1.6	-3.08453	1.48e-14	1.06e-14	TE<TT
543799	ail	11.23	11.97	11.11	11.4	114.27	81.78	-3.08673	0	0	TE<TT
101262964	LOC101262964	1.59	1.28	9.74	9.73	4.43	17.93	-3.09399	5.28e-112	7.96e-113	TE<TT
101265297	LOC101265297	0.15	0.16	0.44	0.19	1.08	1.59	-3.09399	4.94e-19	2.97e-19	TE<TT
101255525	LOC101255525	1.07	0.42	8.4	14.56	7.72	5.1	-3.11695	5.99e-18	3.75e-18	TE<TT
101248729	LOC101248729	0.04	0.08	0.13	0	0.48	0.56	-3.122	4.44e-06	5.43e-06	TE<TT
101267867	LOC101267867	0.28	0.07	0.82	0.97	1.94	1.18	-3.12754	1.28e-16	8.42e-17	TE<TT
BGI_novel_G000137	BGI_novel_G000137	0.26	0.04	0	0	1.89	0.78	-3.12991	3.83e-12	3.09e-12	TE<TT
104649075	LOC104649075	0.06	0.02	1.09	1.09	0.4	0.3	-3.13581	1.17e-07	1.24e-07	TE<TT
101246699	LOC101246699	0.22	0.05	0.09	0.09	0.68	1.7	-3.14949	8.12e-11	7.09e-11	TE<TT
101264959	LOC101264959	0.24	0.78	0.17	0.04	6.95	1.91	-3.15057	5.5e-40	1.94e-40	TE<TT
101244339	LOC101244339	0.12	0.13	1.52	2.42	1.68	0.57	-3.15627	5.81e-14	4.28e-14	TE<TT
101245190	LOC101245190	0.05	0.1	2.1	3.19	0.05	1.26	-3.17645	2.51e-06	3e-06	TE<TT
101261766	LOC101261766	0	0.05	0.14	0.11	0.08	0.39	-3.17645	9.81e-05	0.000136987	TE<TT
101250863	LOC101250863	0.06	0.03	0.12	0.12	0	0.79	-3.17645	2.51e-06	3e-06	TE<TT
544107	cevi19	1.11	1.24	8.72	11.46	13.21	8.15	-3.18847	6.96e-150	8.04e-151	TE<TT
101250162	LOC101250162	1.27	3.47	2.43	1.43	10.76	32.51	-3.21467	2.06e-245	1.56e-246	TE<TT
101254155	LOC101254155	0.12	0	0.29	0.05	0.19	0.93	-3.22154	3.97e-13	3.04e-13	TE<TT
101259698	LOC101259698	0.03	0.05	0	0.13	0.28	0.43	-3.22892	1.42e-06	1.66e-06	TE<TT
101249467	LOC101249467	0.28	0.29	0.68	0.3	1.93	3.46	-3.24357	3.92e-25	1.94e-25	TE<TT
101261450	LOC101261450	0.57	0.32	0.23	1.67	6.71	2.09	-3.28491	2.63e-66	6.14e-67	TE<TT
101248665	LOC101248665	0.22	0.8	27.09	20.11	1.86	7.87	-3.2873	1.11e-57	2.87e-58	TE<TT
101261675	LOC101261675	31.05	25.79	23.76	14.2	231.22	323.8	-3.29056	0	0	TE<TT
101266525	LOC101266525	3.98	7.96	0.25	0.19	93.25	22.17	-3.29174	0	0	TE<TT
101248599	LOC101248599	0.23	0.12	0	0	2.07	1.41	-3.29301	4.93e-28	2.24e-28	TE<TT
101261260	LOC101261260	0.33	0.63	0.1	0.32	7.62	1.82	-3.2955	2.34e-56	6.2e-57	TE<TT
101256076	LOC101256076	0.04	0.06	0	0.08	0.74	0.26	-3.29931	1.78e-10	1.58e-10	TE<TT
101252269	LOC101252269	0.49	2.02	5.03	2.94	6.17	18.21	-3.30739	6.12e-125	8.33e-126	TE<TT
101252201	LOC101252201	2.05	2.96	4.22	3.7	27.33	21.99	-3.30817	0	0	TE<TT
101248619	CHLN	0.18	0.67	23.92	10.3	1.09	7.18	-3.31234	4.54e-50	1.35e-50	TE<TT
101252498	LOC101252498	0.08	0	0	0	0.28	0.51	-3.32846	3.08e-05	4.08e-05	TE<TT
544082	TPM-1	0.31	4.79	65.1	91.07	20.8	29.48	-3.33872	6.11e-208	5.37e-209	TE<TT
101255854	LOC101255854	0.13	0	0.81	0.67	0.02	1.36	-3.42156	1.52e-13	1.14e-13	TE<TT
101261752	LOC101261752	0.45	0.29	0.07	0.11	0.46	7.41	-3.42799	1.27e-43	4.16e-44	TE<TT
101264400	LOC101264400	0.04	0.04	6.33	6.2	0.2	0.65	-3.44393	8.53e-14	6.32e-14	TE<TT
101263832	LOC101263832	0.15	0.15	3	2.06	0.83	2.38	-3.4471	4.06e-30	1.76e-30	TE<TT
101244623	LOC101244623	0	1.15	15.72	12.92	4.07	7.97	-3.46152	1.16e-26	5.48e-27	TE<TT
101247380	LOC101247380	0.05	0	0.86	0.72	0.23	0.28	-3.46596	9.61e-06	1.21e-05	TE<TT
101243684	LOC101243684	0.46	1.61	3.64	2.69	12.49	10.04	-3.47601	5.41e-56	1.44e-56	TE<TT
101258597	LOC101258597	0.09	0.02	3.49	1.02	0.05	1.23	-3.49195	3.16e-12	2.54e-12	TE<TT
101251980	LOC101251980	0	0.1	0.4	0.68	0.19	0.89	-3.49838	3.74e-10	3.37e-10	TE<TT
101268663	LOC101268663	0.21	0.05	0.39	0.22	0.62	2.38	-3.50903	5.96e-34	2.38e-34	TE<TT
101258707	LOC101258707	0.04	0.25	1.5	1.36	0.33	3.05	-3.57421	1.25e-17	7.92e-18	TE<TT
101247993	LOC101247993	0.02	0	0.18	0.27	0.13	0.13	-3.59149	0.000679745	0.00105184	TE<TT
101259447	LOC101259447	0.02	0	2.08	0.43	0.07	0.2	-3.59149	0.000679745	0.00105184	TE<TT
101261391	LOC101261391	0	0.02	0.02	0.07	0.11	0.11	-3.59149	0.000679745	0.00105184	TE<TT
101248402	LOC101248402	0	0.02	0	0	0	0.27	-3.59149	0.000679745	0.00105184	TE<TT
101264739	LOC101264739	0.22	0.23	0.03	0.03	3.75	1.71	-3.59149	3.81e-34	1.51e-34	TE<TT
101267638	LOC101267638	2.94	0.57	0.04	0	10.47	32.81	-3.61665	7.62e-216	6.5e-217	TE<TT
101263372	LOC101263372	0.3	0.37	0.72	0.7	0.35	7.89	-3.62044	6.51e-90	1.19e-90	TE<TT
101250055	LOC101250055	12.36	4.51	3.27	0.99	73.14	137.19	-3.63546	0	0	TE<TT
101251449	LOC101251449	4.62	1.01	0	0.13	26.66	43.69	-3.63578	0	0	TE<TT
101248320	LOC101248320	0.02	0	0.03	0.08	0.16	0.15	-3.66645	0.000463798	0.000703035	TE<TT
101267006	LOC101267006	0	0.14	0	0	0.9	0.89	-3.66949	4.33e-09	4.18e-09	TE<TT
101257073	LOC101257073	0.13	0.27	1.6	1.58	3.25	1.77	-3.66949	1.44e-16	9.48e-17	TE<TT
101244810	LOC101244810	0.29	0.61	0.88	0.62	7.4	4.22	-3.69209	6.23e-78	1.28e-78	TE<TT
101252465	LOC101252465	10.69	21.53	146.56	191.93	77.69	331.8	-3.69247	0	0	TE<TT
101246137	LOC101246137	0.04	0.04	0.48	0.28	0.9	0.08	-3.70697	9.28e-07	1.07e-06	TE<TT
101256858	LOC101256858	0.05	0.05	0.05	0.02	0.12	1.12	-3.70697	6.38e-12	5.2e-12	TE<TT
101249340	LOC101249340	0.42	0.52	10.49	8.71	2.44	9.78	-3.72368	5.9e-88	1.09e-88	TE<TT
104647537	LOC104647537	0	0.01	0.07	0.04	0.13	0.04	-3.72571	0.000338304	0.000503858	TE<TT
543986	LOC543986	3.74	18.19	18.16	24	59.81	226.32	-3.73603	0	0	TE<TT
101246393	LOC101246393	2.27	2.61	1.4	0.53	22.22	42.43	-3.74078	0	0	TE<TT
101258081	LOC101258081	1.92	3.09	3.57	3.35	29.08	24.59	-3.74834	0	0	TE<TT
101254737	LOC101254737	0	0.07	0.14	0.25	0.73	0.21	-3.76141	5.17e-07	5.81e-07	TE<TT
101262533	LOC101262533	1.21	1.2	10.22	9.95	9.73	22.85	-3.76286	1.45e-302	8.81e-304	TE<TT
101250467	LOC101250467	0.16	0.16	0.45	0.41	0.69	3.94	-3.78127	2.65e-48	8.07e-49	TE<TT
101264382	LOC101264382	0.08	0	0.4	0.22	0.69	0.49	-3.78789	1.11e-12	8.67e-13	TE<TT
109119039	LOC109119039	0.11	0.04	0.2	0.13	0.57	1.4	-3.78899	7.86e-13	6.1e-13	TE<TT
101245926	LOC101245926	0.11	0.04	0.2	0.13	0.57	1.4	-3.78899	7.86e-13	6.1e-13	TE<TT
101266879	LOC101266879	12.36	25.76	1943.87	2478.67	182.74	344.21	-3.81276	0	0	TE<TT
101255648	LOC101255648	0.03	0	2.52	0.65	0.11	0.27	-3.81388	0.000206236	0.000299365	TE<TT
101264485	LOC101264485	0.05	0	0.05	0	0.31	0.41	-3.81388	2.87e-07	3.16e-07	TE<TT
101258522	LOC101258522	0.04	0	0	0	0.26	0.34	-3.81388	0.000206236	0.000299365	TE<TT
101261154	LOC101261154	0	0.04	5.19	1.47	0.13	0.47	-3.81388	0.000206236	0.000299365	TE<TT
101255474	LOC101255474	0.72	1.18	4.93	6	5.88	20.7	-3.82002	1.64e-192	1.55e-193	TE<TT
101256151	LOC101256151	0.15	0.1	13.03	12.62	0.61	3.03	-3.85452	2.82e-16	1.88e-16	TE<TT
543875	LEAS1	0.18	0.49	80.15	86.41	0.44	9.53	-3.91101	7.59e-125	1.03e-125	TE<TT
101248219	LOC101248219	0.05	0	0.03	0.03	0.08	0.73	-3.91342	8.89e-08	9.38e-08	TE<TT
101250041	LOC101250041	0.05	0	0	0	0.37	0.32	-3.91342	0.000113817	0.000160158	TE<TT
BGI_novel_G000548	BGI_novel_G000548	0	0.1	0.11	0.21	1.49	0	-3.91342	0.000113817	0.000160158	TE<TT
101246626	LOC101246626	0	0.02	0.18	0.19	0.17	0.11	-3.91342	0.000113817	0.000160158	TE<TT
101266472	LOC101266472	0.11	0.23	0.18	0.29	2.45	2.71	-3.92936	2.24e-20	1.28e-20	TE<TT
101251305	LOC101251305	0.07	0.08	0.58	0.32	0.04	2.26	-3.93039	3.9e-14	2.86e-14	TE<TT
BGI_novel_G000599	BGI_novel_G000599	0.09	0.08	0.1	0.13	2.61	0.08	-3.93209	4.32e-36	1.64e-36	TE<TT
BGI_novel_G000076	BGI_novel_G000076	2.87	3.18	1.77	0.96	50.79	41.88	-3.94387	0	0	TE<TT
101246381	LOC101246381	7.2	10.47	601.87	734.79	51.46	217.62	-3.9485	0	0	TE<TT
101265559	LOC101265559	0.34	0.9	5.42	4	10.71	8.32	-3.96317	2.68e-185	2.59e-186	TE<TT
101254650	LOC101254650	0.11	0	0.04	0.04	0.77	0.94	-3.97615	2.22e-11	1.87e-11	TE<TT
101244211	LOC101244211	0.17	0.6	0.04	0.17	2.24	9.8	-4.00151	1.78e-61	4.42e-62	TE<TT
101265675	LOC101265675	0	0.06	32.27	7.92	0.29	0.64	-4.00653	6.27e-05	8.59e-05	TE<TT
101258887	LOC101258887	0.67	1.8	6.84	3.33	10.65	28.42	-4.00995	1.38e-266	9.64e-268	TE<TT
101257530	LOC101257530	0.16	0.16	0.38	0.21	2.77	2.51	-4.05092	2.4e-29	1.07e-29	TE<TT
544134	TSI-1	0.7	0.34	10.04	8.89	3	14.62	-4.08053	3.72e-69	8.45e-70	TE<TT
544084	CEVI-1	1.32	7.38	49.24	107.34	66.69	77.92	-4.08248	0	0	TE<TT
544069	PR-P2	17.62	47.76	77.71	112.84	156.32	988.53	-4.16286	0	0	TE<TT
101247941	LOC101247941	0.05	0	0	0.03	0.39	0.64	-4.21598	1.45e-09	1.36e-09	TE<TT
101258849	LOC101258849	0	0.04	0.49	0.19	0.47	0.22	-4.25445	1.06e-05	1.34e-05	TE<TT
BGI_novel_G000354	BGI_novel_G000354	0.09	0.15	2.43	2.32	0.82	3.77	-4.31031	5.78e-36	2.2e-36	TE<TT
101254669	LOC101254669	0.04	0.25	16.07	13.36	1.41	4.42	-4.31731	9.35e-58	2.42e-58	TE<TT
101253743	LOC101253743	0	0	0.42	0.16	0.05	0.18	-4.32846	0.000956037	0.0015119	TE<TT
101264161	LOC101264161	0	0	0.24	0	0.22	1.93	-4.32846	0.000956037	0.0015119	TE<TT
101263212	LOC101263212	0	0	0.02	0	0.02	0.17	-4.32846	0.000956037	0.0015119	TE<TT
101266136	LOC101266136	0	0.05	10.93	2.81	0.21	0.85	-4.32846	5.86e-06	7.24e-06	TE<TT
104648547	LOC104648547	0	0	5.33	7.02	0.12	0.29	-4.32846	0.000956037	0.0015119	TE<TT
101263502	LOC101263502	0	0	0	0	0.44	0.43	-4.32846	0.000956037	0.0015119	TE<TT
BGI_novel_G000366	BGI_novel_G000366	0.03	0	0	4.16	0.64	0	-4.32972	1.56e-16	1.03e-16	TE<TT
101265851	LOC101265851	0.63	1.04	0.58	0.29	6.72	26.49	-4.33246	3.7e-159	4.1e-160	TE<TT
101248145	LOC101248145	0.04	0.02	0.28	0.54	0.19	1.08	-4.3523	6.08e-15	4.3e-15	TE<TT
101251889	LOC101251889	0.59	0.4	4.18	1.74	1.21	18.88	-4.35948	1.92e-104	3.06e-105	TE<TT
101253729	LOC101253729	0	0.08	1.5	0.85	0.37	1.31	-4.36408	1.38e-10	1.22e-10	TE<TT
101264574	LOC101264574	0.17	0.3	6.04	6.15	1.57	7.98	-4.37673	9.81e-88	1.83e-88	TE<TT
101259348	LOC101259348	0.15	0.3	1.86	0.65	1.82	7.52	-4.40456	3.3e-57	8.59e-58	TE<TT
104646779	LOC104646779	0	0	9.56	2.97	0	1.48	-4.46596	0.000525963	0.000802023	TE<TT
101245963	LOC101245963	0	0	5.24	0.55	0.18	0.47	-4.46596	0.000525963	0.000802023	TE<TT
101244400	LOC101244400	0.05	0	0.05	0.05	0.75	0.35	-4.46596	1.81e-06	2.13e-06	TE<TT
BGI_novel_G000128	BGI_novel_G000128	0	0.08	0	0	0.08	1.62	-4.46596	2.4e-11	2.03e-11	TE<TT
101246685	LOC101246685	0.02	0	0.57	0.93	0.34	0.13	-4.46596	1.81e-06	2.13e-06	TE<TT
101267754	LOC101267754	0.05	0.07	5.23	2.08	0.26	2.36	-4.47901	3.43e-26	1.65e-26	TE<TT
101255468	Lemir	1.56	1.81	2.35	1.35	3.09	71.74	-4.48765	0	0	TE<TT
101248072	LOC101248072	0.66	0.37	39.13	29.66	0.57	22.57	-4.49517	2.94e-101	4.82e-102	TE<TT
BGI_novel_G000362	BGI_novel_G000362	0.08	0.16	0.08	0.08	1.92	3.27	-4.50903	1.02e-16	6.7e-17	TE<TT
101266770	LOC101266770	0.15	0.1	4.16	2.77	1	4.93	-4.58464	2.36e-44	7.63e-45	TE<TT
101254661	LOC101254661	0	0	0	0	0.06	0.29	-4.59149	0.000289745	0.000428133	TE<TT
101256987	LOC101256987	0	0.04	0.04	0.12	0.47	0.47	-4.59149	5.61e-07	6.33e-07	TE<TT
101253668	LOC101253668	0	0	0.47	0.18	0.02	0.24	-4.59149	0.000289745	0.000428133	TE<TT
101255064	LOC101255064	0	0.1	8.68	1.81	0.05	2.38	-4.62124	1.31e-12	1.03e-12	TE<TT
101253907	LOC101253907	0	0	0.65	0.22	0.27	0	-4.62711	0.000242598	0.000355062	TE<TT
101261398	LOC101261398	0.11	0.49	1.63	2.06	0.65	13.79	-4.62924	1.78e-62	4.38e-63	TE<TT
101248237	LOC101248237	1.52	4.16	8.29	2.77	14.69	123.04	-4.63157	0	0	TE<TT
101265726	LOC101265726	0.79	0.78	0.19	0.19	5.97	32.91	-4.63713	1.15e-196	1.06e-197	TE<TT
BGI_novel_G000091	BGI_novel_G000091	0.02	0.13	0.19	0.47	2.4	1.12	-4.65038	3.13e-52	8.92e-53	TE<TT
101265813	LOC101265813	0.04	0.08	1.46	0.7	0.44	2.59	-4.66949	9.73e-19	5.93e-19	TE<TT
101251470	LOC101251470	0.7	0.76	1.31	1.05	3.14	33.87	-4.68006	0	0	TE<TT
101247212	ASR3	0.06	0.36	1.53	0.79	0.94	9.5	-4.69103	3.1e-42	1.04e-42	TE<TT
104646690	LOC104646690	0	0	11.83	3.23	0.2	0.66	-4.70697	0.000160463	0.000229901	TE<TT
100191111	LOC100191111	0	1.09	11.05	26.93	2.28	25.3	-4.70949	3.15e-131	4.09e-132	TE<TT
101245578	LOC101245578	0	0	0.68	0.15	0.1	0.54	-4.7114	0.00015671	0.000224281	TE<TT
BGI_novel_G000488	BGI_novel_G000488	0	0.06	0.06	0.12	0.06	1.48	-4.74349	9.64e-20	5.65e-20	TE<TT
104647956	LOC104647956	0	0.02	0.12	0.07	0.58	0	-4.75737	6.51e-13	5.03e-13	TE<TT
778219	LOC778219	0.18	0.07	1.15	0.42	0.61	6.36	-4.78963	1.44e-95	2.47e-96	TE<TT
101254548	LOC101254548	0	0	0.36	0.14	0.11	0.04	-4.81079	9.08e-05	0.000126454	TE<TT
101260225	LOC101260225	0.2	0.13	3.86	1.09	1.8	7.35	-4.81388	1.48e-84	2.84e-85	TE<TT
109119816	LOC109119816	0.03	0	12.99	2.85	0	0.98	-4.81388	5.5e-08	5.72e-08	TE<TT
104646777	LOC104646777	0	0	20.13	7.25	0.29	1.74	-4.81388	8.92e-05	0.000124148	TE<TT
101255275	LOC101255275	0.09	0	0	0	1.44	1.07	-4.81388	5.5e-08	5.72e-08	TE<TT
104648487	LOC104648487	0.03	0	0	0.05	0.31	0.41	-4.81388	5.5e-08	5.72e-08	TE<TT
101257892	LOC101257892	0	0	2.96	3.62	0.03	0.43	-4.81388	8.92e-05	0.000124148	TE<TT
101263535	LOC101263535	0.37	0.8	0.61	0.34	3.46	29.64	-4.83529	0	0	TE<TT
778308	LOC778308	1.15	1.16	0.37	0.46	12.64	53.77	-4.85374	0	0	TE<TT
101262343	LOC101262343	0.12	0	6.56	3.68	0.43	3.14	-4.87689	2.28e-28	1.03e-28	TE<TT
101260814	LOC101260814	0	0.08	0.24	0.24	0.1	2.18	-4.8973	5.39e-22	2.93e-22	TE<TT
101266151	PR1a2	0	0	0	0	0	0.98	-4.91342	4.98e-05	6.74e-05	TE<TT
101249086	LOC101249086	0	0	0.59	0.24	0.14	0.56	-4.91342	4.98e-05	6.74e-05	TE<TT
101264644	LOC101264644	0.02	0	1.49	0.57	0.28	0.33	-4.96072	9.74e-09	9.63e-09	TE<TT
101264374	TPS33	0.02	0	0	0	0.02	0.63	-4.99839	6.09e-09	5.94e-09	TE<TT
101255262	LOC101255262	0	0	0.09	0	0	0.35	-5.00653	2.78e-05	3.68e-05	TE<TT
104649442	LOC104649442	0.02	0.02	0.02	0.05	0.73	0.72	-5.00653	2.31e-16	1.54e-16	TE<TT
101265511	LOC101265511	0.06	0.27	9.79	5.73	5.24	5.13	-5.03091	2.97e-84	5.72e-85	TE<TT
101246231	LOC101246231	0.02	0.07	0.02	0.04	2.53	0.03	-5.03995	7.46e-32	3.12e-32	TE<TT
BGI_novel_G000414	BGI_novel_G000414	0	0	0	0	0	1.74	-5.09399	1.56e-05	2.02e-05	TE<TT
101258054	LOC101258054	0	0	0	0	0.26	0.32	-5.11672	1.34e-05	1.72e-05	TE<TT
101247602	LOC101247602	0.02	0	1.58	0.6	0.12	0.7	-5.13581	9.94e-10	9.21e-10	TE<TT
101264425	LOC101264425	0.3	0.16	21.56	12.6	2.45	14.45	-5.2003	2.4e-129	3.16e-130	TE<TT
101265388	LOC101265388	0.05	0.42	0.16	0.37	1.91	17.26	-5.3835	4.18e-89	7.67e-90	TE<TT
101261742	LOC101261742	0	0	6.13	1.97	0.14	0.85	-5.39884	1.62e-06	1.9e-06	TE<TT
100134906	LOC100134906	0	0	0.6	0.32	0.1	0.64	-5.46596	9.28e-07	1.07e-06	TE<TT
101267279	LOC101267279	0	0	9.51	11.22	0.85	0.28	-5.4971	7.11e-07	8.09e-07	TE<TT
101266528	LOC101266528	0	0	0.18	0.09	0	1.88	-5.50542	6.61e-07	7.5e-07	TE<TT
101257373	LOC101257373	0.02	0	0.04	0.04	0.13	0.86	-5.56112	1.22e-12	9.56e-13	TE<TT
101253427	LOC101253427	0	0	0	0	0	0.55	-5.59149	3.06e-07	3.38e-07	TE<TT
101252467	LOC101252467	0	0	0.49	0.06	0.02	0.44	-5.59149	3.06e-07	3.38e-07	TE<TT
543953	ER1	0	0	1.26	1.49	0.16	1.82	-5.65038	1.78e-07	1.92e-07	TE<TT
109119040	LOC109119040	0	0	0.33	0.23	0.45	0.67	-5.65038	1.78e-07	1.92e-07	TE<TT
101260177	LOC101260177	0.15	0.19	0.2	0.18	1.71	16.58	-5.75946	0	0	TE<TT
104645266	LOC104645266	0.04	0	0	0	0.29	1.8	-5.85794	1.56e-16	1.04e-16	TE<TT
104646201	LOC104646201	0.04	0	0	0	0.29	1.8	-5.85794	1.56e-16	1.04e-16	TE<TT
101251576	LOC101251576	0.22	0.43	26.74	24.88	4.06	36.6	-5.99168	0	0	TE<TT
101255920	LOC101255920	0.04	0.37	0.64	0.08	1.01	24.95	-6.03682	3.39e-168	3.56e-169	TE<TT
101260345	LOC101260345	0.01	0.01	0.13	0.14	0.06	1.01	-6.07262	5.2e-33	2.12e-33	TE<TT
101248657	LOC101248657	0.18	0.26	0.27	0.19	4.44	25.9	-6.09063	2.84e-266	1.99e-267	TE<TT
109119181	LOC109119181	0.19	0.37	0.61	0.26	8.25	29.93	-6.11532	0	0	TE<TT
101251482	LOC101251482	0.03	0	0	0	0.03	2.15	-6.15627	3.18e-18	1.97e-18	TE<TT
101254908	LOC101254908	0.08	0.06	0.21	0.04	0.37	9.93	-6.17359	2.55e-119	3.63e-120	TE<TT
101248880	LOC101248880	0	0	0.32	0.42	0	1.83	-6.17645	4.95e-10	4.5e-10	TE<TT
101244513	LOC101244513	0	0.06	0.33	0.65	1.25	3.22	-6.17945	1.75e-18	1.07e-18	TE<TT
101260645	LOC101260645	0	0.19	0	0	2.06	11.53	-6.20292	5.03e-53	1.41e-53	TE<TT
101263971	LOC101263971	0	0	0.69	0	0	0.7	-6.25445	1.75e-10	1.55e-10	TE<TT
101258418	LOC101258418	0	0	0	0	0.1	1.82	-6.29193	1.04e-10	9.15e-11	TE<TT
101264071	TPS32	0.02	0	0	0	0.12	1.53	-6.30152	6.51e-20	3.79e-20	TE<TT
101266638	LOC101266638	0	0.11	0.7	1.39	0.93	7.3	-6.32846	7.15e-39	2.57e-39	TE<TT
543675	DES	0.07	0.12	0.02	0.1	1.82	13.29	-6.34192	3.94e-152	4.5e-153	TE<TT
101246969	LOC101246969	0	0	0.13	0	0.19	2.37	-6.36408	3.74e-11	3.2e-11	TE<TT
544123	PR1b1	2.16	11.27	64.04	109.81	144.67	1047.46	-6.50885	0	0	TE<TT
543979	NP24	0.04	0.12	5.57	3.61	1.05	13.43	-6.51035	1.2e-85	2.27e-86	TE<TT
101247814	LOC101247814	0.07	0.52	6.36	4.25	3.46	48.48	-6.51234	5.24e-170	5.46e-171	TE<TT
101249400	LOC101249400	0.02	0.02	0.34	0.09	0.31	3.69	-6.85828	3.39e-54	9.31e-55	TE<TT
101247301	LOC101247301	0.02	0	1.8	1.12	0.32	2.75	-6.97231	7.05e-30	3.08e-30	TE<TT
543878	LOC543878	0	0	0	0	1.66	0.96	-7.02889	2.91e-16	1.94e-16	TE<TT
101250534	LOC101250534	0	0	0	0	0.17	3.91	-7.15322	1.87e-17	1.19e-17	TE<TT
101246666	LOC101246666	0.25	0.37	21.86	19.9	11.71	76.75	-7.17143	0	0	TE<TT
778321	LOC778321	0.2	0.31	34.15	20.8	3.27	72.29	-7.25256	0	0	TE<TT
101261512	LOC101261512	0.1	0.1	1.11	0.26	0.12	32.18	-7.30665	0	0	TE<TT
101261478	LOC101261478	0.02	0.02	3.53	2.62	0.75	6.27	-7.32846	2.68e-72	5.88e-73	TE<TT
101261650	LOC101261650	0.03	0.15	4.73	5.1	3.81	25.93	-7.36951	2.4e-219	2.02e-220	TE<TT
101261987	LOC101261987	0	0.06	0	0.07	0.76	10.04	-7.43279	2.69e-39	9.62e-40	TE<TT
101263972	LOC101263972	0.15	0.22	3.83	1.01	0.32	69.1	-7.59986	0	0	TE<TT
101254651	LOC101254651	0	0	1.17	0.25	0.67	2.76	-7.62124	9.3e-23	4.94e-23	TE<TT
101261765	LOC101261765	0.04	0.16	0.32	0.18	1.69	42.22	-7.81524	0	0	TE<TT
101258720	LOC101258720	0	0.04	1.66	0.84	2.17	7.15	-7.92539	1.95e-52	5.54e-53	TE<TT
543987	LOC543987	0	0	0	0	0.44	3.49	-8.12847	2.75e-30	1.19e-30	TE<TT
101245699	LOC101245699	0	0.05	514.14	157.96	0.93	12.75	-8.14608	1.42e-59	3.6e-60	TE<TT
543895	LOC543895	0	0	0.04	0	0.07	2.4	-8.15627	9.19e-31	3.92e-31	TE<TT
101253989	LOC101253989	0	0	6.95	7.66	0.31	4.33	-8.93726	1.68e-47	5.19e-48	TE<TT
109120527	LOC109120527	0	0	43.3	61.16	6.72	5.85	-9.13432	6.2e-53	1.74e-53	TE<TT
544185	P4	0	0	0.06	0.06	0	21.35	-9.534	7.71e-66	1.81e-66	TE<TT

## Sheet: TP vs TT
Table S3b DEGs identified in TP/TT grafting comparisons
#ID	NCBI_ID	FPKM_TE1	FPKM_TE2	FPKM_TP1	FPKM_TP2	FPKM_TT1	FPKM_TT2	log2FC(TP/TT)	q.value(TP/TT)	p.value(TP/TT)	Classification
101265677	LOC101265677	0	0.18	31.74	60.07	0	0	11.0291	8.43e-145	5.66e-145	TP>TT
101249342	LOC101249342	0.09	0.18	18.17	27.89	0	0	11.0265	1.32e-144	8.88e-145	TP>TT
101251885	LOC101251885	0.08	0.17	25.69	30.08	0	0	10.3817	3.84e-103	3.23e-103	TP>TT
544056	TAS14	6.8	17.01	6421.3	12750.7	11.4	4.83	10.195	0	0	TP>TT
101261974	LOC101261974	0.12	0	24.12	47.43	0.04	0.04	9.76999	1.35e-291	5.42e-292	TP>TT
101252183	LOC101252183	0	0	17.59	17.99	0	0	9.73283	4.87e-73	5.15e-73	TP>TT
101247133	LOC101247133	0	0	1.74	14.6	0	0	9.5738	4.59e-67	5.13e-67	TP>TT
101252152	LOC101252152	0	0	7.56	8.87	0	0	9.2904	1.47e-57	1.8e-57	TP>TT
101250514	LOC101250514	0	0.04	12.82	29.49	0.04	0.04	9.10432	1.05e-201	5.58e-202	TP>TT
544061	LOC544061	1.33	0.99	1098.33	968.22	1.5	2.2	9.09662	0	0	TP>TT
101251122	LOC101251122	0.04	0.04	6.91	12.74	0	0.04	8.99761	4.64e-96	4.1e-96	TP>TT
101266908	LOC101266908	0.02	0.08	1.29	2.6	0	0	8.89181	2.35e-46	3.24e-46	TP>TT
101257177	LOC101257177	0	0	1.36	1.26	0	0	8.78103	1.23e-43	1.76e-43	TP>TT
BGI_novel_G000305	BGI_novel_G000305	0	0	17.12	9.75	0	0	8.77425	1.79e-43	2.55e-43	TP>TT
101261022	LOC101261022	0.23	0.04	6.86	10.58	0	0.04	8.76742	1.76e-84	1.7e-84	TP>TT
101255965	LOC101255965	0.67	1.96	3.76	0	0	0	8.62368	4.88e-40	7.31e-40	TP>TT
101251623	LOC101251623	0.08	0.02	23.47	26.38	0.07	0.07	8.55939	0	0	TP>TT
544200	20ox-3	0	0.02	9.22	9.22	0.02	0.02	8.50165	2.35e-143	1.59e-143	TP>TT
101249857	vicilin	0.02	0.02	0.44	2.93	0	0	8.46418	1.11e-36	1.73e-36	TP>TT
101247056	LOC101247056	0	0	4.78	9.6	0	0	8.39505	2.58e-35	4.1e-35	TP>TT
101243773	LOC101243773	1.07	0.39	0.89	1.2	0	0	8.32403	5.8e-34	9.44e-34	TP>TT
101257929	LOC101257929	0.05	0.11	32.38	52.07	0.05	0.22	8.25773	0	0	TP>TT
101263695	LOC101263695	0.16	2.57	172.43	210.45	0.75	0.58	8.14469	0	0	TP>TT
101251513	LOC101251513	1.16	0	1.85	0	0	0	8.10323	4.51e-30	7.81e-30	TP>TT
101244389	LOC101244389	0	0	6.32	7.78	0	0	8.10161	4.79e-30	8.31e-30	TP>TT
101250589	LOC101250589	0	0	2.17	3.65	0	0	7.95322	1.11e-27	2e-27	TP>TT
101250172	LOC101250172	0.08	0.18	2.45	2.37	0	0.02	7.94719	4.65e-53	5.96e-53	TP>TT
BGI_novel_G000373	BGI_novel_G000373	0.75	3.74	2.52	1.63	0.01	0.01	7.89556	5.76e-93	5.19e-93	TP>TT
101247844	LOC101247844	0.04	0	6.58	3.7	0.04	0	7.88553	3.27e-51	4.27e-51	TP>TT
101268564	LOC101268564	0.03	0.03	2.23	1.75	0	0.02	7.87287	7.68e-51	1.01e-50	TP>TT
101247808	LOC101247808	0.01	0.01	0.81	0.71	0	0	7.87287	1.77e-26	3.26e-26	TP>TT
101267833	LOC101267833	0.39	0.07	3.15	1.87	0	0.02	7.7329	6.73e-47	9.23e-47	TP>TT
101246023	LOC101246023	0	0.06	1.96	4.22	0	0.03	7.73283	6.76e-47	9.27e-47	TP>TT
544087	cathDInh	7.31	6.06	543.59	534.81	4.74	0.34	7.72249	0	0	TP>TT
101247287	LOC101247287	0	0	8.24	4.32	0.06	0	7.7081	2.59e-90	2.38e-90	TP>TT
101256127	LOC101256127	15.78	4.39	283.25	500.51	2.03	1.69	7.70566	0	0	TP>TT
109120329	LOC109120329	0	0	5.5	2.04	0	0	7.69018	6.28e-24	1.2e-23	TP>TT
101251154	LOC101251154	0.1	0.21	8.85	18.85	0.03	0.1	7.66103	1.62e-173	9.55e-174	TP>TT
100750252	LOC100750252	0.52	0.76	93.48	154.12	0.48	0.74	7.65108	0	0	TP>TT
101256209	LOC101256209	0.16	0.32	14.54	17.32	0.06	0.08	7.62483	1.57e-295	6.23e-296	TP>TT
101255412	LOC101255412	0	0	1.56	2.32	0	0	7.61618	5.75e-23	1.12e-22	TP>TT
101247647	LOC101247647	0.07	1.66	436.91	609.37	0.67	4.8	7.56557	0	0	TP>TT
101251315	LOC101251315	0.03	0.03	9.44	6.5	0.03	0.06	7.5288	2.71e-239	1.27e-239	TP>TT
BGI_novel_G000550	BGI_novel_G000550	0.03	0.04	0.86	0.95	0.01	0	7.51393	2.6e-41	3.83e-41	TP>TT
101251293	LOC101251293	0	0	1.42	1.6	0.02	0	7.42136	3.82e-39	5.78e-39	TP>TT
544000	TPP3	298.23	1.9	0	5.28	0	0	7.31311	2.04e-19	4.3e-19	TP>TT
101257321	LOC101257321	0.06	0.06	4.51	0.44	0	0	7.31311	2.04e-19	4.3e-19	TP>TT
101250584	LOC101250584	0.38	0.9	207.64	291.05	1.91	1.3	7.27239	0	0	TP>TT
109119049	LOC109119049	0.03	0	0.9	1.3	0	0	7.19607	3.4e-18	7.32e-18	TP>TT
101266923	LOC101266923	13.07	12.9	489.07	758.84	3.73	4.86	7.1645	0	0	TP>TT
104649494	LOC104649494	0.04	0	2.18	3.57	0.04	0	7.15485	1.7e-33	2.79e-33	TP>TT
101249387	LOC101249387	0.22	0.09	36.31	21.33	0.09	0.31	7.1467	6.36e-283	2.61e-283	TP>TT
104645665	LOC104645665	0.05	0.1	17.89	16.79	0.05	0.19	7.14225	1.08e-157	6.85e-158	TP>TT
101267061	LOC101267061	0	0	1.24	1.79	0	0	7.04632	9.55e-17	2.13e-16	TP>TT
101246220	LOC101246220	0	0	0.99	1.05	0	0	7.04632	9.55e-17	2.13e-16	TP>TT
544187	LOC544187	8.45	18.74	1935.96	2555.64	19.96	14.96	6.99301	0	0	TP>TT
104644472	LOC104644472	0	0	3.71	1.41	0	0	6.97706	4.08e-16	9.22e-16	TP>TT
101243701	LOC101243701	0.07	0.04	1.53	0.65	0	0	6.95322	6.63e-16	1.51e-15	TP>TT
101263388	LOC101263388	3.78	0.35	114.2	140.19	0.73	1.34	6.92755	0	0	TP>TT
544007	KN1	0.03	0	0.78	0.66	0	0	6.80121	1.27e-14	2.98e-14	TP>TT
101265108	LOC101265108	0.03	0.02	0.28	0.19	0	0	6.80121	1.27e-14	2.98e-14	TP>TT
101263630	LOC101263630	0.88	0.65	97.44	114.14	0.9	1	6.78704	0	0	TP>TT
101250968	LOC101250968	0	0.09	2.04	1.22	0	0.04	6.70454	1.1e-25	2.05e-25	TP>TT
104644805	LOC104644805	0.08	0.1	0.58	0.38	0	0	6.69191	9.12e-14	2.19e-13	TP>TT
101260320	LOC101260320	0.13	0.19	34.17	20.26	0.4	0.16	6.59859	0	0	TP>TT
101250412	LOC101250412	0.13	0.57	14.23	14.53	0.07	0.23	6.58893	7.48e-199	4.03e-199	TP>TT
101256409	USP	0.39	0.04	20.29	21.08	0.11	0.32	6.56727	9.37e-261	4.09e-261	TP>TT
101265833	LOC101265833	1.46	2.41	74.59	153.18	1.09	1.31	6.55261	0	0	TP>TT
101267723	ppc2	0.37	0.37	40.12	39.53	0.62	0.26	6.53108	0	0	TP>TT
101265742	LOC101265742	0.08	0.08	2.58	2.37	0	0.05	6.49754	2.5e-43	3.58e-43	TP>TT
101261889	LOC101261889	0.31	0.3	27.84	33.37	0.48	0.19	6.48567	0	0	TP>TT
544034	LE16	75.37	124.75	13009.8	13862.5	175.03	121.89	6.48131	0	0	TP>TT
101260469	LOC101260469	0.21	0	0.75	1.07	0.02	0	6.43864	6.24e-22	1.24e-21	TP>TT
BGI_novel_G000101	BGI_novel_G000101	0.06	0	0.24	0.4	0	0	6.42761	6.65e-12	1.68e-11	TP>TT
104647588	LOC104647588	0	0	1.11	1.64	0	0	6.40388	9.48e-12	2.4e-11	TP>TT
543983	LOC543983	13.61	116.44	912.57	608.64	6.03	11.87	6.40035	0	0	TP>TT
101244784	LOC101244784	0.03	0.06	0.55	0.16	0.01	0	6.39407	3.36e-07	9.97e-07	TP>TT
101253755	LOC101253755	0.08	0.57	8.39	11.26	0.2	0.04	6.36223	3.59e-115	2.81e-115	TP>TT
101259746	LOC101259746	0.07	0	8.9	8.48	0.21	0	6.36223	1.15e-58	1.4e-58	TP>TT
101254393	LOC101254393	0.16	0.06	1.28	0.97	0	0	6.33173	2.7e-11	6.95e-11	TP>TT
101260687	LOC101260687	0.15	0	0.49	1.09	0	0	6.33173	2.7e-11	6.95e-11	TP>TT
101251740	LOC101251740	2.4	0.24	2.87	5.11	0.07	0.03	6.30057	2.11e-56	2.62e-56	TP>TT
101246280	LOC101246280	0.11	0.91	36.96	75.97	0.72	0.72	6.27958	0	0	TP>TT
101250169	LOC101250169	0	0	0.75	0	0	0	6.25226	8.15e-11	2.13e-10	TP>TT
101243675	LOC101243675	0.1	0	3.39	8	0.05	0.1	6.24272	2.37e-54	2.99e-54	TP>TT
109118727	LOC109118727	11.32	0	5.07	7.54	0	0.14	6.2026	2.31e-36	3.63e-36	TP>TT
544066	TSW12	537.87	83.21	2772.42	4146.48	51.63	41.99	6.19152	0	0	TP>TT
101259535	LOC101259535	0.25	0.09	0.67	0.85	0	0.02	6.17458	9.77e-19	2.08e-18	TP>TT
BGI_novel_G000284	BGI_novel_G000284	0.06	0.06	3.43	2.06	0.05	0.03	6.14225	1.72e-83	1.66e-83	TP>TT
778275	SNF4	0.12	0.25	5.76	15.01	0.12	0.18	6.09944	3.26e-160	2.04e-160	TP>TT
104649215	LOC104649215	0	0	0.35	1.3	0	0	6.09072	6.62e-10	1.78e-09	TP>TT
100147727	ca3	1.01	1.25	118.74	207.16	0.83	4.5	6.08639	0	0	TP>TT
101255481	LOC101255481	0.07	0.11	3.23	4.4	0.11	0	6.08341	4.65e-49	6.24e-49	TP>TT
101259495	LOC101259495	0	0.06	3.3	5.56	0.12	0.02	6.03663	3.44e-108	2.81e-108	TP>TT
778339	LOC778339	0.11	0.17	26.12	33.11	0.61	0.29	6.02991	0	0	TP>TT
101251387	LOC101251387	0	0	0.75	1.55	0	0	6.00052	1.96e-09	5.35e-09	TP>TT
101248538	LOC101248538	0	0.03	1.98	1.44	0.05	0	5.98884	1.81e-31	3.05e-31	TP>TT
101262843	LOC101262843	0.05	0	3.18	3.59	0.11	0	5.97706	3.1e-31	5.26e-31	TP>TT
101250893	LOC101250893	0.06	0.02	0.38	0.29	0	0	5.95322	3.39e-09	9.32e-09	TP>TT
101246866	LOC101246866	0	0	0.25	0.77	0	0	5.90431	5.88e-09	1.63e-08	TP>TT
BGI_novel_G000585	BGI_novel_G000585	0	0	0.35	1.1	0	0	5.90431	5.88e-09	1.63e-08	TP>TT
101249449	LOC101249449	0	0	2.08	2.02	0	0	5.85368	1.02e-08	2.86e-08	TP>TT
101253031	LOC101253031	0	0	0.37	0.66	0	0	5.85368	1.02e-08	2.86e-08	TP>TT
101250764	LOC101250764	1.25	1.38	23.62	32.5	0.54	0.43	5.84279	0	0	TP>TT
101268860	LOC101268860	0.45	0.38	32.74	46.54	0.81	0.58	5.833	0	0	TP>TT
101245208	LOC101245208	0.04	0.15	3.88	4.37	0.04	0.11	5.81451	3.33e-54	4.21e-54	TP>TT
101249859	LOC101249859	0	0	1.23	0.9	0.04	0	5.80121	5.49e-15	1.28e-14	TP>TT
101261579	LOC101261579	0	0	0.36	0.21	0	0	5.80121	1.78e-08	5.02e-08	TP>TT
101260651	LOC101260651	0	0	0.45	0.16	0	0	5.80121	1.78e-08	5.02e-08	TP>TT
101254980	LOC101254980	0.04	0.04	0.34	0.18	0	0	5.74676	3.11e-08	8.86e-08	TP>TT
101262926	LOC101262926	0.03	0.43	0.24	0.64	0	0	5.74676	3.11e-08	8.86e-08	TP>TT
101251632	LOC101251632	0.11	0.38	3.42	2.54	0.04	0.07	5.7412	5.37e-64	6.16e-64	TP>TT
101246681	LOC101246681	3.21	8.2	78.18	96.52	1.87	1.41	5.72797	0	0	TP>TT
101264952	LOC101264952	1.78	1.95	217.58	270.59	2.89	6.21	5.72079	0	0	TP>TT
101257305	LOC101257305	0.05	0	1	1.53	0.02	0.02	5.71875	1.74e-26	3.19e-26	TP>TT
101247857	LOC101247857	224.01	4.62	134.45	240.04	5.46	1.64	5.70422	0	0	TP>TT
BGI_novel_G000454	BGI_novel_G000454	0	0	5.78	6.52	0.05	0.19	5.66691	7.11e-61	8.41e-61	TP>TT
101258357	LOC101258357	1.21	1.09	37.28	49.16	0.93	0.87	5.65865	0	0	TP>TT
101264922	LOC101264922	4.03	2.41	72.17	85.74	1.75	1.36	5.65737	0	0	TP>TT
101262397	LOC101262397	0.11	0.1	0.77	1.14	0.02	0.02	5.61618	8.51e-25	1.61e-24	TP>TT
101245699	LOC101245699	0	0.05	514.14	157.96	0.93	12.75	5.59349	0	0	TP>TT
778204	PT4	0	0	0.27	0.17	0	0	5.56989	1.69e-07	4.97e-07	TP>TT
101255016	LOC101255016	0	0.14	0.56	1.04	0	0	5.56989	1.69e-07	4.97e-07	TP>TT
543994	LOX1.1	8.19	0.34	14.8	24.9	0.23	0.62	5.55164	0	0	TP>TT
104645409	LOC104645409	0	0.66	2.49	1.5	0	0.09	5.53818	8.33e-13	2.05e-12	TP>TT
101255092	LOC101255092	0	0	0.34	0.16	0	0	5.50576	3e-07	8.89e-07	TP>TT
101244508	LOC101244508	0	0.02	0.25	0.25	0	0	5.50576	3e-07	8.89e-07	TP>TT
101248138	LOC101248138	36.74	9.54	123.9	348.75	7.69	2.9	5.46601	0	0	TP>TT
101253681	LOC101253681	0	0.05	0.42	0.17	0	0	5.43864	5.34e-07	1.6e-06	TP>TT
101255502	LOC101255502	0	0	0.33	0.1	0	0	5.43864	5.34e-07	1.6e-06	TP>TT
101243861	LOC101243861	0	0.03	0.94	0.22	0	0.03	5.43864	4.57e-12	1.15e-11	TP>TT
100874543	SlIPT4	0.12	0.38	1.58	0.21	0.04	0	5.43864	4.57e-12	1.15e-11	TP>TT
101265675	LOC101265675	0	0.06	32.27	7.92	0.29	0.64	5.40827	1.25e-158	7.9e-159	TP>TT
BGI_novel_G000127	BGI_novel_G000127	0.05	0.19	7.34	18.04	0.4	0.21	5.37607	5.85e-222	2.9e-222	TP>TT
101266128	LOC101266128	0.03	0	1.1	0.85	0.02	0.03	5.35618	2.12e-30	3.64e-30	TP>TT
101248088	LOC101248088	0.15	0.06	8.17	6.11	0.18	0.09	5.32905	1.92e-168	1.17e-168	TP>TT
104646748	LOC104646748	0.55	0.2	5.77	7.73	0.28	0.16	5.3271	9.42e-150	6.15e-150	TP>TT
101262591	LOC101262591	0	0.02	2.38	2.41	0.08	0.04	5.32628	2.09e-72	2.22e-72	TP>TT
101247255	LOC101247255	0.08	0.08	4.7	3.94	0.1	0.12	5.3216	3.19e-103	2.68e-103	TP>TT
101251673	LOC101251673	0	0	2.59	0.71	0	0.08	5.31934	1.17e-29	2.04e-29	TP>TT
101262548	LOC101262548	0.03	0	0.11	0.4	0	0	5.29425	1.7e-06	5.22e-06	TP>TT
101258907	LOC101258907	0	0.02	0.45	0.23	0	0.02	5.29425	4.52e-11	1.17e-10	TP>TT
101249794	LOC101249794	16.39	13.76	314.86	335.1	10.14	6.43	5.28691	0	0	TP>TT
101265368	LOC101265368	106.18	12.6	554.66	846.09	16.74	12.63	5.28685	0	0	TP>TT
109121106	LOC109121106	0.03	0.03	0.56	0.59	0	0.03	5.25578	8.05e-11	2.1e-10	TP>TT
101254791	LOC101254791	0.04	0.15	1	1.53	0.04	0.03	5.2401	1.87e-45	2.61e-45	TP>TT
101246755	LOC101246755	0.56	0.64	21.47	19.95	0.72	0.38	5.21625	6.21e-198	3.36e-198	TP>TT
101251368	LOC101251368	11.29	12.28	451.01	562.82	15.13	12.21	5.20753	0	0	TP>TT
101257623	LOC101257623	1.35	3.4	142.71	194.21	6.03	3.34	5.16628	0	0	TP>TT
101254849	LOC101254849	1.1	1.59	79.85	83.26	3.24	1.33	5.15123	0	0	TP>TT
101261449	LOC101261449	0	0	0.81	0.17	0	0	5.13379	5.53e-06	1.73e-05	TP>TT
101266929	LOC101266929	0.01	0.02	0.07	0.13	0	0	5.13379	5.53e-06	1.73e-05	TP>TT
101264783	LOC101264783	0.86	1.51	55.25	60.3	0.73	2.57	5.11876	0	0	TP>TT
101262901	LOC101262901	0	0.07	1.07	1.16	0.03	0.03	5.11241	6.99e-18	1.52e-17	TP>TT
104648010	LOC104648010	0.06	0.11	0.35	0.37	0.02	0	5.09072	8.25e-10	2.22e-09	TP>TT
104647566	LOC104647566	0.08	0.16	2.45	2.89	0.16	0	5.09072	1.25e-17	2.72e-17	TP>TT
101251693	LOC101251693	0.35	0.25	5.35	1.72	0.08	0.13	5.07774	1.02e-86	9.68e-87	TP>TT
101254161	LOC101254161	0	0	0.57	0.19	0	0.02	5.04632	1.48e-09	4.03e-09	TP>TT
101244007	LOC101244007	0	0	1.91	2.26	0.1	0.02	5.04632	1.06e-39	1.6e-39	TP>TT
101246867	LOC101246867	0	0	0.06	0.4	0	0	5.04632	1e-05	3.18e-05	TP>TT
101265207	LOC101265207	0	0	0.46	0.03	0	0	5.04632	1e-05	3.18e-05	TP>TT
104649007	LOC104649007	0	0	0.31	0.31	0	0	5.04632	1e-05	3.18e-05	TP>TT
BGI_novel_G000234	BGI_novel_G000234	2.13	0.38	2.15	3.97	0.02	0.16	5.03872	1.7e-10	4.49e-10	TP>TT
109119608	LOC109119608	0.13	0.11	0.47	0.42	0	0	5.03365	1.09e-05	3.47e-05	TP>TT
109118706	LOC109118706	0.08	0	1.02	2.82	0.08	0.04	5.03122	2.08e-24	3.96e-24	TP>TT
101254847	LOC101254847	0.52	0.14	4.06	7.53	0.13	0.22	5.02932	1.75e-61	2.06e-61	TP>TT
101262661	LOC101262661	0.3	0.85	38.3	50.56	1.24	1.5	5.00788	0	0	TP>TT
101247873	LOC101247873	0.13	0.13	0.5	0.9	0	0.04	5.00052	2.67e-09	7.31e-09	TP>TT
101266562	LOC101266562	80.07	0.17	13.26	15.87	0.49	0.41	4.99203	1.71e-81	1.68e-81	TP>TT
101253759	LOC101253759	2.97	11.57	155.02	159.81	4.48	5.62	4.95771	0	0	TP>TT
101264693	LOC101264693	0.06	0.18	0.43	0.49	0	0	4.95322	1.83e-05	5.87e-05	TP>TT
BGI_novel_G000532	BGI_novel_G000532	0	0	0	1.55	0	0	4.95322	1.83e-05	5.87e-05	TP>TT
104646037	LOC104646037	0	0.03	0.48	0.55	0.03	0	4.95322	4.82e-09	1.33e-08	TP>TT
101245172	LOC101245172	0	0	1.05	1.36	0.04	0.04	4.95322	4.12e-16	9.31e-16	TP>TT
101251085	LOC101251085	0	0.04	0.47	0.7	0.04	0	4.95322	4.82e-09	1.33e-08	TP>TT
101261188	LOC101261188	0.02	0.02	0.29	0.34	0	0.02	4.95322	4.82e-09	1.33e-08	TP>TT
101257461	LOC101257461	0.03	0	0.68	0.29	0.03	0	4.95322	4.82e-09	1.33e-08	TP>TT
101264715	LOC101264715	0.16	0.18	0.87	0.6	0.02	0.03	4.92079	1.23e-22	2.42e-22	TP>TT
104645830	LOC104645830	0.64	0.63	27.31	36.62	0.55	1.55	4.91286	0	0	TP>TT
104648547	LOC104648547	0	0	5.33	7.02	0.12	0.29	4.89932	1.97e-69	2.16e-69	TP>TT
101266046	LOC101266046	0.22	0.46	10.85	17.45	0.43	0.53	4.8712	1.9e-252	8.52e-253	TP>TT
101259952	LOC101259952	0.03	0.02	0.08	0.06	0	0	4.85368	3.34e-05	0.000108942	TP>TT
544286	mcpi	76.41	80.11	1344.18	2872.93	104.54	41.61	4.83328	0	0	TP>TT
101256686	LOC101256686	0.27	0.23	6.19	11.03	0.43	0.22	4.79675	3.19e-226	1.56e-226	TP>TT
101244627	LOC101244627	0.26	0.17	28.54	5.54	0.17	1.08	4.74968	2.66e-230	1.28e-230	TP>TT
101262969	LOC101262969	0.04	0.07	0.19	0.06	0	0	4.74676	6.14e-05	0.000203165	TP>TT
101264341	LOC101264341	0	0	0.4	0.15	0	0.02	4.74676	5.17e-08	1.49e-07	TP>TT
101259525	LOC101259525	0.04	0.18	0.33	0.28	0	0	4.74676	6.14e-05	0.000203165	TP>TT
101249036	LOC101249036	0.02	0.01	0.08	0.03	0	0	4.74676	6.14e-05	0.000203165	TP>TT
101265670	LOC101265670	0	0	0.13	0.06	0	0	4.74676	6.14e-05	0.000203165	TP>TT
101246985	LOC101246985	0	0	0.59	0.26	0	0.03	4.74676	5.17e-08	1.49e-07	TP>TT
101245226	LOC101245226	0	0.07	0.07	0.24	0	0	4.74676	6.14e-05	0.000203165	TP>TT
101267618	LOC101267618	0.04	0.04	0.3	0.26	0	0	4.74676	6.14e-05	0.000203165	TP>TT
101246743	LOC101246743	0.62	0	0.82	1.1	0.07	0	4.74676	5.17e-08	1.49e-07	TP>TT
101254438	LOC101254438	0	0.08	20.34	3.84	0.4	0.48	4.74676	4.81e-68	5.32e-68	TP>TT
101253408	LOC101253408	0.63	0.58	20.04	19.16	0.63	0.83	4.74105	0	0	TP>TT
101249776	LOC101249776	0.29	0.21	1.25	1.09	0.06	0.03	4.72815	7.89e-20	1.64e-19	TP>TT
101266868	LOC101266868	12.75	0.78	27.27	21.86	1.01	0.83	4.7136	1.3e-130	9.34e-131	TP>TT
101248523	LOC101248523	0.07	0.04	1.3	2.33	0.07	0.07	4.70454	2.53e-25	4.73e-25	TP>TT
101265900	LOC101265900	0	0	0.83	0.29	0.02	0.02	4.69018	1.49e-13	3.6e-13	TP>TT
101245638	LOC101245638	0	0	13.28	2.91	0.07	0.55	4.68227	1.89e-53	2.42e-53	TP>TT
101265240	LOC101265240	0	0.09	0.9	0.89	0.02	0.05	4.67082	4.63e-19	9.81e-19	TP>TT
101247511	LOC101247511	0.09	0.05	0.72	0.96	0.04	0.02	4.66927	3.28e-19	6.93e-19	TP>TT
BGI_novel_G000015	BGI_novel_G000015	0	0	0	0.17	0	0	4.66456	9.54e-05	0.000319344	TP>TT
101267219	LOC101267219	0	0	0.22	0.22	0	0	4.63129	0.000113337	0.000381068	TP>TT
101252899	LOC101252899	0	0.03	0.14	0.19	0	0	4.63129	0.000113337	0.000381068	TP>TT
101249804	LOC101249804	0	0	0.25	0.08	0	0	4.63129	0.000113337	0.000381068	TP>TT
BGI_novel_G000579	BGI_novel_G000579	0.28	0.2	1.61	2	0.07	0.07	4.63129	5.16e-35	8.26e-35	TP>TT
BGI_novel_G000494	BGI_novel_G000494	0.07	0.05	1.23	1.22	0.05	0.05	4.63129	4.85e-24	9.28e-24	TP>TT
109119071	LOC109119071	0.07	0	0.39	0.45	0	0	4.62526	0.000116908	0.000393305	TP>TT
101267939	LOC101267939	0.21	0.17	2.04	4.46	0.19	0.05	4.62123	2.21e-67	2.46e-67	TP>TT
101244167	LOC101244167	20.2	32.1	785.94	840.03	33.84	31.77	4.61427	0	0	TP>TT
101256122	LOC101256122	0.02	0	0.87	0.66	0.02	0.04	4.60091	3.04e-34	4.92e-34	TP>TT
101267215	LOC101267215	0.33	0.21	4.05	5.87	0.25	0.16	4.60091	1.87e-98	1.62e-98	TP>TT
101262903	LOC101262903	326.5	44.49	1583.7	2000.84	103.4	43.4	4.6007	0	0	TP>TT
101249811	LOC101249811	0.27	1.01	24.91	26.7	1.06	1.06	4.5988	0	0	TP>TT
101246264	LOC101246264	0.17	0.46	36.34	37.74	1.47	1.6	4.58776	0	0	TP>TT
101263824	LOC101263824	0	0	0.71	1.33	0.09	0	4.56989	1.61e-12	4e-12	TP>TT
101256556	LOC101256556	0.16	0.02	0.42	1.85	0.07	0.02	4.56989	5.2e-23	1.01e-22	TP>TT
101255592	LOC101255592	0.4	0.54	35.91	50.76	1.67	1.97	4.56447	0	0	TP>TT
101263843	LOC101263843	0.03	0.03	2.28	2.78	0.16	0.05	4.55015	2.04e-84	1.96e-84	TP>TT
101263482	LOC101263482	0.04	0.02	0.68	0.22	0.04	0	4.53818	2.92e-12	7.31e-12	TP>TT
101245135	LOC101245135	0.06	0.12	1.02	0.38	0	0.06	4.50576	5.75e-07	1.73e-06	TP>TT
109119067	LOC109119067	0	0.1	0.74	0.42	0	0	4.50576	0.000209941	0.000719128	TP>TT
101265562	LOC101265562	0.08	0	0.25	0.21	0	0	4.50576	0.000209941	0.000719128	TP>TT
101258539	LOC101258539	0.05	0	0.25	0.83	0.05	0	4.50576	5.75e-07	1.73e-06	TP>TT
101245636	LOC101245636	0.08	0	1	0.82	0	0.08	4.50576	5.75e-07	1.73e-06	TP>TT
101258040	LOC101258040	0.04	0.05	0.37	0.14	0	0	4.50576	0.000209941	0.000719128	TP>TT
101267258	LOC101267258	0.05	0.24	0.41	0.19	0.03	0	4.50576	5.75e-07	1.73e-06	TP>TT
101245295	LOC101245295	0	0.03	0.22	0.08	0	0	4.50576	0.000209941	0.000719128	TP>TT
543954	LOC543954	231	37.22	732.8	1538.71	70.15	28.75	4.50521	0	0	TP>TT
101257337	LOC101257337	1.98	0.96	20.51	20.26	0.91	0.94	4.45283	1.74e-254	7.75e-255	TP>TT
BGI_novel_G000100	BGI_novel_G000100	0.03	0.12	1.83	2	0.13	0.04	4.44618	5.57e-59	6.73e-59	TP>TT
104649310	LOC104649310	0	0.02	0.17	0.07	0	0	4.44139	0.000283063	0.000977641	TP>TT
101260484	LOC101260484	0.02	0.15	0.19	0.21	0.02	0	4.43864	1.06e-06	3.2e-06	TP>TT
BGI_novel_G000066	BGI_novel_G000066	0	0.09	0.82	1.2	0	0.09	4.43864	1.76e-11	4.5e-11	TP>TT
101247628	LOC101247628	0	0.04	0.62	0.24	0	0.04	4.43864	1.06e-06	3.2e-06	TP>TT
101265652	LOC101265652	1.98	1.55	33.43	41.93	1.65	1.81	4.43806	0	0	TP>TT
101251024	LOC101251024	0.35	0	0.44	8.66	0.18	0.24	4.42879	7.79e-35	1.25e-34	TP>TT
544158	LOC544158	352.12	34.01	262.82	961.28	36.48	20.3	4.42649	0	0	TP>TT
104648157	LOC104648157	0.03	0.03	0.4	0.55	0.01	0.03	4.41556	5.81e-16	1.32e-15	TP>TT
101247830	LOC101247830	0.13	0.22	3.54	2.87	0.17	0.14	4.40067	2.2e-52	2.84e-52	TP>TT
101253859	LOC101253859	7.73	0.86	3.42	22.98	0.54	0.73	4.37642	1.81e-240	8.42e-241	TP>TT
101251465	LOC101251465	0.14	1.28	11.56	10.63	0.49	0.57	4.3755	4.71e-75	4.89e-75	TP>TT
109120673	LOC109120673	0.47	0.2	0.51	1.5	0.1	0	4.37329	1.86e-06	5.7e-06	TP>TT
101259229	LOC101259229	0.75	0.56	6.52	7.77	0.43	0.27	4.37266	5.97e-221	2.97e-221	TP>TT
101264953	LOC101264953	0	0	0.22	1.23	0	0.07	4.36825	1.94e-06	5.96e-06	TP>TT
101260995	LOC101260995	0	0.03	0.67	0.45	0.03	0.03	4.36825	5.84e-11	1.52e-10	TP>TT
543524	E8-6	0	0.08	0.16	0.11	0	0	4.36825	0.000391985	0.00136591	TP>TT
104649714	LOC104649714	0.02	0	0.13	0.09	0	0	4.36825	0.000391985	0.00136591	TP>TT
100529136	ARF14	0.02	0.1	0.24	0.1	0	0.02	4.36825	1.94e-06	5.96e-06	TP>TT
101251395	LOC101251395	0.09	0.15	0.12	0.18	0	0	4.36825	0.000391985	0.00136591	TP>TT
101254491	LOC101254491	0	0	0.33	0.32	0	0	4.36825	0.000391985	0.00136591	TP>TT
101249038	LOC101249038	0.04	0.05	0.52	0.42	0	0.05	4.36825	1.94e-06	5.96e-06	TP>TT
101250053	LOC101250053	0	0	0.24	0.36	0	0	4.36825	0.000391985	0.00136591	TP>TT
101247353	LOC101247353	0.12	0	3.08	5.89	0.04	0.39	4.36825	4.3e-51	5.63e-51	TP>TT
778200	NAC-NOR	0	0	0.2	0.08	0	0	4.36825	0.000391985	0.00136591	TP>TT
101265384	LOC101265384	0.59	0.99	15.75	15.24	0.71	0.79	4.36368	0	0	TP>TT
101251278	LOC101251278	2.31	1.03	25.51	24.76	1.76	0.7	4.34001	2.88e-215	1.46e-215	TP>TT
101244253	LOC101244253	0.19	0.05	0.76	1.21	0.05	0.05	4.33173	1.07e-10	2.79e-10	TP>TT
101263275	LOC101263275	2.63	1.57	36.24	41.9	2.04	1.84	4.32564	0	0	TP>TT
101245149	LOC101245149	7.58	7.97	112.6	92.73	4.18	6.04	4.32205	0	0	TP>TT
101245159	LOC101245159	8.98	1.7	15.23	18.17	0.65	1.01	4.31613	2.15e-134	1.52e-134	TP>TT
104645760	LOC104645760	0.04	0.07	0.6	0.11	0.04	0	4.29425	3.57e-06	1.11e-05	TP>TT
101252081	LOC101252081	0.18	0.05	0.43	0.47	0	0.04	4.29425	3.57e-06	1.11e-05	TP>TT
101250002	LOC101250002	0.03	0.03	5.92	3.16	0.14	0.42	4.28589	4.43e-256	1.96e-256	TP>TT
101262494	LOC101262494	0.02	0	0.07	0.15	0	0	4.28511	0.000557006	0.0019622	TP>TT
101265270	LOC101265270	0.17	0.08	1.19	4.74	0.23	0.08	4.28154	6.31e-52	8.21e-52	TP>TT
101246267	LOC101246267	0	0	4.23	5.15	0.38	0.09	4.27899	8.08e-23	1.58e-22	TP>TT
BGI_novel_G000593	BGI_novel_G000593	0.24	0.15	1.62	2.08	0.08	0.11	4.27899	3.06e-64	3.51e-64	TP>TT
101259871	LOC101259871	0.19	0.48	8.75	5.93	0.48	0.27	4.27818	9.61e-81	9.51e-81	TP>TT
101255191	LOC101255191	2.13	3.43	38.59	43.17	2.5	1.74	4.26437	0	0	TP>TT
101257315	LOC101257315	0.75	0.31	0.57	2.52	0.09	0.09	4.25578	3.55e-10	9.46e-10	TP>TT
101245668	LOC101245668	1.57	0.5	5.89	6.22	0.26	0.37	4.24426	1.48e-70	1.61e-70	TP>TT
101247979	LOC101247979	2.89	5.04	57.93	48.64	2.79	2.91	4.2175	0	0	TP>TT
104648946	LOC104648946	0.06	0.09	0.36	0.22	0	0.03	4.21625	6.58e-06	2.07e-05	TP>TT
101247456	LOC101247456	0.07	0.04	0.04	0.08	0	0	4.21625	0.000735415	0.00261239	TP>TT
101268813	LOC101268813	0	0	0.15	0.18	0	0	4.21625	0.000735415	0.00261239	TP>TT
101245417	LOC101245417	2.43	3.38	36.06	49.47	2.38	2.29	4.18896	0	0	TP>TT
101267279	LOC101267279	0	0	9.51	11.22	0.85	0.28	4.18751	1.75e-88	1.63e-88	TP>TT
104646778	LOC104646778	0	0.31	10.1	3.69	0	0.73	4.18645	2.64e-21	5.33e-21	TP>TT
101266266	LOC101266266	19.35	0.77	7.52	4.73	0.5	0.16	4.18588	8e-33	1.33e-32	TP>TT
101244008	LOC101244008	0.09	0.03	0.62	0.46	0.06	0	4.17561	1.19e-09	3.22e-09	TP>TT
101251439	LOC101251439	2.89	1.19	18.23	14.19	0.76	1.03	4.17084	3.91e-199	2.1e-199	TP>TT
101247674	LOC101247674	0	0.09	0.22	0.18	0.02	0	4.16651	9.57e-06	3.04e-05	TP>TT
101256693	LOC101256693	0.18	0.34	8.32	2.01	0.39	0.22	4.16069	4.67e-96	4.13e-96	TP>TT
104647447	LOC104647447	0	0.25	2.35	2	0.06	0.18	4.15485	4.67e-17	1.03e-16	TP>TT
101245039	LOC101245039	0.23	0.86	12.01	9.54	0.41	0.8	4.14198	1.79e-231	8.6e-232	TP>TT
101268230	LOC101268230	1.32	2.76	27.51	33.07	1.71	1.71	4.14148	0	0	TP>TT
101251383	LOC101251383	0.14	0.54	0.26	0.36	0	0.03	4.13379	1.21e-05	3.88e-05	TP>TT
101245994	LOC101245994	0.07	0.04	0.5	0.15	0.04	0	4.13379	1.21e-05	3.88e-05	TP>TT
101252585	LOC101252585	0.06	0	0.26	0.29	0	0.03	4.13379	1.21e-05	3.88e-05	TP>TT
BGI_novel_G000492	BGI_novel_G000492	1.3	0.34	1.99	1.15	0.11	0.07	4.10983	3.57e-92	3.24e-92	TP>TT
104648156	LOC104648156	14.29	16.74	413.71	413.17	24.04	23.55	4.10755	0	0	TP>TT
104646690	LOC104646690	0	0	11.83	3.23	0.2	0.66	4.10744	7.17e-49	9.64e-49	TP>TT
543695	KN4	0.7	0.27	1.56	1.82	0.13	0.06	4.10522	1.2e-23	2.31e-23	TP>TT
101249721	LOC101249721	4.1	5.22	136.33	157.89	7.65	9.28	4.10339	0	0	TP>TT
101261536	LOC101261536	0.08	0.24	2.55	3.41	0.12	0.23	4.08585	6.57e-34	1.07e-33	TP>TT
101263768	LOC101263768	0.95	0.22	1.23	0.55	0.05	0.05	4.06128	7.2e-23	1.41e-22	TP>TT
101255416	LOC101255416	3.3	4.8	16.96	10.17	0.9	0.71	4.06028	1.27e-157	8.06e-158	TP>TT
101260734	LOC101260734	13.86	4.77	18.88	21.04	1.46	0.92	4.0555	9.18e-171	5.49e-171	TP>TT
543875	LEAS1	0.18	0.49	80.15	86.41	0.44	9.53	4.05173	0	0	TP>TT
101245007	LOC101245007	0.04	0	0.08	0.24	0.02	0	4.04632	2.25e-05	7.29e-05	TP>TT
101258131	LOC101258131	0.63	0.91	5.35	5.2	0.29	0.35	4.04085	2.59e-114	2.04e-114	TP>TT
101265715	LOC101265715	0.88	0.46	12.34	11.32	0.97	0.46	4.03575	9.26e-263	4e-263	TP>TT
109121277	LOC109121277	0.01	0.02	0.09	0.15	0.01	0	4.00145	3.05e-05	9.93e-05	TP>TT
109119816	LOC109119816	0.03	0	12.99	2.85	0	0.98	3.98716	4.25e-93	3.83e-93	TP>TT
104644439	LOC104644439	7.96	12.71	177.1	282.46	14.97	13.77	3.98519	0	0	TP>TT
104645031	LOC104645031	0.04	0	0.99	1.07	0.04	0.09	3.98492	8.54e-12	2.16e-11	TP>TT
101254074	LOC101254074	0.96	1.32	29.64	37.51	1.61	2.66	3.96021	6.09e-305	2.34e-305	TP>TT
101268830	LOC101268830	2.22	2.35	101.12	130.78	10.2	4.71	3.9546	0	0	TP>TT
101254903	LOC101254903	0	0	0.52	0.45	0	0.06	3.95322	4.18e-05	0.000137071	TP>TT
104646615	LOC104646615	0.06	0.12	0.28	0.19	0	0.03	3.95322	4.18e-05	0.000137071	TP>TT
104646544	LOC104646544	0.07	0.03	0.2	0.17	0	0.02	3.95322	4.18e-05	0.000137071	TP>TT
101267396	LOC101267396	0.09	0.06	0.29	0.19	0.03	0	3.95322	4.18e-05	0.000137071	TP>TT
101250143	LOC101250143	0.85	0.39	7.69	6.84	0.42	0.52	3.94965	4.25e-87	4.02e-87	TP>TT
104646135	LOC104646135	2.36	0.22	2.6	3.28	0.25	0.13	3.94066	3.08e-30	5.32e-30	TP>TT
101251769	LOC101251769	0.16	3.98	10.14	9.06	0.49	0.73	3.93292	4.17e-26	7.7e-26	TP>TT
544174	GolS-1	0.09	0.06	0.68	0.74	0.03	0.06	3.92079	2.84e-11	7.31e-11	TP>TT
101251622	PT3	0.26	0.66	44.64	34.18	1.8	3.41	3.9109	0	0	TP>TT
104647346	LOC104647346	0.04	0.05	1.57	2.16	0.19	0.07	3.89978	2.65e-35	4.22e-35	TP>TT
101249583	LOC101249583	18.76	14.73	104.36	124.2	7.65	7.66	3.8938	0	0	TP>TT
104646151	LOC104646151	0.13	0.11	1.59	0.96	0.11	0.06	3.87921	7.97e-26	1.48e-25	TP>TT
101264929	LOC101264929	1.57	2.1	15.74	17.83	0.84	1.44	3.87414	0	0	TP>TT
101255456	LOC101255456	0.06	0.14	11.31	9.49	0.24	1.17	3.87414	1.45e-267	6.2e-268	TP>TT
778247	MTS2	0.25	0	0.3	1.13	0.06	0.04	3.87414	7.57e-17	1.68e-16	TP>TT
101264400	LOC101264400	0.04	0.04	6.33	6.2	0.2	0.65	3.87101	2.56e-193	1.41e-193	TP>TT
101254249	LOC101254249	8.02	8.17	24.58	30.1	2.21	1.86	3.8706	0	0	TP>TT
109121308	LOC109121308	0.22	1.21	14.07	13.97	0.2	1.7	3.86718	6.24e-225	3.06e-225	TP>TT
101265775	LOC101265775	1.84	2.69	73.62	66.14	4.71	4.86	3.85651	0	0	TP>TT
101246862	LOC101246862	0	0.64	0.47	0.83	0	0.09	3.85368	7.76e-05	0.000258376	TP>TT
101249641	LOC101249641	0.03	0.41	0.2	0.95	0.03	0	3.85368	7.76e-05	0.000258376	TP>TT
101246398	LOC101246398	0.04	0.04	1.07	1.02	0.1	0.04	3.85368	2.11e-22	4.16e-22	TP>TT
109119119	LOC109119119	0	0.03	0.25	0.19	0.03	0	3.85368	7.76e-05	0.000258376	TP>TT
101265589	LOC101265589	0.21	0.18	2.39	1.71	0.14	0.14	3.85368	2.63e-25	4.92e-25	TP>TT
101258285	LOC101258285	0.39	0.27	5.95	7.74	0.66	0.26	3.85368	2.11e-22	4.16e-22	TP>TT
101264284	LOC101264284	0.16	0.25	13.91	33.55	0.43	2.88	3.83551	0	0	TP>TT
101258461	LOC101258461	0.31	0.18	5.65	9.97	0.67	0.42	3.8336	2.07e-90	1.9e-90	TP>TT
100316895	PP2C-2	5.31	6.18	69.74	68.17	4.9	4.81	3.82248	0	0	TP>TT
101262584	LOC101262584	3.09	1.9	10.98	40.49	2.14	1.48	3.82162	6.1e-222	3.02e-222	TP>TT
101259682	LOC101259682	0.77	1.03	32.67	40.92	2.86	2.31	3.81921	0	0	TP>TT
101267550	LOC101267550	0	0.01	0.53	0.06	0.01	0.03	3.81891	1.73e-10	4.55e-10	TP>TT
BGI_novel_G000338	BGI_novel_G000338	1.41	0.99	1.01	1.92	0.07	0.14	3.81891	1.73e-10	4.55e-10	TP>TT
101246558	LOC101246558	0	0.2	0.58	0.37	0.04	0.02	3.81891	1.73e-10	4.55e-10	TP>TT
101256765	LOC101256765	0.05	0.34	14.17	15.8	1.46	0.66	3.81771	1.89e-234	8.98e-235	TP>TT
101257892	LOC101257892	0	0	2.96	3.62	0.03	0.43	3.80883	3.7e-41	5.46e-41	TP>TT
101254600	LOC101254600	0.53	0.37	1.9	3.86	0.18	0.23	3.80714	3.56e-27	6.46e-27	TP>TT
101255770	LOC101255770	0.62	1.7	83.57	122.79	5.6	9.08	3.79974	0	0	TP>TT
101254798	LOC101254798	0.17	0.18	2.66	1.03	0.11	0.16	3.79635	8.64e-63	1e-62	TP>TT
101247196	LOC101247196	1.84	3.17	73.19	54.8	4.48	5	3.79632	0	0	TP>TT
101258705	LOC101258705	0.27	0.59	16.43	15.45	0.98	1.3	3.79622	7.37e-209	3.83e-209	TP>TT
104649181	LOC104649181	0.09	0.02	0.16	0.13	0	0.02	3.78671	1.77e-07	5.2e-07	TP>TT
101266652	LOC101266652	10.79	13.44	183.16	240.04	14.12	16.43	3.78439	0	0	TP>TT
101256744	LOC101256744	0.3	0.1	2.14	4	0.29	0.18	3.77331	1.73e-80	1.72e-80	TP>TT
101253987	LOC101253987	0.01	0.07	0.68	0.46	0.03	0.06	3.76514	3.35e-18	7.23e-18	TP>TT
101256325	LOC101256325	0.05	0.05	3.27	1.95	0.23	0.15	3.76149	3e-42	4.36e-42	TP>TT
544076	TDR8	0.54	1.59	5.46	5.88	0.6	0.27	3.75292	6.54e-50	8.68e-50	TP>TT
109120364	LOC109120364	0.12	0.29	0.38	0.17	0	0.04	3.74676	0.000144317	0.00048805	TP>TT
101244016	LOC101244016	0	0	0.13	0.2	0	0.02	3.74676	0.000144317	0.00048805	TP>TT
101253430	LOC101253430	0	0	0.28	0.08	0	0.03	3.74676	0.000144317	0.00048805	TP>TT
101258650	LOC101258650	0	0	0.07	0.24	0.02	0	3.74676	0.000144317	0.00048805	TP>TT
101253481	LOC101253481	0	0	0.13	0.08	0	0.02	3.74676	0.000144317	0.00048805	TP>TT
104649648	LOC104649648	0	0.07	0.39	0.2	0	0.04	3.74676	2.76e-07	8.15e-07	TP>TT
778266	LOC778266	1.69	3.18	29.69	29.32	2.26	2.09	3.74676	2.58e-242	1.19e-242	TP>TT
101267363	LOC101267363	0.24	0.19	2.76	5.38	0.24	0.36	3.7244	5.2e-28	9.32e-28	TP>TT
101250767	LOC101250767	8.08	12.23	96.15	105.3	11.31	10.01	3.72131	0	0	TP>TT
101244324	LOC101244324	28.42	32.33	548.1	744.18	57.02	40.63	3.71284	0	0	TP>TT
101244774	LOC101244774	0.03	0.22	2.24	3.1	0.19	0.22	3.71221	2.03e-35	3.23e-35	TP>TT
104649441	LOC104649441	0.13	0.07	1.1	1.16	0.02	0.15	3.70454	1.84e-22	3.63e-22	TP>TT
101248812	LOC101248812	0	0.05	1.14	0.53	0.01	0.12	3.69977	1.6e-32	2.67e-32	TP>TT
104644463	LOC104644463	0.08	0.04	0.35	0.56	0.07	0	3.69951	1.55e-09	4.21e-09	TP>TT
101252966	LOC101252966	2.41	3.27	47.71	58.63	4.13	4.05	3.69531	0	0	TP>TT
101268227	LOC101268227	27.38	68.14	591.7	490.94	54.68	27.79	3.69469	0	0	TP>TT
104646777	LOC104646777	0	0	20.13	7.25	0.29	1.74	3.69068	2.65e-37	4.11e-37	TP>TT
101246888	LOC101246888	0	0	0.33	0.83	0.04	0.04	3.69018	5.05e-07	1.51e-06	TP>TT
104648555	LOC104648555	0.33	0.09	0.27	1.92	0.17	0	3.69018	5.05e-07	1.51e-06	TP>TT
101260268	LOC101260268	1.58	1.89	32.2	21.31	2.04	2.08	3.68934	0	0	TP>TT
101248423	LOC101248423	70.3	3.28	61.79	111.88	8.12	5.18	3.68849	0	0	TP>TT
101261342	LOC101261342	0.07	0.03	6.6	2.3	0.14	0.61	3.68324	1.61e-64	1.83e-64	TP>TT
101245301	SN2	33.8	431.38	676.36	677.73	22.76	81.23	3.67938	0	0	TP>TT
101251094	LOC101251094	0.34	1.03	0.57	0.93	0.04	0.08	3.67082	1.91e-09	5.21e-09	TP>TT
101266963	LOC101266963	0.96	0.98	32.53	29.64	1.84	3.02	3.66755	0	0	TP>TT
101255305	LOC101255305	0.4	1.36	24.1	31.37	2.58	1.77	3.66589	0	0	TP>TT
101266136	LOC101266136	0	0.05	10.93	2.81	0.21	0.85	3.66533	2.95e-51	3.86e-51	TP>TT
101250013	LOC101250013	2.25	1.12	19.05	23.08	1.61	1.69	3.66267	1.62e-178	9.43e-179	TP>TT
101258429	LOC101258429	47.67	18.49	205.07	247.92	20.22	15.28	3.65839	0	0	TP>TT
101263486	LOC101263486	1.35	3.29	10.6	6.23	0.49	0.84	3.65791	1.76e-209	9.11e-210	TP>TT
101266972	LOC101266972	0.09	0.68	31.92	38.93	1.11	4.45	3.65588	0	0	TP>TT
101263785	LOC101263785	0.15	0.2	1.85	2.21	0.22	0.11	3.63928	3.98e-38	6.11e-38	TP>TT
101263333	LOC101263333	0	0	0.18	0.03	0	0.02	3.63129	0.000267863	0.000923691	TP>TT
101253977	LOC101253977	0.02	0	0.13	0.18	0.03	0	3.63129	0.000267863	0.000923691	TP>TT
101250722	LOC101250722	0.02	0.08	0.18	0.13	0.02	0	3.63129	0.000267863	0.000923691	TP>TT
101263593	LOC101263593	0.41	0.33	2.09	2.16	0.14	0.2	3.63129	1.23e-42	1.78e-42	TP>TT
101256052	LOC101256052	0.88	0.27	1.57	1.11	0.1	0.13	3.61401	1.59e-18	3.41e-18	TP>TT
104648515	LOC104648515	0.08	0.08	0.65	0.4	0.02	0.06	3.61271	7.03e-21	1.43e-20	TP>TT
101267713	LOC101267713	0.98	1.82	9.88	8.56	1.21	0.28	3.6082	3.88e-51	5.08e-51	TP>TT
101252724	LOC101252724	0.28	0.42	0.81	1.27	0.07	0.11	3.60704	9.78e-14	2.35e-13	TP>TT
101257301	LOC101257301	0.72	3.73	53.16	56.43	4.8	4.24	3.59458	0	0	TP>TT
101249726	LOC101249726	5.5	0.94	19.09	17.7	1.09	1.94	3.59302	1.87e-231	8.98e-232	TP>TT
101250804	LOC101250804	2.09	1.57	7.16	6.73	0.67	0.48	3.59281	1.44e-89	1.33e-89	TP>TT
101245242	LOC101245242	0.56	0.65	9.5	7.37	0.71	0.66	3.59123	5.81e-163	3.61e-163	TP>TT
101249257	LOC101249257	1.21	0.53	4.12	7.05	0.37	0.55	3.58685	8.48e-71	9.17e-71	TP>TT
101255524	LOC101255524	1.88	2.37	34.49	28.32	3.54	1.71	3.57037	1.75e-297	6.89e-298	TP>TT
104648856	LOC104648856	0.15	0.08	0.45	0.48	0	0.08	3.56989	1.69e-06	5.19e-06	TP>TT
101251055	LOC101251055	0.02	0.05	0.13	0.12	0	0.02	3.56917	0.000748163	0.00265941	TP>TT
101261239	STP11	0.87	1.61	15.36	14.7	0.87	1.65	3.56557	3.34e-296	1.32e-296	TP>TT
101249591	LOC101249591	0.07	0	1.11	1.26	0.13	0.07	3.5629	2.83e-22	5.62e-22	TP>TT
101264687	LOC101264687	1.24	0.95	5.44	4.1	0.41	0.4	3.54758	3.17e-77	3.23e-77	TP>TT
100037489	CYP85A1	1.54	0.9	12.75	15.11	1.07	1.32	3.53475	5.96e-227	2.9e-227	TP>TT
100736441	LOC100736441	40.23	49.93	1029.32	960.8	90.66	81.83	3.51962	0	0	TP>TT
101262683	LOC101262683	0	0.02	0.11	0.13	0	0.02	3.50576	0.000498987	0.00175132	TP>TT
101263002	LOC101263002	0.22	0.04	0.23	0.27	0.04	0	3.50576	0.000498987	0.00175132	TP>TT
101245481	LOC101245481	0.05	0	0.58	0.06	0.06	0	3.50576	0.000498987	0.00175132	TP>TT
101254521	LOC101254521	0.16	0.13	0.24	0.14	0	0.03	3.50576	0.000498987	0.00175132	TP>TT
109119112	LOC109119112	0.24	0	0.51	0.05	0.05	0	3.50576	0.000498987	0.00175132	TP>TT
101252665	LOC101252665	0.04	0.06	0.16	0.28	0.02	0.02	3.50576	3.1e-06	9.61e-06	TP>TT
101249609	LOC101249609	1.8	0.16	0.57	1.52	0.09	0.09	3.50576	7.63e-15	1.78e-14	TP>TT
101254030	LOC101254030	0	0	0.16	0.08	0	0.02	3.50576	0.000498987	0.00175132	TP>TT
109120029	LOC109120029	0.18	0.23	0.14	0.38	0.05	0	3.50576	0.000498987	0.00175132	TP>TT
101247357	LOC101247357	0.03	0.01	0.26	0.06	0	0.03	3.50576	3.1e-06	9.61e-06	TP>TT
109120693	LOC109120693	0.05	0.14	0.3	0.25	0.05	0	3.50182	0.000508324	0.00178531	TP>TT
BGI_novel_G000511	BGI_novel_G000511	0.2	0.58	2.29	2.22	0.14	0.26	3.50123	1.57e-63	1.81e-63	TP>TT
101247877	LOC101247877	3.67	18.15	43.34	38.16	4.48	2.72	3.49725	0	0	TP>TT
101263888	LOC101263888	3.33	5.46	50.17	49.82	3.53	5.33	3.48856	0	0	TP>TT
104644827	LOC104644827	0.07	2.3	21.51	27.67	2.67	1.67	3.48659	1.29e-131	9.19e-132	TP>TT
101267050	LOC101267050	0.23	0.05	0.64	0.51	0.05	0.07	3.48373	1.38e-14	3.24e-14	TP>TT
101250900	LOC101250900	0.16	0.2	2.79	1.85	0.2	0.21	3.48015	1.67e-66	1.87e-66	TP>TT
101256164	LOC101256164	0.08	0.03	2.07	0.4	0.14	0.08	3.47259	1.33e-18	2.85e-18	TP>TT
101247637	LOC101247637	0.06	0.39	4.64	5.91	0.48	0.47	3.47035	7.23e-64	8.3e-64	TP>TT
101246412	LOC101246412	0.38	0.15	4.37	6.81	0.67	0.33	3.46136	5.42e-45	7.61e-45	TP>TT
101265501	LOC101265501	0	0	1.22	0.4	0	0.14	3.46136	3.81e-08	1.09e-07	TP>TT
101256801	LOC101256801	3.45	4.26	16.01	20.53	1.69	1.61	3.45981	1.42e-297	5.58e-298	TP>TT
101263489	LOC101263489	1.53	0.6	4.21	5.08	0.47	0.37	3.4576	2.42e-75	2.51e-75	TP>TT
104644341	LOC104644341	0.61	1.1	29.8	32.86	1.57	0.92	3.4568	0	0	TP>TT
101261154	LOC101261154	0	0.04	5.19	1.47	0.13	0.47	3.44842	2.32e-30	3.99e-30	TP>TT
101259649	LOC101259649	1	1.06	6.73	11.48	0.61	1.05	3.4459	4.19e-173	2.48e-173	TP>TT
104649781	LOC104649781	0.03	0.02	0.36	0.17	0.04	0.01	3.4443	2.5e-10	6.63e-10	TP>TT
101243909	LOC101243909	3.32	0.61	3.7	12.87	1.24	0.28	3.44147	2.74e-98	2.38e-98	TP>TT
101261835	LOC101261835	12.38	10.54	100.69	115.25	10.69	9.61	3.44119	0	0	TP>TT
101263259	LOC101263259	0.14	0.2	0.83	0.75	0.05	0.1	3.43864	4.5e-14	1.07e-13	TP>TT
544091	Q`a	1.35	1.02	42.34	47.18	3.33	4.89	3.43434	0	0	TP>TT
101267920	LOC101267920	0.11	0.29	1.33	2.21	0.24	0.09	3.41556	1.81e-31	3.06e-31	TP>TT
101254608	LOC101254608	0.5	0.78	6.51	7.38	0.75	0.75	3.41506	7.21e-186	4.1e-186	TP>TT
101257678	LOC101257678	3.3	5.17	77.07	54.25	3.74	9.46	3.41192	0	0	TP>TT
101264062	LOC101264062	2.54	1.99	20.46	16.13	1.1	2.32	3.41097	0	0	TP>TT
543574	ASR1	99.43	160.87	2047.4	2875.4	262.13	197.68	3.40571	0	0	TP>TT
101244494	LOC101244494	0.24	0.21	0.45	0.62	0	0.1	3.40388	8.76e-10	2.36e-09	TP>TT
101247199	LOC101247199	0.15	0.39	1.19	2.04	0.15	0.15	3.40388	8.76e-10	2.36e-09	TP>TT
544090	PE1	0.02	0.08	0.18	0.24	0	0.04	3.40302	6.14e-06	1.93e-05	TP>TT
101246943	LOC101246943	0.04	0	0.69	0.52	0.09	0.02	3.39682	1.13e-11	2.86e-11	TP>TT
104645741	LOC104645741	2.63	1.94	12.85	7.7	0.88	1.08	3.38151	2.95e-125	2.18e-125	TP>TT
101257330	LOC101257330	0.33	1.04	17.21	21.69	2.26	1.48	3.37503	0	0	TP>TT
101263358	LOC101263358	0	0	0.18	0.08	0.02	0	3.36825	0.000928502	0.00332568	TP>TT
101249293	LOC101249293	0	0	0.11	0.11	0	0.02	3.36825	0.000928502	0.00332568	TP>TT
101251668	LOC101251668	0.06	0.35	0.91	0.3	0.06	0.06	3.36825	1.03e-05	3.3e-05	TP>TT
543703	LOC543703	0	0	0.35	0	0	0.03	3.36825	0.000928502	0.00332568	TP>TT
101248869	LOC101248869	0.04	0.01	0.19	0.08	0.03	0	3.36825	1.03e-05	3.3e-05	TP>TT
101248508	LOC101248508	0.08	0.04	0.18	0.26	0.04	0	3.36825	0.000928502	0.00332568	TP>TT
101258989	LOC101258989	0.07	0.14	0.12	0.12	0.02	0	3.36825	0.000928502	0.00332568	TP>TT
101260393	LOC101260393	0.08	0.08	0.13	0.29	0.04	0	3.36825	0.000928502	0.00332568	TP>TT
101250540	LOC101250540	0.04	0	0.21	0	0	0.02	3.36825	0.000928502	0.00332568	TP>TT
104646730	LOC104646730	0	0	6.36	2.59	0.11	0.74	3.35503	6.99e-17	1.55e-16	TP>TT
543818	TomloxE	4.53	6.88	75.37	61.52	6.07	7.27	3.35394	0	0	TP>TT
101254501	LOC101254501	25.33	15.74	141.3	191.21	21.1	11.3	3.34443	0	0	TP>TT
543736	tEG3	1.56	1.38	22.98	24.73	2.49	2.28	3.34148	0	0	TP>TT
101250113	LOC101250113	1.77	1.48	29.33	27.03	2.48	3.06	3.33721	0	0	TP>TT
101260944	LOC101260944	0.03	0.11	1.29	1.1	0.12	0.13	3.33509	4.94e-42	7.21e-42	TP>TT
101268035	LOC101268035	4.93	4.79	11.75	10.16	1.29	0.88	3.33173	1.7e-139	1.17e-139	TP>TT
101260309	LOC101260309	26.42	8.86	18.33	45.1	2.93	3.31	3.32549	0	0	TP>TT
BGI_novel_G000297	BGI_novel_G000297	0.68	0.41	2.5	3.39	0.35	0.24	3.3216	1.59e-41	2.33e-41	TP>TT
101250039	LOC101250039	1.12	3.84	43.33	43.86	5.87	2.83	3.31549	0	0	TP>TT
BGI_novel_G000252	BGI_novel_G000252	0	0.15	1.15	3.97	0.52	0	3.31399	7.94e-69	8.73e-69	TP>TT
101266387	LOC101266387	0.46	1.29	6.88	11.26	1.34	0.47	3.31067	6.85e-43	9.88e-43	TP>TT
100301922	LOC100301922	11.93	8.49	46.91	54.12	6.64	3.52	3.31004	0	0	TP>TT
101257015	LOC101257015	0	0	2.97	0.77	0	0.37	3.30936	6.6e-11	1.72e-10	TP>TT
BGI_novel_G000077	BGI_novel_G000077	3.72	19.51	20.06	27.16	2.5	2.25	3.30887	0	0	TP>TT
104648093	LOC104648093	0	0	0.13	0.91	0	0.1	3.30708	7.61e-08	2.2e-07	TP>TT
101257792	LOC101257792	6.58	18.96	143.58	161.36	12.89	14.07	3.30266	0	0	TP>TT
101261459	LOC101261459	1.08	0.98	9.29	11.79	1.26	0.89	3.29175	0	0	TP>TT
101264697	LOC101264697	0	0.04	0.87	0.6	0.15	0	3.29078	2.96e-14	7e-14	TP>TT
BGI_novel_G000500	BGI_novel_G000500	0.64	1.34	5.17	2.98	0.3	0.53	3.28689	1.62e-109	1.31e-109	TP>TT
101264841	LOC101264841	4.11	4.87	44.12	31.96	3.89	3.57	3.27439	0	0	TP>TT
101249017	LOC101249017	0	0.05	0.94	0.44	0	0.14	3.26872	4.13e-07	1.23e-06	TP>TT
101257912	LOC101257912	5.36	6.61	80.25	84.03	10.36	6.65	3.26455	0	0	TP>TT
101245616	LOC101245616	0.48	0.35	15.89	16.09	1.93	1.4	3.256	2.15e-296	8.5e-297	TP>TT
101253962	LOC101253962	0.05	0.05	0.51	0.53	0.11	0	3.25578	9.32e-09	2.6e-08	TP>TT
101252753	LOC101252753	0.12	0.31	3.37	3.31	0.74	0	3.25578	2.71e-22	5.37e-22	TP>TT
101259487	LOC101259487	0.54	1.13	4.35	7.83	0.95	0.32	3.25578	6.1e-56	7.6e-56	TP>TT
101248239	LOC101248239	0	0.01	0.24	0.14	0.03	0.01	3.25578	9.32e-09	2.6e-08	TP>TT
BGI_novel_G000247	BGI_novel_G000247	0.99	6.15	47.22	51.66	3.01	7.28	3.2502	0	0	TP>TT
101260917	LOC101260917	0.24	0.15	1.24	1.55	0.1	0.19	3.2502	1.55e-25	2.89e-25	TP>TT
101260286	LOC101260286	0.14	0.07	0.71	0.28	0	0.11	3.24796	2.14e-10	5.65e-10	TP>TT
101261854	LOC101261854	0.42	1.52	41.33	32.61	3.27	4.47	3.24677	0	0	TP>TT
101259447	LOC101259447	0.02	0	2.08	0.43	0.07	0.2	3.24272	4.85e-22	9.65e-22	TP>TT
101261179	LOC101261179	0.41	0.09	2.25	1.84	0.34	0.09	3.23615	9.82e-42	1.44e-41	TP>TT
544313	LOC544313	18.58	38.8	188.81	170.47	20.21	17.91	3.23042	0	0	TP>TT
101257599	sbt4d	0.27	0.53	3.02	4.8	0.43	0.4	3.23	3e-97	2.63e-97	TP>TT
101251993	LOC101251993	0.25	0.14	1.57	1.34	0.1	0.23	3.2269	1.18e-26	2.16e-26	TP>TT
101267105	LOC101267105	6.31	6.54	46.49	60.31	6.51	4.88	3.21948	0	0	TP>TT
101265997	LOC101265997	0.05	0.03	0.15	0.09	0	0.03	3.21625	3.45e-05	0.000112661	TP>TT
101255753	LOC101255753	0.03	0.03	0.55	0.27	0	0.09	3.21625	7.47e-07	2.25e-06	TP>TT
101252301	LOC101252301	0.13	0.13	1.1	0.87	0.11	0.11	3.21625	4.89e-15	1.13e-14	TP>TT
101262753	LOC101262753	0.08	0.04	0.91	0.23	0.06	0.06	3.21625	8.9e-12	2.26e-11	TP>TT
101255777	LOC101255777	100.14	121.6	359.1	365.16	43.46	34.53	3.21063	0	0	TP>TT
101258542	LOC101258542	1.24	0.05	6.2	5.2	0.5	0.72	3.2103	1.39e-45	1.94e-45	TP>TT
101257017	LOC101257017	0.17	0.15	2.3	2.88	0.22	0.34	3.20926	4.14e-39	6.27e-39	TP>TT
101253454	LOC101253454	0.31	0.2	2.15	2.36	0.17	0.32	3.192	9.48e-34	1.55e-33	TP>TT
101246954	LOC101246954	0.37	0.57	7.61	6.52	0.23	1.3	3.18681	4.86e-54	6.16e-54	TP>TT
101257556	LOC101257556	0.03	0.06	0.45	0.2	0.02	0.05	3.18638	3.68e-13	8.95e-13	TP>TT
104645831	LOC104645831	0.11	0.06	0.67	0.88	0.09	0.07	3.18018	3.69e-16	8.33e-16	TP>TT
101255544	LOC101255544	0.09	0.09	0.31	0.77	0	0.12	3.17561	3.01e-08	8.59e-08	TP>TT
101267341	LOC101267341	29.68	30.78	93.23	94.33	12.31	8.38	3.17534	0	0	TP>TT
544264	LOC544264	1.22	1.12	42.99	43.71	3.16	6.35	3.17364	0	0	TP>TT
778261	nhx4	5.77	9.06	64.59	63.88	8.81	5.68	3.17349	0	0	TP>TT
104644911	LOC104644911	0.04	0.05	2.66	2.58	0.04	0.53	3.16606	3.74e-22	7.43e-22	TP>TT
101254481	LOC101254481	6.59	3.73	19.5	22.91	2.57	2.14	3.16556	0	0	TP>TT
101263880	LOC101263880	0.14	0.59	10.02	13.32	1.56	0.98	3.1618	9.29e-30	1.62e-29	TP>TT
101257027	LOC101257027	0.51	0.45	1.13	1.04	0.2	0.04	3.1618	2.85e-11	7.34e-11	TP>TT
101262282	LOC101262282	1.68	2.68	37.35	38.98	4.47	4.1	3.1519	0	0	TP>TT
101261086	LOC101261086	1.38	3.94	17.43	23.07	2.15	2.39	3.15028	3.66e-266	1.57e-266	TP>TT
101261922	LOC101261922	0.42	0.21	2.83	3.07	0.31	0.35	3.14961	3.46e-99	2.99e-99	TP>TT
101255714	LOC101255714	0.02	0.07	1.01	1.32	0.15	0.11	3.14436	2.88e-26	5.31e-26	TP>TT
101245826	LOC101245826	0.08	0.12	0.86	0.73	0.13	0.05	3.14225	3.02e-32	5.04e-32	TP>TT
100316891	GolS2	2.19	4.35	29.55	63.67	6.61	3.94	3.13856	0	0	TP>TT
101267882	LOC101267882	3.99	6.72	9.55	7.13	0.83	1.06	3.13533	2.22e-84	2.14e-84	TP>TT
101244140	LOC101244140	5.85	2.85	12.54	15.66	1.16	1.99	3.13379	2.38e-169	1.43e-169	TP>TT
104647791	LOC104647791	0.52	0.46	1.88	1.9	0.17	0.34	3.13086	2.57e-45	3.6e-45	TP>TT
101263202	LOC101263202	0.65	0.42	3.16	4.5	0.31	0.56	3.12879	2.18e-27	3.95e-27	TP>TT
101250001	LOC101250001	2.96	15.91	114.25	78.91	13.78	8.2	3.12759	0	0	TP>TT
101245963	LOC101245963	0	0	5.24	0.55	0.18	0.47	3.12605	2.09e-18	4.49e-18	TP>TT
101251407	LOC101251407	45.33	82.66	957.58	1219.4	113.96	133.2	3.12362	0	0	TP>TT
101257357	LOC101257357	0	0	0.99	0.1	0.03	0.1	3.11671	2.21e-09	6.04e-09	TP>TT
BGI_novel_G000245	BGI_novel_G000245	0.46	1.56	17.21	20.3	1.89	2.41	3.11593	4.47e-203	2.37e-203	TP>TT
101248770	LOC101248770	40.09	114.32	594.19	647.46	64.97	76.92	3.11271	0	0	TP>TT
101260480	LOC101260480	0.59	0.29	3	3.75	0.52	0.19	3.10744	5.79e-40	8.68e-40	TP>TT
101267987	LOC101267987	0.44	0.45	26.18	25.81	2.37	3.64	3.10541	0	0	TP>TT
104648578	LOC104648578	0.13	0.02	0.4	0.19	0.04	0.02	3.10522	2.43e-06	7.49e-06	TP>TT
101244788	LOC101244788	1.1	1.46	8.56	6.75	0.74	1.05	3.08596	2.48e-251	1.11e-251	TP>TT
101266323	LOC101266323	1.57	0.76	5.19	1.67	0.4	0.4	3.08213	1.96e-66	2.2e-66	TP>TT
100037735	gst	1.56	3.64	25.72	22.76	2.64	3.76	3.07476	3.21e-223	1.58e-223	TP>TT
101266612	SlERFD2	5.21	13.43	80.34	85.73	11.27	9.12	3.07197	0	0	TP>TT
101254546	LOC101254546	0.32	0.3	0.13	0.52	0.03	0.04	3.07145	0.000159874	0.000542499	TP>TT
BGI_novel_G000584	BGI_novel_G000584	0.13	0.1	0.96	0.38	0.05	0.11	3.06667	1.32e-63	1.52e-63	TP>TT
101267241	LOC101267241	5.03	3.81	44.26	53.15	7.73	3.89	3.06304	0	0	TP>TT
101255845	LOC101255845	1.35	0.72	5.38	5.6	0.64	0.67	3.0617	8.57e-51	1.13e-50	TP>TT
101248703	LOC101248703	12.61	2.49	22.01	34.23	4.32	2.36	3.06115	3.18e-170	1.91e-170	TP>TT
101266879	LOC101266879	12.36	25.76	1943.87	2478.67	182.74	344.21	3.05271	0	0	TP>TT
101256855	LOC101256855	0.04	0.13	6.02	3.51	0.26	0.88	3.05072	1.64e-58	2e-58	TP>TT
101255648	LOC101255648	0.03	0	2.52	0.65	0.11	0.27	3.04632	2.8e-21	5.66e-21	TP>TT
101258246	LOC101258246	0	0.06	0.65	0.19	0.06	0.04	3.04632	7.05e-09	1.96e-08	TP>TT
101249198	LOC101249198	0.05	0.03	0.43	0.32	0.05	0.04	3.04632	1.2e-11	3.05e-11	TP>TT
101247078	LOC101247078	0	0	1.55	0.72	0.15	0.12	3.04632	2.09e-14	4.93e-14	TP>TT
101251676	LOC101251676	0.02	0.02	1.57	0.17	0.09	0.12	3.04632	2.09e-14	4.93e-14	TP>TT
109120527	LOC109120527	0	0	43.3	61.16	6.72	5.85	3.04267	0	0	TP>TT
BGI_novel_G000148	BGI_novel_G000148	2.25	1.18	3.42	3.64	0.54	0.32	3.03965	0	0	TP>TT
109118713	LOC109118713	0.36	0.37	0.38	2.62	0.37	0	3.03719	1.45e-19	3.03e-19	TP>TT
104646779	LOC104646779	0	0	9.56	2.97	0	1.48	3.02984	6.56e-17	1.46e-16	TP>TT
101264793	LOC101264793	1.09	1.61	8.59	6.69	0.68	1.16	3.02208	2.58e-102	2.18e-102	TP>TT
101263188	LOC101263188	2.14	2.29	18.01	18.9	1.95	2.58	3.0211	0	0	TP>TT
101259457	LOC101259457	0.87	0.97	7.06	6.8	0.91	0.79	3.01963	4.55e-102	3.85e-102	TP>TT
101253038	LE25	1.01	1.71	35.38	43.12	4.12	5.42	3.01773	4.74e-163	2.94e-163	TP>TT
101252635	LOC101252635	3.57	2.79	9.27	9.15	1.4	0.86	3.01414	3.39e-47	4.63e-47	TP>TT
BGI_novel_G000178	BGI_novel_G000178	0.08	0.1	1.72	1.54	0.16	0.24	3.0098	1.61e-28	2.87e-28	TP>TT
101266198	LOC101266198	0.03	0.11	0.54	0.18	0	0.09	3.0098	1.26e-08	3.53e-08	TP>TT
101262640	LOC101262640	2.9	2.51	25.06	21.32	3.14	2.58	3.00871	3.64e-226	1.78e-226	TP>TT
104644959	LOC104644959	0.53	0.18	1.59	0.27	0.06	0.17	3.0062	2.81e-07	8.3e-07	TP>TT
101260513	LOC101260513	3.27	3.59	8.08	7.81	1.06	0.86	3.00468	1.44e-163	8.94e-164	TP>TT
101256420	LOC101256420	15.06	29.82	100.36	76.08	13.66	8.27	3.00387	0	0	TP>TT
101261742	LOC101261742	0	0	6.13	1.97	0.14	0.85	3.00274	1.21e-29	2.12e-29	TP>TT
101260986	LOC101260986	0.24	0	0.5	1.05	0	0.19	3.00052	3.1e-07	9.21e-07	TP>TT
778299	LOC778299	0	0.5	1.26	1.02	0.14	0.14	3.00052	3.1e-07	9.21e-07	TP>TT
101265980	LOC101265980	3.32	3.62	21.01	33.46	4.13	2.57	2.99819	0	0	TP>TT
101246441	LOC101246441	0.1	0.15	1.8	2.18	0.15	0.4	2.99628	2.05e-16	4.61e-16	TP>TT
101262581	LOC101262581	0.54	0.88	4.89	5.83	0.55	0.7	2.99534	2.39e-72	2.54e-72	TP>TT
101264530	LOC101264530	0	0.07	1.07	0.84	0.17	0.07	2.99386	3.78e-11	9.76e-11	TP>TT
101249191	LOC101249191	0	0.04	0.19	0.29	0.06	0	2.98492	7.83e-06	2.48e-05	TP>TT
101244951	LOC101244951	0.03	0.1	0.56	0.2	0.03	0.06	2.98492	7.83e-06	2.48e-05	TP>TT
101247148	LOC101247148	0.3	0.37	2.72	1.07	0.23	0.25	2.98123	6.55e-24	1.26e-23	TP>TT
101265084	LOC101265084	0.45	0.23	4.93	5.63	0.74	0.59	2.97951	2.41e-76	2.48e-76	TP>TT
101264731	LOC101264731	1.99	1.31	18.58	17.86	2.12	2.48	2.97598	4.91e-280	2.03e-280	TP>TT
101266712	LOC101266712	0.05	0	0.4	0.33	0.04	0.05	2.96894	2.03e-08	5.74e-08	TP>TT
101263443	LOC101263443	26.58	23.35	135.78	122.16	16.56	16.28	2.96879	0	0	TP>TT
101243723	LOC101243723	17.76	26.54	91.68	84.96	10.01	12.54	2.96451	0	0	TP>TT
101260054	LOC101260054	0.31	1.18	9.23	11.75	1.6	1.15	2.95842	2.58e-256	1.14e-256	TP>TT
100135703	TPS1	9.95	17.61	121.81	132.47	19.5	12.44	2.95369	0	0	TP>TT
104646591	LOC104646591	0.08	0.31	0.63	1.89	0.1	0.22	2.95322	4.78e-22	9.51e-22	TP>TT
101259637	LOC101259637	0	0	0.47	0.17	0	0.08	2.95322	0.000205944	0.000704634	TP>TT
101256165	LOC101256165	0.04	0	0.34	0.22	0.04	0.04	2.95322	5.54e-07	1.66e-06	TP>TT
104649456	LOC104649456	0.1	0.1	0.45	0.07	0	0.07	2.95322	0.000205944	0.000704634	TP>TT
101264919	LOC101264919	0.1	0.16	0.44	0.38	0.05	0.05	2.95322	0.000205944	0.000704634	TP>TT
101262373	LOC101262373	4.37	4.89	46.51	50.82	4.65	7.86	2.95046	0	0	TP>TT
101055558	SlArf/Xyl1	0.23	1.21	5.17	3.25	0.44	0.66	2.93904	3.36e-94	3.01e-94	TP>TT
101249450	LOC101249450	0.12	0.06	1.18	0.56	0.12	0.11	2.93385	1.98e-20	4.07e-20	TP>TT
104647296	LOC104647296	0.16	0.24	0.59	0.69	0	0.17	2.93385	3.96e-08	1.14e-07	TP>TT
101257141	LOC101257141	0.14	0.24	6.19	6.89	0.54	1.19	2.93385	2.12e-75	2.19e-75	TP>TT
101257406	LOC101257406	0.08	0.1	0.94	0.78	0.21	0.02	2.92674	1.99e-15	4.59e-15	TP>TT
101261904	LOC101261904	5.85	6.26	59.61	52.65	8.29	6.42	2.92582	0	0	TP>TT
101254428	LOC101254428	0.02	0.11	2.01	0.81	0.13	0.24	2.92465	1.11e-22	2.18e-22	TP>TT
BGI_novel_G000248	BGI_novel_G000248	1.14	2.72	27.75	25.19	3.31	3.63	2.92334	0	0	TP>TT
101255252	LOC101255252	0.27	2.37	24.46	18.36	2.42	3.2	2.92178	0	0	TP>TT
101251580	LOC101251580	0.09	0.24	0.58	0.76	0.12	0.06	2.92079	2.88e-09	7.89e-09	TP>TT
101257935	LOC101257935	0	0	0.53	0.15	0.06	0.03	2.92079	1.4e-05	4.49e-05	TP>TT
109119525	LOC109119525	0.04	0.05	0.33	0.7	0.14	0	2.92079	1.4e-05	4.49e-05	TP>TT
101259407	LOC101259407	0.05	0.26	0.33	0.86	0	0.15	2.92079	1.4e-05	4.49e-05	TP>TT
101265423	LOC101265423	0.37	0.36	5.3	3.48	0.62	0.54	2.91945	4.31e-61	5.09e-61	TP>TT
109119578	LOC109119578	0.26	0.47	4.77	4.83	0.6	0.69	2.88506	4.29e-47	5.88e-47	TP>TT
101248335	LOC101248335	1.09	0.82	13.97	13.09	1.36	2.26	2.88136	2.25e-70	2.44e-70	TP>TT
101265641	LOC101265641	0.02	0.02	0.34	0.23	0.03	0.04	2.8764	1.99e-12	4.95e-12	TP>TT
101266080	LOC101266080	93.9	237.43	2236.96	2752.12	384.04	289.97	2.87125	0	0	TP>TT
101255768	LOC101255768	6.26	0.22	0.69	0.81	0.05	0.16	2.86599	1.52e-06	4.65e-06	TP>TT
101246961	LOC101246961	155.9	68.67	1123.37	1319.71	188.49	142.77	2.86308	0	0	TP>TT
101257641	LOC101257641	0.1	0.08	3.28	0.86	0.1	0.46	2.86261	3.24e-28	5.78e-28	TP>TT
101252688	LOC101252688	0	0.07	0.45	0.59	0.07	0.07	2.85368	1.75e-06	5.35e-06	TP>TT
101254643	LOC101254643	0.3	0.56	1.52	0.88	0.06	0.27	2.85368	1.41e-15	3.23e-15	TP>TT
101244243	LOC101244243	0.1	0.07	1.4	0.86	0.03	0.27	2.85368	3.49e-12	8.76e-12	TP>TT
101244959	LOC101244959	2.01	1.9	30.39	28.74	3.83	4.35	2.84773	0	0	TP>TT
101245282	LOC101245282	0.2	1.39	29.98	27.45	1.32	6.55	2.84493	6.31e-207	3.3e-207	TP>TT
101262486	LOC101262486	2.65	2.17	40.02	50.36	5.8	6.97	2.84359	0	0	TP>TT
101248261	LOC101248261	2.95	3.75	29.96	24.66	4.13	3.45	2.84191	0	0	TP>TT
101246203	LOC101246203	2.32	2.42	16.8	18.93	2.64	2.33	2.84182	0	0	TP>TT
101248467	LOC101248467	2.33	2.52	27.23	20.12	3.9	2.68	2.84118	0	0	TP>TT
101243853	LOC101243853	2.3	6.04	83.44	106.51	18.71	7.83	2.83415	0	0	TP>TT
101267042	LOC101267042	0.41	0.59	0.69	1.2	0.19	0.08	2.83292	4.52e-13	1.1e-12	TP>TT
101258666	LOC101258666	0.1	0.21	3.7	2.53	0.42	0.47	2.83266	5.88e-89	5.46e-89	TP>TT
101263123	LOC101263123	10.01	5.44	91.97	80.47	10.45	13.6	2.83027	0	0	TP>TT
101266973	LOC101266973	1.37	0.27	6.57	5.86	0.45	1.29	2.82463	7.46e-96	6.61e-96	TP>TT
101253684	LOC101253684	22.46	10.86	137	161.45	21.64	20.27	2.82395	0	0	TP>TT
109120668	LOC109120668	3.82	6.34	17.62	15.03	1.76	2.84	2.81654	3.02e-178	1.76e-178	TP>TT
544109	VAHOX1	10.54	11.26	136.5	148.22	22.03	16.26	2.81532	0	0	TP>TT
101264898	LOC101264898	2.34	1.16	27.02	39.83	7.65	1.83	2.80624	4.6e-172	2.74e-172	TP>TT
101260726	LOC101260726	0.91	0.74	4.93	8.69	1.23	0.78	2.80508	8.54e-76	8.83e-76	TP>TT
104646939	LOC104646939	0.56	0.48	5.3	6.08	0.84	0.79	2.80455	1.09e-138	7.57e-139	TP>TT
101262716	LOC101262716	1.67	2.03	4.32	4.15	0.59	0.62	2.80435	1.13e-74	1.18e-74	TP>TT
101256151	LOC101256151	0.15	0.1	13.03	12.62	0.61	3.03	2.79824	1.93e-78	1.95e-78	TP>TT
101259925	LOC101259925	12.12	18.02	109.15	105.16	15.18	15.55	2.79757	0	0	TP>TT
101267365	LOC101267365	15.95	31.76	165.31	168.49	18.36	29.32	2.7954	0	0	TP>TT
101262425	LOC101262425	0.2	0.04	3.04	0.46	0.06	0.44	2.79479	1.58e-28	2.8e-28	TP>TT
101261467	LOC101261467	47.35	46.17	153.58	138.77	15.18	26.78	2.79255	0	0	TP>TT
101263773	LOC101263773	0.02	0.02	0.64	0.18	0.02	0.1	2.78329	2.77e-08	7.89e-08	TP>TT
101245262	LOC101245262	1.07	1.11	6.69	5.66	1.21	0.58	2.78235	2.27e-82	2.21e-82	TP>TT
101250658	LOC101250658	1.16	1.13	12.25	18.57	2.74	2.57	2.78198	0	0	TP>TT
101255705	LOC101255705	0.65	1.67	17.05	15.36	1.96	2.73	2.77974	2.77e-192	1.53e-192	TP>TT
101267249	LOC101267249	0.09	0.11	0.21	0.07	0.01	0.03	2.77823	4.64e-05	0.000152644	TP>TT
101255362	LOC101255362	41.69	52.78	217	213.28	38.58	24.02	2.77432	0	0	TP>TT
BGI_novel_G000035	BGI_novel_G000035	0.36	1.37	4.71	2.49	0.49	0.55	2.76813	1.11e-19	2.31e-19	TP>TT
101258880	LOC101258880	0.61	0.91	5.88	3.95	0.89	0.55	2.76149	2.77e-63	3.2e-63	TP>TT
101248601	LOC101248601	4.66	5.44	34.38	38.33	5.47	5.44	2.75707	0	0	TP>TT
BGI_novel_G000110	BGI_novel_G000110	0.5	0.42	1.72	0.42	0.31	0	2.754	4.86e-05	0.000159902	TP>TT
104649602	LOC104649602	0.04	0.22	0.54	0.19	0.04	0.07	2.75267	5.67e-05	0.000187486	TP>TT
101268298	LOC101268298	34.68	33.99	137.79	113.55	21.21	15.98	2.75238	0	0	TP>TT
101265426	LOC101265426	23.82	22.21	199.82	158.26	20.49	32.39	2.74886	0	0	TP>TT
101263201	LOC101263201	0.33	1.25	1.72	0.92	0.39	0	2.74786	1.97e-20	4.05e-20	TP>TT
101254367	LOC101254367	0.22	0.55	2.17	2.1	0.41	0.22	2.74676	3.86e-16	8.72e-16	TP>TT
101255371	LOC101255371	0	0	0.69	0.5	0.09	0.09	2.74676	5.46e-06	1.71e-05	TP>TT
101263131	LOC101263131	0.02	0.05	0.35	0.26	0.02	0.07	2.74676	5.46e-06	1.71e-05	TP>TT
101260067	LOC101260067	0.05	0.11	0.43	0.27	0.05	0.05	2.74676	0.000667448	0.00236415	TP>TT
101254907	LOC101254907	0.06	0.06	1.47	0.91	0.23	0.12	2.74676	4.85e-08	1.4e-07	TP>TT
101256337	LOC101256337	0.02	0	0.18	0.03	0.03	0	2.74676	0.000667448	0.00236415	TP>TT
109119715	LOC109119715	0.07	0.03	0.32	0.22	0	0.08	2.72927	6.32e-08	1.82e-07	TP>TT
101253030	PMT5	38.59	35.98	209.2	256.77	36.01	34.15	2.72563	0	0	TP>TT
101267565	LOC101267565	0.28	0.58	1.74	0.62	0.25	0.11	2.7244	7.35e-12	1.86e-11	TP>TT
104649076	LOC104649076	0.1	0.09	0.18	0.23	0.03	0.04	2.7244	6.78e-07	2.04e-06	TP>TT
101267029	LOC101267029	4.86	5.78	47.51	51.81	6.35	8.72	2.71444	0	0	TP>TT
BGI_novel_G000328	BGI_novel_G000328	0.83	0.52	1.87	1.05	0.45	0	2.70951	4.44e-38	6.82e-38	TP>TT
101259840	LOC101259840	0.12	0.02	0.99	0.42	0.14	0.07	2.70929	9.99e-11	2.61e-10	TP>TT
104646505	LOC104646505	0.22	0.38	0.86	0.61	0	0.22	2.70929	7.9e-05	0.00026336	TP>TT
101262216	LOC101262216	0.02	0.08	0.27	0.46	0.06	0.06	2.70929	8.5e-08	2.47e-07	TP>TT
101259944	LOC101259944	3.32	3.72	25.23	27.04	3.4	4.54	2.70804	7.49e-237	3.53e-237	TP>TT
BGI_novel_G000366	BGI_novel_G000366	0.03	0	0	4.16	0.64	0	2.70699	6.34e-68	7.02e-68	TP>TT
101268327	LOC101268327	3.95	4.94	36.52	26.09	4.14	5.43	2.70228	0	0	TP>TT
101248947	LOC101248947	0.54	0.06	2.61	3.9	0.55	0.44	2.69658	3.27e-19	6.9e-19	TP>TT
101262623	LOC101262623	1.45	0.88	3.15	4.01	0.67	0.43	2.69269	7e-24	1.34e-23	TP>TT
101248668	LOC101248668	1.27	0.84	0.93	0.85	0.14	0.14	2.69018	9.59e-06	3.05e-05	TP>TT
101258628	LOC101258628	0.01	0.05	0.18	0.12	0	0.05	2.69018	9.59e-06	3.05e-05	TP>TT
104645555	LOC104645555	0.7	0.56	0.87	0.97	0.22	0.07	2.68743	5.99e-10	1.6e-09	TP>TT
BGI_novel_G000350	BGI_novel_G000350	1.76	1.91	15.75	15.65	3.14	1.75	2.67886	1.58e-226	7.71e-227	TP>TT
101264871	LOC101264871	0.12	0.09	0.57	0.78	0.04	0.17	2.67859	1.19e-06	3.61e-06	TP>TT
101261056	LOC101261056	0.03	0.06	1.56	0.45	0.06	0.25	2.67859	2.22e-11	5.69e-11	TP>TT
101247496	LOC101247496	6.43	5.93	52.2	46.04	7.08	8.24	2.67854	0	0	TP>TT
104647480	LOC104647480	0.08	0.01	0.95	0.72	0.14	0.12	2.67754	8.83e-22	1.77e-21	TP>TT
101256252	LOC101256252	0.82	0.65	5.35	4.26	0.68	0.82	2.67661	1.75e-164	1.08e-164	TP>TT
104649486	LOC104649486	0.9	1.6	2.65	2.42	0.41	0.44	2.67596	2.24e-51	2.92e-51	TP>TT
101254270	LOC101254270	21.5	27.69	144.73	140.7	24.23	20.86	2.67393	0	0	TP>TT
101257831	LOC101257831	0.06	0.06	0.37	0.19	0	0.09	2.67278	0.00011076	0.000372116	TP>TT
101254307	LOC101254307	0.81	0.66	2.1	2.44	0.47	0.23	2.67082	3.66e-13	8.91e-13	TP>TT
101262984	LOC101262984	1.12	0.35	2.62	2.47	0.43	0.37	2.67082	7.6e-30	1.32e-29	TP>TT
101254342	LOC101254342	3.19	4.8	13.3	12.68	1.65	2.39	2.66993	1.95e-285	7.96e-286	TP>TT
101246420	Asr4	121.3	224.09	1032.99	1092.15	181.12	150.06	2.66932	0	0	TP>TT
101253361	LOC101253361	1.95	0.79	3.11	3.6	0.74	0.3	2.66904	1.05e-42	1.51e-42	TP>TT
104644452	LOC104644452	7.14	6.81	28.62	36.14	3.72	6.12	2.66876	3.36e-107	2.76e-107	TP>TT
101259309	LOC101259309	3.04	2.39	10.75	9.75	1.44	1.76	2.66674	9.36e-64	1.08e-63	TP>TT
101255309	LOC101255309	3.74	4.43	22.54	25.83	3.14	4.42	2.66596	0	0	TP>TT
104645436	LOC104645436	0.69	0.32	1.93	1.73	0.3	0.28	2.66523	2.86e-34	4.63e-34	TP>TT
778236	SYMRK	0.65	0.4	2.8	2.49	0.38	0.44	2.66476	2.71e-67	3.02e-67	TP>TT
101253958	LOC101253958	8.8	12.37	129.24	142.4	19.9	22.84	2.66023	0	0	TP>TT
101247735	NAC3	0.23	0.97	9	7.23	1.49	1.07	2.66021	7.92e-100	6.81e-100	TP>TT
BGI_novel_G000054	BGI_novel_G000054	0.32	0.19	3.6	4.04	0.8	0.42	2.65481	1.01e-146	6.7e-147	TP>TT
101244086	LOC101244086	0.63	1.09	4.51	6.47	0.79	0.95	2.65416	2.37e-68	2.61e-68	TP>TT
101258079	LOC101258079	1.05	1.37	5.99	5.99	0.99	0.9	2.65205	2.19e-85	2.09e-85	TP>TT
BGI_novel_G000613	BGI_novel_G000613	0.48	1.03	4.8	5.71	0.67	1	2.64982	1.35e-63	1.56e-63	TP>TT
109121259	LOC109121259	1.92	1.6	7.05	4.42	0.68	1.12	2.64959	1.73e-37	2.68e-37	TP>TT
101248478	LOC101248478	6.28	7.56	21.19	22.25	3.74	3.16	2.64948	1.24e-274	5.22e-275	TP>TT
101247545	LOC101247545	0.49	0.65	11.12	10.58	0.99	2.45	2.64779	0	0	TP>TT
778292	ACS3	7.05	0.89	4.79	5.21	0.93	0.65	2.64778	2.22e-54	2.81e-54	TP>TT
101247308	LOC101247308	1.85	3.96	10.04	18.05	3.34	1.1	2.64051	1.33e-48	1.79e-48	TP>TT
101258162	LOC101258162	1.11	1.39	7.02	6.71	1.44	0.76	2.63886	7.35e-87	6.96e-87	TP>TT
101247880	LOC101247880	19.25	37.24	392.22	407.3	63.25	64.72	2.63577	0	0	TP>TT
101252200	LOC101252200	16.22	119.7	590.9	482.59	65.17	106.31	2.63527	0	0	TP>TT
101249199	LOC101249199	14.16	28.11	86.51	87.25	13.51	14.31	2.63451	0	0	TP>TT
101255966	LOC101255966	0.64	0.66	0.54	0.32	0.14	0	2.63129	0.000461571	0.0016154	TP>TT
101260582	LOC101260582	0.54	0.74	6.87	8.85	1.42	1.04	2.63129	2.05e-99	1.77e-99	TP>TT
104645849	LOC104645849	0	0	0.3	0.3	0	0.1	2.63129	0.000139667	0.000471808	TP>TT
101253124	LOC101253124	1.79	1.14	7.38	6.55	1.33	0.91	2.62849	5.83e-78	5.91e-78	TP>TT
101260455	LOC101260455	5.93	22.38	59.64	54.75	12.51	5.89	2.62827	0	0	TP>TT
101248216	LOC101248216	10.33	30.03	41.03	39.98	4.98	7.93	2.62754	4.15e-172	2.47e-172	TP>TT
101252689	LOC101252689	50.51	26.82	82.93	111.89	17.41	14.18	2.6201	0	0	TP>TT
101261619	LOC101261619	1.73	0.5	10.63	12.15	2.16	1.56	2.61543	3.77e-55	4.72e-55	TP>TT
BGI_novel_G000323	BGI_novel_G000323	0.81	1.26	9.34	7.72	1.74	1.04	2.61454	5.51e-115	4.32e-115	TP>TT
101246650	LE-ACS1B	1	0.48	0.69	1.12	0.18	0.12	2.61375	3.62e-14	8.59e-14	TP>TT
109120477	LOC109120477	7.41	8.47	15.44	16.09	3.32	1.76	2.61296	2.44e-59	2.94e-59	TP>TT
101266325	LOC101266325	3.7	0.61	12.1	22.59	1.12	4.5	2.61286	7.94e-173	4.72e-173	TP>TT
101262509	LOC101262509	78.8	44.84	224.86	315.03	42.34	45.25	2.61206	0	0	TP>TT
101243926	LOC101243926	2.57	4.56	29.93	25.19	5.51	3.5	2.61081	0	0	TP>TT
101260244	LOC101260244	8.92	9.16	57.42	49.36	9.33	8.09	2.6092	0	0	TP>TT
101262845	LOC101262845	0.27	0.09	0.4	0.9	0.06	0.15	2.60704	1.15e-10	3.02e-10	TP>TT
101256759	LOC101256759	0.1	0.17	2.67	2.61	0.3	0.56	2.60327	2.06e-24	3.91e-24	TP>TT
BGI_novel_G000192	BGI_novel_G000192	4.25	0.56	2.64	8.68	1.59	0.27	2.60221	3.01e-31	5.1e-31	TP>TT
101263595	LOC101263595	25.32	17.31	42.76	40.33	6.26	7.36	2.59564	1.74e-281	7.16e-282	TP>TT
101246560	LOC101246560	1.35	1.26	11.11	10.87	1.48	2.14	2.59366	1.88e-106	1.55e-106	TP>TT
100134890	GA2ox5	0.18	0.06	0.67	0.45	0.03	0.15	2.59065	4.49e-07	1.34e-06	TP>TT
BGI_novel_G000506	BGI_novel_G000506	1.47	0.25	0.46	0.53	0.07	0.09	2.58885	1.61e-21	3.24e-21	TP>TT
101258158	LOC101258158	0.54	0.43	4.2	3.95	0.59	0.76	2.58599	4.26e-119	3.26e-119	TP>TT
BGI_novel_G000246	BGI_novel_G000246	1.36	3.74	26.5	26.41	4.85	3.94	2.58348	0	0	TP>TT
101250469	LOC101250469	0.6	0.6	4.02	4.68	1.08	0.37	2.58146	2.55e-47	3.48e-47	TP>TT
101245037	LOC101245037	0.65	0.53	8.92	10.97	2.21	1.11	2.57713	3.12e-81	3.07e-81	TP>TT
101244369	LOC101244369	0.14	0.36	0.73	0.84	0.18	0.09	2.57684	1.56e-09	4.24e-09	TP>TT
101250668	LOC101250668	0.01	0.03	0.09	0.03	0	0.02	2.57023	5.3e-05	0.000174884	TP>TT
109120917	LOC109120917	0.3	0.2	1.88	1.79	0.35	0.27	2.56989	2.63e-15	6.07e-15	TP>TT
101261481	LOC101261481	0.03	0.06	0.21	0.47	0.06	0.06	2.56989	2.94e-05	9.57e-05	TP>TT
101252800	LOC101252800	0.29	0.06	1.2	1.25	0.24	0.18	2.5609	1.58e-13	3.82e-13	TP>TT
101254674	LOC101254674	0.13	0	1.12	0.67	0.04	0.26	2.5609	9.72e-08	2.83e-07	TP>TT
101248973	LOC101248973	0	0.03	1.51	0.36	0.09	0.22	2.55729	3.41e-10	9.08e-10	TP>TT
101268783	LOC101268783	0.27	0.79	1.61	2.61	0.16	0.54	2.55534	1.23e-12	3.05e-12	TP>TT
104646623	LOC104646623	0.07	0.36	0.32	0.34	0.04	0.07	2.55474	1.37e-07	3.99e-07	TP>TT
543981	SODCP.2	136.3	34.56	19.11	51.63	6.08	5.91	2.55148	3.72e-260	1.63e-260	TP>TT
101262858	LOC101262858	14.6	7.17	46.19	48.97	7.63	8.53	2.55092	0	0	TP>TT
101251444	SlGLR1.2	0.83	0.91	15.77	11.86	1.27	3.43	2.54967	0	0	TP>TT
101244681	LOC101244681	0.25	0.14	0.71	0.29	0.06	0.11	2.54892	3.62e-17	7.98e-17	TP>TT
101249173	LOC101249173	0	0.08	0.16	0.28	0.08	0	2.54883	0.000244857	0.000841862	TP>TT
101255827	LOC101255827	0.06	0.03	0.29	0.26	0	0.09	2.54883	0.000244857	0.000841862	TP>TT
101244748	LOC101244748	0.37	0.35	2.06	2.74	0.36	0.46	2.54713	2.19e-42	3.18e-42	TP>TT
BGI_novel_G000583	BGI_novel_G000583	0.6	1.08	3.73	3.26	0.35	0.84	2.54316	3.38e-38	5.18e-38	TP>TT
101260175	LOC101260175	2.58	2.83	25.3	19.76	4.36	3.35	2.54246	0	0	TP>TT
101249525	LOC101249525	0.22	0.32	3.8	3.18	0.54	0.65	2.53665	1.52e-35	2.42e-35	TP>TT
101252077	LOC101252077	0.23	0.41	2.45	2.7	0.49	0.4	2.53665	1.52e-35	2.42e-35	TP>TT
BGI_novel_G000410	BGI_novel_G000410	7.56	17.89	71.42	144.66	23.13	13.94	2.53475	0	0	TP>TT
101250147	LOC101250147	0.92	1.25	10.44	9.91	2.4	1.18	2.53426	2.89e-197	1.57e-197	TP>TT
101243900	LOC101243900	0.02	0.02	0.27	0.38	0.05	0.06	2.53175	6.25e-06	1.97e-05	TP>TT
101256321	LOC101256321	0.06	0.06	0.94	0.8	0.06	0.24	2.53175	6.25e-06	1.97e-05	TP>TT
BGI_novel_G000108	BGI_novel_G000108	0.22	0.13	2.44	2.46	0.53	0.32	2.53175	9.84e-38	1.52e-37	TP>TT
BGI_novel_G000493	BGI_novel_G000493	1.29	1.09	2.42	1.23	0.29	0.35	2.52579	2.02e-63	2.33e-63	TP>TT
101256439	LOC101256439	5.13	4.47	10.97	8.62	1.75	1.8	2.51874	0	0	TP>TT
101249604	LOC101249604	5.96	5.39	29.21	29.7	5.62	4.63	2.5181	0	0	TP>TT
104646638	LOC104646638	0.05	0.09	0.19	0.1	0.01	0.04	2.51742	6.38e-09	1.77e-08	TP>TT
101265210	LOC101265210	0.15	0.09	0.6	0.86	0.12	0.14	2.51447	1.02e-13	2.46e-13	TP>TT
101265333	LOC101265333	20.02	18.56	58.59	54.47	12.51	7.24	2.51106	0	0	TP>TT
101263697	LOC101263697	52.21	89.1	179.39	201.37	53.11	13.43	2.51059	0	0	TP>TT
100134875	LOC100134875	51.35	91.5	226.41	291.43	51.51	39.86	2.50973	0	0	TP>TT
778362	LOC778362	8.16	18.9	66.56	63.38	16.68	5.82	2.50945	3.99e-221	1.98e-221	TP>TT
101261913	LOC101261913	8.84	10.53	39.18	41.77	8.51	5.68	2.50828	0	0	TP>TT
101258329	LOC101258329	0.15	0.38	1.02	0.75	0.17	0.14	2.50576	6.44e-16	1.46e-15	TP>TT
101246306	LOC101246306	1.85	2.13	16.21	16.97	2.53	3.28	2.50511	6.82e-158	4.34e-158	TP>TT
101251175	LOC101251175	0.47	2.47	5	7.09	0.49	1.58	2.50196	3.93e-12	9.86e-12	TP>TT
101251794	LOC101251794	0.29	0.15	1.01	0.82	0.15	0.17	2.49563	6.17e-12	1.56e-11	TP>TT
101267002	LOC101267002	2.64	3.02	15.16	18.93	2.35	3.64	2.49321	1.91e-256	8.43e-257	TP>TT
101251384	LOC101251384	9.09	4.92	11.43	16.89	3.23	1.77	2.49054	1.29e-80	1.28e-80	TP>TT
101262912	LOC101262912	44.57	28.96	206.93	247.26	38.12	42.73	2.48618	0	0	TP>TT
101258886	LOC101258886	2.26	2.3	9.27	13.89	1.94	2.18	2.48231	1.59e-107	1.3e-107	TP>TT
104644445	LOC104644445	0.03	0.03	0.26	0.52	0.14	0	2.47928	1.08e-05	3.44e-05	TP>TT
544254	THT1-3	6.53	17.3	376.2	337.27	35.2	91.01	2.47861	0	0	TP>TT
101252574	LOC101252574	29.17	18.2	336.34	292	73.27	38.77	2.47774	0	0	TP>TT
104648124	LOC104648124	0.28	0.38	0.91	0.94	0.12	0.21	2.47259	6.22e-08	1.79e-07	TP>TT
101258100	LOC101258100	2.13	0.97	3.83	3.75	0.59	0.76	2.47035	3.07e-24	5.84e-24	TP>TT
101249418	LOC101249418	15.25	54.15	161.09	131.35	29.16	23.43	2.46978	0	0	TP>TT
101268729	LOC101268729	17.72	7.19	30.27	67.29	11.29	6.3	2.46798	0	0	TP>TT
101250592	SlGRX22	2.4	4.74	12.77	13.08	2.6	1.93	2.46779	1.06e-22	2.08e-22	TP>TT
778298	MTB	2260.66	2118.92	9515.22	13314.2	2406.85	1677.51	2.4654	0	0	TP>TT
101266765	LOC101266765	8.42	12.7	21.85	36.25	6.2	4.27	2.46046	6.82e-148	4.5e-148	TP>TT
101244867	LOC101244867	1.38	0.54	5.67	4.08	0.67	1.11	2.46002	5.98e-51	7.85e-51	TP>TT
100736460	TCP23	3.39	2.15	13.65	10.24	2.55	1.77	2.45711	1.5e-125	1.11e-125	TP>TT
109119046	LOC109119046	0.23	0.41	4.41	4.97	1.24	0.46	2.45676	1.87e-31	3.17e-31	TP>TT
101253232	MKS1a	0.05	0.26	0.27	0.57	0.15	0	2.45413	0.000447538	0.00156532	TP>TT
BGI_novel_G000411	BGI_novel_G000411	2.81	8.18	30.41	69.46	10.72	7.41	2.45336	0	0	TP>TT
101244138	CPT4	6.54	7.72	28.77	37.4	5.38	5.87	2.44926	1.43e-301	5.58e-302	TP>TT
104647205	LOC104647205	0.28	0.15	0.45	1.4	0.15	0.19	2.44842	4.94e-07	1.48e-06	TP>TT
101264200	LOC101264200	0.15	1.15	4.77	3.7	0.28	1.25	2.44777	3.12e-45	4.37e-45	TP>TT
101266280	LOC101266280	13.07	5.5	54.26	48.15	8.14	10.51	2.44746	0	0	TP>TT
101256929	LOC101256929	0.45	0.35	2.52	2.55	0.53	0.4	2.44602	9.94e-49	1.34e-48	TP>TT
543667	eIF-5A1	44.88	41.52	197.91	243.81	41.46	38.98	2.44358	0	0	TP>TT
101267601	LOC101267601	0.36	0.38	1.43	0.92	0.37	0.06	2.44321	8.6e-13	2.12e-12	TP>TT
101253296	LOC101253296	0.36	0.31	1.08	0.3	0.09	0.16	2.44225	1.19e-15	2.71e-15	TP>TT
101267084	LOC101267084	0.22	0.07	0.27	0.09	0.05	0.02	2.43245	9.31e-05	0.000311357	TP>TT
101262678	LOC101262678	0.81	0.84	2.99	3.58	0.66	0.54	2.43238	1.27e-17	2.77e-17	TP>TT
101261232	LOC101261232	0.01	0.01	0.69	0.33	0.09	0.1	2.43198	5.59e-24	1.07e-23	TP>TT
104644831	LOC104644831	1.65	0.69	6.89	8.39	1.43	1.38	2.43145	2.36e-49	3.16e-49	TP>TT
101250492	LOC101250492	1.04	0.68	12.26	9.31	1.11	2.85	2.43099	1.6e-65	1.8e-65	TP>TT
BGI_novel_G000431	BGI_novel_G000431	0.52	0.6	2.19	1.97	0.4	0.37	2.4304	1.79e-33	2.93e-33	TP>TT
101260996	LOC101260996	0	0.26	1.44	0.89	0.09	0.34	2.42484	1.86e-05	5.99e-05	TP>TT
108348021	sbt4c	1.91	1.89	16.22	17.94	3.7	2.67	2.41981	0	0	TP>TT
101257823	LOC101257823	0.21	0.14	0.51	1.1	0.19	0.11	2.41978	1.09e-09	2.94e-09	TP>TT
101265728	LOC101265728	2.63	1.78	24.06	20.4	4.05	4.23	2.41656	2.49e-258	1.09e-258	TP>TT
101263597	LOC101263597	0.55	0.31	0.57	0.47	0.09	0.1	2.41544	2.04e-07	5.99e-07	TP>TT
101255108	LOC101255108	0.05	0.1	1.75	2.41	0.55	0.22	2.41406	1.6e-23	3.08e-23	TP>TT
BGI_novel_G000449	BGI_novel_G000449	4.59	3.88	9.46	15.62	3.18	1.52	2.41197	1.6e-118	1.23e-118	TP>TT
101254732	LOC101254732	1.74	3.73	26.97	31.62	4.53	6.44	2.41128	0	0	TP>TT
101251702	LOC101251702	0.57	0.28	1.43	1.7	0.35	0.23	2.40622	2.47e-12	6.17e-12	TP>TT
544098	RNALE	0.39	0.5	2.43	1.16	0.13	0.53	2.40622	2.47e-12	6.17e-12	TP>TT
101268406	LOC101268406	0.64	0.48	1.55	1.73	0.33	0.29	2.40181	1.19e-13	2.86e-13	TP>TT
BGI_novel_G000343	BGI_novel_G000343	0.87	0	1.28	2.31	0.32	0.36	2.39864	8.17e-08	2.37e-07	TP>TT
101245520	LOC101245520	5.06	1.39	4.18	6.4	1.12	0.88	2.39857	9.6e-79	9.66e-79	TP>TT
101255535	LOC101255535	0.78	0.2	1.11	1.39	0.35	0.12	2.39831	5.74e-15	1.34e-14	TP>TT
101247987	LOC101247987	1.09	0	1.13	0.85	0	0.37	2.39682	8.48e-09	2.36e-08	TP>TT
BGI_novel_G000513	BGI_novel_G000513	0.17	1.94	0.94	1.08	0.24	0.14	2.39528	1.8e-09	4.91e-09	TP>TT
101258862	LOC101258862	31.32	45.2	273.9	259.57	47.16	53.78	2.39443	0	0	TP>TT
101259182	LOC101259182	170.45	874.86	2316.3	2549.4	420.65	498	2.39175	0	0	TP>TT
101246721	LOC101246721	5.03	3.95	22.18	19.93	4.15	3.79	2.38903	0	0	TP>TT
101262200	LOC101262200	12.23	11.99	88.42	102.79	20.59	15.8	2.38753	0	0	TP>TT
101251645	LOC101251645	0.27	1.18	5.24	7.37	1.46	0.95	2.37902	4.25e-65	4.83e-65	TP>TT
101260334	LOC101260334	0.83	0.8	9.66	10.82	1.8	2.12	2.37516	1.47e-84	1.41e-84	TP>TT
100147719	LOC100147719	5.23	70.72	249.13	196.11	33.5	51.4	2.37183	0	0	TP>TT
100736493	GID1	41.89	43.09	150.46	185.46	41.08	23.7	2.36905	0	0	TP>TT
104645215	LOC104645215	0.54	0.38	1.84	2.97	0.7	0.23	2.36825	3.59e-15	8.3e-15	TP>TT
101268447	LOC101268447	0.11	0.23	0.23	0.73	0.11	0.07	2.36825	3.19e-05	0.000103835	TP>TT
100736518	SLBRC1A	0.44	0.96	0.67	0.33	0.06	0.13	2.36825	6.72e-06	2.12e-05	TP>TT
101250193	LOC101250193	0.14	0.14	0.25	0.24	0.02	0.07	2.36825	0.000152591	0.000517222	TP>TT
101245051	LOC101245051	0.07	0.07	0.27	0.36	0.05	0.07	2.36825	1.44e-06	4.38e-06	TP>TT
101259981	LOC101259981	0.04	0.37	0.45	0.67	0.07	0.14	2.36825	6.72e-06	2.12e-05	TP>TT
101260354	LOC101260354	0.07	0.1	0.38	0.66	0.13	0.07	2.36825	6.72e-06	2.12e-05	TP>TT
101261338	LOC101261338	0.2	0.05	0.95	0.63	0.2	0.1	2.36825	6.72e-06	2.12e-05	TP>TT
101268127	LOC101268127	0.74	0.1	1.3	0.24	0.13	0.16	2.36825	6.63e-08	1.91e-07	TP>TT
104645289	LOC104645289	2.87	2.39	5.14	5.39	0.98	1.05	2.36531	5.23e-66	5.89e-66	TP>TT
101260421	LOC101260421	0.54	0.73	1.94	1.52	0.3	0.37	2.35753	1.52e-19	3.18e-19	TP>TT
101257770	LOC101257770	5.1	4.73	23.91	44.9	8.08	5.32	2.35595	0	0	TP>TT
101266660	LOC101266660	0.29	0.3	1.17	1.63	0.21	0.34	2.35257	7.09e-26	1.31e-25	TP>TT
101247816	LOC101247816	61.4	80.6	245.51	250.34	49.57	47	2.34771	0	0	TP>TT
101264876	LOC101264876	0.19	0.2	2.19	2.65	0.65	0.3	2.34615	3.33e-30	5.75e-30	TP>TT
101252875	LOC101252875	0.21	0.4	0.82	0.63	0.13	0.15	2.34589	2.49e-10	6.59e-10	TP>TT
543808	cuAO	5.7	6.94	66.4	60.71	11.71	13.21	2.34493	0	0	TP>TT
101261125	LOC101261125	13.06	14.68	72.62	67	11.92	15.44	2.3448	0	0	TP>TT
104647435	LOC104647435	0.42	0.42	0.71	0.66	0.1	0.16	2.34288	1.07e-21	2.15e-21	TP>TT
104647914	LOC104647914	0.74	0.44	2.32	1.08	0.34	0.33	2.34061	6.19e-29	1.09e-28	TP>TT
101249481	LOC101249481	0.47	0.43	4.55	4.94	0.48	1.38	2.34006	2.41e-41	3.55e-41	TP>TT
104647966	LOC104647966	0.44	0.66	1.23	2.08	0.32	0.32	2.33911	2.42e-08	6.88e-08	TP>TT
101260762	LOC101260762	21.38	6.35	38.9	47.82	9.1	7.95	2.33869	0	0	TP>TT
101251481	LOC101251481	0.03	0	0.69	0.11	0.05	0.1	2.33583	1.12e-07	3.27e-07	TP>TT
101266402	LOC101266402	24.52	29.64	81.47	79.76	27.73	12.77	2.33025	0	0	TP>TT
101254668	LOC101254668	1.52	2.27	33.44	33.79	3.41	9.87	2.32954	0	0	TP>TT
101244915	LOC101244915	1.37	2.93	8.52	9.72	1.98	1.79	2.32757	4.98e-141	3.4e-141	TP>TT
101256364	LOC101256364	32.58	43.39	127.63	119.95	26.63	22.54	2.32731	0	0	TP>TT
104645209	LOC104645209	2.33	0.7	4.61	0.76	0.48	0.58	2.32703	2.45e-46	3.39e-46	TP>TT
101260459	LOC101260459	14.72	42.08	139.83	270.25	45.09	36.2	2.32694	0	0	TP>TT
101247342	LOC101247342	23.87	5.81	17.7	15.11	3.4	3.1	2.3244	9.41e-106	7.78e-106	TP>TT
101254669	LOC101254669	0.04	0.25	16.07	13.36	1.41	4.42	2.32396	3.93e-162	2.45e-162	TP>TT
101267409	LOC101267409	0	0.14	1.73	0.36	0.21	0.2	2.31934	1.14e-05	3.64e-05	TP>TT
101258342	XSP10	0	0.23	0.08	2.13	0.44	0	2.31934	1.14e-05	3.64e-05	TP>TT
101247252	LOC101247252	0.28	0.3	1.07	1.13	0.36	0.07	2.31934	1.14e-05	3.64e-05	TP>TT
101260997	LOC101260997	3.64	4.92	29.15	21.61	4.44	5.69	2.31857	0	0	TP>TT
101244569	LOC101244569	0.62	0.4	1.27	1.41	0.32	0.21	2.31685	1.01e-26	1.84e-26	TP>TT
BGI_novel_G000502	BGI_novel_G000502	2.29	4.31	12.36	12.82	2.14	2.88	2.31641	1.33e-106	1.1e-106	TP>TT
101263899	LOC101263899	20.39	67.41	138.44	114.17	34.64	16.03	2.31231	0	0	TP>TT
101262808	LOC101262808	14.44	8.27	24.4	28.06	6.93	6.09	2.3103	0	0	TP>TT
101244293	LOC101244293	22.48	28.41	90.66	84.41	18.45	16.86	2.3053	0	0	TP>TT
101263619	LOC101263619	15.17	17.18	117.37	122.3	22.65	25.56	2.30425	0	0	TP>TT
104644490	LOC104644490	0.37	1.69	2.08	3.33	0.52	0.56	2.30412	5.07e-16	1.15e-15	TP>TT
101267718	LOC101267718	1.51	1.46	6.33	4.92	0.92	1.11	2.30336	3.78e-178	2.2e-178	TP>TT
778253	CO1	6.79	7.1	24.07	18.84	4.68	3.96	2.30257	6.69e-195	3.66e-195	TP>TT
101249070	LOC101249070	22.97	16.83	67.53	90.44	21.84	13.71	2.302	0	0	TP>TT
101268596	LOC101268596	7.91	1.88	9.34	11.39	1.94	2.24	2.30008	2.73e-88	2.55e-88	TP>TT
101252418	LOC101252418	2.77	1.07	7.91	9.77	1.68	1.87	2.29871	4.84e-43	6.96e-43	TP>TT
101254720	LOC101254720	0.83	1.19	4.57	4.17	0.75	1.02	2.29746	8.81e-45	1.24e-44	TP>TT
101267537	LOC101267537	2.87	2.75	11.16	12.11	3.1	1.62	2.29677	1.45e-97	1.26e-97	TP>TT
101263364	LOC101263364	0.03	0.05	0.15	0.1	0.02	0.03	2.29564	2.99e-08	8.52e-08	TP>TT
101246381	LOC101246381	7.2	10.47	601.87	734.79	51.46	217.62	2.29486	0	0	TP>TT
101251865	LOC101251865	0	0.09	0.28	0.31	0.03	0.09	2.29425	0.000260984	0.000899067	TP>TT
104645460	LOC104645460	0.06	0.06	0.26	0.15	0.04	0.04	2.29425	0.000260984	0.000899067	TP>TT
109121167	LOC109121167	46.12	42.19	195.13	224.04	43.87	41.18	2.29003	0	0	TP>TT
101258941	LOC101258941	0.37	0.35	4.35	15.4	1.82	2.21	2.28773	3.18e-85	3.04e-85	TP>TT
101267953	LOC101267953	1.55	0.72	5.11	5.18	0.75	1.35	2.28456	3.59e-67	4e-67	TP>TT
109118855	LOC109118855	0.29	0.36	0.85	0.59	0.07	0.22	2.28435	0.00027967	0.00096568	TP>TT
101254204	LOC101254204	4.83	5.26	13.26	12.04	2.56	2.68	2.28389	1.19e-197	6.43e-198	TP>TT
101264878	LOC101264878	0.35	0.2	0.94	1.26	0.13	0.32	2.28336	2.57e-10	6.8e-10	TP>TT
101261123	LOC101261123	0.03	0.03	0.33	0.12	0.01	0.08	2.28336	4.11e-06	1.28e-05	TP>TT
101246202	LOC101246202	7.05	8.52	41.13	60.83	11.52	9.3	2.28306	0	0	TP>TT
101257776	LOC101257776	5.44	4.63	59.02	61.52	11.73	12.98	2.28284	0	0	TP>TT
101250477	LOC101250477	1.36	1.25	3.64	2.43	0.69	0.55	2.28099	2.7e-56	3.35e-56	TP>TT
104649496	LOC104649496	0.44	0.31	1.47	1.96	0.4	0.3	2.27899	9.99e-20	2.08e-19	TP>TT
101248580	LOC101248580	0.34	0.16	0.89	1	0.23	0.15	2.27899	6.85e-08	1.98e-07	TP>TT
104648457	LOC104648457	0.15	0.15	1.25	0.73	0.14	0.24	2.2783	6.05e-18	1.31e-17	TP>TT
101251168	LOC101251168	0.46	0.87	3.86	4.11	0.66	0.97	2.27606	1.06e-26	1.94e-26	TP>TT
101254406	LOC101254406	0.52	0.07	3.13	3.01	0.53	0.72	2.27413	3.61e-13	8.8e-13	TP>TT
101261255	LOC101261255	1.25	0.73	3.7	5.25	1.03	0.82	2.27362	1.23e-75	1.27e-75	TP>TT
101245813	LOC101245813	3.46	2.17	12.04	20.25	3.97	2.68	2.27286	0	0	TP>TT
101254733	LOC101254733	2.24	3.79	10.17	6.15	1.34	2.02	2.27212	4.95e-143	3.35e-143	TP>TT
101247504	LOC101247504	2.36	2.65	9.52	12.86	2.4	2.22	2.2693	2.06e-105	1.71e-105	TP>TT
BGI_novel_G000090	BGI_novel_G000090	1.15	0.82	1.23	0.83	0.19	0.23	2.26872	3.18e-07	9.42e-07	TP>TT
101266791	LOC101266791	0.11	0.17	0.36	0.31	0.14	0	2.26872	1.94e-05	6.24e-05	TP>TT
101249868	LOC101249868	0.61	0.21	1.26	2.36	0.62	0.12	2.26872	1.64e-12	4.08e-12	TP>TT
101244749	LOC101244749	0.16	0.14	0.47	0.19	0.09	0.05	2.26872	1.94e-05	6.24e-05	TP>TT
BGI_novel_G000109	BGI_novel_G000109	0.2	0.58	1.54	1.24	0.14	0.43	2.26872	2.99e-21	6.05e-21	TP>TT
101248665	LOC101248665	0.22	0.8	27.09	20.11	1.86	7.87	2.26341	2.79e-181	1.61e-181	TP>TT
101262906	LOC101262906	11.53	11.89	43.21	37.49	10.84	9.74	2.26111	0	0	TP>TT
101255580	LOC101255580	0.99	0.28	0.72	0.5	0.07	0.18	2.25932	2.49e-08	7.06e-08	TP>TT
101261040	LOC101261040	3.86	3.31	32.27	26.93	4.83	7.47	2.25807	0	0	TP>TT
101252633	LOC101252633	0.52	0.24	2.92	3.17	0.84	0.43	2.25689	3.83e-42	5.58e-42	TP>TT
101259056	LOC101259056	0.04	0.05	0.3	0.28	0.03	0.09	2.25578	1.48e-06	4.51e-06	TP>TT
100736459	SlBRC1a-like	5.11	8.12	41.85	36.76	7.8	8.53	2.2549	4.38e-254	1.95e-254	TP>TT
101265882	LOC101265882	11.4	12.8	65.17	84.62	19.08	12.07	2.2527	0	0	TP>TT
101255654	LOC101255654	0.33	1.42	6.98	11.71	1.96	1.93	2.25243	6.35e-42	9.28e-42	TP>TT
104645861	LOC104645861	0.06	0.15	1.59	1.34	0.27	0.34	2.25195	2.97e-18	6.39e-18	TP>TT
101252505	Cyp-3	83.55	127.05	1254.55	1198.81	201.4	310.56	2.25047	0	0	TP>TT
101245844	LOC101245844	4.22	4.72	30.81	21.43	3.77	7.18	2.24892	0	0	TP>TT
104648105	LOC104648105	6.11	1.03	1.59	1.43	0.37	0.25	2.24796	9.22e-05	0.000308224	TP>TT
101263406	LOC101263406	0.15	0.04	0.58	0.44	0.09	0.13	2.24796	1.15e-07	3.35e-07	TP>TT
101261292	LOC101261292	0.06	0.19	0.66	0.1	0	0.16	2.24796	9.22e-05	0.000308224	TP>TT
101249108	LOC101249108	1.16	2.29	13.6	16.23	3.55	2.72	2.24524	4.53e-184	2.59e-184	TP>TT
101253730	LOC101253730	5.69	9.14	49.93	60.34	13.24	9.16	2.24388	0	0	TP>TT
BGI_novel_G000182	BGI_novel_G000182	0.16	0.4	5.95	6.84	2.05	0.64	2.24114	1.17e-48	1.57e-48	TP>TT
101243671	LOC101243671	1.06	0.51	3.13	3.99	0.73	0.76	2.24034	1.37e-20	2.8e-20	TP>TT
101246974	LOC101246974	0.55	0.52	1.2	1.45	0.07	0.49	2.23918	4.59e-20	9.51e-20	TP>TT
101254739	LOC101254739	0.08	0.14	0.61	0.41	0.03	0.18	2.23897	7.15e-10	1.92e-09	TP>TT
109120004	LOC109120004	0.48	0.41	3.02	3.58	0.1	1.27	2.23897	7.15e-10	1.92e-09	TP>TT
BGI_novel_G000381	BGI_novel_G000381	0.6	0.2	1.71	1.1	0.2	0.39	2.23605	3.13e-32	5.24e-32	TP>TT
101244691	LOC101244691	15.58	10.65	50.36	60.42	12.69	10.68	2.23562	0	0	TP>TT
101248283	LOC101248283	1.25	0.52	1.76	3.06	0.56	0.46	2.23219	3.66e-13	8.91e-13	TP>TT
101247005	LOC101247005	2.34	2.19	19.37	18.06	3.09	4.54	2.23166	6.07e-283	2.49e-283	TP>TT
101257524	LOC101257524	5.15	3.24	47.19	50.75	10.07	10.69	2.23059	0	0	TP>TT
101258128	LOC101258128	0.25	0.36	2.31	1.89	0.55	0.34	2.23004	6.47e-47	8.88e-47	TP>TT
101258366	LOC101258366	5.65	8.4	84.46	63.96	10.92	20.56	2.22803	0	0	TP>TT
101258071	LOC101258071	2.01	2	27.73	20.69	4.59	5.68	2.22747	4.05e-245	1.86e-245	TP>TT
101263329	LOC101263329	1.28	4.6	12	13.31	2.58	2.81	2.22002	6.15e-95	5.47e-95	TP>TT
101253953	LOC101253953	3.69	4.46	16.08	21.7	3.77	4.24	2.21769	1.46e-62	1.7e-62	TP>TT
101261144	LOC101261144	0.21	0.44	2.04	0	0	0.42	2.21625	0.000444434	0.00155407	TP>TT
101246607	LOC101246607	0	0	0.34	1.18	0.08	0.24	2.21625	0.000444434	0.00155407	TP>TT
109119735	LOC109119735	0.57	0.43	0.62	0.18	0.06	0.11	2.21385	3.3e-05	0.000107511	TP>TT
101266343	LOC101266343	63.49	79.66	221.25	247.37	52.7	47.9	2.21204	0	0	TP>TT
101268129	NAOD	206.32	199.53	1093.33	1184.37	295.73	194.29	2.21144	0	0	TP>TT
101248091	LOC101248091	6.49	10.61	63.2	74.38	15.44	14.14	2.21076	0	0	TP>TT
101253848	LOC101253848	0.97	0.49	2.79	1.85	0.34	0.65	2.21071	9.42e-18	2.05e-17	TP>TT
101268001	LOC101268001	6.63	6.66	23.69	29.38	6.71	4.71	2.20929	2.3e-263	9.93e-264	TP>TT
101263038	LOC101263038	8.25	9.52	54.19	42.61	12.18	8.68	2.20714	0	0	TP>TT
BGI_novel_G000460	BGI_novel_G000460	0.49	1.29	8.79	7.66	1.99	1.55	2.20637	1.08e-71	1.16e-71	TP>TT
101263316	LOC101263316	30.84	22.86	63.84	71.11	13.66	15.39	2.20552	0	0	TP>TT
101259706	LOC101259706	15.38	9.46	44.04	49.59	11.83	8.44	2.20251	0	0	TP>TT
101267485	LOC101267485	0.15	0.32	1.41	1.49	0.25	0.37	2.20013	1e-12	2.47e-12	TP>TT
BGI_novel_G000259	BGI_novel_G000259	1.73	0.85	1.26	2.23	0.61	0.16	2.19891	5.04e-117	3.91e-117	TP>TT
101257732	LOC101257732	2.68	3.15	12.55	18.39	3.33	3.39	2.19859	9.55e-148	6.31e-148	TP>TT
543804	bmy3	7.82	5.1	32.42	43.96	7.2	9.37	2.19808	0	0	TP>TT
101261228	LOC101261228	13.83	17.47	131.53	144.1	25.36	34.53	2.1941	0	0	TP>TT
101252002	LOC101252002	0.03	0.11	0.27	0.56	0.08	0.1	2.19317	1.16e-05	3.69e-05	TP>TT
101260461	LOC101260461	0.03	0	0.28	0.58	0	0.19	2.19317	1.16e-05	3.69e-05	TP>TT
101260643	LOC101260643	0.67	2.23	23.27	19.99	3.88	5.59	2.19107	0	0	TP>TT
BGI_novel_G000078	BGI_novel_G000078	6.73	12.25	14.84	15.18	2.97	3.59	2.18997	6.05e-231	2.91e-231	TP>TT
101266883	LOC101266883	9.37	3.73	42.39	46.99	12.25	7.34	2.18496	0	0	TP>TT
104649000	LOC104649000	0.34	0.23	2.8	1.67	0.23	0.75	2.18463	5.82e-45	8.17e-45	TP>TT
104648142	LOC104648142	0.08	0	0.57	0.32	0.04	0.15	2.18383	0.000155435	0.000527064	TP>TT
101246733	LOC101246733	0.02	0.13	0.72	0.24	0.11	0.1	2.18383	3.19e-07	9.46e-07	TP>TT
109118719	LOC109118719	0.08	0.14	0.2	0.11	0.01	0.05	2.18383	0.000155435	0.000527064	TP>TT
101259198	LOC101259198	16.45	14.93	160.94	169.69	35.7	36.47	2.18062	0	0	TP>TT
100736451	BAM1	48.92	49.68	242.8	254.55	42.79	66.46	2.17902	0	0	TP>TT
101248738	LOC101248738	5.99	2.47	10.3	14.26	3.1	2.31	2.17878	5.07e-211	2.61e-211	TP>TT
104647097	LOC104647097	0.1	0.08	0.81	0.58	0.19	0.12	2.17459	2.78e-11	7.16e-11	TP>TT
101252772	LOC101252772	0.32	0.42	4.53	3.3	0.75	0.98	2.173	8.59e-43	1.24e-42	TP>TT
101250515	SlADH12A1	20.38	20.27	81.52	80.48	18.15	17.93	2.1604	0	0	TP>TT
101257269	LOC101257269	8.56	6.18	33.18	34.27	8.39	6.65	2.15985	0	0	TP>TT
101253972	LOC101253972	0.74	0.3	6.39	6.62	1.75	1.15	2.15982	3.77e-87	3.56e-87	TP>TT
101252060	LOC101252060	46.03	57.41	210.39	205.02	47.17	45.64	2.15681	0	0	TP>TT
101265566	LOC101265566	0.41	0.47	3.91	3.12	0.77	0.8	2.15638	8.92e-23	1.75e-22	TP>TT
101258415	LOC101258415	19.52	23.73	75.33	82.77	19.97	15.39	2.15385	0	0	TP>TT
101244843	LOC101244843	7.02	4.89	41.59	43.79	8.33	10.82	2.14815	0	0	TP>TT
778303	LOC778303	0.72	0.52	4.59	4.86	1.13	0.98	2.14754	5.52e-45	7.76e-45	TP>TT
109120134	LOC109120134	0.18	0.07	0.34	0.39	0.07	0.09	2.14586	1.93e-05	6.23e-05	TP>TT
101248027	LOC101248027	0.38	0.4	0.49	0.73	0.12	0.16	2.14586	1.93e-05	6.23e-05	TP>TT
101259613	LOC101259613	4.21	1.9	12.94	15.9	3.27	3.23	2.14449	3.59e-194	1.97e-194	TP>TT
101258525	LOC101258525	0.48	0.9	2.79	7.24	0.82	1.44	2.14338	3.29e-50	4.35e-50	TP>TT
104646735	LOC104646735	6.63	3.77	26.79	36.82	7.69	6.63	2.14287	1.28e-209	6.62e-210	TP>TT
101246440	LOC101246440	1.02	0.97	2.81	3.27	0.66	0.72	2.13904	7.93e-58	9.68e-58	TP>TT
101260057	LOC101260057	12.22	6.37	26.17	25.88	6.19	5.58	2.13854	0	0	TP>TT
101257447	LOC101257447	0.75	0.56	2.03	2.3	0.58	0.41	2.13732	2.4e-49	3.21e-49	TP>TT
101254509	LOC101254509	7.54	12.51	61.79	65.89	13.61	15.29	2.13596	0	0	TP>TT
109121288	LOC109121288	1.92	0.62	2.22	1.79	0.23	0.67	2.13379	6.82e-08	1.97e-07	TP>TT
BGI_novel_G000399	BGI_novel_G000399	1.09	0.68	0.65	0.92	0.13	0.22	2.13379	6.85e-06	2.16e-05	TP>TT
101244638	LOC101244638	0.14	0.22	0.5	0.44	0.14	0.07	2.13379	6.82e-08	1.97e-07	TP>TT
101249009	LOC101249009	0.58	0.17	0.55	0.62	0.2	0.07	2.13379	6.85e-06	2.16e-05	TP>TT
101265191	LOC101265191	2.76	1.9	8.1	10.64	2.15	2.11	2.1334	2.71e-108	2.21e-108	TP>TT
101267552	LOC101267552	6.72	9.48	33.16	35.11	8.14	7.37	2.13188	0	0	TP>TT
101256534	LOC101256534	0.28	0.77	2.56	1.82	0.17	0.83	2.13161	3.26e-40	4.87e-40	TP>TT
101265698	LOC101265698	6.8	8.12	29.5	24.06	6.39	5.77	2.13026	1.34e-213	6.84e-214	TP>TT
101244460	LOC101244460	1.03	1.63	6.4	6.32	0.89	2	2.12673	2.51e-103	2.1e-103	TP>TT
101253025	SUS4	3.8	4.57	20.05	21.79	4.84	4.74	2.12283	0	0	TP>TT
101256630	LOC101256630	9.31	4.82	18.82	21.4	3.45	5.73	2.12094	1.04e-142	7.02e-143	TP>TT
101259987	LOC101259987	0.07	0.02	0.47	0.29	0.12	0.05	2.11671	8.75e-07	2.64e-06	TP>TT
101249738	LOC101249738	0.02	0.04	0.27	0.17	0.06	0.04	2.11671	0.000260246	0.00089624	TP>TT
101259202	LOC101259202	0.06	0.06	0.3	0.36	0.09	0.07	2.11619	0.000197995	0.000676707	TP>TT
101257604	LOC101257604	7.93	2.15	13.25	14.72	2.58	3.84	2.1144	9.43e-116	7.36e-116	TP>TT
101259123	LOC101259123	0.09	0.18	3.05	1.7	0.46	0.63	2.1143	2.43e-29	4.25e-29	TP>TT
BGI_novel_G000416	BGI_novel_G000416	0.41	0.53	1.1	1.15	0.22	0.3	2.11407	1.7e-14	4.01e-14	TP>TT
104648861	LOC104648861	0.14	0.1	0.56	0.44	0.1	0.13	2.11382	5.88e-09	1.63e-08	TP>TT
101266946	LOC101266946	1.15	1.05	4.18	4	0.95	0.93	2.11134	3.44e-69	3.77e-69	TP>TT
101246669	SBP3	10.98	7.1	19.61	17.05	5.36	3.08	2.10851	1.26e-101	1.07e-101	TP>TT
101267703	LOC101267703	10.6	10.01	67.71	59.13	10.16	19.1	2.107	0	0	TP>TT
101261163	LOC101261163	0.81	0.8	5.27	4.12	1.12	1.05	2.10674	5.47e-74	5.74e-74	TP>TT
101256021	LOC101256021	0	0.04	0.25	0.2	0.07	0.03	2.10522	9.11e-05	0.000304716	TP>TT
104645866	LOC104645866	0.17	0.18	0.99	0.55	0.18	0.18	2.10522	9.11e-05	0.000304716	TP>TT
101249782	LOC101249782	0.06	0.15	0.44	0.33	0.04	0.14	2.10336	1.09e-16	2.43e-16	TP>TT
101252928	LOC101252928	5.5	18.53	79.42	75.14	17.81	17.88	2.10278	0	0	TP>TT
100134881	LOC100134881	43.66	67.42	287.49	221.68	56.43	61.54	2.10128	0	0	TP>TT
101262100	LOC101262100	23.67	25.66	82.35	77.63	20.5	16.71	2.10022	0	0	TP>TT
101261722	LOC101261722	6.86	7.91	43.72	37	8.8	10.01	2.09749	0	0	TP>TT
101253878	LOC101253878	0.17	0.31	0.72	0.73	0.21	0.13	2.09695	7.19e-12	1.82e-11	TP>TT
101244665	LOC101244665	0.23	0.13	0.87	1.49	0.32	0.23	2.09695	7.19e-12	1.82e-11	TP>TT
101257313	LOC101257313	1.72	3.59	3.59	3.75	0.66	1.05	2.09542	2.06e-32	3.44e-32	TP>TT
109121374	LOC109121374	1.12	1.73	4.43	3.65	0.56	1.32	2.09104	5.09e-35	8.14e-35	TP>TT
101259328	LOC101259328	0.15	0.02	0.37	0.21	0.1	0.03	2.09072	1.13e-05	3.61e-05	TP>TT
101256853	LOC101256853	0.04	0.36	0.69	0.82	0.04	0.31	2.09072	1.13e-05	3.61e-05	TP>TT
543853	Xegip	18.49	52.46	230.07	270.43	61.28	55.8	2.08837	0	0	TP>TT
101258901	LOC101258901	0.41	0.3	3.4	3.71	0.56	1.1	2.08814	1.17e-25	2.18e-25	TP>TT
101244614	LOC101244614	0.61	0.23	6.58	4.77	1.04	1.61	2.08524	5.6e-61	6.61e-61	TP>TT
101266317	LOC101266317	33.23	37.38	86.99	83.22	24.11	15.96	2.08487	0	0	TP>TT
101255064	LOC101255064	0	0.1	8.68	1.81	0.05	2.38	2.08267	1.43e-24	2.71e-24	TP>TT
109119587	LOC109119587	0.89	1.89	9.75	7.47	1.3	2.85	2.08263	7.33e-191	4.06e-191	TP>TT
109119759	LOC109119759	0.09	0.28	0.38	0.32	0.08	0.08	2.08231	0.000132812	0.00044802	TP>TT
101264107	LOC101264107	17.16	12.47	72.73	83.02	18.73	17.79	2.08191	0	0	TP>TT
101245400	LOC101245400	1.21	1.32	4.95	3.43	0.96	1	2.07691	5.1e-18	1.1e-17	TP>TT
101265878	LOC101265878	15.83	12.36	64.72	72.09	16.02	16.24	2.07587	0	0	TP>TT
101250105	LOC101250105	2.83	2.13	3.28	3.42	0.46	1.12	2.07411	6.52e-43	9.4e-43	TP>TT
101254463	LOC101254463	0.06	0.01	0.46	0.2	0.04	0.12	2.07381	6.61e-08	1.91e-07	TP>TT
101264557	LOC101264557	0.16	0.1	1.05	0.74	0.16	0.26	2.07381	6.61e-08	1.91e-07	TP>TT
101258529	LOC101258529	2.82	2.27	7.61	8.82	2.43	1.45	2.07381	4e-55	5.02e-55	TP>TT
101250324	LOC101250324	55.91	49.1	170.09	184.54	45.82	38.07	2.07273	0	0	TP>TT
101257376	LOC101257376	3.63	3.47	13.35	16.41	3.38	3.62	2.07051	1.82e-95	1.62e-95	TP>TT
101261388	LOC101261388	0.37	0.54	0.49	0.5	0.14	0.09	2.07017	8.58e-09	2.39e-08	TP>TT
101245957	LOC101245957	12.77	8.42	45.4	54.97	11.6	12.45	2.06836	0	0	TP>TT
101267448	LOC101267448	6.49	5.85	18.63	22.01	6.68	7.39	2.06769	0	0	TP>TT
101264838	LOC101264838	3.85	4.43	23.48	20.46	6.22	4.23	2.06697	3.34e-251	1.5e-251	TP>TT
101247398	LOC101247398	14.48	12.98	93.48	88.99	22.73	20.89	2.06588	0	0	TP>TT
101258170	LOC101258170	174.11	168.23	343.18	391.61	86.53	87.76	2.06544	0	0	TP>TT
101244852	LOC101244852	0.03	0.23	3.12	2.22	0.85	0.42	2.06227	3.44e-22	6.83e-22	TP>TT
101268591	LOC101268591	0.99	1.82	7.35	8.41	2.67	1.52	2.06175	8.53e-55	1.07e-54	TP>TT
101264015	LOC101264015	0.27	0.26	1.33	1.05	0.21	0.36	2.06069	5.37e-16	1.22e-15	TP>TT
BGI_novel_G000591	BGI_novel_G000591	4.91	4.64	13.83	5.85	2.49	2.18	2.05982	3.11e-51	4.07e-51	TP>TT
101245451	LOC101245451	0.99	0.98	3.99	2.26	0.82	0.66	2.05971	3.32e-15	7.68e-15	TP>TT
101250512	LOC101250512	25.88	24.54	141.28	151.83	30.09	39.55	2.05967	0	0	TP>TT
101259796	LOC101259796	3.91	5.15	11.11	11.58	3.21	2.19	2.05679	9.43e-48	1.28e-47	TP>TT
101265373	LOC101265373	0.32	0.15	3.36	3.95	0.3	1.46	2.05499	8.33e-39	1.27e-38	TP>TT
104649042	LOC104649042	0.94	2.51	43.42	41.27	7.4	12.79	2.05373	1.83e-216	9.22e-217	TP>TT
101262681	LOC101262681	13.35	12.1	52.25	52.08	12.27	12.69	2.05308	0	0	TP>TT
101257420	LOC101257420	5.82	5.26	19.72	18.79	5.09	4.12	2.05248	3.26e-182	1.88e-182	TP>TT
101262677	LOC101262677	0.03	0.07	0.16	0.22	0.06	0.03	2.04632	6.62e-06	2.09e-05	TP>TT
101255897	LOC101255897	0.03	0.07	0.15	0.05	0.02	0.03	2.04632	0.00043355	0.0015147	TP>TT
101246503	LOC101246503	1.46	2.68	4.93	4.04	1.03	1.13	2.04632	1.87e-34	3.02e-34	TP>TT
101256080	LOC101256080	0.03	0.03	0.27	0.53	0.06	0.13	2.04632	0.000151001	0.000511633	TP>TT
101262118	LOC101262118	0.03	0.31	0.68	0.27	0.16	0.07	2.04632	5.3e-05	0.00017474	TP>TT
101265792	LOC101265792	0	0	0.39	1.16	0.06	0.31	2.04632	0.000151001	0.000511633	TP>TT
101261486	LOC101261486	0.03	0	0.64	0.14	0.03	0.16	2.04632	5.3e-05	0.00017474	TP>TT
101260207	LOC101260207	0.24	0.37	0.88	0.4	0.17	0.14	2.04632	1.08e-07	3.15e-07	TP>TT
101247128	LOC101247128	0.82	0.18	1.44	2.04	0.36	0.47	2.04632	3.88e-08	1.11e-07	TP>TT
101244989	LOC101244989	9.65	46.38	43.66	49.89	12.38	9.99	2.04264	6.72e-130	4.83e-130	TP>TT
101253053	LOC101253053	0.76	1.2	17	16.4	3.16	4.9	2.0412	1.88e-124	1.39e-124	TP>TT
101254262	LOC101254262	8.46	7.22	18.71	20.07	5.52	4.13	2.04118	0	0	TP>TT
BGI_novel_G000155	BGI_novel_G000155	1.44	2.26	5.55	5.46	1.64	1.03	2.03834	4.11e-139	2.83e-139	TP>TT
101259342	LOC101259342	0.62	1.04	7.18	4.98	1.25	1.7	2.03667	8.1e-67	9.06e-67	TP>TT
101244273	LOC101244273	0.24	0.12	0.51	0.99	0.24	0.12	2.03466	7.64e-06	2.41e-05	TP>TT
101255307	LOC101255307	1.57	0.78	4.7	6.11	1.26	1.33	2.03464	2.01e-15	4.62e-15	TP>TT
101256422	LOC101256422	104.75	28.06	65.16	194.57	37.58	25.68	2.03422	0	0	TP>TT
101249112	LOC101249112	0.29	0.48	0.89	0.54	0.1	0.25	2.03325	4.71e-09	1.3e-08	TP>TT
101250270	SP2G	2.24	2.76	13.5	22.24	4.91	3.88	2.03153	4.31e-65	4.89e-65	TP>TT
101248619	CHLN	0.18	0.67	23.92	10.3	1.09	7.18	2.03139	1.9e-116	1.48e-116	TP>TT
101263398	LOC101263398	0.53	0.44	2.1	2.58	0.54	0.59	2.02905	5.04e-11	1.31e-10	TP>TT
101261250	LOC101261250	13.67	7.03	36.9	41.89	12.25	7	2.02618	9.86e-286	4.02e-286	TP>TT
101264826	LOC101264826	9.36	13.82	33.73	40.4	10.21	7.76	2.02517	2.53e-257	1.12e-257	TP>TT
101266520	LOC101266520	2.06	1.74	14.8	25.28	5	4.87	2.02374	0	0	TP>TT
101250295	LOC101250295	6.37	5.88	16.09	23.58	4.7	5.02	2.02071	4.6e-146	3.06e-146	TP>TT
101255254	LOC101255254	0.07	0.04	0.34	0.35	0.1	0.07	2.02033	6.32e-08	1.82e-07	TP>TT
101259110	LOC101259110	1.55	2.83	10.31	9.76	2.06	2.85	2.01991	1.99e-54	2.52e-54	TP>TT
101244842	LOC101244842	2.33	1.94	3.96	2.23	0.66	0.98	2.0183	3.45e-95	3.06e-95	TP>TT
101268052	LOC101268052	0.89	3.4	22.14	23.51	3.7	7.46	2.0167	2.06e-105	1.71e-105	TP>TT
101265746	LOC101265746	0.68	0.34	1.56	1.32	0.52	0.19	2.01658	1.09e-22	2.14e-22	TP>TT
109119597	LOC109119597	0.58	0.84	1.52	1.18	0.36	0.31	2.01658	1.09e-22	2.14e-22	TP>TT
544097	TLRP	263.11	250.87	5120.92	8271.94	1775.91	1497.03	2.01491	0	0	TP>TT
101255122	LOC101255122	3.09	14.69	74.39	67.57	13.85	22.72	2.01213	0	0	TP>TT
101244089	LOC101244089	0.27	0.1	1.05	1.04	0.21	0.46	2.0101	1.06e-10	2.78e-10	TP>TT
101253982	LOC101253982	2.66	2.79	17.41	17.17	4.14	4.4	2.0099	1.77e-156	1.13e-156	TP>TT
543564	AN34	308.07	176.47	746.93	913.94	250.12	160.88	2.0069	0	0	TP>TT
101261297	LOC101261297	6.73	7.33	24.71	37.63	7.21	8.2	2.0066	6.25e-189	3.5e-189	TP>TT
101253625	LOC101253625	9.34	8.62	38.66	39.03	9.14	10.15	2.00406	0	0	TP>TT
101245027	LOC101245027	2.61	7.88	22.11	14.84	5.12	4.07	2.00368	0	0	TP>TT
101268162	LOC101268162	0.31	0.3	0.91	0.63	0.18	0.2	2.00326	4.79e-09	1.32e-08	TP>TT
101246396	LOC101246396	1.07	3.57	13.01	15.42	2.82	4.24	2.00179	5.67e-168	3.44e-168	TP>TT
101266672	LOC101266672	0.77	0.15	1.39	1.58	0.56	0.18	2.00052	3.08e-15	7.1e-15	TP>TT
101243658	LOC101243658	5.12	2.42	0.55	0.66	2.79	2.47	-2.00037	1.7e-50	2.25e-50	TP<TT
101259820	LOC101259820	1.26	2	1.13	1.16	4.35	4.76	-2.00054	1.31e-24	2.48e-24	TP<TT
101259998	LOC101259998	0.51	0.33	0.06	0.14	0.3	0.48	-2.00142	2.47e-05	8e-05	TP<TT
101259192	LOC101259192	1.73	1.51	0.37	0.46	1.7	1.6	-2.00161	7.99e-18	1.74e-17	TP<TT
101267152	LOC101267152	48.16	15.46	2.91	4.81	16.23	14.62	-2.00384	1.28e-140	8.75e-141	TP<TT
101266389	LOC101266389	1.36	0.86	0.19	0.38	1.4	0.93	-2.0043	5.15e-11	1.34e-10	TP<TT
101255910	LOC101255910	5.18	4.36	1.45	1.75	7.76	5.02	-2.0043	6.07e-41	8.99e-41	TP<TT
101246316	LOC101246316	0.05	0.15	0.01	0.06	0.13	0.15	-2.0043	6.3e-05	0.000208651	TP<TT
101268357	LOC101268357	0.35	0.17	0.05	0.12	0.36	0.33	-2.0043	6.3e-05	0.000208651	TP<TT
101243715	LOC101243715	5.25	2.56	0.61	0.75	3.29	2.11	-2.00614	1.27e-13	3.05e-13	TP<TT
101268688	LOC101268688	7.97	4.07	1.24	2.17	7.44	6.18	-2.00642	2.46e-42	3.57e-42	TP<TT
101250538	LOC101250538	0.34	0.42	0.19	0.1	0.71	0.44	-2.00679	1.3e-10	3.42e-10	TP<TT
104648036	LOC104648036	2.1	0.7	0.48	0.32	1.77	1.41	-2.00679	1.3e-10	3.42e-10	TP<TT
101263889	LOC101263889	6.11	3.8	1.65	2.17	8.66	6.43	-2.00705	1.85e-172	1.1e-172	TP<TT
101260772	LOC101260772	18.84	22.45	5.82	5.31	24.13	20.28	-2.00775	1.69e-125	1.24e-125	TP<TT
101252437	LOC101252437	3.14	0.94	0.49	0.41	1.52	2.09	-2.00812	5.42e-30	9.41e-30	TP<TT
101254151	LOC101254151	0.09	0.12	0.21	0.09	0.71	0.52	-2.00812	1.39e-07	4.05e-07	TP<TT
101252153	LOC101252153	0.55	0.81	0.24	0.68	2.02	1.68	-2.00989	3.25e-10	8.65e-10	TP<TT
101250061	LOC101250061	0.57	0.41	0.14	0.14	0.63	0.49	-2.01257	0.00016365	0.000555771	TP<TT
101245724	LOC101245724	7.67	3.09	0.44	0.55	2.71	1.26	-2.01257	8.3e-10	2.24e-09	TP<TT
101254073	LOC101254073	3.32	1.7	0.17	0.68	2	1.47	-2.01456	1.26e-14	2.96e-14	TP<TT
101246627	LOC101246627	70.04	120.86	38.13	44	156.71	170.17	-2.01573	0	0	TP<TT
101244730	LOC101244730	4.88	2.47	0.75	1.04	4.05	3.15	-2.01629	5.36e-29	9.44e-29	TP<TT
101267247	LOC101267247	36.9	63.04	16.67	15.48	54.76	73.94	-2.01633	1.08e-287	4.38e-288	TP<TT
101256378	LOC101256378	6.19	3.63	0.54	0.61	1.98	2.63	-2.01669	3.17e-14	7.52e-14	TP<TT
101263378	LOC101263378	22.74	17.73	4.52	4.65	17.87	19.15	-2.01675	4.29e-247	1.95e-247	TP<TT
101255263	LOC101255263	6.99	4.56	1.34	1.33	6.15	4.55	-2.01781	8.62e-31	1.48e-30	TP<TT
101246947	LOC101246947	35.53	38.42	9.26	8.39	32.24	38.98	-2.01903	0	0	TP<TT
101244584	LOC101244584	1.4	1.38	0.44	0.26	1.4	1.42	-2.01976	5.32e-09	1.47e-08	TP<TT
101267789	LOC101267789	1.05	0.98	0.45	0.64	2.43	1.99	-2.02051	2.1e-27	3.8e-27	TP<TT
101253246	LOC101253246	1.05	0.42	0.12	0.12	0.54	0.4	-2.02195	3.76e-16	8.5e-16	TP<TT
101257240	LOC101257240	2.58	0.86	0.2	0.28	0.94	1	-2.02239	5.05e-20	1.05e-19	TP<TT
104645466	LOC104645466	5.2	1.87	0.52	0.63	2.11	2.53	-2.02406	8.16e-11	2.13e-10	TP<TT
101267281	LOC101267281	1.16	0.9	0.11	0.17	0.53	0.51	-2.02406	1.35e-08	3.78e-08	TP<TT
104645641	LOC104645641	0.34	0.22	0.11	0.03	0.14	0.43	-2.02406	0.000427698	0.00149397	TP<TT
101247925	LOC101247925	3.01	1.1	0.29	0.46	1.75	1.24	-2.02406	2.3e-06	7.08e-06	TP<TT
101253261	LOC101253261	1.9	0.48	0.09	0.49	1.64	0.69	-2.02406	8.16e-11	2.13e-10	TP<TT
101251710	LOC101251710	12.49	10.15	3.51	3.06	14.95	11.76	-2.02825	3.58e-197	1.94e-197	TP<TT
543590	AMT1-3	0.72	0.35	0.86	0.36	2.2	2.75	-2.02944	1.3e-24	2.45e-24	TP<TT
101246456	LOC101246456	15.69	3.38	0.94	8.12	23.39	13.08	-2.03003	1.38e-32	2.29e-32	TP<TT
101259223	LOC101259223	5.14	7.02	5.85	4.11	15.83	24.39	-2.03109	2.57e-88	2.4e-88	TP<TT
101247310	LOC101247310	144.7	167.24	35.49	47.69	178.2	158.13	-2.0314	0	0	TP<TT
101252785	LOC101252785	27.88	21.61	6.74	6.86	25.13	29.99	-2.03257	4.36e-134	3.07e-134	TP<TT
101256912	ubi3	571.72	689.37	153.75	188.25	724.05	660.17	-2.03389	0	0	TP<TT
101266163	LOC101266163	1.11	0.82	0.34	0.42	2	1.06	-2.03405	2.03e-23	3.93e-23	TP<TT
BGI_novel_G000395	BGI_novel_G000395	3.48	6.23	1.23	1.67	5.93	5.96	-2.03599	3.97e-127	2.9e-127	TP<TT
100736527	LOC100736527	144.43	97.73	17.06	20.4	79.21	73.45	-2.0364	0	0	TP<TT
101244042	LOC101244042	4.41	1.65	0.48	0.34	1.82	1.5	-2.03676	2.46e-45	3.44e-45	TP<TT
101258925	LOC101258925	12.16	14.86	3.87	2.86	12.39	15.09	-2.0372	1.1e-136	7.66e-137	TP<TT
101268097	LOC101268097	1.09	0.71	0.3	0.27	1.07	1.29	-2.03774	3.17e-13	7.7e-13	TP<TT
101268610	LOC101268610	3.45	2.09	1.2	0.64	4.06	3.4	-2.03884	1.25e-18	2.67e-18	TP<TT
101262466	SlFBA8	80.65	61.6	15.51	16.71	72.89	58.86	-2.03905	0	0	TP<TT
101268662	LOC101268662	0.08	0.74	0.09	0.26	0.44	0.97	-2.04073	0.000105194	0.000352893	TP<TT
101268575	LOC101268575	2.68	1.28	0.35	0.17	1.16	0.98	-2.04114	7.95e-13	1.96e-12	TP<TT
101267590	LOC101267590	0.72	0.28	0.16	0.15	0.67	0.56	-2.04114	1.51e-05	4.84e-05	TP<TT
101261952	LOC101261952	1.68	0.47	0.12	0.23	0.72	0.72	-2.04114	1.98e-16	4.43e-16	TP<TT
101268864	LOC101268864	1.12	0.35	0.09	0.12	0.53	0.31	-2.04114	2.2e-07	6.48e-07	TP<TT
109120964	LOC109120964	3.11	2.48	0.58	0.87	3.54	3.08	-2.04212	1.16e-15	2.66e-15	TP<TT
101252497	LOC101252497	48.07	66.34	16.57	17.91	74.92	66.43	-2.04294	0	0	TP<TT
101258960	LOC101258960	6.85	7.11	3.15	2.24	9.01	13.11	-2.04383	2.11e-115	1.65e-115	TP<TT
101265588	LOC101265588	15.37	35.97	12.56	12.58	37.66	65.27	-2.04431	0	0	TP<TT
101243905	LOC101243905	94.26	142.55	43.07	39.88	139.88	195.89	-2.04438	0	0	TP<TT
101254927	LOC101254927	24.76	18.9	7.93	5.13	17.6	35.94	-2.04447	6.06e-300	2.37e-300	TP<TT
101265691	LOC101265691	9.19	4.06	1.06	2.38	7.29	6.84	-2.04569	5.99e-86	5.71e-86	TP<TT
101263758	LOC101263758	5.53	3.88	0.56	0.74	3.13	2.21	-2.04632	3.2e-24	6.11e-24	TP<TT
101256342	CYP90B3	1.44	1.78	0.54	0.79	1.92	3.56	-2.04643	5.3e-31	9.05e-31	TP<TT
104648816	LOC104648816	1.67	1.64	0.13	0.27	0.65	1.01	-2.04678	8.41e-09	2.34e-08	TP<TT
101244319	LOC101244319	1.21	2.02	0.41	0.34	1.42	1.48	-2.04883	5.6e-07	1.68e-06	TP<TT
101247512	LOC101247512	3.13	0.52	0.13	0.11	0.5	0.47	-2.04883	5.6e-07	1.68e-06	TP<TT
101247538	LOC101247538	22.59	13.17	3.36	3.74	15.74	13.37	-2.04883	1.12e-101	9.52e-102	TP<TT
101247434	LOC101247434	2.01	0.82	0.27	0.26	1	1.21	-2.04943	3.21e-25	6.01e-25	TP<TT
544179	psi14A	0.16	0.66	0.5	0.47	2	2	-2.05003	4.07e-15	9.44e-15	TP<TT
101261312	LOC101261312	11.14	5.53	0.89	1.08	3.64	4.49	-2.05054	2.77e-59	3.33e-59	TP<TT
543957	BiP/grp78	221.97	204.54	39.09	23.58	154.25	104.65	-2.0517	0	0	TP<TT
101262961	LOC101262961	75.26	101.53	28.51	24.51	93.22	122.44	-2.05248	0	0	TP<TT
100736503	TIL'	140.19	206.96	87.54	138.14	497.11	426.83	-2.05296	0	0	TP<TT
101253010	LOC101253010	25.23	20.74	5.6	4.96	22.68	20.87	-2.05302	7.58e-176	4.45e-176	TP<TT
101253731	LOC101253731	0.61	0.33	0.17	0.03	0.52	0.3	-2.05321	3.9e-05	0.000127556	TP<TT
BGI_novel_G000025	BGI_novel_G000025	1.44	1.91	0.5	0.6	3.57	1.01	-2.05321	3.13e-21	6.33e-21	TP<TT
101252310	LOC101252310	20.91	17.27	4.82	4.65	17.12	21.92	-2.0539	9.22e-129	6.67e-129	TP<TT
101252626	LOC101252626	20.22	27.19	12.86	10.28	51.91	43.53	-2.05405	0	0	TP<TT
101266181	LOC101266181	3.87	2.81	0.85	0.8	3.93	2.88	-2.05428	1.25e-22	2.46e-22	TP<TT
101257919	LOC101257919	23.58	10.76	3.8	3.28	12.98	16.33	-2.05438	1.94e-246	8.85e-247	TP<TT
101262116	LOC101262116	5.07	2.02	0.22	0.72	1.87	2.01	-2.05604	8.21e-10	2.21e-09	TP<TT
101268417	LOC101268417	2.89	2.02	0.77	0.32	1.75	2.74	-2.05677	1.96e-14	4.63e-14	TP<TT
101247901	LOC101247901	10.72	7.99	2.94	2.11	11.01	9.99	-2.05727	5.03e-208	2.62e-208	TP<TT
101259547	LOC101259547	0.7	0.79	0.19	1.04	2.62	2.47	-2.05801	3.19e-11	8.23e-11	TP<TT
101248078	LOC101248078	23.07	16.56	3.43	3.43	15.58	12.88	-2.05984	6.57e-145	4.4e-145	TP<TT
101256016	LOC101256016	5.62	2.35	0.49	0.42	2.07	1.75	-2.05987	3.41e-35	5.44e-35	TP<TT
101257083	LOC101257083	0.74	0.49	0.2	0.18	0.93	0.65	-2.06148	1.95e-15	4.49e-15	TP<TT
101261708	LOC101261708	210.39	295.89	60.58	64.7	248.75	269.82	-2.06169	0	0	TP<TT
101247158	LOC101247158	1.14	0.89	0.44	0.32	1.38	1.79	-2.06297	5.06e-27	9.18e-27	TP<TT
104645713	LOC104645713	7.94	6.39	2.75	4.78	17.41	13.57	-2.06452	2.14e-35	3.4e-35	TP<TT
101265678	LOC101265678	13.54	9.17	1.94	2.66	11.44	7.76	-2.06504	1.86e-114	1.46e-114	TP<TT
101266441	LOC101266441	2.13	1.89	0.85	0.54	3.41	2.93	-2.06504	1.39e-39	2.1e-39	TP<TT
BGI_novel_G000443	BGI_novel_G000443	8.47	5.94	1.79	0.95	2.42	8.97	-2.06518	3.02e-174	1.78e-174	TP<TT
101260408	LOC101260408	10.51	6	1.9	2.54	9.53	8.98	-2.066	1.35e-83	1.31e-83	TP<TT
101262798	LOC101262798	72.42	39.92	14.94	25.45	93.94	73.69	-2.06775	1.04e-296	4.1e-297	TP<TT
101251962	LOC101251962	106.43	116.12	19.59	41.01	119.61	133.29	-2.06781	0	0	TP<TT
BGI_novel_G000135	BGI_novel_G000135	7.26	1.99	0.2	0.48	1.79	1.05	-2.06841	8.3e-14	1.99e-13	TP<TT
104647572	LOC104647572	195.37	215.87	44.16	50.98	189.2	204.6	-2.06859	0	0	TP<TT
101246036	LOC101246036	0.69	0.11	0.15	0.08	0.11	0.85	-2.06915	0.000100803	0.0003379	TP<TT
101244059	LOC101244059	3	1.63	0.35	0.48	1.91	1.56	-2.06915	3.12e-13	7.57e-13	TP<TT
101263817	LOC101263817	1.38	0.19	0.15	0.04	0.53	0.27	-2.06915	3.65e-06	1.13e-05	TP<TT
101262524	LOC101262524	1.28	0.63	0.05	0.21	0.59	0.53	-2.06915	5.24e-09	1.45e-08	TP<TT
101247282	LOC101247282	14.79	19.22	3.43	4.02	14.76	16.43	-2.06939	7.65e-218	3.84e-218	TP<TT
101263807	LOC101263807	45.27	67.26	20.67	16.13	78.49	75.11	-2.07087	0	0	TP<TT
101250773	LOC101250773	6.41	3.22	0.51	0.9	3.74	2.16	-2.07137	1.97e-25	3.68e-25	TP<TT
101261700	LOC101261700	9.31	3.55	1	0.99	4.57	3.71	-2.07167	1.23e-22	2.42e-22	TP<TT
101265357	LOC101265357	1.09	1.04	0.58	0.5	2.51	1.99	-2.07184	5.52e-32	9.25e-32	TP<TT
101244100	LOC101244100	86.61	118.82	41.87	22.89	132.69	138.35	-2.0732	0	0	TP<TT
101260770	LOC101260770	4.03	3.78	1.03	1.07	4.56	4.21	-2.07377	8.4e-36	1.33e-35	TP<TT
101245817	LOC101245817	6.2	7.13	1.35	1.73	6.43	6.52	-2.07408	2.73e-65	3.09e-65	TP<TT
101255970	LOC101255970	138.49	159.79	34.34	46.65	192.07	146.49	-2.07453	0	0	TP<TT
101252553	LOC101252553	71.76	52.06	12.67	15.1	67.59	48.22	-2.07456	2.05e-232	9.78e-233	TP<TT
101244054	LOC101244054	3.41	3.73	1.17	1.56	7.35	4.05	-2.07468	5.8e-21	1.18e-20	TP<TT
101245148	LOC101245148	1.33	1.04	0.2	0.3	1.1	1.01	-2.07469	2e-11	5.1e-11	TP<TT
101257251	LOC101257251	16.03	18.92	10.2	8.68	33.88	45.07	-2.075	4.82e-277	2.01e-277	TP<TT
101250128	LOC101250128	20.98	22.58	12.55	12.59	47.22	56.42	-2.07522	0	0	TP<TT
101265762	LOC101265762	4.59	2.85	1.53	0.91	5.02	5.44	-2.07687	1.05e-62	1.22e-62	TP<TT
101261829	LOC101261829	0.45	0.63	0.14	0.19	0.85	0.54	-2.07706	1.32e-08	3.72e-08	TP<TT
101253780	LOC101253780	129.09	147.03	40.68	44.5	183.79	173.91	-2.07808	0	0	TP<TT
101267986	LOC101267986	9.48	7.68	1.37	3.39	10.49	10	-2.07818	2.83e-71	3.04e-71	TP<TT
101249849	LOC101249849	13.21	12.9	2.78	4.86	17.56	14.46	-2.07861	1.15e-73	1.21e-73	TP<TT
101244202	LOC101244202	12.17	8.92	2.32	3.1	11.28	11.42	-2.0801	9.22e-50	1.23e-49	TP<TT
101249847	LOC101249847	86.79	72.31	12.35	22.48	99.71	47.02	-2.08045	0	0	TP<TT
109120423	LOC109120423	10.82	3.9	3.27	2.17	8.15	14.64	-2.08079	7.21e-74	7.57e-74	TP<TT
101261427	LOC101261427	1.45	0.09	0.84	0	2.11	1.33	-2.08352	1.86e-05	6e-05	TP<TT
101248845	LOC101248845	9.81	7.87	1.39	1.04	4.88	5.37	-2.08424	1.86e-78	1.87e-78	TP<TT
101252493	LOC101252493	12.31	6.52	1.28	1.46	6.42	5.16	-2.0867	5.44e-44	7.74e-44	TP<TT
101251662	LOC101251662	12.58	7.41	1.88	1.89	7.91	8.06	-2.08796	1.79e-186	1.02e-186	TP<TT
101243925	LOC101243925	6.25	2.33	0.49	0.57	2.39	2.12	-2.08832	5.09e-35	8.14e-35	TP<TT
543906	BI-1	290.83	254.47	67.74	67.52	327.09	244.92	-2.08928	0	0	TP<TT
101258936	LOC101258936	54.59	33.37	8.71	8.32	41.98	30.22	-2.08931	0	0	TP<TT
101261358	LOC101261358	1.55	1.38	0.62	0.68	3.62	1.91	-2.08945	3e-20	6.18e-20	TP<TT
101264893	LOC101264893	8.29	4.3	0.72	1.09	4.43	3.24	-2.08994	1.93e-27	3.48e-27	TP<TT
101244826	LOC101244826	40.26	44.04	10.09	12.57	55.96	39.72	-2.09044	8.74e-215	4.42e-215	TP<TT
101247124	LOC101247124	11.48	9.62	2.84	2.8	16.36	7.59	-2.09091	2.51e-118	1.93e-118	TP<TT
101256819	LOC101256819	7.27	0.46	0.03	0.1	0.28	0.27	-2.09118	0.000261655	0.000901661	TP<TT
101260508	LOC101260508	0.32	0.06	0.02	0.09	0.21	0.25	-2.09118	0.000261655	0.000901661	TP<TT
101262444	LOC101262444	3.54	0.7	0.14	0.2	1.06	0.39	-2.09118	8.85e-07	2.67e-06	TP<TT
101248264	LOC101248264	0.77	0.28	0.08	0.03	0.32	0.17	-2.09118	8.85e-07	2.67e-06	TP<TT
101244716	LOC101244716	10.69	11.43	4.64	5.52	21.76	22.81	-2.0917	6.75e-243	3.11e-243	TP<TT
101260442	LOC101260442	55.17	45.85	7.98	9.06	43.77	28.59	-2.0922	0	0	TP<TT
101264098	LOC101264098	10.04	4.21	1.9	1.24	6.9	6.44	-2.09222	3.91e-89	3.62e-89	TP<TT
101250345	LOC101250345	2.13	3.05	0.83	0.48	2.24	3.34	-2.09395	3.19e-36	5.02e-36	TP<TT
101261625	LOC101261625	5.5	5.83	0.85	1.95	6.85	5.04	-2.09434	5.23e-42	7.64e-42	TP<TT
BGI_novel_G000567	BGI_novel_G000567	5.51	3.13	0.47	0.84	3.34	2.22	-2.09454	7.48e-21	1.52e-20	TP<TT
101249420	LOC101249420	7.53	5.21	2.43	1.92	8.36	10.06	-2.09518	3.93e-65	4.46e-65	TP<TT
101255793	LOC101255793	13.93	6.25	1.59	2.06	9.78	5.59	-2.0993	4.2e-76	4.33e-76	TP<TT
101263424	LOC101263424	2.64	1.78	0.72	0.47	2.44	2.62	-2.09935	1.87e-21	3.76e-21	TP<TT
101257791	LOC101257791	2.96	2.28	0.37	0.28	1.84	0.94	-2.09975	1.22e-31	2.05e-31	TP<TT
606304	ACS2	4.98	4.64	3.38	2.42	7.24	17.47	-2.10052	6.38e-131	4.57e-131	TP<TT
101254603	LOC101254603	255.59	322.98	67.5	77.9	308.28	310.76	-2.10132	0	0	TP<TT
101262339	LOC101262339	10.81	3.87	0.43	0.6	2.3	2.09	-2.10132	3.02e-30	5.21e-30	TP<TT
101248511	LOC101248511	49	69.37	12.62	14.16	56.23	58.08	-2.10167	0	0	TP<TT
101243994	LOC101243994	7.75	2.53	1.53	1.07	3.96	7.2	-2.10232	8.04e-51	1.06e-50	TP<TT
101265297	LOC101265297	0.15	0.16	0.44	0.19	1.08	1.59	-2.10254	3.03e-13	7.37e-13	TP<TT
101262149	LOC101262149	11.79	10.33	1.97	2.09	10.72	6.66	-2.10342	1.12e-87	1.06e-87	TP<TT
101262227	LOC101262227	132.65	52.56	38.71	23.85	121.94	145.65	-2.10566	0	0	TP<TT
101249884	LOC101249884	3.94	1.56	0.08	0.17	0.68	0.4	-2.10568	2.25e-06	6.93e-06	TP<TT
101257976	LOC101257976	0.61	3.23	0.39	1.35	3.84	3.56	-2.10568	2.97e-15	6.87e-15	TP<TT
101253334	LOC101253334	1.21	0.53	0.09	0.07	0.33	0.36	-2.10568	2.25e-06	6.93e-06	TP<TT
101254465	LOC101254465	30.8	19.19	5.09	4.98	24.54	18.71	-2.10728	2e-243	9.21e-244	TP<TT
101258500	LOC101258500	5.16	3.51	0.75	0.86	3.18	3.74	-2.10825	3.19e-43	4.57e-43	TP<TT
101266306	LOC101266306	20.09	13.86	2.99	3.13	15.56	11.02	-2.11162	2.95e-246	1.35e-246	TP<TT
101266597	LOC101266597	3.37	3.2	0.99	1.28	5.61	4.16	-2.11311	2.02e-47	2.76e-47	TP<TT
104645946	LOC104645946	16.38	8.41	3.89	5.39	23.14	15.78	-2.11414	2.91e-27	5.26e-27	TP<TT
101250066	LOC101250066	8.88	6.9	2.24	1.84	7.69	9.89	-2.11428	3.61e-138	2.5e-138	TP<TT
101244763	LOC101244763	6.51	5.04	1.85	1.85	8.75	7.1	-2.1174	6.6e-169	3.98e-169	TP<TT
101262198	LOC101262198	10.04	4.17	0.94	1.06	4.49	4.17	-2.12146	1.88e-39	2.84e-39	TP<TT
101247403	LOC101247403	269.93	356.29	78.88	90.11	389.48	333.23	-2.12248	0	0	TP<TT
101254394	LOC101254394	103.11	188.85	62.65	45.24	193.84	272.07	-2.12311	0	0	TP<TT
101258279	LOC101258279	2.91	1.02	0.03	0.15	0.44	0.35	-2.1236	6.17e-05	0.000204367	TP<TT
101245416	LOC101245416	1.64	0.95	0.36	0.19	1.3	1.06	-2.1236	4.54e-18	9.81e-18	TP<TT
101244509	LOC101244509	0.35	0.24	0.22	0.15	0.83	0.77	-2.1236	4.66e-14	1.11e-13	TP<TT
BGI_novel_G000383	BGI_novel_G000383	0.07	0.3	0.23	0.23	1.99	0	-2.1236	6.17e-05	0.000204367	TP<TT
101252237	LOC101252237	27.9	17.36	5.2	3.73	21.47	17.29	-2.12495	1.55e-179	9.01e-180	TP<TT
101249772	LOC101249772	2.33	1.59	0.58	0.49	2.56	2.11	-2.12599	1.16e-35	1.83e-35	TP<TT
101245541	LOC101245541	22.09	14.42	3.63	4	17.31	15.68	-2.12732	8.35e-67	9.34e-67	TP<TT
101258288	LOC101258288	1.74	1.53	0.37	0.39	1.41	1.89	-2.12817	1.13e-19	2.35e-19	TP<TT
101263078	LOC101263078	3.85	1.26	0.35	0.59	2.48	1.59	-2.12817	1.13e-19	2.35e-19	TP<TT
101260860	LOC101260860	8.82	7.39	1.69	2.13	9.51	7.13	-2.13066	1.32e-70	1.43e-70	TP<TT
101251171	LOC101251171	39.73	27.59	18.4	17.18	64.73	89.87	-2.13092	0	0	TP<TT
101252820	LOC101252820	6.1	3.88	3.06	5.33	22.79	13.92	-2.13215	3.47e-181	2e-181	TP<TT
101264799	LOC101264799	11.05	10.17	1.84	1.97	8.03	8.63	-2.13273	3.94e-108	3.22e-108	TP<TT
543543	SlIAA16	121.58	83.99	23.5	33.48	134.95	113.64	-2.13358	0	0	TP<TT
101249135	LOC101249135	23.87	7.84	1.58	2.79	9.32	9.78	-2.13603	8.66e-87	8.2e-87	TP<TT
101260668	LOC101260668	18.25	28.14	3.8	3.88	13.78	19.73	-2.13696	3.73e-105	3.09e-105	TP<TT
101252832	LOC101252832	7.01	6.4	2.72	2.08	9.41	11.62	-2.13698	1.85e-159	1.16e-159	TP<TT
101262861	LOC101262861	1.69	0.69	0.15	0.12	0.54	0.63	-2.1381	2.92e-13	7.1e-13	TP<TT
101258923	LOC101258923	25.24	17.49	4.07	2.46	13.25	17.28	-2.13851	7.98e-73	8.46e-73	TP<TT
101244429	LOC101244429	2.65	1.2	0.76	0.36	2.54	2.34	-2.13903	7.03e-18	1.53e-17	TP<TT
101262492	LOC101262492	1.71	2.27	0.91	0.74	2.99	4.22	-2.13954	1.74e-22	3.42e-22	TP<TT
101252908	LOC101252908	5.54	4.07	0.64	1.35	4.69	4	-2.14055	4.33e-26	7.99e-26	TP<TT
101256758	LOC101256758	7.78	12.85	8.12	9.61	36.71	40.98	-2.14064	6.58e-274	2.76e-274	TP<TT
101260694	LOC101260694	4.12	2.89	1.63	0.79	6.23	4.15	-2.1413	3.01e-11	7.74e-11	TP<TT
101246255	LOC101246255	47.66	63.22	14.2	20.17	71.35	78.79	-2.14134	0	0	TP<TT
101249840	LOC101249840	1.33	0.79	0.51	0.4	2.63	1.35	-2.14212	4.33e-24	8.27e-24	TP<TT
543542	IAA7	7.91	10.67	1.46	2.42	9.8	7.14	-2.14249	2.72e-32	4.55e-32	TP<TT
101264436	LOC101264436	2.68	5.17	0.47	0.71	2.87	2.3	-2.1435	1.08e-26	1.97e-26	TP<TT
101259222	LOC101259222	3.72	2.35	2.3	1.71	9.87	7.82	-2.14368	9.04e-116	7.05e-116	TP<TT
101260712	LOC101260712	27.1	13.05	3.42	3.24	15.04	14.3	-2.14456	2.71e-173	1.61e-173	TP<TT
101260477	LOC101260477	2.58	3.44	0.82	1.69	7.06	4.04	-2.14537	7.04e-51	9.26e-51	TP<TT
101265170	LOC101265170	15.76	19.99	20.72	20.06	64.62	51.21	-2.14559	0	0	TP<TT
101258317	LOC101258317	3.34	3.41	0.71	1.37	4	5.17	-2.14632	6.73e-31	1.15e-30	TP<TT
104648824	LOC104648824	0.59	1.2	0.32	0.24	1.33	1.09	-2.14632	3.14e-09	8.62e-09	TP<TT
101251906	LOC101251906	25.93	14.66	3.16	2.24	12.61	11.24	-2.14809	3.86e-159	2.43e-159	TP<TT
101264839	AGO6	9.1	5.08	1.41	1.21	7.51	4.33	-2.14908	2.1e-111	1.68e-111	TP<TT
101264814	LOC101264814	18.82	9.58	3.23	1.93	11.89	10.93	-2.14916	1.53e-165	9.42e-166	TP<TT
101246648	LOC101246648	6.49	3.74	1.75	2.55	12.69	6.7	-2.15121	5.27e-121	4e-121	TP<TT
101260278	LOC101260278	13.89	7.13	5.11	3.1	17.84	18.26	-2.15121	3.12e-97	2.73e-97	TP<TT
101255059	LOC101255059	3.22	4.77	1.38	0.88	4.99	5.02	-2.15304	1.24e-102	1.04e-102	TP<TT
101244337	LOC101244337	13.16	6.47	1.24	1.71	7.9	5.19	-2.15477	1.28e-123	9.5e-124	TP<TT
101247244	LOC101247244	292.91	318.25	80.74	94.99	426.8	343.1	-2.15502	0	0	TP<TT
101266182	LOC101266182	9.6	9.07	1.37	1.96	9.73	5.03	-2.15606	2.63e-45	3.68e-45	TP<TT
101250197	cdc20-1	12.59	3.1	0.83	1.02	4.37	3.86	-2.15731	4.18e-51	5.47e-51	TP<TT
101268807	LOC101268807	19.8	16.76	3.6	3.55	15.88	15.13	-2.15897	5.02e-154	3.24e-154	TP<TT
101257755	LOC101257755	6.41	2.84	0.75	0.75	2.96	3.68	-2.15958	4.13e-25	7.76e-25	TP<TT
101259996	LOC101259996	1566.93	1119.25	271.48	206.2	869.55	1250.88	-2.16088	0	0	TP<TT
101259236	LOC101259236	34.4	38.24	8.87	7.65	32.21	41.28	-2.16094	0	0	TP<TT
101262021	LOC101262021	6.26	3.12	1.26	1.02	5.12	5.01	-2.16148	2.55e-39	3.86e-39	TP<TT
101259775	LOC101259775	5.55	2.25	0.51	0.56	2.91	1.91	-2.16199	4.09e-56	5.08e-56	TP<TT
101267433	LOC101267433	5.72	3.2	1.64	0.99	4.3	7.42	-2.16222	2.76e-92	2.49e-92	TP<TT
101247261	LOC101247261	0.84	0.69	0.51	0.13	1.58	1.25	-2.16424	1.66e-20	3.41e-20	TP<TT
101258647	LOC101258647	1.34	2.05	0.51	0.55	2.32	2.41	-2.16457	2.72e-16	6.12e-16	TP<TT
544276	LOC544276	26.85	31.04	6.19	7.98	35.65	27.73	-2.16488	0	0	TP<TT
101245166	LOC101245166	25.96	12.46	5.34	4.87	24.44	20.92	-2.1651	2.72e-106	2.24e-106	TP<TT
101252072	LOC101252072	29.62	28.66	13.63	13.5	62.63	58.6	-2.1662	0	0	TP<TT
BGI_novel_G000278	BGI_novel_G000278	1.11	0.57	0.14	0.29	1.17	0.72	-2.16667	1.12e-13	2.68e-13	TP<TT
101245005	LOC101245005	58.5	39.88	14.85	12.68	66	56.29	-2.16707	1.18e-262	5.12e-263	TP<TT
778219	LOC778219	0.18	0.07	1.15	0.42	0.61	6.36	-2.16794	3.93e-49	5.27e-49	TP<TT
101250457	LOC101250457	3.25	1.38	0.4	0.4	1.69	1.89	-2.1694	6.24e-35	9.99e-35	TP<TT
101259257	LOC101259257	5.57	2.9	0.61	0.79	3.63	2.68	-2.1694	6.24e-35	9.99e-35	TP<TT
BGI_novel_G000393	BGI_novel_G000393	1.67	2.55	0.99	1.06	2.44	6.75	-2.17003	6.16e-129	4.45e-129	TP<TT
101262788	LOC101262788	5.38	1.58	0.38	0.32	1.54	1.48	-2.17049	1.02e-21	2.05e-21	TP<TT
101250799	LOC101250799	0.8	0.58	0.15	0.25	1.27	0.55	-2.17087	2.14e-12	5.33e-12	TP<TT
101254109	LOC101254109	2.17	1.79	2.94	1.78	7.67	13.48	-2.17409	2.44e-113	1.93e-113	TP<TT
101257476	LOC101257476	14.7	8.86	1.52	2.79	10.03	9.24	-2.17473	3.8e-43	5.47e-43	TP<TT
101257851	LOC101257851	4.69	2.32	1.05	0.75	4.59	3.87	-2.17508	6.04e-113	4.79e-113	TP<TT
101245331	LOC101245331	0.69	0.34	0.1	0.05	0.34	0.34	-2.17607	4.74e-10	1.27e-09	TP<TT
101246182	LOC101246182	1.66	0.47	0.19	0.1	0.74	0.55	-2.17607	3.76e-05	0.000123003	TP<TT
101248854	LOC101248854	5.54	0.75	0.11	0.09	0.26	0.65	-2.17607	8.49e-07	2.56e-06	TP<TT
543929	LOC543929	268.7	350.2	40.8	42.76	187.42	182.37	-2.17825	0	0	TP<TT
101268101	LOC101268101	3.82	2.34	0.53	0.37	2.31	1.76	-2.17838	9.31e-50	1.24e-49	TP<TT
101255443	LOC101255443	0.39	0.38	0.12	0.12	0.45	0.65	-2.17926	2.3e-07	6.78e-07	TP<TT
101253847	LOC101253847	4.82	3.22	0.72	1.26	5.12	3.83	-2.18074	1.49e-37	2.3e-37	TP<TT
543973	rbcS1	2095.77	5104.81	1031.07	1068.26	4135.26	5279.17	-2.18083	0	0	TP<TT
101256738	LOC101256738	3.05	0.86	0.59	0.54	4.02	1.07	-2.18201	1.31e-16	2.92e-16	TP<TT
101252742	LOC101252742	4.32	1.95	0.4	0.5	2.06	2.02	-2.18292	2.43e-26	4.47e-26	TP<TT
101250906	LOC101250906	12.39	6.75	0.88	1.51	6.86	5.86	-2.18484	2.27e-46	3.13e-46	TP<TT
101255470	LOC101255470	9.72	5.7	2.65	2.8	18.05	15.95	-2.19035	7.52e-131	5.38e-131	TP<TT
101249671	LOC101249671	12.07	7.21	2.82	1.88	8.81	12.52	-2.1914	2.87e-140	1.97e-140	TP<TT
101256613	LOC101256613	7.58	4.68	1.37	0.94	5.13	5.07	-2.19166	3.4e-52	4.4e-52	TP<TT
101258486	LOC101258486	46.58	117.1	32.44	22.87	124.94	125.15	-2.19446	0	0	TP<TT
101245625	LOC101245625	1.42	1.28	0.64	0.47	2.49	2.53	-2.19468	3.91e-20	8.08e-20	TP<TT
101265665	LOC101265665	4.86	1.78	0.39	0.3	2.02	1.12	-2.19653	1.58e-18	3.37e-18	TP<TT
101247212	ASR3	0.06	0.36	1.53	0.79	0.94	9.5	-2.1976	6.01e-23	1.17e-22	TP<TT
101254719	LOC101254719	4.25	3.4	0.79	1.53	5.75	4.85	-2.19774	7.86e-67	8.8e-67	TP<TT
101265239	LOC101265239	2.38	2.13	0.36	0.55	2.27	1.93	-2.1993	2.16e-38	3.3e-38	TP<TT
101260427	LOC101260427	395.62	535.57	112.5	82.51	441.33	447.95	-2.19983	0	0	TP<TT
104646477	LOC104646477	96.46	55.42	15.5	12.22	72.12	55.15	-2.20077	0	0	TP<TT
101247800	LOC101247800	0.71	0.35	0.09	0.03	0.14	0.4	-2.2016	0.000412941	0.00144126	TP<TT
101256482	LOC101256482	0.05	0.11	0.04	0.04	0.26	0.09	-2.2016	0.000412941	0.00144126	TP<TT
101258067	LOC101258067	3.31	2.07	0.62	0.39	2.6	2.02	-2.20378	5.11e-39	7.76e-39	TP<TT
101266098	LOC101266098	2.92	2.62	0.48	1.1	3.49	3.78	-2.2039	1.33e-38	2.03e-38	TP<TT
101246615	LOC101246615	5.15	4.05	1.69	1.39	8.94	5.16	-2.20484	7.4e-67	8.28e-67	TP<TT
544065	APS1	32.82	16.8	8.73	3.79	28.15	29.08	-2.20532	2.3e-200	1.23e-200	TP<TT
101257363	LOC101257363	44.3	13.89	5.18	5.19	28.25	19.49	-2.2068	0	0	TP<TT
101253852	LOC101253852	6.6	3.35	3.92	5.52	29.61	13.79	-2.20682	3.01e-171	1.8e-171	TP<TT
101265425	LOC101265425	56.34	75.74	11.38	20.76	86.79	60.43	-2.20736	0	0	TP<TT
101252151	LOC101252151	35.39	56.24	12.18	9.23	47.49	62.86	-2.20815	0	0	TP<TT
101265329	LOC101265329	6.02	5.44	0.69	0.79	4.01	3.44	-2.20957	1.98e-44	2.81e-44	TP<TT
109119991	LOC109119991	4.05	3.2	0.24	0.84	2.87	2.05	-2.21002	5.18e-07	1.55e-06	TP<TT
101265306	LOC101265306	10.71	7.87	2.71	1.97	10.63	10.89	-2.21002	2.37e-107	1.95e-107	TP<TT
101258304	LOC101258304	21.52	35.05	3.39	5.72	24.83	17.23	-2.21147	7.41e-246	3.39e-246	TP<TT
543767	t19-8	139.33	129.21	33.87	35.08	156.14	130.52	-2.21218	0	0	TP<TT
101267033	LOC101267033	14.55	30.22	12.25	14.06	53.33	67.81	-2.21226	0	0	TP<TT
101247820	LOC101247820	2.4	0.8	0.14	0.11	0.57	0.58	-2.21241	7.27e-10	1.96e-09	TP<TT
101247848	LOC101247848	9.9	2.91	0.67	0.46	2.49	2.73	-2.21262	1.13e-59	1.36e-59	TP<TT
101261450	LOC101261450	0.57	0.32	0.23	1.67	6.71	2.09	-2.2127	4.9e-44	6.97e-44	TP<TT
101262346	LOC101262346	18.65	11.72	3.14	3.1	11.89	16.91	-2.21553	4.51e-145	3.02e-145	TP<TT
101257786	LOC101257786	1.09	0.28	0.06	0.1	0.28	0.46	-2.21671	9.64e-05	0.000322912	TP<TT
101254372	LOC101254372	2.5	0.94	0.17	0.26	1.18	0.8	-2.21671	2.62e-13	6.37e-13	TP<TT
101268547	LOC101268547	7.18	8.99	3.34	4.51	19.36	16.99	-2.2169	2.22e-182	1.28e-182	TP<TT
101264605	LOC101264605	141.14	97.74	33.04	57.29	216.42	201.54	-2.21862	0	0	TP<TT
543817	LOC543817	245.62	163.08	128.75	112.28	539.44	571.42	-2.21938	0	0	TP<TT
100750254	XIP1-1-beta	0.67	0.64	0.3	0.32	1.35	1.53	-2.21957	6.47e-14	1.55e-13	TP<TT
101258506	LOC101258506	21.85	13.53	3.2	6.15	25.76	17.68	-2.21963	8.35e-257	3.68e-257	TP<TT
101244513	LOC101244513	0	0.06	0.33	0.65	1.25	3.22	-2.21971	1.66e-10	4.36e-10	TP<TT
101265599	LOC101265599	57.85	61.02	18.56	16.83	76.41	87.82	-2.22066	0	0	TP<TT
543684	LOC543684	75.93	51.01	17.53	18.34	75.41	90.99	-2.22097	0	0	TP<TT
101268070	LOC101268070	8.7	1.63	0.37	0.43	1.82	1.88	-2.22145	4.63e-45	6.5e-45	TP<TT
101253380	LOC101253380	196.38	298.3	69.48	69.11	293.99	346.57	-2.22151	0	0	TP<TT
101245719	LOC101245719	0.3	0.2	0.05	0.06	0.32	0.18	-2.22216	3.05e-08	8.69e-08	TP<TT
101252649	LOC101252649	1.46	1.11	0.47	0.6	1.09	3.89	-2.22286	3.47e-24	6.62e-24	TP<TT
543694	LOC543694	3.61	3.07	0.7	0.68	5.01	2.82	-2.22506	2.39e-71	2.57e-71	TP<TT
101264120	LOC101264120	2.66	1.72	0.68	0.46	3.52	1.79	-2.22563	8.19e-29	1.45e-28	TP<TT
101261728	LOC101261728	18.08	13.27	2.2	3.26	13.37	11.99	-2.2263	3.7e-73	3.91e-73	TP<TT
101257521	LOC101257521	0.12	0.12	0.04	0.07	0.14	0.36	-2.22669	2.28e-05	7.37e-05	TP<TT
101266427	LOC101266427	0.64	0.92	0.09	0.42	1.14	1.21	-2.22669	2.28e-05	7.37e-05	TP<TT
101267111	LOC101267111	117.89	40.68	6.85	15.68	67.1	37.93	-2.22828	1.06e-305	4.09e-305	TP<TT
101259065	LOC101259065	5.4	2.58	1.34	1.89	8.85	6.18	-2.22868	7.03e-45	9.89e-45	TP<TT
544296	P69B	21.66	17	22.57	17.97	69.18	119.94	-2.22917	0	0	TP<TT
101267004	LOC101267004	1.63	0.92	0.25	0.15	0.83	1.02	-2.22931	6.52e-13	1.6e-12	TP<TT
101264068	LOC101264068	27.36	20.38	4.61	7.24	35.73	19.72	-2.23015	2.77e-289	1.12e-289	TP<TT
101256148	LOC101256148	9.81	5.04	0.82	0.7	3.59	3.44	-2.23052	5.97e-17	1.32e-16	TP<TT
101248303	LOC101248303	5.08	2.88	0.75	0.67	3.51	3.18	-2.23185	3.1e-90	2.84e-90	TP<TT
101261444	LOC101261444	3.95	2.44	1.7	2.07	5.69	11.92	-2.23247	5.39e-76	5.56e-76	TP<TT
BGI_novel_G000072	BGI_novel_G000072	4.65	5.91	1.27	1.09	5.52	5.53	-2.23337	1.57e-91	1.43e-91	TP<TT
101258172	LOC101258172	24.05	23.68	4.61	4.94	20.17	24.3	-2.23421	9.78e-116	7.63e-116	TP<TT
101245247	LOC101245247	20.38	11.04	2.75	2.46	11.38	12.89	-2.23504	3.74e-60	4.46e-60	TP<TT
101244600	LOC101244600	0.81	1.57	0.73	0.5	2.54	3.21	-2.23608	2.12e-23	4.11e-23	TP<TT
BGI_novel_G000157	BGI_novel_G000157	1.26	1.51	0.28	0.39	1.29	1.82	-2.23612	6.17e-09	1.71e-08	TP<TT
101265881	LOC101265881	1.61	1.05	0.77	0.73	0.74	6.28	-2.23661	5e-28	8.95e-28	TP<TT
101246665	LOC101246665	337.48	539.27	177.67	122.12	688.76	720.31	-2.23681	0	0	TP<TT
101260839	LOC101260839	1.59	0.97	0.23	0.41	1.33	1.66	-2.23788	5.58e-20	1.16e-19	TP<TT
101258465	LOC101258465	17.24	20.48	3.74	2.47	10.74	18.48	-2.23886	3e-291	1.21e-291	TP<TT
101265519	LOC101265519	12.01	9.16	1.61	1.36	7.41	6.57	-2.24035	9.92e-103	8.36e-103	TP<TT
101265531	LOC101265531	1.82	1.06	0.39	0.3	1.91	1.35	-2.24211	3.66e-35	5.83e-35	TP<TT
101250563	LOC101250563	13.43	3.51	0.82	0.84	3.72	4.12	-2.24318	3.88e-49	5.19e-49	TP<TT
104646093	LOC104646093	3.34	1.61	0	1.12	3.68	1.55	-2.24365	1.1e-07	3.19e-07	TP<TT
543599	XOPG1	19.73	12.79	3.04	2.94	15.96	12.22	-2.24413	4.06e-142	2.76e-142	TP<TT
101262875	LOC101262875	39.54	44.48	8.03	10.07	39.67	44.82	-2.24451	0	0	TP<TT
101252791	LOC101252791	41.13	29.88	6.28	7.2	39.25	26.79	-2.24495	0	0	TP<TT
101253954	LOC101253954	0.91	0.68	0.14	0.34	1.27	1.01	-2.24786	2.43e-14	5.73e-14	TP<TT
101244214	LOC101244214	4.15	2.72	0.5	0.9	3.65	2.96	-2.24981	1.21e-23	2.34e-23	TP<TT
101245554	LOC101245554	59.71	111.86	11.38	24.21	104.03	64.16	-2.25012	0	0	TP<TT
101245673	LOC101245673	22.77	13.41	4.33	3.61	20.57	16.86	-2.25076	3.53e-98	3.07e-98	TP<TT
101256135	LOC101256135	1.78	1.34	0.45	0.45	2.4	1.86	-2.25264	1.98e-24	3.76e-24	TP<TT
104646389	LOC104646389	13.05	9.89	7.24	6.62	31.08	34.4	-2.25304	1.65e-206	8.66e-207	TP<TT
101266954	LOC101266954	2.28	0.96	0.14	0.22	0.86	0.85	-2.25324	1.11e-09	3e-09	TP<TT
101264240	LOC101264240	233.29	264.58	50.92	61.18	292.05	237.32	-2.25583	0	0	TP<TT
101248172	LOC101248172	18.81	18.75	7.3	8.07	33.92	39.2	-2.25606	0	0	TP<TT
101246000	LOC101246000	43.19	66.62	14.65	14.48	67.77	69.83	-2.25651	3.23e-298	1.27e-298	TP<TT
101257181	LOC101257181	13.15	6.6	1.75	1.69	8.78	7.57	-2.25651	9.28e-128	6.76e-128	TP<TT
101245086	LOC101245086	5.93	3.6	0.89	0.89	4.68	3.82	-2.25662	2.18e-92	1.97e-92	TP<TT
101256601	LOC101256601	33.25	15.14	1.99	2.46	10.27	10.82	-2.25801	1.21e-60	1.44e-60	TP<TT
101256384	LOC101256384	1421.46	1180.48	311.08	300.61	1580.51	1322.89	-2.25809	0	0	TP<TT
101262479	LOC101262479	1.94	1.42	1	0.48	2.84	4.33	-2.25886	6.77e-33	1.12e-32	TP<TT
101260814	LOC101260814	0	0.08	0.24	0.24	0.1	2.18	-2.25948	9.88e-13	2.44e-12	TP<TT
101246601	LOC101246601	1.39	1.03	0.62	0.49	3.44	1.82	-2.25948	9.88e-13	2.44e-12	TP<TT
101267854	LOC101267854	1.49	1.02	0.17	0.11	0.67	0.65	-2.25948	9.88e-13	2.44e-12	TP<TT
101256629	CAB-10A	93.21	88.44	41.97	40.81	186.62	206.31	-2.26013	0	0	TP<TT
104646050	LOC104646050	1.58	1.02	0.2	0.4	1.87	1.03	-2.2618	1.48e-14	3.49e-14	TP<TT
101256057	LOC101256057	2.64	1.44	0.17	0.56	2.24	1.24	-2.26325	8.92e-29	1.58e-28	TP<TT
101250425	LOC101250425	7.1	4.83	0.3	0.51	1.48	2.38	-2.26463	1.02e-19	2.14e-19	TP<TT
101266032	LOC101266032	4.48	2.55	0.53	0.46	2.7	2.05	-2.26656	3.17e-21	6.41e-21	TP<TT
101250561	LOC101250561	8.37	3.85	1.01	0.69	4.72	3.44	-2.26683	1.44e-41	2.12e-41	TP<TT
109119804	LOC109119804	0.19	0.26	0.03	0.06	0.24	0.16	-2.26754	0.000801547	0.00285583	TP<TT
101260390	LOC101260390	6.81	9.51	1.99	1.87	8.41	10.15	-2.26851	8.25e-222	4.09e-222	TP<TT
101259757	LOC101259757	44.87	62.15	18.86	20.58	80.56	107.37	-2.26904	0	0	TP<TT
543932	LOC543932	11.49	5.82	1.45	2.47	12.82	5.85	-2.2697	1.65e-31	2.79e-31	TP<TT
543737	ht1	46	38.56	4.98	7.85	36.53	30.36	-2.27001	0	0	TP<TT
101243993	LOC101243993	2.05	1.04	0.28	0.38	1.57	1.65	-2.2707	1.5e-37	2.31e-37	TP<TT
101247646	LOC101247646	1.11	0.73	0.2	0.14	0.78	0.87	-2.2756	2.45e-12	6.11e-12	TP<TT
101243868	LOC101243868	2.68	3.47	0.8	0.79	4.57	3.02	-2.2756	3.15e-20	6.5e-20	TP<TT
101261057	LOC101261057	0.71	0.04	0	0.21	0.69	0.32	-2.2756	5.8e-05	0.000191782	TP<TT
101266631	LOC101266631	2	0.29	0.03	0.03	0.14	0.12	-2.2756	0.000247196	0.000850366	TP<TT
101261738	LOC101261738	1.48	1.32	0.07	0.05	0.17	0.42	-2.2756	5.8e-05	0.000191782	TP<TT
101259519	LOC101259519	0.04	0.16	0.07	0.1	0.47	0.27	-2.2756	3.29e-06	1.02e-05	TP<TT
101261641	LOC101261641	0.65	0.91	0.47	0.08	1.7	0.88	-2.2756	3.29e-06	1.02e-05	TP<TT
101256574	LOC101256574	2.12	1.2	0.18	0.07	0.73	0.48	-2.2756	3.29e-06	1.02e-05	TP<TT
101255291	LOC101255291	1.71	1.37	0.14	0.27	1.18	0.81	-2.2756	6.03e-13	1.48e-12	TP<TT
101261129	LOC101261129	1.33	0.68	0.1	0.03	0.38	0.27	-2.2756	1.91e-07	5.62e-07	TP<TT
101244764	LOC101244764	0.11	0.06	0.03	0.03	0.11	0.13	-2.2756	0.000247196	0.000850366	TP<TT
101261743	LOC101261743	1.58	1.94	0.06	0.09	0.15	0.58	-2.2756	3.29e-06	1.02e-05	TP<TT
101266191	LOC101266191	0.49	0.32	0.06	0.11	0.52	0.31	-2.2756	7.92e-07	2.39e-06	TP<TT
101256506	FZY2	0.49	0.26	0.05	0.05	0.23	0.27	-2.2756	0.000247196	0.000850366	TP<TT
101249777	LOC101249777	643.8	1353.82	320.18	319.76	1434.69	1652.35	-2.27748	0	0	TP<TT
101261386	LOC101261386	134.95	56.08	8.04	8.07	42.47	34.61	-2.2782	1.32e-136	9.25e-137	TP<TT
101257899	LOC101257899	12.15	5.66	1.05	1.98	7.95	6.69	-2.27822	8.93e-69	9.82e-69	TP<TT
101267861	LOC101267861	228.79	62.03	9.13	14.63	64.46	49.78	-2.28117	3.31e-222	1.64e-222	TP<TT
101259549	LOC101259549	42.45	33.16	6.73	5.42	27.53	31.15	-2.2816	1.05e-235	4.98e-236	TP<TT
101258159	LOC101258159	14.18	14.21	10.9	10.98	43.27	62.05	-2.2829	1.55e-266	6.65e-267	TP<TT
101251618	LOC101251618	42.44	24.93	8.27	7.34	41.11	34.52	-2.28362	0	0	TP<TT
101249415	LOC101249415	18.61	11.81	0.88	1.53	6.79	4.93	-2.28406	2.26e-64	2.58e-64	TP<TT
101264597	LOC101264597	1.8	0.35	0.14	0.25	0.83	1.05	-2.28406	7.3e-23	1.43e-22	TP<TT
778359	CCR2	14.59	5.46	1.78	2.09	11.01	7.72	-2.28478	1.52e-59	1.83e-59	TP<TT
101055561	SlArf/Xyl4	12.2	7.77	1.99	2.75	11.76	11.32	-2.28555	1.7e-196	9.26e-197	TP<TT
543544	IAA10	9.72	5.73	0.42	1.52	6.07	3.3	-2.28587	3.13e-19	6.6e-19	TP<TT
101254722	LOC101254722	23.57	20.42	11.89	9.58	51.08	61.87	-2.28755	0	0	TP<TT
101055526	LOC101055526	17.87	13.32	3.91	2.35	16.82	13.34	-2.2877	2.32e-60	2.76e-60	TP<TT
101263386	LOC101263386	2.8	0.69	0.21	0.21	1.19	0.88	-2.28996	1.04e-26	1.9e-26	TP<TT
101247755	LOC101247755	7.97	3.74	1.09	0.94	4.64	5.21	-2.29228	3.85e-55	4.83e-55	TP<TT
101244176	LOC101244176	21.78	17.59	11.52	10.39	41.85	65.1	-2.29257	0	0	TP<TT
101259259	LOC101259259	4.31	9.38	2.24	1.77	9.84	10.01	-2.29264	2.07e-64	2.36e-64	TP<TT
101261422	LOC101261422	4.98	2.76	1.35	0.88	5.12	5.75	-2.29339	9.67e-82	9.48e-82	TP<TT
101253552	LOC101253552	11.03	4.84	0.9	1.41	7.92	3.3	-2.29514	2.42e-29	4.23e-29	TP<TT
101249865	LOC101249865	22.28	35.7	7.27	10.59	36.21	47.92	-2.2952	3.34e-219	1.67e-219	TP<TT
101252581	LOC101252581	0.78	1.51	0.88	1.13	3.33	5.56	-2.29523	5.8e-107	4.76e-107	TP<TT
101268246	LOC101268246	9.27	7.48	0.9	1.12	6.34	3.51	-2.2955	1.09e-46	1.51e-46	TP<TT
101265600	LOC101265600	0.1	0.22	0.12	0.14	0.58	0.73	-2.29763	4.1e-10	1.09e-09	TP<TT
101253388	LOC101253388	19.4	10.17	3.99	3.03	19.55	14.69	-2.29929	2.95e-92	2.67e-92	TP<TT
100736476	LOC100736476	1.44	0.96	0.11	0.34	1.15	1.19	-2.30048	2.05e-16	4.61e-16	TP<TT
BGI_novel_G000374	BGI_novel_G000374	2.32	1.98	0.77	1.93	7.35	5.98	-2.30263	4.36e-155	2.8e-155	TP<TT
101255747	LOC101255747	3	1.29	0.46	0.91	3.73	3	-2.30282	3.36e-15	7.76e-15	TP<TT
101265438	LOC101265438	6.61	2.74	0.56	1.07	4.81	3.2	-2.30348	9.61e-28	1.73e-27	TP<TT
101259868	LOC101259868	196.31	117.62	43.63	38.49	222.7	178.46	-2.30394	0	0	TP<TT
101258147	LOC101258147	0.2	0.06	0.06	0.06	0.38	0.24	-2.30417	2.81e-08	8e-08	TP<TT
101250261	LOC101250261	4.84	1.34	0.2	0.3	1.34	1.05	-2.30417	7.14e-21	1.46e-20	TP<TT
101254057	LOC101254057	5.26	3.92	2.01	2.37	9.28	12.07	-2.305	1.06e-44	1.49e-44	TP<TT
101266084	LOC101266084	7.25	8.83	5.53	5.52	23.71	30.38	-2.30527	9.46e-147	6.28e-147	TP<TT
101258997	LOC101258997	7.48	3	0.94	0.68	4.15	3.81	-2.30656	3.46e-54	4.37e-54	TP<TT
101251879	LOC101251879	4.37	2.62	0.64	0.95	5.14	2.94	-2.3077	2.23e-52	2.89e-52	TP<TT
101250437	LOC101250437	23.4	13.68	3.9	5.2	26.17	18.66	-2.31296	8.96e-118	6.91e-118	TP<TT
101248888	LOC101248888	9.71	7.08	1.23	1.2	6.75	5.27	-2.31315	3.47e-141	2.37e-141	TP<TT
101248705	LOC101248705	13.65	4.93	0.3	0.89	3.83	1.91	-2.31357	4.37e-40	6.55e-40	TP<TT
101251520	LOC101251520	10.06	25.91	4.54	3.91	17.46	24.31	-2.31375	3.57e-205	1.88e-205	TP<TT
101266647	LOC101266647	19.19	12.45	1.18	1.1	6.74	4.45	-2.31408	1.54e-25	2.87e-25	TP<TT
101254338	LOC101254338	19.19	13.69	3.48	3.59	18.7	16.17	-2.31571	1.32e-96	1.16e-96	TP<TT
101247696	LOC101247696	2.28	0.92	0.2	0.22	1.36	0.73	-2.31625	2.04e-15	4.69e-15	TP<TT
101245029	LOC101245029	0.18	0.05	0.1	0.08	0.02	0.82	-2.31625	1.98e-06	6.08e-06	TP<TT
101251496	LOC101251496	0.3	0.26	0.03	0.16	0.55	0.39	-2.31625	1.98e-06	6.08e-06	TP<TT
101246732	LOC101246732	1.95	0.85	0.33	0.07	1.01	0.97	-2.31625	7.08e-20	1.47e-19	TP<TT
101249214	LOC101249214	4.3	10.59	1.4	1.28	5.89	7.35	-2.31773	1.85e-36	2.89e-36	TP<TT
543744	CycA1	12.05	3.05	0.74	0.69	3.78	3.32	-2.31787	3.48e-49	4.66e-49	TP<TT
101263600	LOC101263600	3.53	4.38	3.01	1.74	9.32	14.24	-2.31832	6.92e-125	5.12e-125	TP<TT
101268663	LOC101268663	0.21	0.05	0.39	0.22	0.62	2.38	-2.31867	4.06e-23	7.88e-23	TP<TT
101264022	LOC101264022	246.48	285.25	68.99	71.29	334.21	359.97	-2.31892	0	0	TP<TT
101244948	LOC101244948	0.73	0.26	0.11	0.09	0.61	0.41	-2.31932	2.48e-10	6.58e-10	TP<TT
101256610	LOC101256610	9.06	7.87	1.49	1.68	6.39	9.27	-2.31988	3.27e-51	4.28e-51	TP<TT
101247814	LOC101247814	0.07	0.52	6.36	4.25	3.46	48.48	-2.31994	5.42e-92	4.92e-92	TP<TT
101263884	LOC101263884	2.42	1.76	0.36	0.53	2.16	2.27	-2.32601	5.04e-31	8.59e-31	TP<TT
101251435	LOC101251435	50.2	54.45	6.69	13.29	59.45	40.06	-2.32625	6.35e-261	2.77e-261	TP<TT
109119807	LOC109119807	3.87	3	0.82	1.18	5.65	4.34	-2.32672	2.45e-41	3.62e-41	TP<TT
101261546	LOC101261546	0.04	0.36	0.45	0.21	2.3	0.86	-2.32713	3.06e-16	6.9e-16	TP<TT
101268742	LOC101268742	13.94	6.12	1.4	1.56	7.18	7.61	-2.32941	1.32e-66	1.48e-66	TP<TT
101252813	LOC101252813	85.48	122.66	44.07	43.66	212.07	223.66	-2.32972	0	0	TP<TT
544110	AMT1-2	2.07	1.82	1.07	1.01	5.23	5.18	-2.33098	1.47e-61	1.72e-61	TP<TT
101258426	LOC101258426	19.38	40.2	8.09	7.63	33.61	44.97	-2.33278	2.46e-305	9.49e-305	TP<TT
101258643	LOC101258643	3.2	3.11	1.12	0.74	3.24	6.1	-2.33773	1.08e-34	1.74e-34	TP<TT
101267243	LOC101267243	21.1	17.65	2.28	4.31	21.82	11.39	-2.33991	1.75e-142	1.19e-142	TP<TT
101250374	LOC101250374	4.54	1.57	0.14	0.33	1.2	1.11	-2.34195	3.33e-13	8.1e-13	TP<TT
101251908	LOC101251908	19.59	9.64	3.58	4.22	21.38	17.78	-2.34195	3.91e-91	3.57e-91	TP<TT
101255258	LOC101255258	85.45	49.52	10.07	7.04	38.91	47.4	-2.34205	0	0	TP<TT
101247163	LOC101247163	51.44	61.85	12.9	11.94	59.88	62.14	-2.34293	0	0	TP<TT
101260252	LOC101260252	20.94	10.36	3.21	3.22	20.36	12.01	-2.34326	3.96e-100	3.4e-100	TP<TT
101247600	LOC101247600	0.55	0.74	0.47	0.44	1.56	3.06	-2.34391	9.07e-24	1.74e-23	TP<TT
101258297	LOC101258297	7.29	2.97	0.55	0.78	3.05	3.67	-2.34432	4.86e-29	8.55e-29	TP<TT
101257508	LOC101257508	5.75	0.96	0.11	0.07	0.43	0.47	-2.34599	2.87e-07	8.51e-07	TP<TT
101268671	LOC101268671	0.12	0.65	0.05	0.14	0.63	0.18	-2.34599	0.000147362	0.000499083	TP<TT
101268488	LOC101268488	0.42	0.32	0.02	0.07	0.25	0.22	-2.34599	0.000147362	0.000499083	TP<TT
101257459	LOC101257459	0.35	0.26	0.02	0.07	0.21	0.23	-2.34599	0.000147362	0.000499083	TP<TT
101265128	LOC101265128	0.94	0.54	0.19	0.09	0.65	0.61	-2.34599	1.35e-12	3.34e-12	TP<TT
101257231	LOC101257231	0.85	0.52	0.16	0.05	0.46	0.61	-2.34599	0.000147362	0.000499083	TP<TT
101245024	LOC101245024	0.3	0.12	0.07	0.02	0.42	0.07	-2.34599	0.000147362	0.000499083	TP<TT
101261383	LOC101261383	161.33	158.87	50.36	64.76	336.71	247.18	-2.34845	0	0	TP<TT
101260925	LOC101260925	17.24	17.57	5	4.1	23.38	22.8	-2.34901	1.54e-257	6.77e-258	TP<TT
101268337	Rbcs-3B	5051.55	9853.01	1979.34	1868.6	8113.52	11979.8	-2.34913	0	0	TP<TT
104645202	LOC104645202	0.91	0.5	0.31	0.25	1.71	1.12	-2.35222	2.5e-09	6.85e-09	TP<TT
101246939	LOC101246939	0.43	0.73	0.1	0.17	0.65	0.67	-2.35222	2.5e-09	6.85e-09	TP<TT
101255720	LOC101255720	22.63	28.73	3.73	6.78	33.48	20.06	-2.35322	5.95e-235	2.82e-235	TP<TT
101260052	LOC101260052	14.69	12	3.33	4.01	20.93	16.43	-2.35406	1.75e-244	8.05e-245	TP<TT
104649465	LOC104649465	36.52	11.8	1.61	2.28	10.87	8.79	-2.35577	2.12e-39	3.2e-39	TP<TT
101256653	LOC101256653	3.01	0.61	0.06	0.14	0.52	0.49	-2.35577	1.19e-06	3.62e-06	TP<TT
104646606	LOC104646606	2.68	1.33	0.24	0.36	1.75	1.32	-2.35577	9.59e-21	1.96e-20	TP<TT
101254642	LOC101254642	16.4	22.44	6.53	4.22	21.32	33.41	-2.3559	0	0	TP<TT
BGI_novel_G000120	BGI_novel_G000120	1.03	0.45	0.12	0.13	0.88	0.43	-2.35657	3.75e-11	9.69e-11	TP<TT
101263455	LOC101263455	0.73	1.03	0.44	0.39	2.42	1.82	-2.35664	4.16e-32	6.97e-32	TP<TT
101260128	LOC101260128	38.05	15.53	2.11	2.16	10.92	10.81	-2.35703	9.16e-85	8.8e-85	TP<TT
101248148	LOC101248148	82.75	70.64	19.39	20.53	104.02	97.79	-2.35944	0	0	TP<TT
101249997	LOC101249997	0.42	1.48	0.61	0.9	4.69	2.93	-2.35967	1.84e-15	4.22e-15	TP<TT
101260481	LOC101260481	9.31	9.76	7.03	8.18	47.55	30.39	-2.36084	0	0	TP<TT
101266207	LOC101266207	27.5	33.94	2.69	2.49	15.61	10.84	-2.36204	5.16e-102	4.37e-102	TP<TT
101253985	LOC101253985	5.61	2.21	0.29	0.32	1.98	1.19	-2.36226	2.69e-30	4.65e-30	TP<TT
544298	LOC544298	126.21	93.23	32.37	41.39	194.59	179.37	-2.36345	0	0	TP<TT
101246297	LOC101246297	15.04	9.66	3.49	3.9	25.95	11.91	-2.36409	1.32e-146	8.78e-147	TP<TT
101250974	LOC101250974	0.32	0.37	0.48	0.52	0.3	5.63	-2.36627	4.67e-27	8.48e-27	TP<TT
101244897	LOC101244897	10.61	8.9	3.1	3.69	17.15	17.67	-2.3666	1.17e-168	7.05e-169	TP<TT
109120119	LOC109120119	0.85	0.81	0.15	0.07	0.58	0.57	-2.36871	0.000634598	0.0022427	TP<TT
101255894	LOC101255894	0.69	0.27	0	0.09	0.24	0.23	-2.36871	0.000634598	0.0022427	TP<TT
104647782	LOC104647782	0.42	0.19	0.03	0.06	0.19	0.24	-2.36871	0.000634598	0.0022427	TP<TT
101259369	LOC101259369	0.26	0.23	0	0.12	0.22	0.37	-2.36871	0.000634598	0.0022427	TP<TT
101247391	LOC101247391	1.57	0.96	0.17	0.09	0.7	0.63	-2.36871	3.3e-12	8.28e-12	TP<TT
101251775	AROGP3	20.79	3.89	1.74	1.91	9.91	8.9	-2.36918	3.73e-137	2.6e-137	TP<TT
101247482	LOC101247482	53.8	57.3	9.44	9.33	41.66	54.81	-2.36928	0	0	TP<TT
101247659	LOC101247659	255.69	503.36	54.38	61.93	263.13	332.48	-2.36976	0	0	TP<TT
101267080	LOC101267080	9.09	5.32	1.79	2.49	11.69	10.12	-2.37041	5.04e-38	7.74e-38	TP<TT
101249219	LOC101249219	2.37	1.11	0.24	0.45	2.36	1.21	-2.37129	7.55e-26	1.4e-25	TP<TT
104644784	LOC104644784	1.88	3.26	0.2	0.49	2.63	0.87	-2.37153	8.12e-24	1.56e-23	TP<TT
101263759	LOC101263759	19.01	15.78	2.84	2.17	11.95	13.61	-2.37263	7.06e-174	4.17e-174	TP<TT
101254541	LOC101254541	100.75	82.86	10.77	16.65	81.69	59.09	-2.37321	0	0	TP<TT
101245696	LOC101245696	1.11	0.62	0.2	0.14	0.93	0.79	-2.37401	1.21e-13	2.92e-13	TP<TT
101265339	LOC101265339	6.68	9.26	1.32	2.39	11.34	7.81	-2.3742	1.13e-113	8.96e-114	TP<TT
101266240	LOC101266240	50.01	11.84	1.36	3	12.54	9.97	-2.3742	1.13e-113	8.96e-114	TP<TT
101266563	LOC101266563	4.45	3.68	0.45	1.08	4.13	3.72	-2.37452	3.27e-23	6.34e-23	TP<TT
101249627	LOC101249627	9.98	5.17	0.9	1.23	7.54	4.51	-2.37669	1.01e-86	9.55e-87	TP<TT
101254862	LOC101254862	3.69	1.48	0.27	0.38	2.15	1.25	-2.37736	1.22e-37	1.89e-37	TP<TT
101257663	LOC101257663	0.56	0.47	0.23	0.38	1.61	1.53	-2.37748	1.71e-18	3.66e-18	TP<TT
101256877	LOC101256877	3.46	1.08	0.21	0.22	1.25	0.94	-2.37748	3.96e-30	6.86e-30	TP<TT
101244957	LOC101244957	264.82	408.48	62.33	96.87	483.26	334.91	-2.3777	0	0	TP<TT
101247922	LOC101247922	2.18	0.54	0.15	0.16	1.03	0.62	-2.37994	4.92e-13	1.2e-12	TP<TT
101252238	LOC101252238	0.17	0.09	0.07	0.11	0.63	0.3	-2.37994	1.73e-07	5.06e-07	TP<TT
101267741	LOC101267741	0.32	0.88	0.17	0.06	0.79	0.3	-2.37994	1.73e-07	5.06e-07	TP<TT
101250072	LOC101250072	232.27	109.44	13.88	21.7	108.7	67.69	-2.3807	0	0	TP<TT
101259539	LOC101259539	1.16	0.91	0.34	0.45	2.21	1.2	-2.38154	1.66e-16	3.72e-16	TP<TT
101264088	LOC101264088	14.72	3.83	0.45	2.84	10.63	6.5	-2.38177	1.25e-77	1.27e-77	TP<TT
101264882	LOC101264882	2.86	1.39	0.33	0.25	1.82	1.18	-2.38252	6.39e-29	1.13e-28	TP<TT
101253607	LOC101253607	3.53	1.06	0.35	0.21	1.16	1.73	-2.38252	5.46e-11	1.42e-10	TP<TT
101263631	LOC101263631	3.86	2.85	0.66	0.68	4.01	2.92	-2.38288	2.6e-41	3.84e-41	TP<TT
101246713	LOC101246713	1.76	0.57	0.17	0.22	0.88	1.14	-2.38366	1.81e-14	4.27e-14	TP<TT
101260913	LOC101260913	5.08	2.23	0.67	0.39	3.08	2.39	-2.38523	1.63e-54	2.06e-54	TP<TT
101268379	LOC101268379	1.09	0.69	0.24	0.15	1.12	0.89	-2.38663	2.07e-05	6.68e-05	TP<TT
101255651	LOC101255651	1.06	1.81	0.43	0.52	2.37	2.43	-2.38977	7.32e-14	1.75e-13	TP<TT
101268493	LOC101268493	3.69	4.26	1.27	1.86	9.45	6.89	-2.3918	3e-88	2.8e-88	TP<TT
101250467	LOC101250467	0.16	0.16	0.45	0.41	0.69	3.94	-2.39211	6.64e-32	1.12e-31	TP<TT
101268623	aquaporin	169.53	168.15	20.5	18.24	91.97	109.8	-2.39249	0	0	TP<TT
101267323	LOC101267323	11.09	4.21	1.31	1.42	8.78	5.57	-2.39516	1.95e-176	1.14e-176	TP<TT
101246482	LOC101246482	26.76	19.72	6.2	7.26	41.62	28.49	-2.39521	1.1e-166	6.7e-167	TP<TT
101268572	LOC101268572	525.04	567.42	121.27	164.19	829.73	663.1	-2.39568	0	0	TP<TT
101252838	LOC101252838	30.8	66.89	16.47	16.02	95.52	74.92	-2.39607	0	0	TP<TT
101267222	LOC101267222	4.35	3.68	1.01	1.07	6.66	4.2	-2.39608	2.04e-45	2.84e-45	TP<TT
101247173	LOC101247173	85.44	30.03	2.92	3.84	14.98	20.45	-2.39702	5.66e-260	2.48e-260	TP<TT
101246624	LOC101246624	7	5.42	1.66	1.73	9.2	8.59	-2.39722	3.75e-118	2.88e-118	TP<TT
101247546	LOC101247546	5.73	3.67	1.14	1.41	5.84	7.55	-2.39846	9.82e-78	9.98e-78	TP<TT
104646508	LOC104646508	2.7	0.33	0.27	0.33	2.12	1.02	-2.39846	2.52e-08	7.15e-08	TP<TT
101247978	LOC101247978	13.3	9.67	1.66	2.2	12.72	7.55	-2.39846	2.5e-90	2.29e-90	TP<TT
101262353	LOC101262353	4.28	2.18	0.34	0.25	1.86	1.28	-2.40113	2.69e-25	5.03e-25	TP<TT
101262080	LOC101262080	6.61	4.6	1.15	1.09	5.99	5.5	-2.40198	4.96e-116	3.86e-116	TP<TT
544075	LOC544075	15.81	15.51	3.64	5.63	28.89	19.76	-2.40219	2.98e-146	1.99e-146	TP<TT
101246132	LOC101246132	25.58	38.55	8.31	7.18	39.11	42	-2.40301	3.43e-240	1.6e-240	TP<TT
101248983	LOC101248983	108.91	119.35	26.13	30.93	150.77	147.54	-2.40325	0	0	TP<TT
101267284	LOC101267284	5.51	6.33	3.62	2.99	15.47	19.28	-2.4038	1.35e-141	9.2e-142	TP<TT
101251640	LOC101251640	11.75	6.98	10.79	5.63	30.36	55.91	-2.40388	0	0	TP<TT
101258758	LOC101258758	4.07	1.05	0.81	1.07	5.23	4.71	-2.40606	8.96e-90	8.26e-90	TP<TT
101266818	LOC101266818	18.55	5.66	1.39	2	11.11	6.85	-2.40984	1.02e-144	6.82e-145	TP<TT
BGI_novel_G000091	BGI_novel_G000091	0.02	0.13	0.19	0.47	2.4	1.12	-2.4099	3.19e-31	5.42e-31	TP<TT
101266177	LOC101266177	106.15	132.3	19.73	27.43	124.1	124.52	-2.41132	0	0	TP<TT
101258125	LOC101258125	4.69	3.5	0.79	0.87	4.02	4.79	-2.41183	2.22e-75	2.3e-75	TP<TT
101262337	LOC101262337	1.74	0.75	0.04	0.11	0.38	0.38	-2.41311	8.73e-05	0.000291512	TP<TT
101249846	LOC101249846	1.32	0.31	0.1	0.29	1.04	1.03	-2.41311	1.78e-13	4.31e-13	TP<TT
101247083	LOC101247083	0.31	0.28	0.08	0.08	0.56	0.31	-2.41311	8.73e-05	0.000291512	TP<TT
101265794	LOC101265794	3.79	2.07	0.89	0.62	3.64	4.36	-2.41519	4.07e-47	5.57e-47	TP<TT
101259161	LOC101259161	12.94	4.56	1.09	1.18	5.76	6.31	-2.41589	2.65e-69	2.91e-69	TP<TT
101266183	LOC101266183	9.78	4.66	1.01	1.11	5.37	5.91	-2.41778	1.99e-122	1.49e-122	TP<TT
101250164	LOC101250164	3.02	2.72	0.6	0.66	4.18	2.5	-2.41999	2.05e-29	3.59e-29	TP<TT
101247706	LOC101247706	111.47	133.55	28.78	27.43	184.39	116.67	-2.42034	0	0	TP<TT
101266919	LOC101266919	13.61	6.9	1.56	1.55	9.06	7.53	-2.42046	5.5e-130	3.95e-130	TP<TT
101250079	LOC101250079	1.59	0.68	0.27	0.18	1.42	0.98	-2.42182	7.2e-13	1.77e-12	TP<TT
104648964	LOC104648964	12.91	9.03	1.18	0.42	3.39	5.09	-2.42182	1.64e-34	2.64e-34	TP<TT
101267647	LOC101267647	8.23	3.51	1.27	1.46	7.72	6.91	-2.42267	3.07e-120	2.34e-120	TP<TT
109118709	LOC109118709	6.19	2.21	0.57	0.89	3.64	4.03	-2.42316	1.97e-11	5.04e-11	TP<TT
101265894	LOC101265894	6.94	5.86	0.92	0.99	5.82	4.39	-2.4244	1.35e-60	1.6e-60	TP<TT
101245112	LOC101245112	5.65	3.95	0.76	0.68	4.57	3.05	-2.4244	1.35e-60	1.6e-60	TP<TT
101253792	LOC101253792	307.6	109.95	16.14	16.6	92.48	81.35	-2.42533	0	0	TP<TT
101245216	LOC101245216	10.05	2.78	0.43	0.61	3.28	2.26	-2.42661	4.22e-23	8.19e-23	TP<TT
101256997	LOC101256997	1.43	0.44	0.18	0.22	0.91	1.24	-2.42761	1.51e-08	4.24e-08	TP<TT
101266209	LOC101266209	0.74	0.47	0.26	0.13	0.92	1.16	-2.42761	1.51e-08	4.24e-08	TP<TT
101260740	LOC101260740	16.45	8.38	2.57	1.79	12.68	10.7	-2.42765	3.27e-215	1.65e-215	TP<TT
101260047	LOC101260047	7.98	8.39	1.97	2.13	12.41	9.47	-2.42786	1.84e-85	1.76e-85	TP<TT
101261081	LOC101261081	81.05	44.56	28.68	25.92	133.66	158.33	-2.4283	0	0	TP<TT
101244669	LOC101244669	9.01	2.8	0.89	0.94	4.09	6.92	-2.43146	1.87e-105	1.55e-105	TP<TT
BGI_novel_G000140	BGI_novel_G000140	0.54	0.22	0.23	0.17	1.16	0.98	-2.43172	4.25e-07	1.27e-06	TP<TT
BGI_novel_G000526	BGI_novel_G000526	0	2.05	0.99	0	3.5	1.84	-2.43564	2.41e-51	3.15e-51	TP<TT
101252504	LOC101252504	6.09	2.46	1.42	1.46	8.84	6.69	-2.43574	4.79e-103	4.02e-103	TP<TT
101259429	LOC101259429	4.57	1.16	0.22	0.19	0.96	1.25	-2.43607	1.59e-14	3.74e-14	TP<TT
BGI_novel_G000154	BGI_novel_G000154	0.54	0.42	0.35	0.32	2.41	1.22	-2.43719	6.77e-22	1.35e-21	TP<TT
101251530	LOC101251530	164.9	113.23	21.34	19.53	115.46	104.52	-2.43725	0	0	TP<TT
101257246	LOC101257246	74.66	49.32	11.11	13.94	67.23	68.03	-2.43892	0	0	TP<TT
109120277	LOC109120277	0.8	1.15	0.24	0.15	0.82	1.26	-2.4391	1.22e-05	3.91e-05	TP<TT
101263736	LOC101263736	0.65	0.27	0.03	0.1	0.52	0.19	-2.4391	2.21e-09	6.03e-09	TP<TT
101259698	LOC101259698	0.03	0.05	0	0.13	0.28	0.43	-2.4391	1.22e-05	3.91e-05	TP<TT
BGI_novel_G000310	BGI_novel_G000310	0.97	1.18	0.05	0.2	0.54	0.83	-2.4391	2.21e-09	6.03e-09	TP<TT
101254866	LOC101254866	827.52	954.62	146.03	140.6	803.71	748.2	-2.44194	0	0	TP<TT
101247905	LOC101247905	2.89	1.02	0.55	0.67	2.55	2.52	-2.44225	3.03e-38	4.64e-38	TP<TT
BGI_novel_G000069	BGI_novel_G000069	1.93	1.46	0.37	0.53	2.46	2.41	-2.44364	3.19e-27	5.78e-27	TP<TT
104645908	LOC104645908	41.07	15.19	2.65	3.27	17.89	14.14	-2.44369	5.21e-118	4.01e-118	TP<TT
101247064	LOC101247064	4.57	2.94	0.48	0.58	3.38	2.34	-2.44442	1.52e-23	2.94e-23	TP<TT
101253249	LOC101253249	0.53	0.63	0.56	0.29	1.02	3.57	-2.44442	1.52e-23	2.94e-23	TP<TT
101249176	LOC101249176	1.27	0.9	0.28	0.71	2.67	2.67	-2.44488	4.35e-23	8.45e-23	TP<TT
101251598	LOC101251598	3.32	2.67	1.16	0.46	3.44	5.36	-2.44616	1.22e-77	1.24e-77	TP<TT
101247116	LOC101247116	6.18	4.27	1.91	1.56	6.27	10.69	-2.44625	4.8e-199	2.58e-199	TP<TT
101252905	LOC101252905	0.87	0.38	0.07	0.06	0.14	0.51	-2.44844	3.24e-10	8.62e-10	TP<TT
101253146	LOC101253146	10.32	5.05	0.57	0.72	4.12	3.78	-2.44953	1.06e-49	1.41e-49	TP<TT
101261778	LOC101261778	2.92	2.16	0.17	0.21	1.12	0.99	-2.45618	9e-09	2.51e-08	TP<TT
101253518	LOC101253518	3.08	0.25	0.13	0.25	1.09	0.96	-2.45618	0.000372017	0.00129407	TP<TT
778201	Acx1B	0.11	0.1	0.08	0.1	0.68	0.28	-2.45618	9e-09	2.51e-08	TP<TT
BGI_novel_G000398	BGI_novel_G000398	19.74	20.51	4.25	2.87	16.18	22.69	-2.45961	4.82e-169	2.91e-169	TP<TT
104645948	LOC104645948	34.19	16.59	6.41	5.65	28.34	36.36	-2.45967	4.47e-75	4.64e-75	TP<TT
101267075	LOC101267075	0.34	0.29	0.09	0.27	1.46	0.52	-2.46057	3.89e-14	9.24e-14	TP<TT
101255226	p69d	5.43	1.63	1.29	1.22	5.71	8.05	-2.46147	1.24e-110	9.94e-111	TP<TT
101246283	LOC101246283	44.48	33.56	10.17	9.54	50.73	58.24	-2.46154	0	0	TP<TT
101248187	LOC101248187	0.71	1.56	0.31	0.33	2.95	0.57	-2.46202	5.48e-24	1.05e-23	TP<TT
101259381	LOC101259381	2.15	1	0.43	0.17	1.86	1.45	-2.46222	8.22e-34	1.34e-33	TP<TT
101263305	LOC101263305	2.38	3.14	0.75	0.42	4.11	2.3	-2.46396	3.95e-67	4.41e-67	TP<TT
101259872	LOC101259872	9.73	8.85	1.75	3.13	14.04	12.62	-2.46397	1.42e-59	1.7e-59	TP<TT
101264213	LOC101264213	16.34	6.25	1.35	1.3	8.72	5.84	-2.46493	5.86e-68	6.48e-68	TP<TT
107648852	LOC107648852	1.5	2.09	0.21	0.52	2.53	1.5	-2.46552	3.16e-42	4.6e-42	TP<TT
101266018	LOC101266018	17.22	6.97	2.45	3.06	15.39	14.66	-2.46557	3.24e-145	2.16e-145	TP<TT
101267650	LOC101267650	2.21	0.6	0.08	0.23	0.83	0.88	-2.46557	1.47e-22	2.88e-22	TP<TT
104649012	LOC104649012	69.27	36.11	9.15	14.41	73.26	56.3	-2.46605	0	0	TP<TT
101263422	LOC101263422	0.48	0.5	0.1	0.08	0.49	0.48	-2.46825	2.52e-07	7.46e-07	TP<TT
BGI_novel_G000352	BGI_novel_G000352	136.36	43.61	6.22	9.87	45.66	42.48	-2.47127	4.63e-181	2.68e-181	TP<TT
101262483	LOC101262483	2.97	0.84	0.29	0.61	3.32	1.64	-2.47152	7.02e-19	1.49e-18	TP<TT
101246039	LOC101246039	8.18	7.63	1.06	1.88	11.09	5.12	-2.47255	2.8e-53	3.59e-53	TP<TT
101258132	LOC101258132	16.85	16.71	1.8	2.58	12	12.19	-2.47383	9.84e-101	8.42e-101	TP<TT
101249467	LOC101249467	0.28	0.29	0.68	0.3	1.93	3.46	-2.47451	1.05e-19	2.19e-19	TP<TT
101261553	LOC101261553	3.75	2.09	1.08	0.91	5.64	5.37	-2.47544	9.52e-56	1.19e-55	TP<TT
101263505	LOC101263505	2.3	4.28	0.63	0.57	3.1	3.47	-2.47601	3.2e-41	4.72e-41	TP<TT
101252088	LOC101252088	1.51	1.19	0.93	0.59	4.8	3.64	-2.47617	2.32e-47	3.17e-47	TP<TT
101267009	LOC101267009	0.84	0.14	0.11	0.04	0.27	0.51	-2.47724	5.14e-05	0.00016953	TP<TT
101254983	LOC101254983	0.2	0.34	0.03	0.1	0.44	0.33	-2.47724	5.14e-05	0.00016953	TP<TT
101262024	LOC101262024	9.71	5.07	0.66	1.23	6.6	3.95	-2.47974	4.27e-79	4.28e-79	TP<TT
101249938	LOC101249938	3.38	1.04	0.18	0.2	1.06	1.01	-2.48053	2.09e-31	3.54e-31	TP<TT
101266372	LOC101266372	1.52	1.39	0.78	0.79	3.01	5.72	-2.48065	1.63e-44	2.31e-44	TP<TT
101245618	LOC101245618	41.17	17.04	4.13	6.22	31.06	26.57	-2.48226	0	0	TP<TT
101255166	LOC101255166	0.48	0.84	0.05	0.17	0.75	0.47	-2.48419	5.36e-09	1.48e-08	TP<TT
101266319	LOC101266319	1.31	1.26	0.81	0.53	3.23	4.22	-2.48466	1.85e-93	1.66e-93	TP<TT
101247048	LOC101247048	2.15	2.92	0.46	0.34	2.26	2.24	-2.48617	7.87e-24	1.51e-23	TP<TT
101246737	LOC101246737	1.05	0.93	0.14	0.14	1.14	0.45	-2.48617	6.24e-13	1.53e-12	TP<TT
101262114	LOC101262114	1.33	0.35	0.53	0.31	2.45	2.26	-2.48637	3.69e-71	3.98e-71	TP<TT
101253936	LOC101253936	5.73	4.48	0.87	0.84	5.63	3.93	-2.48866	1.89e-74	1.98e-74	TP<TT
101247664	LOC101247664	10.99	8.25	0.65	1.66	5.87	6.96	-2.48973	4.58e-41	6.77e-41	TP<TT
101256626	LOC101256626	0.4	0.18	0.03	0.05	0.15	0.29	-2.48973	7.24e-06	2.29e-05	TP<TT
104644834	LOC104644834	0.15	0.23	0.08	0.02	0.26	0.28	-2.48973	7.24e-06	2.29e-05	TP<TT
101243892	LOC101243892	1.29	0.35	0.07	0.11	0.65	0.34	-2.48973	7.24e-06	2.29e-05	TP<TT
100736484	LOC100736484	4.88	2.62	0.74	0.38	3.87	2.38	-2.49254	1.56e-43	2.22e-43	TP<TT
101264683	LOC101264683	1.67	0.38	0.06	0.17	0.7	0.6	-2.49283	1.37e-14	3.22e-14	TP<TT
BGI_novel_G000011	BGI_novel_G000011	0.09	1.1	0.65	0.24	2.23	2.75	-2.49285	5.04e-212	2.58e-212	TP<TT
101244770	LOC101244770	16.24	14.88	1.93	4.37	20.52	14.74	-2.49341	1.13e-107	9.28e-108	TP<TT
109118729	LOC109118729	0.37	0.24	0.07	0.04	0.25	0.37	-2.49424	1.15e-10	3.02e-10	TP<TT
101267299	LOC101267299	48.32	19.77	3.59	4.02	21.59	21.12	-2.49482	5.59e-277	2.33e-277	TP<TT
101249802	LOC101249802	7.39	11.62	1.75	1.53	11.38	7.06	-2.49533	2.74e-99	2.37e-99	TP<TT
544060	LOC544060	90.16	39.58	2.46	1.98	13.93	11.08	-2.498	1.81e-228	8.77e-229	TP<TT
101250976	LOC101250976	0.64	0.8	0.27	0	1.09	0.43	-2.498	1.04e-06	3.15e-06	TP<TT
101261963	CTOMT1	34.22	22.53	3.3	4.09	21.79	19.8	-2.49891	1.52e-214	7.71e-215	TP<TT
101268297	LOC101268297	286.96	342.56	82.42	77.65	478.95	414.99	-2.49909	0	0	TP<TT
101264879	LOC101264879	1.56	1.35	0.55	0.21	2.13	1.92	-2.49964	8.39e-22	1.68e-21	TP<TT
101254657	LOC101254657	22.53	9.89	1.46	1.47	7.58	8.88	-2.50016	6.44e-107	5.3e-107	TP<TT
101256280	LOC101256280	1.69	2.17	0.42	0.54	3.2	2.22	-2.50042	2.47e-42	3.58e-42	TP<TT
101260431	LOC101260431	2.04	1.39	0.78	0.39	3.4	3.24	-2.50097	1.24e-78	1.25e-78	TP<TT
BGI_novel_G000389	BGI_novel_G000389	1.04	2.16	0.71	0.4	1.36	4.73	-2.50273	7.12e-07	2.14e-06	TP<TT
BGI_novel_G000032	BGI_novel_G000032	0.2	0.29	0.18	0.16	0.33	1.59	-2.50284	6.97e-56	8.69e-56	TP<TT
101260824	LOC101260824	63.17	41.39	9.14	9.67	58.69	47.55	-2.50358	0	0	TP<TT
101259106	LOC101259106	0.77	0.64	0.14	0.1	0.88	0.51	-2.50387	3.72e-13	9.07e-13	TP<TT
101255577	TRN1	0.93	0.68	0.2	0.14	1.06	0.86	-2.50387	2.28e-35	3.63e-35	TP<TT
101262414	LOC101262414	1.33	2.98	0.83	0.39	4.59	2.28	-2.50458	9.81e-42	1.44e-41	TP<TT
778325	nii1	34.29	34.24	9.97	4.96	32.77	51.57	-2.50731	0	0	TP<TT
101253163	LOC101253163	4.47	2.5	0.68	0.48	3.38	3.11	-2.50826	3.35e-21	6.78e-21	TP<TT
101249987	LOC101249987	0.32	0.27	0.06	0.1	0.54	0.36	-2.50826	2.17e-08	6.17e-08	TP<TT
101247374	LOC101247374	2.69	1.05	0.16	0.23	1.09	1.11	-2.51007	1.22e-15	2.79e-15	TP<TT
101255776	LOC101255776	1.8	0.6	0.14	0.17	1.01	0.67	-2.51051	1.24e-11	3.15e-11	TP<TT
101252837	LOC101252837	5.94	2.33	0.63	0.51	3.56	2.91	-2.51123	1.3e-51	1.69e-51	TP<TT
101250897	LOC101250897	8.84	4.93	1.08	0.91	5.69	5.57	-2.51142	1.57e-87	1.48e-87	TP<TT
101246051	LOC101246051	15.04	6.94	1.09	1.57	7.95	7.17	-2.51394	1.41e-88	1.32e-88	TP<TT
101255381	LOC101255381	15.77	11.9	1.79	2.5	14.08	9.68	-2.51617	2.7e-123	2.02e-123	TP<TT
101262140	LOC101262140	3.76	1.37	0.25	0.11	1.12	0.93	-2.51758	1.34e-20	2.74e-20	TP<TT
101248536	LOC101248536	2.73	1.45	0.16	0.23	1.31	0.95	-2.51846	2e-21	4.03e-21	TP<TT
101247778	LOC101247778	3.12	1.55	0.61	0.44	2.97	3.02	-2.52049	2.16e-34	3.49e-34	TP<TT
101262972	LOC101262972	10.17	7.56	1.17	1.38	7.69	6.82	-2.52104	1.6e-46	2.21e-46	TP<TT
101244840	LOC101244840	15.88	25.04	3.32	4.08	20.44	21.64	-2.52169	6.65e-129	4.81e-129	TP<TT
101256078	LOC101256078	32.69	14.43	4.02	4.31	21.79	25.79	-2.52365	6.33e-211	3.25e-211	TP<TT
543975	CAB4	467.27	621.28	112.26	158.96	807.28	742	-2.5241	0	0	TP<TT
101248796	LOC101248796	12.69	7.59	1.48	2.38	10.23	11.67	-2.52414	1.25e-42	1.81e-42	TP<TT
101248301	LOC101248301	3.06	2.17	0.91	1.21	6.84	5.3	-2.52475	1.29e-62	1.5e-62	TP<TT
101260863	LOC101260863	3.45	3.91	1.48	1.47	8.99	7.58	-2.5275	1.23e-160	7.75e-161	TP<TT
BGI_novel_G000438	BGI_novel_G000438	2.23	2.19	0.17	0.26	1.1	1.39	-2.52793	8.06e-21	1.64e-20	TP<TT
101247576	LOC101247576	19.03	11.1	2.42	4.05	21.97	15.02	-2.52869	4.32e-81	4.27e-81	TP<TT
101243834	LOC101243834	5.99	2.16	0.22	0.53	2.8	1.6	-2.5297	3.99e-24	7.63e-24	TP<TT
101266793	LOC101266793	81.86	97.62	19.89	23.09	140.1	107.81	-2.53544	0	0	TP<TT
101267721	LOC101267721	36.54	36.27	12.85	9.22	50.36	76.08	-2.53583	0	0	TP<TT
101255775	LOC101255775	13.37	15.8	3.51	3.68	24.81	18.52	-2.53635	0	0	TP<TT
101249882	LOC101249882	27.66	29.25	9.83	10.1	55.74	59.55	-2.5376	0	0	TP<TT
104646595	LOC104646595	1.79	2	0.79	0.74	3.57	5.22	-2.53864	2.68e-29	4.69e-29	TP<TT
101262035	LOC101262035	0.18	0.17	0	0.04	0.13	0.08	-2.53864	0.000216827	0.000743093	TP<TT
BGI_novel_G000119	BGI_novel_G000119	1.34	0.21	0.06	0.15	0.77	0.47	-2.53864	4.07e-11	1.05e-10	TP<TT
101253636	LOC101253636	0.2	0.35	0	0.12	0.49	0.2	-2.53864	3.02e-05	9.82e-05	TP<TT
100529133	SlWRKY72b	0.08	0.24	0.08	0.08	0.53	0.42	-2.53864	6.12e-07	1.84e-06	TP<TT
101246468	LOC101246468	0.71	0.43	0.02	0.07	0.13	0.39	-2.53864	3.02e-05	9.82e-05	TP<TT
100191138	LOC100191138	0.18	0.35	0.05	0.1	0.35	0.48	-2.53864	6.12e-07	1.84e-06	TP<TT
101263058	LOC101263058	8.36	4.2	1.03	0.84	5	5.8	-2.53864	3.1e-62	3.61e-62	TP<TT
101256987	LOC101256987	0	0.04	0.04	0.12	0.47	0.47	-2.53864	3.02e-05	9.82e-05	TP<TT
101265869	LOC101265869	1.55	1.43	0.28	0.47	1.95	2.38	-2.53864	2.9e-15	6.7e-15	TP<TT
101255388	LOC101255388	6.19	2.86	0.56	0.68	3.75	3.39	-2.53864	4.2e-86	3.99e-86	TP<TT
101245609	LOC101245609	2.27	2.3	0.28	0.3	2.64	1.46	-2.53864	3.56e-25	6.68e-25	TP<TT
101252004	LOC101252004	1.27	0.54	0.16	0.08	0.61	0.76	-2.53864	6.12e-07	1.84e-06	TP<TT
101257143	LOC101257143	2.56	2.29	0.3	0.69	3.34	2.4	-2.54374	4.67e-41	6.91e-41	TP<TT
101267632	LOC101267632	152.28	144.38	29.82	24.69	156.16	160.7	-2.54733	0	0	TP<TT
101263372	LOC101263372	0.3	0.37	0.72	0.7	0.35	7.89	-2.54822	1.48e-64	1.69e-64	TP<TT
101267897	LOC101267897	2.08	2.08	0.25	0.29	1.95	1.17	-2.55231	2.14e-31	3.62e-31	TP<TT
101251883	LOC101251883	37.44	66.44	13.13	13.32	70.64	83.06	-2.55319	0	0	TP<TT
109119544	LOC109119544	0.09	0.05	0.15	0.05	0.88	0.28	-2.5539	1.66e-41	2.44e-41	TP<TT
101258277	LOC101258277	1.43	1.16	0.1	0.21	0.92	0.9	-2.5549	1.15e-14	2.69e-14	TP<TT
101261784	LOC101261784	211.09	190.21	9.47	9.36	73.19	36.83	-2.55555	0	0	TP<TT
101263573	LOC101263573	4.03	3.38	0.88	0.79	4.81	4.56	-2.55667	1.13e-46	1.56e-46	TP<TT
101253575	LOC101253575	4.4	3.13	0.65	1.03	6.15	3.22	-2.55702	8.91e-57	1.1e-56	TP<TT
101265774	LOC101265774	2.26	1.36	0.26	0.41	1.38	2.49	-2.55702	5.28e-13	1.29e-12	TP<TT
101254772	LOC101254772	3.79	3.69	1.3	1.32	6.96	8.42	-2.55757	4.67e-140	3.2e-140	TP<TT
101253894	LOC101253894	3.6	1.84	0.17	0.24	1.14	1.3	-2.55854	3.56e-12	8.93e-12	TP<TT
101251913	LOC101251913	24.07	12.52	2.04	2.84	12.08	16.5	-2.55854	1.8e-133	1.27e-133	TP<TT
104648387	LOC104648387	32.83	11.69	2.37	2.1	11.75	14.33	-2.56009	3.33e-77	3.4e-77	TP<TT
101259379	LOC101259379	17.9	11.41	1.39	3.62	16.52	13.06	-2.56136	1.91e-250	8.57e-251	TP<TT
101265387	LOC101265387	23.97	13.65	4.32	3.48	21.87	23.91	-2.56337	0	0	TP<TT
101248989	LOC101248989	15.03	9.45	1.95	1.79	11.57	10.48	-2.56343	8.89e-214	4.52e-214	TP<TT
104646167	LOC104646167	0.41	0.81	0	0.22	0.53	0.74	-2.56406	0.000182408	0.000621652	TP<TT
101267951	PSK2	6.7	25.57	7.97	8.21	54.22	39.87	-2.56466	1.22e-149	7.99e-150	TP<TT
101266408	LOC101266408	7.37	2.11	0.34	0.53	2.59	2.56	-2.56511	6.04e-48	8.19e-48	TP<TT
101264881	LOC101264881	1.57	0.96	0.37	0.35	1.92	2.5	-2.56586	7.57e-32	1.27e-31	TP<TT
778301	SEND33	541.13	869.57	222.01	234.03	1159.59	1504.05	-2.56849	0	0	TP<TT
543916	XTH9	122.95	137.48	5.05	5.13	41.35	18.82	-2.57205	1.06e-227	5.17e-228	TP<TT
101248507	LOC101248507	11.41	7.07	1.62	1.82	10.91	9.4	-2.57259	5.26e-68	5.82e-68	TP<TT
101249247	LOC101249247	8.72	4.76	0.89	0.88	5.96	4.53	-2.57357	2.26e-60	2.69e-60	TP<TT
101251042	LOC101251042	1.09	0.6	0.92	0.7	2.26	7.46	-2.57516	9.46e-47	1.3e-46	TP<TT
101249465	LOC101249465	1.18	0.24	0.04	0.04	0.19	0.28	-2.57817	3.61e-07	1.07e-06	TP<TT
101252372	LOC101252372	2.7	0.47	0.4	0.08	1.23	1.59	-2.57817	3.61e-07	1.07e-06	TP<TT
104648847	LOC104648847	0.51	0.92	0.15	0.15	1.08	0.65	-2.57817	3.61e-07	1.07e-06	TP<TT
101258622	LOC101258622	16.85	7.62	2.04	3.18	18.52	12.52	-2.58107	7.57e-118	5.84e-118	TP<TT
109120249	LOC109120249	0	4.77	0	1.63	4.06	5.62	-2.58167	2.18e-25	4.07e-25	TP<TT
101247180	LOC101247180	0.43	0.64	0.44	0.34	1.29	3.35	-2.58196	2.45e-39	3.71e-39	TP<TT
543768	cdkB1	18.95	6.84	0.78	1.32	6.58	5.9	-2.58236	2.34e-58	2.85e-58	TP<TT
101245918	LOC101245918	7.5	2.56	0.75	1.75	7.53	6.66	-2.58258	4.81e-86	4.58e-86	TP<TT
101263012	LOC101263012	26.47	39.94	12.12	7.75	59.1	59.35	-2.58386	0	0	TP<TT
109119039	LOC109119039	0.11	0.04	0.2	0.13	0.57	1.4	-2.58413	7.6e-10	2.04e-09	TP<TT
101245926	LOC101245926	0.11	0.04	0.2	0.13	0.57	1.4	-2.58413	7.6e-10	2.04e-09	TP<TT
101243777	LOC101243777	5.97	1.92	0.33	0.66	2.98	2.95	-2.58594	3.52e-28	6.28e-28	TP<TT
104645789	LOC104645789	1.17	0.63	0.36	0	1.48	0.65	-2.58594	9.68e-11	2.53e-10	TP<TT
104648056	LOC104648056	2.62	1.16	0.09	0.38	1.46	1.35	-2.58594	9.68e-11	2.53e-10	TP<TT
101244302	LOC101244302	8.74	8.03	1.84	2.22	10.47	13.62	-2.58662	4.25e-62	4.95e-62	TP<TT
101254936	LOC101254936	3.85	2.37	0.87	0.55	5.01	3.49	-2.58685	1.17e-91	1.06e-91	TP<TT
101258532	LOC101258532	7.49	3.58	0.67	0.94	5.98	3.62	-2.58731	1.06e-31	1.78e-31	TP<TT
101264538	LOC101264538	1.73	1.51	0.2	0.46	2.56	1.43	-2.58971	2.12e-34	3.43e-34	TP<TT
101258031	LOC101258031	66.1	75.45	10.81	13.05	75.86	66.71	-2.59203	0	0	TP<TT
101266172	LOC101266172	3.51	4.01	1.67	1.59	7.04	12.51	-2.59291	1.21e-89	1.12e-89	TP<TT
101253577	MSRA	24.17	23.17	5.46	6.13	36.54	31.33	-2.59309	6.14e-207	3.22e-207	TP<TT
101256232	LOC101256232	361.98	392.86	61.93	75.21	452.14	371.57	-2.59324	0	0	TP<TT
101259687	LOC101259687	8.72	4.27	1.52	2.26	10.94	11.7	-2.59522	7.21e-90	6.64e-90	TP<TT
101260415	LOC101260415	45.38	13.53	3.24	5.56	33.39	19.64	-2.59552	4.9e-304	1.9e-304	TP<TT
101257978	LOC101257978	16.23	8.37	2.84	3.27	18.37	18.38	-2.5963	2.87e-167	1.75e-167	TP<TT
101260454	LOC101260454	5.81	5.28	1.36	1.61	11.85	6.02	-2.59753	5.91e-62	6.9e-62	TP<TT
101251560	LOC101251560	0.72	0.19	0	0.07	0.24	0.19	-2.59753	1.76e-05	5.67e-05	TP<TT
101255419	LOC101255419	0.65	0.07	0.02	0.02	0.12	0.13	-2.59753	1.76e-05	5.67e-05	TP<TT
101257882	LOC101257882	16.26	20.09	1.04	0.73	4.12	6.5	-2.59957	4.47e-77	4.56e-77	TP<TT
101266356	LOC101266356	6.29	1.74	0.51	0.21	2.57	1.64	-2.59984	3.09e-46	4.28e-46	TP<TT
101266900	LOC101266900	8.53	2.88	0.98	0.95	6.11	5.51	-2.60019	1.73e-59	2.08e-59	TP<TT
101247964	LOC101247964	2.37	1.71	0.78	0.64	4.82	3.71	-2.60137	1.21e-81	1.19e-81	TP<TT
101254998	LOC101254998	2.8	0.73	0.41	0.11	1.98	1.17	-2.60575	1.62e-14	3.82e-14	TP<TT
101252035	LOC101252035	4.08	1.33	0.15	0.2	0.96	1.14	-2.60575	1.62e-14	3.82e-14	TP<TT
101265089	LOC101265089	2.47	1.81	0.31	0.5	2.9	1.99	-2.60648	4.03e-42	5.87e-42	TP<TT
101055566	SlTIP2-2	31.07	27.2	8.11	10.71	59.97	53.88	-2.60687	0	0	TP<TT
101244960	LOC101244960	5.54	6.4	0.64	0.87	4.91	4.32	-2.60726	6.08e-60	7.28e-60	TP<TT
101267940	LOC101267940	53.5	25.98	3.69	2.7	19.93	18.78	-2.60856	1.9e-178	1.11e-178	TP<TT
101266938	LOC101266938	3.41	1.98	0.33	0.27	1.85	1.74	-2.60903	8.89e-38	1.37e-37	TP<TT
544069	PR-P2	17.62	47.76	77.71	112.84	156.32	988.53	-2.6091	0	0	TP<TT
101253190	LOC101253190	57.59	46.56	6.45	6.72	44.6	35.52	-2.61035	0	0	TP<TT
101247939	LOC101247939	9.35	5.76	0.43	0.85	3.95	3.8	-2.61157	2.39e-42	3.47e-42	TP<TT
101251103	LOC101251103	11.94	6.08	1.95	1.94	13.51	10.18	-2.61242	5.24e-147	3.47e-147	TP<TT
101259178	LOC101259178	44	15.03	4.07	5.94	40.14	20.83	-2.6139	2.91e-250	1.31e-250	TP<TT
101257167	LOC101257167	3.32	2.01	0.51	0.27	3.29	1.48	-2.61441	4.32e-63	5e-63	TP<TT
101268643	LOC101268643	0.6	0.23	0.1	0.2	1.43	0.42	-2.61664	3.88e-10	1.03e-09	TP<TT
101251277	LOC101251277	0.09	0.05	0.05	0.02	0.05	0.4	-2.61664	0.000126059	0.000424885	TP<TT
101245164	LOC101245164	0.66	0.43	0.06	0.12	0.45	0.62	-2.61664	2.12e-07	6.23e-07	TP<TT
109121161	LOC109121161	0.63	0.31	0.07	0.04	0.51	0.13	-2.61664	0.000126059	0.000424885	TP<TT
101257738	LOC101257738	0.07	0.19	0.07	0	0.18	0.25	-2.61664	0.000126059	0.000424885	TP<TT
101258256	LOC101258256	0.61	0.05	0.16	0	0.88	0.1	-2.61664	0.000126059	0.000424885	TP<TT
101256014	LOC101256014	62.98	98.38	16.57	14.23	94.53	92.97	-2.61886	0	0	TP<TT
101244696	LOC101244696	1.85	1.82	1.94	1.12	6.57	12.11	-2.62012	1.88e-100	1.61e-100	TP<TT
101256256	LOC101256256	27.82	18.58	13.17	12.35	86.3	70.67	-2.62081	0	0	TP<TT
101268041	LOC101268041	4.39	2	0.85	1.06	5.19	6.43	-2.62169	8.39e-43	1.21e-42	TP<TT
101263789	LOC101263789	3.28	1.48	0.07	0.31	0.96	1.34	-2.62353	4.97e-12	1.25e-11	TP<TT
101244893	LOC101244893	3.74	0.71	0.11	0.14	0.9	0.63	-2.62353	4.97e-12	1.25e-11	TP<TT
101263097	LOC101263097	5.28	1.48	0.27	0.29	1.85	1.62	-2.62392	3.02e-49	4.04e-49	TP<TT
101252632	LOC101252632	8.94	5.63	1.41	1.05	8.32	6.75	-2.62496	5.13e-159	3.24e-159	TP<TT
101247612	LOC101247612	29.46	18.95	1.94	3.28	14.93	17.1	-2.6261	3.34e-169	2.02e-169	TP<TT
101251921	LOC101251921	11.16	4.99	0.81	0.49	3.44	4.47	-2.62708	1.71e-28	3.04e-28	TP<TT
100736541	LOC100736541	0.92	0.19	0.03	0.11	0.68	0.16	-2.63175	1.47e-06	4.48e-06	TP<TT
101265155	LOC101265155	1.81	2.88	1.68	1.18	6.6	10.99	-2.63291	2.94e-108	2.4e-108	TP<TT
101244952	LOC101244952	0.72	0.42	0.13	0.1	0.71	0.68	-2.63342	7.62e-27	1.39e-26	TP<TT
BGI_novel_G000218	BGI_novel_G000218	0.3	0.28	0.09	0.12	0.23	1.1	-2.63649	1.46e-19	3.05e-19	TP<TT
101248269	LOC101248269	0.52	0.34	0.2	0.1	0.92	0.92	-2.63694	5.08e-26	9.39e-26	TP<TT
101251620	LOC101251620	57.43	66.76	17.75	21.58	148.06	95.25	-2.63705	0	0	TP<TT
101257972	LOC101257972	18.15	11.26	1.27	1.75	9.52	9.23	-2.64207	1.56e-70	1.7e-70	TP<TT
101260710	LOC101260710	2.33	13.23	2.37	1.69	17.78	7.28	-2.64334	1.6e-59	1.92e-59	TP<TT
101257759	LOC101257759	62.82	27.27	7.8	8.69	54.4	47.98	-2.64353	0	0	TP<TT
101252201	LOC101252201	2.05	2.96	4.22	3.7	27.33	21.99	-2.64459	0	0	TP<TT
101253642	LOC101253642	2.75	1.17	0.41	0.27	2.47	1.77	-2.64617	3.99e-28	7.12e-28	TP<TT
101249043	LOC101249043	3.53	1.73	0.3	0.11	1.23	1.3	-2.6467	4.97e-16	1.13e-15	TP<TT
101249464	LOC101249464	66.87	54.1	34.41	21.51	136.37	210.72	-2.64765	0	0	TP<TT
101265791	LOC101265791	2.94	7.34	1.42	1.68	9.84	9.02	-2.64826	7.35e-73	7.78e-73	TP<TT
101251726	LOC101251726	3.95	2.67	0.36	0.54	3.6	1.99	-2.64967	2e-25	3.74e-25	TP<TT
101258166	LOC101258166	9.56	5.98	1	1.31	8.11	6.31	-2.64967	2.49e-95	2.21e-95	TP<TT
101246083	LOC101246083	12.49	11.47	1.22	1.53	9.76	7.44	-2.64978	6.54e-74	6.87e-74	TP<TT
101248456	LOC101248456	42	42.44	9.51	8.69	57.59	54.8	-2.65	1.66e-203	8.8e-204	TP<TT
101055532	LOC101055532	19.04	23.08	2.78	3.52	22.63	16.82	-2.65218	4.5e-217	2.26e-217	TP<TT
101264941	LOC101264941	0.11	0.08	0.03	0.03	0.3	0.05	-2.65411	0.000924125	0.00330699	TP<TT
104644781	LOC104644781	1.91	1.41	0.26	0.25	1.88	1.29	-2.65411	2.56e-13	6.21e-13	TP<TT
101251041	LOC101251041	0.02	0.05	0.05	0	0.22	0.1	-2.65411	0.000924125	0.00330699	TP<TT
101267967	LOC101267967	1.36	0.6	0.2	0.09	1.78	0.71	-2.65411	1.55e-09	4.22e-09	TP<TT
101262171	LOC101262171	1.02	0.54	0.18	0.29	0.87	2.04	-2.65411	4.37e-17	9.65e-17	TP<TT
101251540	LOC101251540	1.77	1.5	0.32	0.04	1.42	0.81	-2.65411	1.55e-09	4.22e-09	TP<TT
101264937	LOC101264937	0.34	0.11	0.02	0	0.07	0.06	-2.65411	0.000924125	0.00330699	TP<TT
101258416	LOC101258416	0.27	0.26	0	0.04	0.14	0.15	-2.65411	0.000924125	0.00330699	TP<TT
101268331	LOC101268331	16.65	10.77	1.05	1.58	10.04	6.55	-2.65738	7.21e-194	3.96e-194	TP<TT
101250736	LOC101250736	5.58	1.74	0.24	0.25	1.31	1.78	-2.65769	2.78e-31	4.72e-31	TP<TT
100736461	TCP22	1.92	1.62	0.31	0.28	2.44	1.28	-2.65893	8.91e-24	1.71e-23	TP<TT
101261438	LOC101261438	1.95	2.14	1.21	0.86	6.58	6.48	-2.66517	5.05e-59	6.1e-59	TP<TT
101249981	LOC101249981	28.8	11.76	0.46	0.4	2.72	2.67	-2.66639	7.38e-45	1.04e-44	TP<TT
101259967	WRKY81	1227.41	955.39	164.39	151.8	849.58	1139.66	-2.66695	0	0	TP<TT
101256992	LOC101256992	3.44	1.26	0.11	0.23	0.94	1.18	-2.66737	6.96e-26	1.29e-25	TP<TT
101254267	LOC101254267	4.36	1.2	0.15	0.37	1.68	1.59	-2.66988	1.96e-15	4.51e-15	TP<TT
104647250	LOC104647250	0.09	0.17	0.02	0.06	0.23	0.25	-2.66988	1.06e-08	2.96e-08	TP<TT
101249056	LOC101249056	13.74	9.13	2.23	1.7	10.46	14.46	-2.67239	2.42e-169	1.46e-169	TP<TT
101244634	LOC101244634	45.17	41.77	3.97	3.24	23.18	22.42	-2.67427	3.72e-159	2.34e-159	TP<TT
101252211	LOC101252211	3.23	1.61	0.8	0.61	4.18	4.8	-2.67441	6.41e-75	6.66e-75	TP<TT
101257836	LOC101257836	5.38	5.05	3.63	3.43	26.29	18.54	-2.67468	2.49e-202	1.32e-202	TP<TT
101055601	LOC101055601	44.74	18.15	4.25	4.57	28.31	27.24	-2.67614	1.82e-112	1.45e-112	TP<TT
101245937	LOC101245937	1.98	1.92	0.45	0.47	3.66	2.2	-2.67697	4.86e-53	6.24e-53	TP<TT
101268576	LOC101268576	52.2	36.54	5.91	5.12	38.45	31.71	-2.67814	0	0	TP<TT
104644392	LOC104644392	0.58	1.01	0.28	0.21	1.5	1.7	-2.6803	2.33e-22	4.6e-22	TP<TT
101251848	LOC101251848	3.39	2.34	0.91	2.11	6.93	12.25	-2.68449	1.19e-47	1.62e-47	TP<TT
101254505	LOC101254505	343.97	193.39	12.72	12.96	41.44	120.4	-2.68455	4.28e-278	1.78e-278	TP<TT
101255100	LOC101255100	1.46	2.11	0.55	0.65	4.19	3.45	-2.68548	5.43e-70	5.91e-70	TP<TT
101267211	LOC101267211	26.55	9.59	1.6	1.64	10.06	10.77	-2.68799	1.71e-266	7.34e-267	TP<TT
BGI_novel_G000568	BGI_novel_G000568	0.21	0.9	0.49	0	1.19	1.83	-2.68865	0.000216354	0.000741424	TP<TT
101263703	LOC101263703	0.05	0.08	0	0.03	0.07	0.14	-2.69064	7.28e-05	0.000242022	TP<TT
104649437	LOC104649437	3.64	1.06	0.04	0.2	0.88	0.65	-2.69064	7.23e-08	2.09e-07	TP<TT
101246978	LOC101246978	6.71	3.35	0.39	0.72	3.99	3.15	-2.69203	6.59e-53	8.47e-53	TP<TT
101055596	hsc70.3	720.96	722.95	91	104.16	767.7	500.65	-2.69598	0	0	TP<TT
101263383	LOC101263383	10.86	15.64	4.23	3.23	20.02	28.02	-2.69599	7.22e-266	3.1e-266	TP<TT
101266444	LOC101266444	99.57	63.11	7.68	11.03	72.46	48.46	-2.69657	0	0	TP<TT
101266296	LOC101266296	4.42	12.96	2.05	1.37	11.35	10.61	-2.69664	8.78e-73	9.31e-73	TP<TT
101266043	LOC101266043	1.97	0.62	0.1	0.15	1.07	0.55	-2.69784	6.82e-12	1.72e-11	TP<TT
101262300	LOC101262300	0.3	0.39	0.06	0.05	0.36	0.34	-2.70091	6.19e-09	1.72e-08	TP<TT
101261729	LOC101261729	0.93	0.97	0.14	0.05	0.45	0.79	-2.70091	6.19e-09	1.72e-08	TP<TT
101262396	LOC101262396	2.7	4.43	0.51	0.94	4.26	4.89	-2.70187	1.03e-33	1.69e-33	TP<TT
101258477	LOC101258477	2.59	0.95	0.09	0.22	0.89	1.09	-2.70261	6.91e-20	1.43e-19	TP<TT
104647199	LOC104647199	14.35	10.28	2.71	3.31	20.47	18.58	-2.70265	0	0	TP<TT
101266922	LOC101266922	56.81	101.41	12.77	13.12	86.58	81.25	-2.70644	0	0	TP<TT
BGI_novel_G000013	BGI_novel_G000013	1.87	3.47	2.69	1.54	16.91	10.67	-2.70701	0	0	TP<TT
101244745	LOC101244745	15.08	4.11	0.86	1.7	10.49	6.16	-2.70751	8.89e-53	1.15e-52	TP<TT
101263304	LOC101263304	22.21	16.75	10.85	9.14	62.18	67.81	-2.70793	0	0	TP<TT
101255707	LOC101255707	5.52	2.73	0.26	0.64	1.7	4.13	-2.70856	5.56e-26	1.03e-25	TP<TT
101248095	LOC101248095	11.64	15.96	3.31	2.16	25.28	10.66	-2.71013	0	0	TP<TT
101258305	LOC101258305	11.89	9.27	2.07	1.58	15	8.77	-2.71204	1.05e-185	5.95e-186	TP<TT
101250854	LOC101250854	1.22	0.37	0.11	0.09	0.52	0.79	-2.71449	4.6e-11	1.19e-10	TP<TT
101264126	LOC101264126	6.97	2.14	0.36	0.28	2.07	2.14	-2.71506	3.51e-43	5.04e-43	TP<TT
101258570	LOC101258570	7.02	2.06	0.19	0.26	1.74	1.2	-2.71656	4.07e-14	9.68e-14	TP<TT
101260875	LOC101260875	4	1.3	0.48	0.54	3.6	3.07	-2.71724	2.76e-45	3.87e-45	TP<TT
100134872	PSR	27.11	24.05	8.09	13.98	84.6	59.93	-2.71772	0	0	TP<TT
101244282	LOC101244282	24.99	18.82	4.85	6.06	40.63	31.09	-2.72408	0	0	TP<TT
543902	Hsp90-1	863.78	860.14	112.89	111.34	797.08	682	-2.72699	0	0	TP<TT
101258408	LOC101258408	2.37	0.67	0.18	0.11	0.9	0.96	-2.72722	1.15e-39	1.73e-39	TP<TT
101264685	LOC101264685	25.8	14.65	2.55	2.49	18.47	14.81	-2.72786	4.59e-270	1.95e-270	TP<TT
101250945	LOC101250945	12.03	8.8	0.69	0.91	4.85	5.96	-2.72798	2.26e-85	2.17e-85	TP<TT
101254459	LOC101254459	11.49	10.44	2.84	1.83	12.15	18.19	-2.7281	0	0	TP<TT
101246110	LOC101246110	9.78	6.95	1.51	1.25	10.61	7.68	-2.72843	1.28e-267	5.48e-268	TP<TT
101263487	LOC101263487	4.87	2.89	0.35	0.61	4.33	2.05	-2.73291	6.73e-40	1.01e-39	TP<TT
101261378	LOC101261378	41.41	20.06	3.53	3.45	25.09	21.16	-2.73496	0	0	TP<TT
101252357	LOC101252357	389.72	488.66	40.86	45.94	259.07	310.82	-2.73499	0	0	TP<TT
101263337	LOC101263337	5.07	3.86	0.79	0.7	4.25	5.59	-2.73658	8.3e-72	8.88e-72	TP<TT
101260592	LOC101260592	39.12	30.8	3.47	5.58	31.02	29.15	-2.73701	0	0	TP<TT
101266149	LOC101266149	14.16	7.02	6.77	3.74	17.73	51.43	-2.73712	8.43e-234	4.01e-234	TP<TT
101253882	LOC101253882	13.24	7.21	0.94	1.4	10.23	5.37	-2.73766	3.41e-84	3.3e-84	TP<TT
109120152	LOC109120152	1.41	0.49	0.21	0.06	1.25	0.5	-2.73795	2.69e-11	6.91e-11	TP<TT
101265127	LOC101265127	5.37	9.76	2	2.05	14.11	13.43	-2.74035	8.29e-172	4.94e-172	TP<TT
101260464	LOC101260464	330.12	238.39	29.54	41.6	247.32	224.79	-2.74164	0	0	TP<TT
108511949	LOC108511949	0.69	0.73	0.16	0.18	1.06	1.17	-2.74165	2.67e-23	5.17e-23	TP<TT
101259149	LOC101259149	25.96	19.65	2.07	3.94	17.86	22.19	-2.74391	0	0	TP<TT
101268630	LOC101268630	59.1	23.39	3.71	4.61	27.06	28.36	-2.74409	1.46e-267	6.25e-268	TP<TT
101255703	LOC101255703	4.99	2.84	0.52	0.51	4.25	2.65	-2.74549	1.62e-43	2.32e-43	TP<TT
101245539	LOC101245539	3	2.26	0.84	0.78	4.07	6.68	-2.74767	2.81e-34	4.55e-34	TP<TT
101256592	LOC101256592	3.93	2.97	0.58	0.53	3.47	3.99	-2.74809	6.22e-52	8.08e-52	TP<TT
101267672	LOC101267672	7.89	5.06	0.55	0.68	4.62	3.64	-2.7492	3.56e-111	2.85e-111	TP<TT
101255867	LOC101255867	1.09	0.5	0.26	0.28	2.05	1.54	-2.75014	7.19e-22	1.44e-21	TP<TT
101257505	LOC101257505	125.69	138	12.15	13.88	84.69	87.71	-2.75099	0	0	TP<TT
101252176	LOC101252176	22.59	11.48	1.63	1.57	12.86	9.03	-2.75493	3.04e-214	1.54e-214	TP<TT
101253228	LOC101253228	28.05	18.59	3.7	3.75	28.4	21.75	-2.75746	6.25e-305	2.42e-305	TP<TT
101259727	LOC101259727	0.46	0.53	0.02	0.13	0.65	0.33	-2.76103	1.81e-10	4.78e-10	TP<TT
101252250	LOC101252250	1.04	0.44	0	0.22	0.8	0.69	-2.76103	3.44e-06	1.07e-05	TP<TT
101263179	LOC101263179	14.86	3.41	0.5	0.55	3.49	3.6	-2.76103	3.26e-44	4.63e-44	TP<TT
101247737	LOC101247737	0.45	0.41	0	0.12	0.35	0.46	-2.76103	0.000526233	0.00185106	TP<TT
101261502	LOC101261502	3.61	1.58	0.25	0.33	1.79	2.09	-2.76103	7.97e-17	1.77e-16	TP<TT
101251670	LOC101251670	0.07	0.12	0.05	0.02	0.31	0.1	-2.76103	3.44e-06	1.07e-05	TP<TT
101248186	LOC101248186	0.38	0.08	0.15	0.12	0.6	1.2	-2.76103	6.15e-19	1.31e-18	TP<TT
101259882	LOC101259882	0.52	0.57	0.12	0.11	0.67	0.88	-2.76103	1.81e-10	4.78e-10	TP<TT
101262905	LOC101262905	0.29	0.13	0	0.03	0.1	0.1	-2.76103	4.19e-05	0.000137398	TP<TT
101245480	LOC101245480	0.27	0.04	0.02	0.06	0	0.54	-2.76103	3.44e-06	1.07e-05	TP<TT
101261709	LOC101261709	1.12	0.27	0	0.14	0.66	0.26	-2.76103	4.19e-05	0.000137398	TP<TT
104646602	LOC104646602	1.34	1.12	0.07	0.07	0.65	0.31	-2.76103	3.44e-06	1.07e-05	TP<TT
101252150	LOC101252150	0.03	0	0.03	0	0	0.2	-2.76103	0.000526233	0.00185106	TP<TT
101267954	LOC101267954	1.48	0.68	0.14	0.05	0.85	0.45	-2.76103	2.1e-09	5.74e-09	TP<TT
101259574	LOC101259574	0.4	0.09	0.04	0	0.13	0.15	-2.76103	3.44e-06	1.07e-05	TP<TT
101244335	LOC101244335	56.62	24.59	1.35	1.86	5.74	15.92	-2.76624	1.08e-85	1.03e-85	TP<TT
101248539	LOC101248539	19.64	11.34	1.05	1.19	6.41	8.78	-2.7703	2.09e-143	1.41e-143	TP<TT
101266862	LOC101266862	0.88	0.34	0.19	0.13	1.16	1.04	-2.77427	3.31e-35	5.28e-35	TP<TT
100736549	TCP13	2.3	1.09	0.2	0.23	2.06	0.84	-2.77471	4.09e-18	8.83e-18	TP<TT
543986	LOC543986	3.74	18.19	18.16	24	59.81	226.32	-2.77557	0	0	TP<TT
101248357	LOC101248357	3.57	3.29	0.6	0.79	5.06	4.4	-2.77648	3.04e-158	1.93e-158	TP<TT
101260601	LOC101260601	89.81	24.26	3.91	4.6	24.35	33.77	-2.77776	0	0	TP<TT
101267900	LOC101267900	4.15	4.1	0.86	0.47	3.95	5.18	-2.77839	2.33e-65	2.64e-65	TP<TT
101252319	LOC101252319	34.08	22.41	5.06	5.75	45.32	28.07	-2.77889	1.6e-186	9.1e-187	TP<TT
101267350	LOC101267350	8.89	1.41	0.08	0.35	1.12	1.78	-2.77965	6.92e-14	1.66e-13	TP<TT
101260869	LOC101260869	71.7	40.91	9.34	6.17	58.54	47.21	-2.77996	0	0	TP<TT
101268839	LOC101268839	6.23	5.94	0.73	0.65	2.84	6.5	-2.78053	1.12e-24	2.12e-24	TP<TT
101248641	LOC101248641	26.25	25.18	2.67	4.49	24.8	25.45	-2.78314	2.35e-201	1.25e-201	TP<TT
101247655	LOC101247655	64.18	37.88	6	17.2	87.65	70.61	-2.78382	0	0	TP<TT
101260825	LOC101260825	5.19	4.29	1.01	1.02	8.81	5.4	-2.78605	3.44e-45	4.82e-45	TP<TT
104646517	LOC104646517	8.83	0.9	0.15	0.09	0.77	0.91	-2.78657	1.05e-10	2.76e-10	TP<TT
BGI_novel_G000553	BGI_novel_G000553	0.69	0.54	0.47	0.43	3.76	2.45	-2.78858	9.66e-61	1.14e-60	TP<TT
[truncated: 1,672 more rows]

## Sheet: TP vs TE
Table S3c DEGs identified in TP/TE grafting comparisons
#ID	NCBI_ID	FPKM_TE1	FPKM_TE2	FPKM_TP1	FPKM_TP2	FPKM_TT1	FPKM_TT2	log2FC(TP/TE)	q.value(TP/TE)	p.value(TP/TE)	Classification
101245699	LOC101245699	0	0.05	514.14	157.96	0.93	12.75	13.7396	0	0	TP>TE
109120527	LOC109120527	0	0	43.3	61.16	6.72	5.85	12.177	2.02e-260	8.36e-261	TP>TE
101253989	LOC101253989	0	0	6.95	7.66	0.31	4.33	10.5803	3e-114	2.25e-114	TP>TE
101250514	LOC101250514	0	0.04	12.82	29.49	0.04	0.04	10.1108	3.65e-176	2.03e-176	TP>TE
544061	LOC544061	1.33	0.99	1098.33	968.22	1.5	2.2	9.84731	0	0	TP>TE
101252183	LOC101252183	0	0	17.59	17.99	0	0	9.73935	4.1e-73	4.1e-73	TP>TE
101247287	LOC101247287	0	0	8.24	4.32	0.06	0	9.71463	3.75e-72	3.8e-72	TP>TE
101267279	LOC101267279	0	0	9.51	11.22	0.85	0.28	9.68461	5.33e-71	5.44e-71	TP>TE
544056	TAS14	6.8	17.01	6421.3	12750.7	11.4	4.83	9.66433	0	0	TP>TE
101247133	LOC101247133	0	0	1.74	14.6	0	0	9.58033	3.94e-67	4.15e-67	TP>TE
544200	20ox-3	0	0.02	9.22	9.22	0.02	0.02	9.50818	5.08e-127	3.54e-127	TP>TE
101265675	LOC101265675	0	0.06	32.27	7.92	0.29	0.64	9.4148	1.11e-120	8.05e-121	TP>TE
101252152	LOC101252152	0	0	7.56	8.87	0	0	9.29693	1.28e-57	1.49e-57	TP>TE
101247647	LOC101247647	0.07	1.66	436.91	609.37	0.67	4.8	9.2677	0	0	TP>TE
104648547	LOC104648547	0	0	5.33	7.02	0.12	0.29	9.22778	1.68e-55	2e-55	TP>TE
101261974	LOC101261974	0.12	0	24.12	47.43	0.04	0.04	9.19155	0	0	TP>TE
101265677	LOC101265677	0	0.18	31.74	60.07	0	0	9.02123	5.66e-194	2.95e-194	TP>TE
101257929	LOC101257929	0.05	0.11	32.38	52.07	0.05	0.22	9.00122	7.89e-284	3.04e-284	TP>TE
BGI_novel_G000454	BGI_novel_G000454	0	0	5.78	6.52	0.05	0.19	8.99537	6.4e-49	8.17e-49	TP>TE
101245638	LOC101245638	0	0	13.28	2.91	0.07	0.55	8.85872	2.07e-45	2.76e-45	TP>TE
101251623	LOC101251623	0.08	0.02	23.47	26.38	0.07	0.07	8.82896	0	0	TP>TE
104646690	LOC104646690	0	0	11.83	3.23	0.2	0.66	8.8144	2.53e-44	3.41e-44	TP>TE
109119816	LOC109119816	0.03	0	12.99	2.85	0	0.98	8.80104	7.06e-86	6.4e-86	TP>TE
101257177	LOC101257177	0	0	1.36	1.26	0	0	8.78756	1.12e-43	1.52e-43	TP>TE
BGI_novel_G000305	BGI_novel_G000305	0	0	17.12	9.75	0	0	8.78077	1.62e-43	2.21e-43	TP>TE
101257892	LOC101257892	0	0	2.96	3.62	0.03	0.43	8.62271	6.55e-40	9.33e-40	TP>TE
101250584	LOC101250584	0.38	0.9	207.64	291.05	1.91	1.3	8.60823	0	0	TP>TE
104646777	LOC104646777	0	0	20.13	7.25	0.29	1.74	8.50456	2.09e-37	3.09e-37	TP>TE
101251293	LOC101251293	0	0	1.42	1.6	0.02	0	8.42789	7.32e-36	1.1e-35	TP>TE
101261742	LOC101261742	0	0	6.13	1.97	0.14	0.85	8.40158	2.4e-35	3.63e-35	TP>TE
101247056	LOC101247056	0	0	4.78	9.6	0	0	8.40158	2.4e-35	3.63e-35	TP>TE
101244007	LOC101244007	0	0	1.91	2.26	0.1	0.02	8.37478	7.89e-35	1.2e-34	TP>TE
101254438	LOC101254438	0	0.08	20.34	3.84	0.4	0.48	8.21272	1.33e-61	1.48e-61	TP>TE
101262591	LOC101262591	0	0.02	2.38	2.41	0.08	0.04	8.19221	7.96e-64	8.67e-64	TP>TE
101251315	LOC101251315	0.03	0.03	9.44	6.5	0.03	0.06	8.12029	2.21e-227	1.02e-227	TP>TE
101244389	LOC101244389	0	0	6.32	7.78	0	0	8.10813	4.56e-30	7.47e-30	TP>TE
101251122	LOC101251122	0.04	0.04	6.91	12.74	0	0.04	8.00414	3.13e-107	2.44e-107	TP>TE
101266136	LOC101266136	0	0.05	10.93	2.81	0.21	0.85	7.99378	2.33e-54	2.81e-54	TP>TE
543875	LEAS1	0.18	0.49	80.15	86.41	0.44	9.53	7.96274	0	0	TP>TE
101250589	LOC101250589	0	0	2.17	3.65	0	0	7.95974	1.07e-27	1.81e-27	TP>TE
101259746	LOC101259746	0.07	0	8.9	8.48	0.21	0	7.95372	4e-53	4.89e-53	TP>TE
101251673	LOC101251673	0	0	2.59	0.71	0	0.08	7.91083	5.85e-27	1.01e-26	TP>TE
101247844	LOC101247844	0.04	0	6.58	3.7	0.04	0	7.89206	2.84e-51	3.53e-51	TP>TE
104645665	LOC104645665	0.05	0.1	17.89	16.79	0.05	0.19	7.88574	5.24e-149	3.3e-149	TP>TE
778339	LOC778339	0.11	0.17	26.12	33.11	0.61	0.29	7.80695	0	0	TP>TE
101251885	LOC101251885	0.08	0.17	25.69	30.08	0	0	7.80328	6.71e-142	4.38e-142	TP>TE
109120329	LOC109120329	0	0	5.5	2.04	0	0	7.69671	6.07e-24	1.1e-23	TP>TE
101255412	LOC101255412	0	0	1.56	2.32	0	0	7.62271	5.57e-23	1.03e-22	TP>TE
101246267	LOC101246267	0	0	4.23	5.15	0.38	0.09	7.60744	8.7e-23	1.61e-22	TP>TE
100750252	LOC100750252	0.52	0.76	93.48	154.12	0.48	0.74	7.59621	0	0	TP>TE
101245963	LOC101245963	0	0	5.24	0.55	0.18	0.47	7.59201	1.36e-22	2.53e-22	TP>TE
101249387	LOC101249387	0.22	0.09	36.31	21.33	0.09	0.31	7.51579	5.46e-276	2.15e-276	TP>TE
104646779	LOC104646779	0	0	9.56	2.97	0	1.48	7.4958	2.03e-21	3.87e-21	TP>TE
101249342	LOC101249342	0.09	0.18	18.17	27.89	0	0	7.44803	2.66e-227	1.23e-227	TP>TE
101260320	LOC101260320	0.13	0.19	34.17	20.26	0.4	0.16	7.40158	0	0	TP>TE
544187	LOC544187	8.45	18.74	1935.96	2555.64	19.96	14.96	7.37629	0	0	TP>TE
104646730	LOC104646730	0	0	6.36	2.59	0.11	0.74	7.36155	7.02e-20	1.38e-19	TP>TE
101264400	LOC101264400	0.04	0.04	6.33	6.2	0.2	0.65	7.31495	1.55e-209	7.65e-210	TP>TE
101259495	LOC101259495	0	0.06	3.3	5.56	0.12	0.02	7.26555	1.08e-102	8.68e-103	TP>TE
101261154	LOC101261154	0	0.04	5.19	1.47	0.13	0.47	7.26231	1.41e-35	2.14e-35	TP>TE
101247078	LOC101247078	0	0	1.55	0.72	0.15	0.12	7.22278	2.1e-18	4.24e-18	TP>TE
100147727	ca3	1.01	1.25	118.74	207.16	0.83	4.5	7.18484	0	0	TP>TE
104649494	LOC104649494	0.04	0	2.18	3.57	0.04	0	7.16138	1.57e-33	2.43e-33	TP>TE
101263695	LOC101263695	0.16	2.57	172.43	210.45	0.75	0.58	7.15121	0	0	TP>TE
101261478	LOC101261478	0.02	0.02	3.53	2.62	0.75	6.27	7.12431	1.64e-63	1.79e-63	TP>TE
101263630	LOC101263630	0.88	0.65	97.44	114.14	0.9	1	7.10551	0	0	TP>TE
544034	LE16	75.37	124.75	13009.8	13862.5	175.03	121.89	7.07098	0	0	TP>TE
101267061	LOC101267061	0	0	1.24	1.79	0	0	7.05285	9.53e-17	1.99e-16	TP>TE
101246220	LOC101246220	0	0	0.99	1.05	0	0	7.05285	9.53e-17	1.99e-16	TP>TE
BGI_novel_G000366	BGI_novel_G000366	0.03	0	0	4.16	0.64	0	7.03671	1.82e-101	1.48e-101	TP>TE
101264952	LOC101264952	1.78	1.95	217.58	270.59	2.89	6.21	7.02988	0	0	TP>TE
101248538	LOC101248538	0	0.03	1.98	1.44	0.05	0	6.99537	2.06e-30	3.36e-30	TP>TE
101262843	LOC101262843	0.05	0	3.18	3.59	0.11	0	6.98359	3.34e-30	5.46e-30	TP>TE
104644472	LOC104644472	0	0	3.71	1.41	0	0	6.98359	4.08e-16	8.66e-16	TP>TE
101245172	LOC101245172	0	0	1.05	1.36	0.04	0.04	6.95974	6.65e-16	1.42e-15	TP>TE
101250002	LOC101250002	0.03	0.03	5.92	3.16	0.14	0.42	6.90122	1.03e-268	4.16e-269	TP>TE
101246264	LOC101246264	0.17	0.46	36.34	37.74	1.47	1.6	6.89618	0	0	TP>TE
101247301	LOC101247301	0.02	0	1.8	1.12	0.32	2.75	6.88574	1.66e-28	2.78e-28	TP>TE
101266879	LOC101266879	12.36	25.76	1943.87	2478.67	182.74	344.21	6.86548	0	0	TP>TE
101255648	LOC101255648	0.03	0	2.52	0.65	0.11	0.27	6.86021	4.43e-28	7.48e-28	TP>TE
101264284	LOC101264284	0.16	0.25	13.91	33.55	0.43	2.88	6.85968	0	0	TP>TE
101259447	LOC101259447	0.02	0	2.08	0.43	0.07	0.2	6.83421	1.19e-27	2.02e-27	TP>TE
101243675	LOC101243675	0.1	0	3.39	8	0.05	0.1	6.83421	3.25e-53	3.97e-53	TP>TE
101246280	LOC101246280	0.11	0.91	36.96	75.97	0.72	0.72	6.81662	0	0	TP>TE
101249859	LOC101249859	0	0	1.23	0.9	0.04	0	6.80774	1.28e-14	2.81e-14	TP>TE
101267723	ppc2	0.37	0.37	40.12	39.53	0.62	0.26	6.78203	0	0	TP>TE
778321	LOC778321	0.2	0.31	34.15	20.8	3.27	72.29	6.76984	3.06e-247	1.33e-247	TP>TE
101261342	LOC101261342	0.07	0.03	6.6	2.3	0.14	0.61	6.74866	1.15e-74	1.14e-74	TP>TE
101246023	LOC101246023	0	0.06	1.96	4.22	0	0.03	6.73935	3.38e-50	4.25e-50	TP>TE
BGI_novel_G000127	BGI_novel_G000127	0.05	0.19	7.34	18.04	0.4	0.21	6.73624	5.17e-218	2.46e-218	TP>TE
101264644	LOC101264644	0.02	0	1.49	0.57	0.28	0.33	6.70749	1.19e-25	2.09e-25	TP>TE
101255064	LOC101255064	0	0.1	8.68	1.81	0.05	2.38	6.7039	4.11e-49	5.24e-49	TP>TE
101265900	LOC101265900	0	0	0.83	0.29	0.02	0.02	6.69671	9.52e-14	2.14e-13	TP>TE
101255456	LOC101255456	0.06	0.14	11.31	9.49	0.24	1.17	6.67208	2.5e-301	9.15e-302	TP>TE
101256151	LOC101256151	0.15	0.1	13.03	12.62	0.61	3.03	6.65276	9.06e-116	6.74e-116	TP>TE
101254669	LOC101254669	0.04	0.25	16.07	13.36	1.41	4.42	6.64128	2.01e-295	7.47e-296	TP>TE
101257015	LOC101257015	0	0	2.97	0.77	0	0.37	6.63781	2.62e-13	5.95e-13	TP>TE
101261889	LOC101261889	0.31	0.3	27.84	33.37	0.48	0.19	6.61773	0	0	TP>TE
101268860	LOC101268860	0.45	0.38	32.74	46.54	0.81	0.58	6.5916	0	0	TP>TE
101254548	LOC101254548	0	0	0.36	0.14	0.11	0.04	6.58049	6.82e-13	1.56e-12	TP>TE
101263824	LOC101263824	0	0	0.71	1.33	0.09	0	6.57641	7.29e-13	1.67e-12	TP>TE
101256409	USP	0.39	0.04	20.29	21.08	0.11	0.32	6.5738	2.95e-261	1.22e-261	TP>TE
101263843	LOC101263843	0.03	0.03	2.28	2.78	0.16	0.05	6.55668	1.53e-87	1.37e-87	TP>TE
101266972	LOC101266972	0.09	0.68	31.92	38.93	1.11	4.45	6.55223	0	0	TP>TE
101247602	LOC101247602	0.02	0	1.58	0.6	0.12	0.7	6.5447	2.75e-23	5.04e-23	TP>TE
101255592	LOC101255592	0.4	0.54	35.91	50.76	1.67	1.97	6.52209	0	0	TP>TE
101251154	LOC101251154	0.1	0.21	8.85	18.85	0.03	0.1	6.49764	4.78e-187	2.56e-187	TP>TE
101255770	LOC101255770	0.62	1.7	83.57	122.79	5.6	9.08	6.48699	0	0	TP>TE
101249857	vicilin	0.02	0.02	0.44	2.93	0	0	6.4707	1.68e-42	2.32e-42	TP>TE
101257357	LOC101257357	0	0	0.99	0.1	0.03	0.1	6.44517	5.75e-12	1.35e-11	TP>TE
101251622	PT3	0.26	0.66	44.64	34.18	1.8	3.41	6.42557	0	0	TP>TE
104647588	LOC104647588	0	0	1.11	1.64	0	0	6.4104	9.69e-12	2.29e-11	TP>TE
101262343	LOC101262343	0.12	0	6.56	3.68	0.43	3.14	6.37928	3.68e-78	3.53e-78	TP>TE
101254651	LOC101254651	0	0	1.17	0.25	0.67	2.76	6.33825	2.77e-11	6.64e-11	TP>TE
544087	cathDInh	7.31	6.06	543.59	534.81	4.74	0.34	6.32623	0	0	TP>TE
101251576	LOC101251576	0.22	0.43	26.74	24.88	4.06	36.6	6.32351	0	0	TP>TE
101253907	LOC101253907	0	0	0.65	0.22	0.27	0	6.32263	3.46e-11	8.3e-11	TP>TE
101244627	LOC101244627	0.26	0.17	28.54	5.54	0.17	1.08	6.3037	3.44e-237	1.54e-237	TP>TE
101262661	LOC101262661	0.3	0.85	38.3	50.56	1.24	1.5	6.2845	0	0	TP>TE
101256765	LOC101256765	0.05	0.34	14.17	15.8	1.46	0.66	6.28271	1.74e-270	6.96e-271	TP>TE
101250169	LOC101250169	0	0	0.75	0	0	0	6.25879	8.39e-11	2.04e-10	TP>TE
101247353	LOC101247353	0.12	0	3.08	5.89	0.04	0.39	6.24925	1.93e-54	2.31e-54	TP>TE
101246381	LOC101246381	7.2	10.47	601.87	734.79	51.46	217.62	6.24337	0	0	TP>TE
101263971	LOC101263971	0	0	0.69	0	0	0.7	6.21111	1.59e-10	3.89e-10	TP>TE
109119049	LOC109119049	0.03	0	0.9	1.3	0	0	6.2026	5.46e-19	1.09e-18	TP>TE
101264425	LOC101264425	0.3	0.16	21.56	12.6	2.45	14.45	6.19989	3.21e-255	1.35e-255	TP>TE
101256122	LOC101256122	0.02	0	0.87	0.66	0.02	0.04	6.1924	1.07e-35	1.61e-35	TP>TE
101246685	LOC101246685	0.02	0	0.57	0.93	0.34	0.13	6.16138	1.59e-18	3.19e-18	TP>TE
101257623	LOC101257623	1.35	3.4	142.71	194.21	6.03	3.34	6.1596	0	0	TP>TE
101256209	LOC101256209	0.16	0.32	14.54	17.32	0.06	0.08	6.11679	0	0	TP>TE
543953	ER1	0	0	1.26	1.49	0.16	1.82	6.09725	6.81e-10	1.71e-09	TP>TE
104649215	LOC104649215	0	0	0.35	1.3	0	0	6.09725	6.81e-10	1.71e-09	TP>TE
101246666	LOC101246666	0.25	0.37	21.86	19.9	11.71	76.75	6.0678	2.19e-187	1.17e-187	TP>TE
101254161	LOC101254161	0	0	0.57	0.19	0	0.02	6.05285	1.17e-09	2.96e-09	TP>TE
101265501	LOC101265501	0	0	1.22	0.4	0	0.14	6.05285	1.17e-09	2.96e-09	TP>TE
101248072	LOC101248072	0.66	0.37	39.13	29.66	0.57	22.57	6.04381	6.38e-305	2.29e-305	TP>TE
104648093	LOC104648093	0	0	0.13	0.91	0	0.1	6.03607	1.43e-09	3.63e-09	TP>TE
101251387	LOC101251387	0	0	0.75	1.55	0	0	6.00705	2.02e-09	5.15e-09	TP>TE
101258720	LOC101258720	0	0.04	1.66	0.84	2.17	7.15	6.00705	6.84e-17	1.43e-16	TP>TE
101261022	LOC101261022	0.23	0.04	6.86	10.58	0	0.04	5.9666	5.15e-103	4.14e-103	TP>TE
104644556	LOC104644556	0	0	1.12	1.9	0.38	0.48	5.95974	3.5e-09	8.97e-09	TP>TE
101266128	LOC101266128	0.03	0	1.1	0.85	0.02	0.03	5.94767	1.43e-30	2.33e-30	TP>TE
101267754	LOC101267754	0.05	0.07	5.23	2.08	0.26	2.36	5.94524	3.79e-73	3.79e-73	TP>TE
101254849	LOC101254849	1.1	1.59	79.85	83.26	3.24	1.33	5.92746	0	0	TP>TE
101263388	LOC101263388	3.78	0.35	114.2	140.19	0.73	1.34	5.91739	0	0	TP>TE
101246866	LOC101246866	0	0	0.25	0.77	0	0	5.91083	6.06e-09	1.57e-08	TP>TE
BGI_novel_G000585	BGI_novel_G000585	0	0	0.35	1.1	0	0	5.91083	6.06e-09	1.57e-08	TP>TE
101253668	LOC101253668	0	0	0.47	0.18	0.02	0.24	5.91083	6.06e-09	1.57e-08	TP>TE
101248973	LOC101248973	0	0.03	1.51	0.36	0.09	0.22	5.88574	1.05e-15	2.24e-15	TP>TE
101265833	LOC101265833	1.46	2.41	74.59	153.18	1.09	1.31	5.88536	0	0	TP>TE
101268564	LOC101268564	0.03	0.03	2.23	1.75	0	0.02	5.8794	1.93e-56	2.27e-56	TP>TE
104644911	LOC104644911	0.04	0.05	2.66	2.58	0.04	0.53	5.87303	3.78e-29	6.27e-29	TP>TE
101267987	LOC101267987	0.44	0.45	26.18	25.81	2.37	3.64	5.86915	0	0	TP>TE
101247808	LOC101247808	0.01	0.01	0.81	0.71	0	0	5.86504	2.86e-29	4.73e-29	TP>TE
101249449	LOC101249449	0	0	2.08	2.02	0	0	5.86021	1.05e-08	2.75e-08	TP>TE
101252467	LOC101252467	0	0	0.49	0.06	0.02	0.44	5.86021	1.05e-08	2.75e-08	TP>TE
101253031	LOC101253031	0	0	0.37	0.66	0	0	5.86021	1.05e-08	2.75e-08	TP>TE
778275	SNF4	0.12	0.25	5.76	15.01	0.12	0.18	5.84293	5.02e-161	2.98e-161	TP>TE
543979	NP24	0.04	0.12	5.57	3.61	1.05	13.43	5.83421	8.89e-55	1.06e-54	TP>TE
544007	KN1	0.03	0	0.78	0.66	0	0	5.80774	5.47e-15	1.19e-14	TP>TE
101261579	LOC101261579	0	0	0.36	0.21	0	0	5.80774	1.84e-08	4.85e-08	TP>TE
101260651	LOC101260651	0	0	0.45	0.16	0	0	5.80774	1.84e-08	4.85e-08	TP>TE
101247255	LOC101247255	0.08	0.08	4.7	3.94	0.1	0.12	5.78756	4.39e-104	3.5e-104	TP>TE
101261650	LOC101261650	0.03	0.15	4.73	5.1	3.81	25.93	5.75791	4.86e-77	4.7e-77	TP>TE
101264341	LOC101264341	0	0	0.4	0.15	0	0.02	5.75329	3.22e-08	8.56e-08	TP>TE
100134906	LOC100134906	0	0	0.6	0.32	0.1	0.64	5.75329	3.22e-08	8.56e-08	TP>TE
101255371	LOC101255371	0	0	0.69	0.5	0.09	0.09	5.75329	3.22e-08	8.56e-08	TP>TE
101246985	LOC101246985	0	0	0.59	0.26	0	0.03	5.75329	3.22e-08	8.56e-08	TP>TE
101257305	LOC101257305	0.05	0	1	1.53	0.02	0.02	5.72528	1.61e-26	2.8e-26	TP>TE
101253743	LOC101253743	0	0	0.42	0.16	0.05	0.18	5.69671	5.64e-08	1.52e-07	TP>TE
101246888	LOC101246888	0	0	0.33	0.83	0.04	0.04	5.69671	5.64e-08	1.52e-07	TP>TE
101256325	LOC101256325	0.05	0.05	3.27	1.95	0.23	0.15	5.6749	2.89e-49	3.68e-49	TP>TE
101268830	LOC101268830	2.22	2.35	101.12	130.78	10.2	4.71	5.66502	0	0	TP>TE
104645830	LOC104645830	0.64	0.63	27.31	36.62	0.55	1.55	5.64808	0	0	TP>TE
101265792	LOC101265792	0	0	0.39	1.16	0.06	0.31	5.63781	9.95e-08	2.7e-07	TP>TE
109118706	LOC109118706	0.08	0	1.02	2.82	0.08	0.04	5.62271	7.94e-25	1.42e-24	TP>TE
101264783	LOC101264783	0.86	1.51	55.25	60.3	0.73	2.57	5.61071	0	0	TP>TE
101265511	LOC101265511	0.06	0.27	9.79	5.73	5.24	5.13	5.60185	2.81e-125	1.98e-125	TP>TE
101248088	LOC101248088	0.15	0.06	8.17	6.11	0.18	0.09	5.59861	1.1e-169	6.32e-170	TP>TE
101266923	LOC101266923	13.07	12.9	489.07	758.84	3.73	4.86	5.58261	0	0	TP>TE
778204	PT4	0	0	0.27	0.17	0	0	5.57641	1.76e-07	4.81e-07	TP>TE
104645031	LOC104645031	0.04	0	0.99	1.07	0.04	0.09	5.57641	4.78e-13	1.09e-12	TP>TE
101248665	LOC101248665	0.22	0.8	27.09	20.11	1.86	7.87	5.5507	0	0	TP>TE
104646778	LOC104646778	0	0.31	10.1	3.69	0	0.73	5.5149	3.71e-23	6.82e-23	TP>TE
101255092	LOC101255092	0	0	0.34	0.16	0	0	5.51228	3.13e-07	8.62e-07	TP>TE
101257935	LOC101257935	0	0	0.53	0.15	0.06	0.03	5.51228	3.13e-07	8.62e-07	TP>TE
101245208	LOC101245208	0.04	0.15	3.88	4.37	0.04	0.11	5.49911	3.47e-54	4.18e-54	TP>TE
BGI_novel_G000284	BGI_novel_G000284	0.06	0.06	3.43	2.06	0.05	0.03	5.4707	9.41e-84	8.66e-84	TP>TE
101255502	LOC101255502	0	0	0.33	0.1	0	0	5.44517	5.56e-07	1.55e-06	TP>TE
101243861	LOC101243861	0	0.03	0.94	0.22	0	0.03	5.44517	4.63e-12	1.09e-11	TP>TE
101251368	LOC101251368	11.29	12.28	451.01	562.82	15.13	12.21	5.4259	0	0	TP>TE
101256855	LOC101256855	0.04	0.13	6.02	3.51	0.26	0.88	5.4148	1.47e-80	1.39e-80	TP>TE
101267550	LOC101267550	0	0.01	0.53	0.06	0.01	0.03	5.4104	8.2e-12	1.94e-11	TP>TE
101261232	LOC101261232	0.01	0.01	0.69	0.33	0.09	0.1	5.3927	1.01e-40	1.42e-40	TP>TE
101264953	LOC101264953	0	0	0.22	1.23	0	0.07	5.37478	9.93e-07	2.8e-06	TP>TE
101260995	LOC101260995	0	0.03	0.67	0.45	0.03	0.03	5.37478	1.46e-11	3.46e-11	TP>TE
101250412	LOC101250412	0.13	0.57	14.23	14.53	0.07	0.23	5.37306	6.07e-202	3.07e-202	TP>TE
101266046	LOC101266046	0.22	0.46	10.85	17.45	0.43	0.53	5.37077	1.3e-258	5.4e-259	TP>TE
104647346	LOC104647346	0.04	0.05	1.57	2.16	0.19	0.07	5.36573	5.54e-40	7.88e-40	TP>TE
101249811	LOC101249811	0.27	1.01	24.91	26.7	1.06	1.06	5.35335	0	0	TP>TE
101255481	LOC101255481	0.07	0.11	3.23	4.4	0.11	0	5.35298	5.1e-49	6.5e-49	TP>TE
101259682	LOC101259682	0.77	1.03	32.67	40.92	2.86	2.31	5.35083	0	0	TP>TE
101248619	CHLN	0.18	0.67	23.92	10.3	1.09	7.18	5.34372	1.15e-253	4.84e-254	TP>TE
101245282	LOC101245282	0.2	1.39	29.98	27.45	1.32	6.55	5.33031	1.32e-305	4.74e-305	TP>TE
101257321	LOC101257321	0.06	0.06	4.51	0.44	0	0	5.31964	2.11e-20	4.09e-20	TP>TE
101266908	LOC101266908	0.02	0.08	1.29	2.6	0	0	5.31338	8.18e-57	9.59e-57	TP>TE
101258907	LOC101258907	0	0.02	0.45	0.23	0	0.02	5.30078	4.61e-11	1.11e-10	TP>TE
101258597	LOC101258597	0.09	0.02	3.49	1.02	0.05	1.23	5.29317	4.91e-47	6.4e-47	TP>TE
101261854	LOC101261854	0.42	1.52	41.33	32.61	3.27	4.47	5.26597	0	0	TP>TE
101248239	LOC101248239	0	0.01	0.24	0.14	0.03	0.01	5.26231	8.22e-11	2e-10	TP>TE
101256127	LOC101256127	15.78	4.39	283.25	500.51	2.03	1.69	5.26027	0	0	TP>TE
101258357	LOC101258357	1.21	1.09	37.28	49.16	0.93	0.87	5.25992	0	0	TP>TE
101245616	LOC101245616	0.48	0.35	15.89	16.09	1.93	1.4	5.25431	0	0	TP>TE
101245527	LOC101245527	0	0	0.27	0	0.08	0	5.23316	2.97e-06	8.55e-06	TP>TE
544091	Q`a	1.35	1.02	42.34	47.18	3.33	4.89	5.23142	0	0	TP>TE
101258705	LOC101258705	0.27	0.59	16.43	15.45	0.98	1.3	5.22421	2.48e-241	1.1e-241	TP>TE
104645849	LOC104645849	0	0	0.3	0.3	0	0.1	5.22278	3.21e-06	9.24e-06	TP>TE
101246607	LOC101246607	0	0	0.34	1.18	0.08	0.24	5.22278	3.21e-06	9.24e-06	TP>TE
101251676	LOC101251676	0.02	0.02	1.57	0.17	0.09	0.12	5.22278	3.73e-19	7.43e-19	TP>TE
101256686	LOC101256686	0.27	0.23	6.19	11.03	0.43	0.22	5.21832	8.47e-232	3.86e-232	TP>TE
544264	LOC544264	1.22	1.12	42.99	43.71	3.16	6.35	5.20685	0	0	TP>TE
101245190	LOC101245190	0.05	0.1	2.1	3.19	0.05	1.26	5.16833	1.04e-26	1.8e-26	TP>TE
101249591	LOC101249591	0.07	0	1.11	1.26	0.13	0.07	5.15439	1.85e-26	3.22e-26	TP>TE
100191111	LOC100191111	0	1.09	11.05	26.93	2.28	25.3	5.15375	1.28e-180	6.98e-181	TP>TE
101261449	LOC101261449	0	0	0.81	0.17	0	0	5.14031	5.78e-06	1.69e-05	TP>TE
101249086	LOC101249086	0	0	0.59	0.24	0.14	0.56	5.14031	5.78e-06	1.69e-05	TP>TE
101248523	LOC101248523	0.07	0.04	1.3	2.33	0.07	0.07	5.1261	5.89e-26	1.03e-25	TP>TE
101250968	LOC101250968	0	0.09	2.04	1.22	0	0.04	5.1261	5.89e-26	1.03e-25	TP>TE
101262901	LOC101262901	0	0.07	1.07	1.16	0.03	0.03	5.11894	6.75e-18	1.38e-17	TP>TE
101264697	LOC101264697	0	0.04	0.87	0.6	0.15	0	5.10466	9.9e-18	2.03e-17	TP>TE
101246755	LOC101246755	0.56	0.64	21.47	19.95	0.72	0.38	5.10248	1.9e-197	9.81e-198	TP>TE
101247380	LOC101247380	0.05	0	0.86	0.72	0.23	0.28	5.09725	1.21e-17	2.48e-17	TP>TE
BGI_novel_G000252	BGI_novel_G000252	0	0.15	1.15	3.97	0.52	0	5.0933	2.51e-87	2.24e-87	TP>TE
101245578	LOC101245578	0	0	0.68	0.15	0.1	0.54	5.05915	1.01e-05	2.98e-05	TP>TE
101246867	LOC101246867	0	0	0.06	0.4	0	0	5.05285	1.05e-05	3.11e-05	TP>TE
101265207	LOC101265207	0	0	0.46	0.03	0	0	5.05285	1.05e-05	3.11e-05	TP>TE
104649007	LOC104649007	0	0	0.31	0.31	0	0	5.05285	1.05e-05	3.11e-05	TP>TE
101257141	LOC101257141	0.14	0.24	6.19	6.89	0.54	1.19	5.03991	1.52e-106	1.19e-106	TP>TE
101263880	LOC101263880	0.14	0.59	10.02	13.32	1.56	0.98	5.01633	9.1e-39	1.32e-38	TP>TE
101253408	LOC101253408	0.63	0.58	20.04	19.16	0.63	0.83	5.01331	0	0	TP>TE
101260461	LOC101260461	0.03	0	0.28	0.58	0	0.19	5.00705	2.74e-09	6.99e-09	TP>TE
101266963	LOC101266963	0.96	0.98	32.53	29.64	1.84	3.02	5.00509	0	0	TP>TE
101255305	LOC101255305	0.4	1.36	24.1	31.37	2.58	1.77	4.98868	0	0	TP>TE
101258461	LOC101258461	0.31	0.18	5.65	9.97	0.67	0.42	4.98696	1.67e-102	1.34e-102	TP>TE
101249721	LOC101249721	4.1	5.22	136.33	157.89	7.65	9.28	4.97907	0	0	TP>TE
101248812	LOC101248812	0	0.05	1.14	0.53	0.01	0.12	4.96933	1.68e-37	2.47e-37	TP>TE
104645518	LOC104645518	0	0	0.17	0.34	0.13	0.07	4.96358	1.87e-05	5.6e-05	TP>TE
544082	TPM-1	0.31	4.79	65.1	91.07	20.8	29.48	4.9606	0	0	TP>TE
101244167	LOC101244167	20.2	32.1	785.94	840.03	33.84	31.77	4.96029	0	0	TP>TE
BGI_novel_G000532	BGI_novel_G000532	0	0	0	1.55	0	0	4.95974	1.91e-05	5.74e-05	TP>TE
101259637	LOC101259637	0	0	0.47	0.17	0	0.08	4.95974	1.91e-05	5.74e-05	TP>TE
101254903	LOC101254903	0	0	0.52	0.45	0	0.06	4.95974	1.91e-05	5.74e-05	TP>TE
104646037	LOC104646037	0	0.03	0.48	0.55	0.03	0	4.95974	4.94e-09	1.27e-08	TP>TE
101267926	LOC101267926	0	0	0.24	0.27	0.13	0	4.95974	1.91e-05	5.74e-05	TP>TE
101251085	LOC101251085	0	0.04	0.47	0.7	0.04	0	4.95974	4.94e-09	1.27e-08	TP>TE
101257461	LOC101257461	0.03	0	0.68	0.29	0.03	0	4.95974	4.94e-09	1.27e-08	TP>TE
101253755	LOC101253755	0.08	0.57	8.39	11.26	0.2	0.04	4.95372	5.05e-114	3.79e-114	TP>TE
101265775	LOC101265775	1.84	2.69	73.62	66.14	4.71	4.86	4.9505	0	0	TP>TE
101265742	LOC101265742	0.08	0.08	2.58	2.37	0	0.05	4.9191	5.21e-43	7.14e-43	TP>TE
544254	THT1-3	6.53	17.3	376.2	337.27	35.2	91.01	4.91286	0	0	TP>TE
101254074	LOC101254074	0.96	1.32	29.64	37.51	1.61	2.66	4.87928	0	0	TP>TE
101249017	LOC101249017	0	0.05	0.94	0.44	0	0.14	4.86021	1.62e-08	4.25e-08	TP>TE
101248880	LOC101248880	0	0	0.32	0.42	0	1.83	4.86021	3.52e-05	0.000106607	TP>TE
101261486	LOC101261486	0.03	0	0.64	0.14	0.03	0.16	4.86021	1.62e-08	4.25e-08	TP>TE
101253038	LE25	1.01	1.71	35.38	43.12	4.12	5.42	4.85565	5.81e-223	2.73e-223	TP>TE
101257330	LOC101257330	0.33	1.04	17.21	21.69	2.26	1.48	4.85047	0	0	TP>TE
101253729	LOC101253729	0	0.08	1.5	0.85	0.37	1.31	4.83421	7.65e-15	1.67e-14	TP>TE
101255714	LOC101255714	0.02	0.07	1.01	1.32	0.15	0.11	4.82896	6.11e-34	9.42e-34	TP>TE
101264530	LOC101264530	0	0.07	1.07	0.84	0.17	0.07	4.80774	1.38e-14	3.03e-14	TP>TE
101266770	LOC101266770	0.15	0.1	4.16	2.77	1	4.93	4.79499	9.63e-52	1.19e-51	TP>TE
101255108	LOC101255108	0.05	0.1	1.75	2.41	0.55	0.22	4.78982	3.46e-39	4.97e-39	TP>TE
104649075	LOC104649075	0.06	0.02	1.09	1.09	0.4	0.3	4.78077	1.2e-26	2.08e-26	TP>TE
101258941	LOC101258941	0.37	0.35	4.35	15.4	1.82	2.21	4.77968	2.27e-155	1.38e-155	TP>TE
101244016	LOC101244016	0	0	0.13	0.2	0	0.02	4.75329	6.48e-05	0.000199042	TP>TE
101253430	LOC101253430	0	0	0.28	0.08	0	0.03	4.75329	6.48e-05	0.000199042	TP>TE
101258650	LOC101258650	0	0	0.07	0.24	0.02	0	4.75329	6.48e-05	0.000199042	TP>TE
101253481	LOC101253481	0	0	0.13	0.08	0	0.02	4.75329	6.48e-05	0.000199042	TP>TE
101265670	LOC101265670	0	0	0.13	0.06	0	0	4.75329	6.48e-05	0.000199042	TP>TE
101261551	LOC101261551	0	0.03	0.42	0.31	0.22	0.05	4.75329	5.33e-08	1.43e-07	TP>TE
101250797	LOC101250797	0	0	0.38	0.11	0.07	0.11	4.75329	6.48e-05	0.000199042	TP>TE
544286	mcpi	76.41	80.11	1344.18	2872.93	104.54	41.61	4.74888	0	0	TP>TE
101247196	LOC101247196	1.84	3.17	73.19	54.8	4.48	5	4.74038	0	0	TP>TE
104648156	LOC104648156	14.29	16.74	413.71	413.17	24.04	23.55	4.73477	0	0	TP>TE
101246943	LOC101246943	0.04	0	0.69	0.52	0.09	0.02	4.72528	8.16e-14	1.83e-13	TP>TE
BGI_novel_G000100	BGI_novel_G000100	0.03	0.12	1.83	2	0.13	0.04	4.72008	1.65e-60	1.86e-60	TP>TE
101264574	LOC101264574	0.17	0.3	6.04	6.15	1.57	7.98	4.71781	3.45e-113	2.61e-113	TP>TE
101247786	LOC101247786	0	0	0	0.28	0	0.17	4.71506	7.98e-05	0.000246436	TP>TE
BGI_novel_G000550	BGI_novel_G000550	0.03	0.04	0.86	0.95	0.01	0	4.7131	6.78e-43	9.3e-43	TP>TE
104647191	LOC104647191	0	0.03	0.29	0.37	0.15	0.03	4.70132	9.26e-08	2.51e-07	TP>TE
544097	TLRP	263.11	250.87	5120.92	8271.94	1775.91	1497.03	4.69846	0	0	TP>TE
101244623	LOC101244623	0	1.15	15.72	12.92	4.07	7.97	4.67168	1.32e-70	1.35e-70	TP>TE
BGI_novel_G000015	BGI_novel_G000015	0	0	0	0.17	0	0	4.67109	0.000100762	0.000313132	TP>TE
101246398	LOC101246398	0.04	0.04	1.07	1.02	0.1	0.04	4.66756	1.35e-24	2.43e-24	TP>TE
101251024	LOC101251024	0.35	0	0.44	8.66	0.18	0.24	4.65771	1.34e-35	2.02e-35	TP>TE
101257301	LOC101257301	0.72	3.73	53.16	56.43	4.8	4.24	4.64142	0	0	TP>TE
101262191	LOC101262191	0	0	0.08	0.16	0.04	0.02	4.63781	0.000119701	0.000373781	TP>TE
101267219	LOC101267219	0	0	0.22	0.22	0	0	4.63781	0.000119701	0.000373781	TP>TE
101263333	LOC101263333	0	0	0.18	0.03	0	0.02	4.63781	0.000119701	0.000373781	TP>TE
109119040	LOC109119040	0	0	0.33	0.23	0.45	0.67	4.63781	0.000119701	0.000373781	TP>TE
101249804	LOC101249804	0	0	0.25	0.08	0	0	4.63781	0.000119701	0.000373781	TP>TE
104646748	LOC104646748	0.55	0.2	5.77	7.73	0.28	0.16	4.63318	1.81e-144	1.17e-144	TP>TE
104649042	LOC104649042	0.94	2.51	43.42	41.27	7.4	12.79	4.62751	0	0	TP>TE
101264922	LOC101264922	4.03	2.41	72.17	85.74	1.75	1.36	4.60282	0	0	TP>TE
101257641	LOC101257641	0.1	0.08	3.28	0.86	0.1	0.46	4.58535	4.85e-39	6.98e-39	TP>TE
101247637	LOC101247637	0.06	0.39	4.64	5.91	0.48	0.47	4.57641	1.9e-75	1.87e-75	TP>TE
101265270	LOC101265270	0.17	0.08	1.19	4.74	0.23	0.08	4.5511	1.8e-53	2.19e-53	TP>TE
BGI_novel_G000182	BGI_novel_G000182	0.16	0.4	5.95	6.84	2.05	0.64	4.53524	2.52e-88	2.24e-88	TP>TE
101243853	LOC101243853	2.3	6.04	83.44	106.51	18.71	7.83	4.52046	0	0	TP>TE
101258539	LOC101258539	0.05	0	0.25	0.83	0.05	0	4.51228	5.96e-07	1.67e-06	TP>TE
101244508	LOC101244508	0	0.02	0.25	0.25	0	0	4.51228	5.96e-07	1.67e-06	TP>TE
101245636	LOC101245636	0.08	0	1	0.82	0	0.08	4.51228	5.96e-07	1.67e-06	TP>TE
101251481	LOC101251481	0.03	0	0.69	0.11	0.05	0.1	4.51228	5.32e-12	1.25e-11	TP>TE
101254030	LOC101254030	0	0	0.16	0.08	0	0.02	4.51228	0.000222422	0.000706237	TP>TE
104647566	LOC104647566	0.08	0.16	2.45	2.89	0.16	0	4.51228	5.14e-17	1.07e-16	TP>TE
BGI_novel_G000103	BGI_novel_G000103	0	0	1.71	0.62	0.79	0.19	4.51228	0.000222422	0.000706237	TP>TE
101249151	LOC101249151	0	0	0.2	0.14	0.03	0.06	4.50439	0.000230933	0.00073387	TP>TE
101256693	LOC101256693	0.18	0.34	8.32	2.01	0.39	0.22	4.48915	6.54e-100	5.37e-100	TP>TE
101256164	LOC101256164	0.08	0.03	2.07	0.4	0.14	0.08	4.47912	1.69e-21	3.22e-21	TP>TE
104644439	LOC104644439	7.96	12.71	177.1	282.46	14.97	13.77	4.47896	0	0	TP>TE
101265846	LOC101265846	0.03	0.02	0.44	0.64	0.21	0.16	4.46789	1.7e-16	3.57e-16	TP>TE
100736441	LOC100736441	40.23	49.93	1029.32	960.8	90.66	81.83	4.46429	0	0	TP>TE
101253759	LOC101253759	2.97	11.57	155.02	159.81	4.48	5.62	4.45628	0	0	TP>TE
101264701	LOC101264701	0.05	0.02	0.86	0.74	0.2	0.26	4.44517	5.59e-21	1.07e-20	TP>TE
BGI_novel_G000066	BGI_novel_G000066	0	0.09	0.82	1.2	0	0.09	4.44517	1.77e-11	4.21e-11	TP>TE
101259871	LOC101259871	0.19	0.48	8.75	5.93	0.48	0.27	4.44517	2.17e-82	2.01e-82	TP>TE
101247628	LOC101247628	0	0.04	0.62	0.24	0	0.04	4.44517	1.1e-06	3.1e-06	TP>TE
101254428	LOC101254428	0.02	0.11	2.01	0.81	0.13	0.24	4.43367	3.49e-30	5.7e-30	TP>TE
101249794	LOC101249794	16.39	13.76	314.86	335.1	10.14	6.43	4.4249	0	0	TP>TE
101261056	LOC101261056	0.03	0.06	1.56	0.45	0.06	0.25	4.42209	5.62e-16	1.2e-15	TP>TE
101244774	LOC101244774	0.03	0.22	2.24	3.1	0.19	0.22	4.41917	4.05e-39	5.82e-39	TP>TE
101250764	LOC101250764	1.25	1.38	23.62	32.5	0.54	0.43	4.41075	0	0	TP>TE
101244324	LOC101244324	28.42	32.33	548.1	744.18	57.02	40.63	4.40902	0	0	TP>TE
101265652	LOC101265652	1.98	1.55	33.43	41.93	1.65	1.81	4.40837	0	0	TP>TE
104644827	LOC104644827	0.07	2.3	21.51	27.67	2.67	1.67	4.40292	9.15e-153	5.65e-153	TP>TE
101246412	LOC101246412	0.38	0.15	4.37	6.81	0.67	0.33	4.40078	2.97e-52	3.65e-52	TP>TE
101244852	LOC101244852	0.03	0.23	3.12	2.22	0.85	0.42	4.39072	8.28e-43	1.14e-42	TP>TE
101247993	LOC101247993	0.02	0	0.18	0.27	0.13	0.13	4.37478	2.02e-06	5.77e-06	TP>TE
101263358	LOC101263358	0	0	0.18	0.08	0.02	0	4.37478	0.000415975	0.00134311	TP>TE
101249293	LOC101249293	0	0	0.11	0.11	0	0.02	4.37478	0.000415975	0.00134311	TP>TE
104646789	LOC104646789	0	0.02	0.21	0.25	0.04	0.11	4.37478	2.02e-06	5.77e-06	TP>TE
101263321	LOC101263321	0	0	0.03	0.05	0	0.06	4.37478	0.000415975	0.00134311	TP>TE
543703	LOC543703	0	0	0.35	0	0	0.03	4.37478	0.000415975	0.00134311	TP>TE
101263773	LOC101263773	0.02	0.02	0.64	0.18	0.02	0.1	4.37478	5.9e-11	1.42e-10	TP>TE
101254491	LOC101254491	0	0	0.33	0.32	0	0	4.37478	0.000415975	0.00134311	TP>TE
101250053	LOC101250053	0	0	0.24	0.36	0	0	4.37478	0.000415975	0.00134311	TP>TE
101243701	LOC101243701	0.07	0.04	1.53	0.65	0	0	4.37478	1.86e-15	4.01e-15	TP>TE
778200	NAC-NOR	0	0	0.2	0.08	0	0	4.37478	0.000415975	0.00134311	TP>TE
101249340	LOC101249340	0.42	0.52	10.49	8.71	2.44	9.78	4.3616	7.52e-148	4.76e-148	TP>TE
BGI_novel_G000354	BGI_novel_G000354	0.09	0.15	2.43	2.32	0.82	3.77	4.34747	4.76e-37	7.05e-37	TP>TE
101258285	LOC101258285	0.39	0.27	5.95	7.74	0.66	0.26	4.34563	6.73e-24	1.22e-23	TP>TE
101266638	LOC101266638	0	0.11	0.7	1.39	0.93	7.3	4.33825	1.08e-10	2.62e-10	TP>TE
101254907	LOC101254907	0.06	0.06	1.47	0.91	0.23	0.12	4.33825	1.08e-10	2.62e-10	TP>TE
101258666	LOC101258666	0.1	0.21	3.7	2.53	0.42	0.47	4.33561	3.34e-123	2.38e-123	TP>TE
101245039	LOC101245039	0.23	0.86	12.01	9.54	0.41	0.8	4.32134	3.06e-237	1.38e-237	TP>TE
BGI_novel_G000494	BGI_novel_G000494	0.07	0.05	1.23	1.22	0.05	0.05	4.31589	2.23e-23	4.08e-23	TP>TE
109121308	LOC109121308	0.22	1.21	14.07	13.97	0.2	1.7	4.31428	3.77e-240	1.68e-240	TP>TE
101256759	LOC101256759	0.1	0.17	2.67	2.61	0.3	0.56	4.31024	5.19e-36	7.79e-36	TP>TE
101256182	LOC101256182	1.65	3.57	58.13	44.25	16.13	21.39	4.30218	0	0	TP>TE
101262548	LOC101262548	0.03	0	0.11	0.4	0	0	4.30078	3.72e-06	1.08e-05	TP>TE
101246626	LOC101246626	0	0.02	0.18	0.19	0.17	0.11	4.30078	3.72e-06	1.08e-05	TP>TE
104649376	LOC104649376	0.04	0.05	1.24	0.57	0.05	0.5	4.30078	1.97e-10	4.83e-10	TP>TE
101265384	LOC101265384	0.59	0.99	15.75	15.24	0.71	0.79	4.29895	0	0	TP>TE
101247545	LOC101247545	0.49	0.65	11.12	10.58	0.99	2.45	4.26296	0	0	TP>TE
101265240	LOC101265240	0	0.09	0.9	0.89	0.02	0.05	4.26231	2.22e-18	4.48e-18	TP>TE
101261536	LOC101261536	0.08	0.24	2.55	3.41	0.12	0.23	4.26231	1.03e-34	1.57e-34	TP>TE
109121106	LOC109121106	0.03	0.03	0.56	0.59	0	0.03	4.26231	3.59e-10	8.91e-10	TP>TE
101262486	LOC101262486	2.65	2.17	40.02	50.36	5.8	6.97	4.25865	0	0	TP>TE
101250172	LOC101250172	0.08	0.18	2.45	2.37	0	0.02	4.25328	1.05e-54	1.25e-54	TP>TE
101267363	LOC101267363	0.24	0.19	2.76	5.38	0.24	0.36	4.2455	3.03e-30	4.94e-30	TP>TE
543574	ASR1	99.43	160.87	2047.4	2875.4	262.13	197.68	4.24466	0	0	TP>TE
101264898	LOC101264898	2.34	1.16	27.02	39.83	7.65	1.83	4.24301	9.08e-239	4.07e-239	TP>TE
101252966	LOC101252966	2.41	3.27	47.71	58.63	4.13	4.05	4.22942	0	0	TP>TE
BGI_novel_G000245	BGI_novel_G000245	0.46	1.56	17.21	20.3	1.89	2.41	4.2248	3.15e-254	1.33e-254	TP>TE
101247882	LOC101247882	0	0	0.07	0.03	0	0.01	4.22278	0.000782583	0.0025721	TP>TE
101258849	LOC101258849	0	0.04	0.49	0.19	0.47	0.22	4.22278	6.85e-06	2.01e-05	TP>TE
101265396	LOC101265396	0	0	0.03	0.26	0	0.09	4.22278	0.000782583	0.0025721	TP>TE
101268813	LOC101268813	0	0	0.15	0.18	0	0	4.22278	0.000782583	0.0025721	TP>TE
101263275	LOC101263275	2.63	1.57	36.24	41.9	2.04	1.84	4.20843	0	0	TP>TE
101252260	LOC101252260	0	0	0.39	0.11	0	0.05	4.20666	0.000834375	0.00274586	TP>TE
104644341	LOC104644341	0.61	1.1	29.8	32.86	1.57	0.92	4.19934	0	0	TP>TE
101267215	LOC101267215	0.33	0.21	4.05	5.87	0.25	0.16	4.1924	1.82e-94	1.55e-94	TP>TE
101247814	LOC101247814	0.07	0.52	6.36	4.25	3.46	48.48	4.1924	6.76e-33	1.06e-32	TP>TE
101244582	LOC101244582	1.48	3.61	48.07	44.48	10.27	14.35	4.19211	0	0	TP>TE
544084	CEVI-1	1.32	7.38	49.24	107.34	66.69	77.92	4.18934	0	0	TP>TE
101246927	LOC101246927	0.03	0.03	0.32	0.61	0.23	0.1	4.18213	1.2e-09	3.04e-09	TP>TE
BGI_novel_G000178	BGI_novel_G000178	0.08	0.1	1.72	1.54	0.16	0.24	4.16833	4.56e-36	6.84e-36	TP>TE
101265813	LOC101265813	0.04	0.08	1.46	0.7	0.44	2.59	4.16833	2.28e-13	5.17e-13	TP>TE
101247830	LOC101247830	0.13	0.22	3.54	2.87	0.17	0.14	4.16619	4.48e-51	5.58e-51	TP>TE
544134	TSI-1	0.7	0.34	10.04	8.89	3	14.62	4.16248	1.91e-73	1.91e-73	TP>TE
104647447	LOC104647447	0	0.25	2.35	2	0.06	0.18	4.16138	4.45e-17	9.25e-17	TP>TE
101268684	LOC101268684	0.22	0.43	5.2	6.2	1.53	2.54	4.15552	1.02e-152	6.3e-153	TP>TE
101254668	LOC101254668	1.52	2.27	33.44	33.79	3.41	9.87	4.15266	0	0	TP>TE
101250039	LOC101250039	1.12	3.84	43.33	43.86	5.87	2.83	4.14918	0	0	TP>TE
101259123	LOC101259123	0.09	0.18	3.05	1.7	0.46	0.63	4.14636	5.54e-54	6.69e-54	TP>TE
101246441	LOC101246441	0.1	0.15	1.8	2.18	0.15	0.4	4.14031	1.61e-20	3.12e-20	TP>TE
101265715	LOC101265715	0.88	0.46	12.34	11.32	0.97	0.46	4.13914	3.2e-267	1.29e-267	TP>TE
101262282	LOC101262282	1.68	2.68	37.35	38.98	4.47	4.1	4.13603	0	0	TP>TE
101254847	LOC101254847	0.52	0.14	4.06	7.53	0.13	0.22	4.12895	6.87e-57	8.04e-57	TP>TE
101266652	LOC101266652	10.79	13.44	183.16	240.04	14.12	16.43	4.12814	0	0	TP>TE
101267939	LOC101267939	0.21	0.17	2.04	4.46	0.19	0.05	4.12526	5.33e-64	5.8e-64	TP>TE
101250113	LOC101250113	1.77	1.48	29.33	27.03	2.48	3.06	4.10713	0	0	TP>TE
101260944	LOC101260944	0.03	0.11	1.29	1.1	0.12	0.13	4.1006	1.76e-48	2.26e-48	TP>TE
101253053	LOC101253053	0.76	1.2	17	16.4	3.16	4.9	4.09982	1.95e-244	8.53e-245	TP>TE
101260345	LOC101260345	0.01	0.01	0.13	0.14	0.06	1.01	4.09725	4.04e-09	1.04e-08	TP>TE
101251407	LOC101251407	45.33	82.66	957.58	1219.4	113.96	133.2	4.09334	0	0	TP>TE
104647480	LOC104647480	0.08	0.01	0.95	0.72	0.14	0.12	4.09251	2.64e-30	4.3e-30	TP>TE
101263832	LOC101263832	0.15	0.15	3	2.06	0.83	2.38	4.09099	1.2e-51	1.49e-51	TP>TE
101245037	LOC101245037	0.65	0.53	8.92	10.97	2.21	1.11	4.06605	6.67e-120	4.86e-120	TP>TE
109118829	LOC109118829	0	0.03	0.32	0.14	0.09	0.09	4.05285	2.36e-05	7.09e-05	TP>TE
101265641	LOC101265641	0.02	0.02	0.34	0.23	0.03	0.04	4.05285	8.98e-16	1.92e-15	TP>TE
101257678	LOC101257678	3.3	5.17	77.07	54.25	3.74	9.46	4.04627	0	0	TP>TE
101255252	LOC101255252	0.27	2.37	24.46	18.36	2.42	3.2	4.04107	0	0	TP>TE
101252753	LOC101252753	0.12	0.31	3.37	3.31	0.74	0	4.03991	7.92e-26	1.39e-25	TP>TE
101257017	LOC101257017	0.17	0.15	2.3	2.88	0.22	0.34	4.03891	3.82e-46	5.04e-46	TP>TE
104648157	LOC104648157	0.03	0.03	0.4	0.55	0.01	0.03	4.00705	2.99e-15	6.47e-15	TP>TE
101256744	LOC101256744	0.3	0.1	2.14	4	0.29	0.18	3.99396	1.27e-83	1.17e-83	TP>TE
101251465	LOC101251465	0.14	1.28	11.56	10.63	0.49	0.57	3.98907	1.45e-71	1.47e-71	TP>TE
101251444	SlGLR1.2	0.83	0.91	15.77	11.86	1.27	3.43	3.98201	0	0	TP>TE
101265373	LOC101265373	0.32	0.15	3.36	3.95	0.3	1.46	3.97712	7.96e-73	8e-73	TP>TE
101244513	LOC101244513	0	0.06	0.33	0.65	1.25	3.22	3.95974	4.39e-05	0.000133579	TP>TE
101256165	LOC101256165	0.04	0	0.34	0.22	0.04	0.04	3.95974	2.49e-08	6.59e-08	TP>TE
101244339	LOC101244339	0.12	0.13	1.52	2.42	1.68	0.57	3.95974	1.93e-27	3.3e-27	TP>TE
101261188	LOC101261188	0.02	0.02	0.29	0.34	0	0.02	3.95974	2.49e-08	6.59e-08	TP>TE
101263482	LOC101263482	0.04	0.02	0.68	0.22	0.04	0	3.95974	1.55e-11	3.69e-11	TP>TE
543736	tEG3	1.56	1.38	22.98	24.73	2.49	2.28	3.95171	0	0	TP>TE
101246681	LOC101246681	3.21	8.2	78.18	96.52	1.87	1.41	3.9471	0	0	TP>TE
101260268	LOC101260268	1.58	1.89	32.2	21.31	2.04	2.08	3.94641	0	0	TP>TE
101265084	LOC101265084	0.45	0.23	4.93	5.63	0.74	0.59	3.93712	2.65e-95	2.25e-95	TP>TE
101255525	LOC101255525	1.07	0.42	8.4	14.56	7.72	5.1	3.92434	6.5e-36	9.76e-36	TP>TE
101266080	LOC101266080	93.9	237.43	2236.96	2752.12	384.04	289.97	3.92142	0	0	TP>TE
101255051	LOC101255051	0.19	0.2	3.35	2.59	0.71	1.05	3.92075	9.61e-33	1.51e-32	TP>TE
101244959	LOC101244959	2.01	1.9	30.39	28.74	3.83	4.35	3.91635	0	0	TP>TE
101246954	LOC101246954	0.37	0.57	7.61	6.52	0.23	1.3	3.9158	4.02e-63	4.42e-63	TP>TE
101260225	LOC101260225	0.2	0.13	3.86	1.09	1.8	7.35	3.91465	9.87e-42	1.37e-41	TP>TE
101267409	LOC101267409	0	0.14	1.73	0.36	0.21	0.2	3.91083	4.56e-08	1.22e-07	TP>TE
101260643	LOC101260643	0.67	2.23	23.27	19.99	3.88	5.59	3.90576	0	0	TP>TE
101267932	LOC101267932	0.1	0.04	1.52	0.52	0.22	0.6	3.90371	3.16e-23	5.79e-23	TP>TE
101268230	LOC101268230	1.32	2.76	27.51	33.07	1.71	1.71	3.89962	0	0	TP>TE
101251278	LOC101251278	2.31	1.03	25.51	24.76	1.76	0.7	3.89516	7.14e-203	3.6e-203	TP>TE
101260054	LOC101260054	0.31	1.18	9.23	11.75	1.6	1.15	3.88881	0	0	TP>TE
BGI_novel_G000054	BGI_novel_G000054	0.32	0.19	3.6	4.04	0.8	0.42	3.88363	1.09e-204	5.45e-205	TP>TE
101245417	LOC101245417	2.43	3.38	36.06	49.47	2.38	2.29	3.88275	0	0	TP>TE
101255524	LOC101255524	1.88	2.37	34.49	28.32	3.54	1.71	3.8824	0	0	TP>TE
101255191	LOC101255191	2.13	3.43	38.59	43.17	2.5	1.74	3.88217	0	0	TP>TE
101245316	TAP2	6.4	8.51	139.06	79.55	32.99	24.41	3.87412	0	0	TP>TE
109119046	LOC109119046	0.23	0.41	4.41	4.97	1.24	0.46	3.87262	8.03e-47	1.05e-46	TP>TE
101245242	LOC101245242	0.56	0.65	9.5	7.37	0.71	0.66	3.86906	4.85e-172	2.75e-172	TP>TE
101257896	sbt4b	0.18	0.39	3.73	4.63	1.93	2.47	3.86535	6.24e-119	4.57e-119	TP>TE
101243900	LOC101243900	0.02	0.02	0.27	0.38	0.05	0.06	3.86021	8.38e-08	2.27e-07	TP>TE
101253976	LOC101253976	0.09	0	0.92	0.43	0.05	0.37	3.86021	8.38e-08	2.27e-07	TP>TE
101256321	LOC101256321	0.06	0.06	0.94	0.8	0.06	0.24	3.86021	8.38e-08	2.27e-07	TP>TE
101262425	LOC101262425	0.2	0.04	3.04	0.46	0.06	0.44	3.86021	5.22e-37	7.74e-37	TP>TE
101252688	LOC101252688	0	0.07	0.45	0.59	0.07	0.07	3.86021	8.38e-08	2.27e-07	TP>TE
101248701	LOC101248701	0	0.02	0.21	0.11	0.02	0.07	3.86021	8.16e-05	0.000252146	TP>TE
109119119	LOC109119119	0	0.03	0.25	0.19	0.03	0	3.86021	8.16e-05	0.000252146	TP>TE
101256847	LOC101256847	0.04	0.33	2.63	2.57	0.94	1.18	3.84986	6.29e-31	1.02e-30	TP>TE
100316891	GolS2	2.19	4.35	29.55	63.67	6.61	3.94	3.84263	0	0	TP>TE
101247880	LOC101247880	19.25	37.24	392.22	407.3	63.25	64.72	3.83096	0	0	TP>TE
101245689	LOC101245689	0.11	0.06	1.42	0.95	0.28	0.69	3.82544	5.18e-19	1.04e-18	TP>TE
109120085	LOC109120085	1.1	1.2	15.49	17.24	3.92	4.14	3.82281	1.07e-190	5.64e-191	TP>TE
101248335	LOC101248335	1.09	0.82	13.97	13.09	1.36	2.26	3.81633	6.99e-89	6.18e-89	TP>TE
101255705	LOC101255705	0.65	1.67	17.05	15.36	1.96	2.73	3.81011	1.19e-252	5.08e-253	TP>TE
BGI_novel_G000247	BGI_novel_G000247	0.99	6.15	47.22	51.66	3.01	7.28	3.80986	0	0	TP>TE
104644445	LOC104644445	0.03	0.03	0.26	0.52	0.14	0	3.80774	1.54e-07	4.2e-07	TP>TE
101255753	LOC101255753	0.03	0.03	0.55	0.27	0	0.09	3.80774	1.54e-07	4.2e-07	TP>TE
101265187	LOC101265187	8.56	6.57	107.05	104.07	19.38	44.77	3.79476	0	0	TP>TE
101258246	LOC101258246	0	0.06	0.65	0.19	0.06	0.04	3.78982	3.16e-10	7.83e-10	TP>TE
101254674	LOC101254674	0.13	0	1.12	0.67	0.04	0.26	3.78982	3.16e-10	7.83e-10	TP>TE
BGI_novel_G000248	BGI_novel_G000248	1.14	2.72	27.75	25.19	3.31	3.63	3.78396	0	0	TP>TE
BGI_novel_G000108	BGI_novel_G000108	0.22	0.13	2.44	2.46	0.53	0.32	3.7822	9.67e-54	1.17e-53	TP>TE
101257912	LOC101257912	5.36	6.61	80.25	84.03	10.36	6.65	3.78	0	0	TP>TE
101257337	LOC101257337	1.98	0.96	20.51	20.26	0.91	0.94	3.77789	3.67e-232	1.67e-232	TP>TE
101253987	LOC101253987	0.01	0.07	0.68	0.46	0.03	0.06	3.77167	3.13e-18	6.34e-18	TP>TE
101250767	LOC101250767	8.08	12.23	96.15	105.3	11.31	10.01	3.76844	0	0	TP>TE
101268408	LOC101268408	0.24	0.55	6.19	4.5	0.59	2.33	3.7671	5.11e-45	6.83e-45	TP>TE
104645861	LOC104645861	0.06	0.15	1.59	1.34	0.27	0.34	3.76589	6.85e-29	1.14e-28	TP>TE
101247735	NAC3	0.23	0.97	9	7.23	1.49	1.07	3.76435	7.72e-136	5.17e-136	TP>TE
101266621	LOC101266621	0.63	0.69	7.6	10.34	1.76	4.25	3.76335	2.68e-90	2.35e-90	TP>TE
101254791	LOC101254791	0.04	0.15	1	1.53	0.04	0.03	3.7612	1.85e-39	2.65e-39	TP>TE
101247979	LOC101247979	2.89	5.04	57.93	48.64	2.79	2.91	3.75391	0	0	TP>TE
101256337	LOC101256337	0.02	0	0.18	0.03	0.03	0	3.75329	0.000151936	0.000476959	TP>TE
101263972	LOC101263972	0.15	0.22	3.83	1.01	0.32	69.1	3.74018	1.24e-46	1.63e-46	TP>TE
101244614	LOC101244614	0.61	0.23	6.58	4.77	1.04	1.61	3.73422	6.7e-109	5.19e-109	TP>TE
101268197	LOC101268197	0.18	0.25	3.77	1.93	0.55	1.34	3.72931	2e-38	2.91e-38	TP>TE
101266712	LOC101266712	0.05	0	0.4	0.33	0.04	0.05	3.72679	8.84e-10	2.23e-09	TP>TE
101245149	LOC101245149	7.58	7.97	112.6	92.73	4.18	6.04	3.72223	0	0	TP>TE
101252574	LOC101252574	29.17	18.2	336.34	292	73.27	38.77	3.71833	0	0	TP>TE
101248145	LOC101248145	0.04	0.02	0.28	0.54	0.19	1.08	3.71582	1.05e-09	2.66e-09	TP>TE
544123	PR1b1	2.16	11.27	64.04	109.81	144.67	1047.46	3.71323	0	0	TP>TE
109119578	LOC109119578	0.26	0.47	4.77	4.83	0.6	0.69	3.7111	4.13e-58	4.77e-58	TP>TE
101244243	LOC101244243	0.1	0.07	1.4	0.86	0.03	0.27	3.7082	8.68e-15	1.9e-14	TP>TE
101256021	LOC101256021	0	0.04	0.25	0.2	0.07	0.03	3.69671	5.2e-07	1.45e-06	TP>TE
101256635	LOC101256635	0.03	0.09	0.87	0.69	0.3	0.12	3.69555	4.15e-12	9.71e-12	TP>TE
101249525	LOC101249525	0.22	0.32	3.8	3.18	0.54	0.65	3.68757	1.32e-49	1.67e-49	TP>TE
101250900	LOC101250900	0.16	0.2	2.79	1.85	0.2	0.21	3.68598	1.68e-69	1.73e-69	TP>TE
101253958	LOC101253958	8.8	12.37	129.24	142.4	19.9	22.84	3.68441	0	0	TP>TE
101250658	LOC101250658	1.16	1.13	12.25	18.57	2.74	2.57	3.68254	0	0	TP>TE
101247511	LOC101247511	0.09	0.05	0.72	0.96	0.04	0.02	3.66158	5.09e-17	1.06e-16	TP>TE
101256767	LOC101256767	1	0.78	11.21	11.48	2.09	4.56	3.66053	8.24e-156	5.01e-156	TP>TE
109120010	LOC109120010	0.44	0.74	5.75	9.11	4.05	1.16	3.65927	3.45e-64	3.74e-64	TP>TE
101260334	LOC101260334	0.83	0.8	9.66	10.82	1.8	2.12	3.64703	1.88e-127	1.31e-127	TP>TE
101264876	LOC101264876	0.19	0.2	2.19	2.65	0.65	0.3	3.64448	2.07e-45	2.76e-45	TP>TE
101250492	LOC101250492	1.04	0.68	12.26	9.31	1.11	2.85	3.64397	7.28e-96	6.14e-96	TP>TE
101256080	LOC101256080	0.03	0.03	0.27	0.53	0.06	0.13	3.63781	9.53e-07	2.69e-06	TP>TE
101252899	LOC101252899	0	0.03	0.14	0.19	0	0	3.63781	0.000282745	0.000904011	TP>TE
101249400	LOC101249400	0.02	0.02	0.34	0.09	0.31	3.69	3.63781	9.53e-07	2.69e-06	TP>TE
101253977	LOC101253977	0.02	0	0.13	0.18	0.03	0	3.63781	0.000282745	0.000904011	TP>TE
101254608	LOC101254608	0.5	0.78	6.51	7.38	0.75	0.75	3.63633	1.72e-195	8.91e-196	TP>TE
101250013	LOC101250013	2.25	1.12	19.05	23.08	1.61	1.69	3.62967	1e-177	5.55e-178	TP>TE
101253972	LOC101253972	0.74	0.3	6.39	6.62	1.75	1.15	3.62793	1.19e-146	7.58e-147	TP>TE
101251632	LOC101251632	0.11	0.38	3.42	2.54	0.04	0.07	3.61023	1.98e-53	2.41e-53	TP>TE
100529102	lTTS1	1.78	3.21	34.25	26.23	6.97	8.73	3.60653	0	0	TP>TE
101261239	STP11	0.87	1.61	15.36	14.7	0.87	1.65	3.60552	2.38e-299	8.76e-300	TP>TE
BGI_novel_G000531	BGI_novel_G000531	0.09	0.19	1.84	1.61	0.23	0.65	3.60305	8.84e-51	1.1e-50	TP>TE
778266	LOC778266	1.69	3.18	29.69	29.32	2.26	2.09	3.60287	4.27e-236	1.93e-236	TP>TE
101258071	LOC101258071	2.01	2	27.73	20.69	4.59	5.68	3.59237	0	0	TP>TE
543818	TomloxE	4.53	6.88	75.37	61.52	6.07	7.27	3.58939	0	0	TP>TE
101265423	LOC101265423	0.37	0.36	5.3	3.48	0.62	0.54	3.5865	6.99e-73	7.02e-73	TP>TE
101260582	LOC101260582	0.54	0.74	6.87	8.85	1.42	1.04	3.58628	3.37e-132	2.3e-132	TP>TE
100316895	PP2C-2	5.31	6.18	69.74	68.17	4.9	4.81	3.58409	0	0	TP>TE
101261380	LOC101261380	1.37	2.32	25.05	18.95	4.73	13.51	3.58294	0	0	TP>TE
101257776	LOC101257776	5.44	4.63	59.02	61.52	11.73	12.98	3.57997	0	0	TP>TE
101249191	LOC101249191	0	0.04	0.19	0.29	0.06	0	3.57641	1.75e-06	4.98e-06	TP>TE
101262895	LOC101262895	0.03	0.03	0.29	0.38	0.17	0.03	3.57641	1.75e-06	4.98e-06	TP>TE
101256556	LOC101256556	0.16	0.02	0.42	1.85	0.07	0.02	3.57641	3.48e-20	6.79e-20	TP>TE
101255016	LOC101255016	0	0.14	0.56	1.04	0	0	3.57641	1.75e-06	4.98e-06	TP>TE
109119071	LOC109119071	0.07	0	0.39	0.45	0	0	3.57521	0.000312141	0.00100046	TP>TE
543983	LOC543983	13.61	116.44	912.57	608.64	6.03	11.87	3.56811	0	0	TP>TE
101263785	LOC101263785	0.15	0.2	1.85	2.21	0.22	0.11	3.5527	1.54e-37	2.27e-37	TP>TE
101251693	LOC101251693	0.35	0.25	5.35	1.72	0.08	0.13	3.55093	1.71e-72	1.73e-72	TP>TE
101252505	Cyp-3	83.55	127.05	1254.55	1198.81	201.4	310.56	3.54537	0	0	TP>TE
104649441	LOC104649441	0.13	0.07	1.1	1.16	0.02	0.15	3.54114	8.26e-22	1.56e-21	TP>TE
101250143	LOC101250143	0.85	0.39	7.69	6.84	0.42	0.52	3.54114	5.59e-81	5.26e-81	TP>TE
101257150	LOC101257150	0.08	0.02	0.68	0.44	0.2	0.2	3.53828	6e-24	1.09e-23	TP>TE
101257524	LOC101257524	5.15	3.24	47.19	50.75	10.07	10.69	3.5368	0	0	TP>TE
101256185	LOC101256185	0.09	0.36	3.26	1.87	0.99	0.89	3.51883	4.75e-45	6.35e-45	TP>TE
101252128	LOC101252128	0	0.04	0.18	0.22	0.07	0	3.51228	0.00052816	0.00171655	TP>TE
101262683	LOC101262683	0	0.02	0.11	0.13	0	0.02	3.51228	0.00052816	0.00171655	TP>TE
104648040	LOC104648040	0	0.1	0.39	0.67	0.28	0.27	3.51228	0.00052816	0.00171655	TP>TE
101245481	LOC101245481	0.05	0	0.58	0.06	0.06	0	3.51228	0.00052816	0.00171655	TP>TE
100736485	LOC100736485	0.02	0	0.17	0.06	0.02	0.02	3.51228	0.00052816	0.00171655	TP>TE
109119067	LOC109119067	0	0.1	0.74	0.42	0	0	3.51228	0.00052816	0.00171655	TP>TE
104648142	LOC104648142	0.08	0	0.57	0.32	0.04	0.15	3.51228	3.21e-06	9.25e-06	TP>TE
101255854	LOC101255854	0.13	0	0.81	0.67	0.02	1.36	3.51228	7.3e-15	1.59e-14	TP>TE
101263888	LOC101263888	3.33	5.46	50.17	49.82	3.53	5.33	3.51228	0	0	TP>TE
109119525	LOC109119525	0.04	0.05	0.33	0.7	0.14	0	3.51228	3.21e-06	9.25e-06	TP>TE
101245295	LOC101245295	0	0.03	0.22	0.08	0	0	3.51228	0.00052816	0.00171655	TP>TE
101268227	LOC101268227	27.38	68.14	591.7	490.94	54.68	27.79	3.50889	0	0	TP>TE
544109	VAHOX1	10.54	11.26	136.5	148.22	22.03	16.26	3.50304	0	0	TP>TE
100037489	CYP85A1	1.54	0.9	12.75	15.11	1.07	1.32	3.49986	1.04e-225	4.85e-226	TP>TE
101265108	LOC101265108	0.03	0.02	0.28	0.19	0	0	3.48581	1.87e-12	4.32e-12	TP>TE
101251980	LOC101251980	0	0.1	0.4	0.68	0.19	0.89	3.47912	2.66e-10	6.58e-10	TP>TE
543815	LOC543815	10.03	16.2	163.03	128.83	35.95	88.45	3.47787	0	0	TP>TE
101263123	LOC101263123	10.01	5.44	91.97	80.47	10.45	13.6	3.47072	0	0	TP>TE
101267241	LOC101267241	5.03	3.81	44.26	53.15	7.73	3.89	3.45635	0	0	TP>TE
101264731	LOC101264731	1.99	1.31	18.58	17.86	2.12	2.48	3.45607	0	0	TP>TE
104646939	LOC104646939	0.56	0.48	5.3	6.08	0.84	0.79	3.45352	7.51e-168	4.35e-168	TP>TE
544066	TSW12	537.87	83.21	2772.42	4146.48	51.63	41.99	3.45013	0	0	TP>TE
104649310	LOC104649310	0	0.02	0.17	0.07	0	0	3.44791	0.000713428	0.00233658	TP>TE
101253681	LOC101253681	0	0.05	0.42	0.17	0	0	3.44517	5.86e-06	1.72e-05	TP>TE
101255654	LOC101255654	0.33	1.42	6.98	11.71	1.96	1.93	3.43405	1.17e-63	1.28e-63	TP>TE
101254732	LOC101254732	1.74	3.73	26.97	31.62	4.53	6.44	3.43259	0	0	TP>TE
101245487	LOC101245487	0.21	0.81	6.24	4.91	1.5	2.32	3.43088	6.61e-117	4.88e-117	TP>TE
101263772	LOC101263772	2.04	2.14	19.03	26.63	5.91	13.72	3.42789	0	0	TP>TE
101244920	LOC101244920	0.25	0.26	2.69	2.8	0.8	0.6	3.42789	1.08e-33	1.67e-33	TP>TE
101268052	LOC101268052	0.89	3.4	22.14	23.51	3.7	7.46	3.42658	1.93e-185	1.04e-185	TP>TE
104646151	LOC104646151	0.13	0.11	1.59	0.96	0.11	0.06	3.42631	8.88e-24	1.62e-23	TP>TE
101246961	LOC101246961	155.9	68.67	1123.37	1319.71	188.49	142.77	3.42457	0	0	TP>TE
101259229	LOC101259229	0.75	0.56	6.52	7.77	0.43	0.27	3.42404	6.09e-189	3.23e-189	TP>TE
BGI_novel_G000101	BGI_novel_G000101	0.06	0	0.24	0.4	0	0	3.42336	6.12e-10	1.53e-09	TP>TE
101258971	LOC101258971	0.8	0.37	3.59	9	2.31	1.83	3.41803	4.21e-47	5.48e-47	TP>TE
101267833	LOC101267833	0.39	0.07	3.15	1.87	0	0.02	3.41749	3.25e-41	4.56e-41	TP>TE
101248947	LOC101248947	0.54	0.06	2.61	3.9	0.55	0.44	3.4136	1.6e-23	2.93e-23	TP>TE
101268153	LOC101268153	1.43	2.04	16.65	20.19	20.24	6.31	3.41137	5.85e-214	2.83e-214	TP>TE
101265379	LOC101265379	0.21	0.36	2.75	3.3	1.7	0.63	3.4104	1.3e-17	2.67e-17	TP>TE
101254798	LOC101254798	0.17	0.18	2.66	1.03	0.11	0.16	3.40432	4.08e-58	4.71e-58	TP>TE
101258366	LOC101258366	5.65	8.4	84.46	63.96	10.92	20.56	3.40426	0	0	TP>TE
101265589	LOC101265589	0.21	0.18	2.39	1.71	0.14	0.14	3.40078	2.89e-23	5.29e-23	TP>TE
101252465	LOC101252465	10.69	21.53	146.56	191.93	77.69	331.8	3.40005	0	0	TP>TE
101259234	LOC101259234	3.64	5.66	43.91	53.9	15.65	13.56	3.39931	0	0	TP>TE
101252772	LOC101252772	0.32	0.42	4.53	3.3	0.75	0.98	3.39584	3e-67	3.16e-67	TP>TE
101249481	LOC101249481	0.47	0.43	4.55	4.94	0.48	1.38	3.39389	1.75e-59	1.99e-59	TP>TE
101262373	LOC101262373	4.37	4.89	46.51	50.82	4.65	7.86	3.39325	0	0	TP>TE
101259970	SAP8	0.96	0.83	11.28	7.59	3.47	1.86	3.39185	2.85e-82	2.65e-82	TP>TE
101259198	LOC101259198	16.45	14.93	160.94	169.69	35.7	36.47	3.39093	0	0	TP>TE
BGI_novel_G000246	BGI_novel_G000246	1.36	3.74	26.5	26.41	4.85	3.94	3.38535	0	0	TP>TE
101266387	LOC101266387	0.46	1.29	6.88	11.26	1.34	0.47	3.38132	1.08e-43	1.46e-43	TP>TE
104649714	LOC104649714	0.02	0	0.13	0.09	0	0	3.37478	0.000987144	0.00326459	TP>TE
101260438	LOC101260438	0	0.02	0.16	0.02	0.02	0.17	3.37478	0.000987144	0.00326459	TP>TE
101249038	LOC101249038	0.04	0.05	0.52	0.42	0	0.05	3.37478	1.07e-05	3.18e-05	TP>TE
101261175	LOC101261175	0	0.02	0.2	0.05	0.02	0.02	3.37478	0.000987144	0.00326459	TP>TE
543652	AO3	0.22	0.37	3.89	2.25	1.07	1.05	3.37478	5.67e-143	3.68e-143	TP>TE
101250001	LOC101250001	2.96	15.91	114.25	78.91	13.78	8.2	3.37441	0	0	TP>TE
101257792	LOC101257792	6.58	18.96	143.58	161.36	12.89	14.07	3.37376	0	0	TP>TE
101266520	LOC101266520	2.06	1.74	14.8	25.28	5	4.87	3.36721	0	0	TP>TE
101262584	LOC101262584	3.09	1.9	10.98	40.49	2.14	1.48	3.35866	6.76e-202	3.42e-202	TP>TE
101254406	LOC101254406	0.52	0.07	3.13	3.01	0.53	0.72	3.35866	9.88e-19	1.98e-18	TP>TE
101261459	LOC101261459	1.08	0.98	9.29	11.79	1.26	0.89	3.35486	0	0	TP>TE
101255782	LOC101255782	1.35	1.92	16.94	16.39	4.86	9.9	3.34999	8.26e-250	3.55e-250	TP>TE
101265368	LOC101265368	106.18	12.6	554.66	846.09	16.74	12.63	3.34865	0	0	TP>TE
101254393	LOC101254393	0.16	0.06	1.28	0.97	0	0	3.33825	2.87e-09	7.34e-09	TP>TE
101260687	LOC101260687	0.15	0	0.49	1.09	0	0	3.33825	2.87e-09	7.34e-09	TP>TE
101245623	LOC101245623	0.29	0.47	3.5	4.11	0.94	0.95	3.33489	8.21e-62	9.13e-62	TP>TE
101243729	LOC101243729	0.03	0.07	0.42	0.6	0.38	0.09	3.33296	1.06e-14	2.33e-14	TP>TE
101248138	LOC101248138	36.74	9.54	123.9	348.75	7.69	2.9	3.33076	0	0	TP>TE
543808	cuAO	5.7	6.94	66.4	60.71	11.71	13.21	3.33042	0	0	TP>TE
101258342	XSP10	0	0.23	0.08	2.13	0.44	0	3.32587	2.33e-07	6.4e-07	TP>TE
104645424	LOC104645424	0.25	0.13	1.34	2.52	1.1	0.8	3.32587	1.28e-23	2.33e-23	TP>TE
101265728	LOC101265728	2.63	1.78	24.06	20.4	4.05	4.23	3.32512	0	0	TP>TE
101257599	sbt4d	0.27	0.53	3.02	4.8	0.43	0.4	3.31315	1.43e-99	1.18e-99	TP>TE
101258707	LOC101258707	0.04	0.25	1.5	1.36	0.33	3.05	3.31159	1.91e-14	4.22e-14	TP>TE
BGI_novel_G000455	BGI_novel_G000455	1.09	0.61	6.72	10.29	3.65	3.83	3.30835	1.13e-72	1.14e-72	TP>TE
101258901	LOC101258901	0.41	0.3	3.4	3.71	0.56	1.1	3.30767	6.72e-41	9.44e-41	TP>TE
101265369	LOC101265369	1.82	4.44	33.11	28.32	9.59	30.93	3.30445	0	0	TP>TE
101246137	LOC101246137	0.04	0.04	0.48	0.28	0.9	0.08	3.30078	1.96e-05	5.89e-05	TP>TE
101260959	LOC101260959	0.03	0.03	0.26	0.36	0.11	0.08	3.30078	5.19e-09	1.34e-08	TP>TE
101259840	LOC101259840	0.12	0.02	0.99	0.42	0.14	0.07	3.30078	1.5e-12	3.46e-12	TP>TE
101248467	LOC101248467	2.33	2.52	27.23	20.12	3.9	2.68	3.28551	0	0	TP>TE
100736505	LOC100736505	3.34	2.13	24.04	29.32	6.18	7.26	3.27627	0	0	TP>TE
101249198	LOC101249198	0.05	0.03	0.43	0.32	0.05	0.04	3.27524	2.69e-12	6.27e-12	TP>TE
101261619	LOC101261619	1.73	0.5	10.63	12.15	2.16	1.56	3.2673	2.9e-68	3.03e-68	TP>TE
101243985	LOC101243985	0.93	0.97	9.1	9.14	3.77	4.18	3.26479	3.74e-161	2.21e-161	TP>TE
101249450	LOC101249450	0.12	0.06	1.18	0.56	0.12	0.11	3.26231	2.38e-22	4.44e-22	TP>TE
101253962	LOC101253962	0.05	0.05	0.51	0.53	0.11	0	3.26231	9.37e-09	2.44e-08	TP>TE
101254175	LOC101254175	0.9	0.62	7.31	7.34	2.21	2.15	3.26074	1.19e-170	6.79e-171	TP>TE
100037735	gst	1.56	3.64	25.72	22.76	2.64	3.76	3.25697	1.56e-235	7.02e-236	TP>TE
101264947	LOC101264947	1.58	2.69	20.57	20.24	5.76	6.11	3.25653	0	0	TP>TE
101254707	LOC101254707	0.13	0.04	1.15	0.5	0.41	0.17	3.25449	2.12e-10	5.22e-10	TP>TE
101261835	LOC101261835	12.38	10.54	100.69	115.25	10.69	9.61	3.25357	0	0	TP>TE
101262903	LOC101262903	326.5	44.49	1583.7	2000.84	103.4	43.4	3.24612	0	0	TP>TE
104648541	LOC104648541	0.16	0.17	1.53	1.64	0.5	1.08	3.24268	2.57e-15	5.56e-15	TP>TE
101245874	LOC101245874	4.28	25.98	111.13	170.83	85.66	31.58	3.23935	0	0	TP>TE
BGI_novel_G000593	BGI_novel_G000593	0.24	0.15	1.62	2.08	0.08	0.11	3.23821	2.99e-53	3.65e-53	TP>TE
101257867	LOC101257867	1.35	1.56	14.24	12.94	8.82	8.95	3.22633	3.18e-222	1.5e-222	TP>TE
101261922	LOC101261922	0.42	0.21	2.83	3.07	0.31	0.35	3.2254	1.75e-101	1.42e-101	TP>TE
101267029	LOC101267029	4.86	5.78	47.51	51.81	6.35	8.72	3.22347	0	0	TP>TE
101262753	LOC101262753	0.08	0.04	0.91	0.23	0.06	0.06	3.22278	8.69e-12	2.05e-11	TP>TE
101255918	LOC101255918	0.04	0.08	0.52	0.55	0.08	0.23	3.22278	7.65e-07	2.15e-06	TP>TE
101257406	LOC101257406	0.08	0.1	0.94	0.78	0.21	0.02	3.22278	1.07e-16	2.24e-16	TP>TE
BGI_novel_G000289	BGI_novel_G000289	0.07	0.15	0.55	1.54	0.67	0.29	3.22278	7.65e-07	2.15e-06	TP>TE
BGI_novel_G000460	BGI_novel_G000460	0.49	1.29	8.79	7.66	1.99	1.55	3.21312	2.08e-106	1.63e-106	TP>TE
101261904	LOC101261904	5.85	6.26	59.61	52.65	8.29	6.42	3.21124	0	0	TP>TE
100135703	TPS1	9.95	17.61	121.81	132.47	19.5	12.44	3.20637	0	0	TP>TE
101250147	LOC101250147	0.92	1.25	10.44	9.91	2.4	1.18	3.1979	1.5e-249	6.47e-250	TP>TE
BGI_novel_G000411	BGI_novel_G000411	2.81	8.18	30.41	69.46	10.72	7.41	3.19758	0	0	TP>TE
101254463	LOC101254463	0.06	0.01	0.46	0.2	0.04	0.12	3.19581	1.56e-11	3.71e-11	TP>TE
101264929	LOC101264929	1.57	2.1	15.74	17.83	0.84	1.44	3.19478	1.18e-294	4.4e-295	TP>TE
104649781	LOC104649781	0.03	0.02	0.36	0.17	0.04	0.01	3.19188	8.61e-10	2.17e-09	TP>TE
544174	GolS-1	0.09	0.06	0.68	0.74	0.03	0.06	3.19036	6.85e-10	1.72e-09	TP>TE
104645831	LOC104645831	0.11	0.06	0.67	0.88	0.09	0.07	3.18671	3.43e-16	7.27e-16	TP>TE
101266612	SlERFD2	5.21	13.43	80.34	85.73	11.27	9.12	3.18589	0	0	TP>TE
101244008	LOC101244008	0.09	0.03	0.62	0.46	0.06	0	3.18213	3.04e-08	8.08e-08	TP>TE
101260996	LOC101260996	0	0.26	1.44	0.89	0.09	0.34	3.16833	1.38e-06	3.93e-06	TP>TE
101263131	LOC101263131	0.02	0.05	0.35	0.26	0.02	0.07	3.16833	1.38e-06	3.93e-06	TP>TE
104649648	LOC104649648	0	0.07	0.39	0.2	0	0.04	3.16833	1.38e-06	3.93e-06	TP>TE
108348021	sbt4c	1.91	1.89	16.22	17.94	3.7	2.67	3.16782	0	0	TP>TE
101250535	LOC101250535	10.91	17.39	147.72	105.68	41.43	50.3	3.1661	0	0	TP>TE
101260726	LOC101260726	0.91	0.74	4.93	8.69	1.23	0.78	3.16524	4.38e-85	4e-85	TP>TE
101262397	LOC101262397	0.11	0.1	0.77	1.14	0.02	0.02	3.16328	5.94e-19	1.19e-18	TP>TE
101267920	LOC101267920	0.11	0.29	1.33	2.21	0.24	0.09	3.15905	1.34e-29	2.21e-29	TP>TE
101250073	LOC101250073	1.48	2.6	17.3	18.93	7.37	7.91	3.15733	0	0	TP>TE
104645857	LOC104645857	0.39	0.38	3.11	3.73	0.9	0.82	3.15719	4.64e-124	3.29e-124	TP>TE
101263679	LOC101263679	2.4	4.97	41.64	23.71	8.12	49.84	3.15528	0	0	TP>TE
101253684	LOC101253684	22.46	10.86	137	161.45	21.64	20.27	3.15068	0	0	TP>TE
101251645	LOC101251645	0.27	1.18	5.24	7.37	1.46	0.95	3.1484	9.19e-87	8.27e-87	TP>TE
101259649	LOC101259649	1	1.06	6.73	11.48	0.61	1.05	3.14757	1.16e-160	6.87e-161	TP>TE
101268207	LOC101268207	0.02	0.25	1.37	0.96	0.61	1.07	3.14683	1.04e-21	1.97e-21	TP>TE
101265879	LOC101265879	0.09	0.06	0.75	0.58	0.18	0.18	3.14031	4.55e-17	9.46e-17	TP>TE
101252585	LOC101252585	0.06	0	0.26	0.29	0	0.03	3.14031	6.56e-05	0.000201621	TP>TE
101261228	LOC101261228	13.83	17.47	131.53	144.1	25.36	34.53	3.13945	0	0	TP>TE
104647956	LOC104647956	0	0.02	0.12	0.07	0.58	0	3.13434	0.000116906	0.00036472	TP>TE
101253454	LOC101253454	0.31	0.2	2.15	2.36	0.17	0.32	3.12814	3.18e-33	4.96e-33	TP>TE
101259987	LOC101259987	0.07	0.02	0.47	0.29	0.12	0.05	3.12324	2.21e-09	5.62e-09	TP>TE
101249108	LOC101249108	1.16	2.29	13.6	16.23	3.55	2.72	3.11955	4.13e-262	1.7e-262	TP>TE
101258542	LOC101258542	1.24	0.05	6.2	5.2	0.5	0.72	3.11373	1.78e-44	2.39e-44	TP>TE
101255046	LOC101255046	0	0.08	0.51	0.16	0.28	0.18	3.11175	2.5e-06	7.17e-06	TP>TE
101264742	LOC101264742	0.02	0.01	0.27	0.04	0.06	0.07	3.11175	2.5e-06	7.17e-06	TP>TE
101256448	LOC101256448	0.86	1.23	8.85	9.04	2.16	2.62	3.10322	2.01e-139	1.32e-139	TP>TE
778261	nhx4	5.77	9.06	64.59	63.88	8.81	5.68	3.10252	0	0	TP>TE
544107	cevi19	1.11	1.24	8.72	11.46	13.21	8.15	3.10053	3.55e-136	2.37e-136	TP>TE
101261123	LOC101261123	0.03	0.03	0.33	0.12	0.01	0.08	3.09725	9.82e-08	2.66e-07	TP>TE
BGI_novel_G000410	BGI_novel_G000410	7.56	17.89	71.42	144.66	23.13	13.94	3.09642	0	0	TP>TE
BGI_novel_G000350	BGI_novel_G000350	1.76	1.91	15.75	15.65	3.14	1.75	3.09477	5.51e-262	2.27e-262	TP>TE
101262640	LOC101262640	2.9	2.51	25.06	21.32	3.14	2.58	3.09371	1.24e-232	5.62e-233	TP>TE
104645740	LOC104645740	2.71	4.05	30.06	27.65	6.97	7.47	3.0932	2.07e-172	1.17e-172	TP>TE
101268010	LOC101268010	0.27	0.33	3.45	1.67	1.18	3.21	3.08527	2.38e-33	3.69e-33	TP>TE
101247363	LOC101247363	1.12	1.25	12.86	8.9	3.45	2.87	3.07445	1.38e-83	1.27e-83	TP>TE
101248124	LOC101248124	2.56	10.16	70	36	20.4	49.42	3.06964	0	0	TP>TE
101255122	LOC101255122	3.09	14.69	74.39	67.57	13.85	22.72	3.06739	0	0	TP>TE
101246560	LOC101246560	1.35	1.26	11.11	10.87	1.48	2.14	3.06697	3.41e-126	2.39e-126	TP>TE
101262533	LOC101262533	1.21	1.2	10.22	9.95	9.73	22.85	3.06095	6.14e-156	3.73e-156	TP>TE
101258158	LOC101258158	0.54	0.43	4.2	3.95	0.59	0.76	3.05843	2.5e-141	1.63e-141	TP>TE
101263188	LOC101263188	2.14	2.29	18.01	18.9	1.95	2.58	3.05826	0	0	TP>TE
101246306	LOC101246306	1.85	2.13	16.21	16.97	2.53	3.28	3.05803	3.52e-194	1.83e-194	TP>TE
101260175	LOC101260175	2.58	2.83	25.3	19.76	4.36	3.35	3.05789	0	0	TP>TE
543954	LOC543954	231	37.22	732.8	1538.71	70.15	28.75	3.05449	0	0	TP>TE
101245007	LOC101245007	0.04	0	0.08	0.24	0.02	0	3.05285	0.000119211	0.000372129	TP>TE
101264089	PMT6	0.05	0.14	0.78	0.67	0.28	0.37	3.05285	4.79e-13	1.09e-12	TP>TE
101266196	LOC101266196	0.08	0	0.35	0.34	0.17	0	3.05285	0.000119211	0.000372129	TP>TE
101252782	LOC101252782	0.05	0.23	1.13	1.18	0.33	0.4	3.05285	3.38e-17	7.01e-17	TP>TE
101267105	LOC101267105	6.31	6.54	46.49	60.31	6.51	4.88	3.05231	0	0	TP>TE
101254378	LOC101254378	5.37	4	32.98	42.81	16.7	7.05	3.05157	0	0	TP>TE
101264841	LOC101264841	4.11	4.87	44.12	31.96	3.89	3.57	3.05043	0	0	TP>TE
BGI_novel_G000323	BGI_novel_G000323	0.81	1.26	9.34	7.72	1.74	1.04	3.04353	3.27e-134	2.21e-134	TP>TE
101261040	LOC101261040	3.86	3.31	32.27	26.93	4.83	7.47	3.03706	0	0	TP>TE
543990	cat1	290.71	214.41	2131.61	2028.42	546.24	568.13	3.0353	0	0	TP>TE
101252077	LOC101252077	0.23	0.41	2.45	2.7	0.49	0.4	3.0286	2.28e-42	3.15e-42	TP>TE
101248261	LOC101248261	2.95	3.75	29.96	24.66	4.13	3.45	3.02757	0	0	TP>TE
101261179	LOC101261179	0.41	0.09	2.25	1.84	0.34	0.09	3.02028	2.27e-39	3.26e-39	TP>TE
101261723	LOC101261723	0.32	0.62	3.86	4.36	1.88	1.44	3.01906	9.68e-110	7.46e-110	TP>TE
101248770	LOC101248770	40.09	114.32	594.19	647.46	64.97	76.92	3.0177	0	0	TP>TE
101244253	LOC101244253	0.19	0.05	0.76	1.21	0.05	0.05	3.01633	1.26e-08	3.29e-08	TP>TE
101243870	LOC101243870	0.24	0.29	1.97	2.36	0.64	0.64	3.01633	5.71e-22	1.07e-21	TP>TE
101248091	LOC101248091	6.49	10.61	63.2	74.38	15.44	14.14	3.01381	0	0	TP>TE
101245826	LOC101245826	0.08	0.12	0.86	0.73	0.13	0.05	3.01127	4.09e-31	6.58e-31	TP>TE
101264062	LOC101264062	2.54	1.99	20.46	16.13	1.1	2.32	3.00601	0	0	TP>TE
101254501	LOC101254501	25.33	15.74	141.3	191.21	21.1	11.3	3.00505	0	0	TP>TE
101252200	LOC101252200	16.22	119.7	590.9	482.59	65.17	106.31	3.00065	0	0	TP>TE
101252633	LOC101252633	0.52	0.24	2.92	3.17	0.84	0.43	3.00038	6.94e-57	8.12e-57	TP>TE
101265566	LOC101265566	0.41	0.47	3.91	3.12	0.77	0.8	2.9969	5.38e-32	8.54e-32	TP>TE
101257073	LOC101257073	0.13	0.27	1.6	1.58	3.25	1.77	2.99145	9.05e-10	2.28e-09	TP>TE
101261481	LOC101261481	0.03	0.06	0.21	0.47	0.06	0.06	2.99145	8.07e-06	2.38e-05	TP>TE
101247496	LOC101247496	6.43	5.93	52.2	46.04	7.08	8.24	2.9912	0	0	TP>TE
101260469	LOC101260469	0.21	0	0.75	1.07	0.02	0	2.98574	3.35e-16	7.09e-16	TP>TE
101247005	LOC101247005	2.34	2.19	19.37	18.06	3.09	4.54	2.98562	0	0	TP>TE
104647166	LOC104647166	0.07	0.2	1.14	1.01	0.52	0.29	2.98483	1.72e-26	2.99e-26	TP>TE
101266325	LOC101266325	3.7	0.61	12.1	22.59	1.12	4.5	2.98405	2.53e-198	1.29e-198	TP>TE
101262216	LOC101262216	0.02	0.08	0.27	0.46	0.06	0.06	2.97885	2.24e-08	5.92e-08	TP>TE
101262200	LOC101262200	12.23	11.99	88.42	102.79	20.59	15.8	2.97856	0	0	TP>TE
101251439	LOC101251439	2.89	1.19	18.23	14.19	0.76	1.03	2.97092	5.84e-154	3.59e-154	TP>TE
101251993	LOC101251993	0.25	0.14	1.57	1.34	0.1	0.23	2.97039	7.24e-25	1.29e-24	TP>TE
104649000	LOC104649000	0.34	0.23	2.8	1.67	0.23	0.75	2.96374	2.04e-62	2.25e-62	TP>TE
101258188	LOC101258188	0	0.13	0.13	0.87	0.26	0	2.95974	0.000216118	0.000685476	TP>TE
101250893	LOC101250893	0.06	0.02	0.38	0.29	0	0	2.95974	5.64e-07	1.57e-06	TP>TE
109120859	LOC109120859	0	0.07	0.42	0.1	0.07	0.17	2.95974	0.000216118	0.000685476	TP>TE
101243926	LOC101243926	2.57	4.56	29.93	25.19	5.51	3.5	2.95726	0	0	TP>TE
101265426	LOC101265426	23.82	22.21	199.82	158.26	20.49	32.39	2.95511	0	0	TP>TE
104644463	LOC104644463	0.08	0.04	0.35	0.56	0.07	0	2.95259	3.42e-08	9.12e-08	TP>TE
101267495	LOC101267495	0	0.03	0.19	0.01	0	0.04	2.94415	0.000360939	0.00116103	TP>TE
101261086	LOC101261086	1.38	3.94	17.43	23.07	2.15	2.39	2.94153	3.75e-250	1.61e-250	TP>TE
544149	CHI3	173.76	284.01	1645.65	1861.41	863.18	1673.92	2.94132	0	0	TP>TE
101265559	LOC101265559	0.34	0.9	5.42	4	10.71	8.32	2.94106	4.46e-72	4.51e-72	TP>TE
104646712	LOC104646712	0.03	0.14	0.8	0.48	0.3	0.43	2.94038	3.98e-08	1.06e-07	TP>TE
101263158	LOC101263158	3.9	6.06	37.88	38.26	13.71	16.65	2.93666	4.97e-233	2.26e-233	TP>TE
104647097	LOC104647097	0.1	0.08	0.81	0.58	0.19	0.12	2.9354	5.36e-15	1.17e-14	TP>TE
101250692	LOC101250692	0.6	0.84	2.7	8.24	2.74	1.33	2.92849	5.74e-70	5.91e-70	TP>TE
101245135	LOC101245135	0.06	0.12	1.02	0.38	0	0.06	2.92732	1.45e-05	4.32e-05	TP>TE
101247357	LOC101247357	0.03	0.01	0.26	0.06	0	0.03	2.92732	1.45e-05	4.32e-05	TP>TE
BGI_novel_G000576	BGI_novel_G000576	0.12	0.24	1.25	1.47	0.82	0.35	2.92732	1.45e-05	4.32e-05	TP>TE
101244784	LOC101244784	0.03	0.06	0.55	0.16	0.01	0	2.92666	1.46e-05	4.34e-05	TP>TE
101259457	LOC101259457	0.87	0.97	7.06	6.8	0.91	0.79	2.91513	6.56e-99	5.42e-99	TP>TE
101246203	LOC101246203	2.32	2.42	16.8	18.93	2.64	2.33	2.91415	0	0	TP>TE
606712	ERF1	1.16	2.09	14.48	9.86	3.59	4.03	2.90962	1.51e-99	1.24e-99	TP>TE
778303	LOC778303	0.72	0.52	4.59	4.86	1.13	0.98	2.9079	1.3e-62	1.43e-62	TP>TE
101260480	LOC101260480	0.59	0.29	3	3.75	0.52	0.19	2.90751	1.09e-37	1.61e-37	TP>TE
101252301	LOC101252301	0.13	0.13	1.1	0.87	0.11	0.11	2.90085	7.88e-14	1.76e-13	TP>TE
BGI_novel_G000579	BGI_novel_G000579	0.28	0.2	1.61	2	0.07	0.07	2.90085	1.19e-25	2.09e-25	TP>TE
101266973	LOC101266973	1.37	0.27	6.57	5.86	0.45	1.29	2.89987	1.43e-98	1.19e-98	TP>TE
101266886	LOC101266886	7.89	17.5	118.51	70.34	16.1	58.5	2.89671	0	0	TP>TE
101252940	LOC101252940	4.53	2.92	20.62	35.05	12.11	6.73	2.89415	0	0	TP>TE
101259944	LOC101259944	3.32	3.72	25.23	27.04	3.4	4.54	2.89042	1.05e-253	4.42e-254	TP>TE
101263619	LOC101263619	15.17	17.18	117.37	122.3	22.65	25.56	2.88843	0	0	TP>TE
109120004	LOC109120004	0.48	0.41	3.02	3.58	0.1	1.27	2.88293	1.91e-12	4.43e-12	TP>TE
101249262	LOC101249262	5.36	8.84	58.75	51.74	15.28	18.33	2.88162	0	0	TP>TE
100316872	LOC100316872	7.16	9.11	67.74	52.07	19.24	24.5	2.88138	0	0	TP>TE
101250270	SP2G	2.24	2.76	13.5	22.24	4.91	3.88	2.88018	1.28e-96	1.08e-96	TP>TE
101259342	LOC101259342	0.62	1.04	7.18	4.98	1.25	1.7	2.8797	7.11e-99	5.88e-99	TP>TE
109120917	LOC109120917	0.3	0.2	1.88	1.79	0.35	0.27	2.87597	5.43e-17	1.13e-16	TP>TE
101259487	LOC101259487	0.54	1.13	4.35	7.83	0.95	0.32	2.86999	5.15e-50	6.49e-50	TP>TE
101258525	LOC101258525	0.48	0.9	2.79	7.24	0.82	1.44	2.86718	3.37e-69	3.49e-69	TP>TE
101267358	LOC101267358	9.7	25.91	95.43	161.96	72.76	61.59	2.86591	0	0	TP>TE
101260459	LOC101260459	14.72	42.08	139.83	270.25	45.09	36.2	2.865	0	0	TP>TE
101262053	LOC101262053	7.57	10.48	55.93	72.54	19.15	14.01	2.86461	0	0	TP>TE
109121277	LOC109121277	0.01	0.02	0.09	0.15	0.01	0	2.86393	0.000215039	0.000681969	TP>TE
101254912	LOC101254912	0.05	0.18	1.01	0.69	0.65	0.48	2.86021	9.54e-17	2e-16	TP>TE
101249738	LOC101249738	0.02	0.04	0.27	0.17	0.06	0.04	2.86021	2.6e-05	7.82e-05	TP>TE
101264382	LOC101264382	0.08	0	0.4	0.22	0.69	0.49	2.86021	1.79e-06	5.09e-06	TP>TE
101250469	LOC101250469	0.6	0.6	4.02	4.68	1.08	0.37	2.85102	1.99e-52	2.44e-52	TP>TE
101248601	LOC101248601	4.66	5.44	34.38	38.33	5.47	5.44	2.8507	0	0	TP>TE
544265	XTH6	0.2	0.17	1.53	1.09	0.33	0.49	2.83712	5.9e-12	1.39e-11	TP>TE
101257556	LOC101257556	0.03	0.06	0.45	0.2	0.02	0.05	2.83581	5.65e-12	1.33e-11	TP>TE
101259925	LOC101259925	12.12	18.02	109.15	105.16	15.18	15.55	2.83417	0	0	TP>TE
101244843	LOC101244843	7.02	4.89	41.59	43.79	8.33	10.82	2.83393	0	0	TP>TE
101263881	LOC101263881	0.35	0.4	2.84	2.55	1.09	1.93	2.83307	2.45e-27	4.19e-27	TP>TE
101263202	LOC101263202	0.65	0.42	3.16	4.5	0.31	0.56	2.83046	4.47e-25	7.95e-25	TP>TE
543853	Xegip	18.49	52.46	230.07	270.43	61.28	55.8	2.83036	0	0	TP>TE
101263011	LOC101263011	1.91	1.56	12.69	12.13	6.08	4.95	2.82691	9.26e-289	3.52e-289	TP>TE
101266657	LOC101266657	9.84	11.55	81.44	70.44	49.34	109.61	2.82402	0	0	TP>TE
101252698	LOC101252698	0.5	1.13	6.27	5.14	2.79	4.59	2.81922	2.93e-57	3.42e-57	TP>TE
101268327	LOC101268327	3.95	4.94	36.52	26.09	4.14	5.43	2.8175	0	0	TP>TE
101260917	LOC101260917	0.24	0.15	1.24	1.55	0.1	0.19	2.81615	1.43e-22	2.66e-22	TP>TE
101249045	LOC101249045	2.18	1.63	14.64	12.36	5.36	14.88	2.81418	5.65e-100	4.63e-100	TP>TE
101267365	LOC101267365	15.95	31.76	165.31	168.49	18.36	29.32	2.81346	0	0	TP>TE
101257770	LOC101257770	5.1	4.73	23.91	44.9	8.08	5.32	2.80638	0	0	TP>TE
101268113	LOC101268113	1.49	1.16	9.39	9.1	2.59	2.31	2.80621	9.21e-77	8.94e-77	TP>TE
BGI_novel_G000613	BGI_novel_G000613	0.48	1.03	4.8	5.71	0.67	1	2.80487	1.61e-67	1.69e-67	TP>TE
101258862	LOC101258862	31.32	45.2	273.9	259.57	47.16	53.78	2.80436	0	0	TP>TE
104644300	LOC104644300	0.09	0.07	0.73	0.45	0.6	0.19	2.80009	1.99e-09	5.05e-09	TP>TE
101253730	LOC101253730	5.69	9.14	49.93	60.34	13.24	9.16	2.79643	0	0	TP>TE
101258128	LOC101258128	0.25	0.36	2.31	1.89	0.55	0.34	2.79505	4.43e-60	5.01e-60	TP>TE
101249680	LOC101249680	1.01	0.71	5.62	5.72	1.92	2.07	2.79078	6.41e-147	4.07e-147	TP>TE
101252800	LOC101252800	0.29	0.06	1.2	1.25	0.24	0.18	2.78982	1.23e-14	2.7e-14	TP>TE
101267805	LOC101267805	0.12	0.17	1.05	0.83	0.52	0.91	2.78982	1.23e-14	2.7e-14	TP>TE
101258131	LOC101258131	0.63	0.91	5.35	5.2	0.29	0.35	2.78799	9.58e-85	8.76e-85	TP>TE
101264557	LOC101264557	0.16	0.1	1.05	0.74	0.16	0.26	2.78077	2.51e-10	6.2e-10	TP>TE
104648515	LOC104648515	0.08	0.08	0.65	0.4	0.02	0.06	2.77806	6.32e-17	1.32e-16	TP>TE
101268570	LOC101268570	2.54	1.89	13.75	16.61	6.45	7.06	2.77015	6.92e-150	4.34e-150	TP>TE
101247996	LOC101247996	2.11	1.09	11.06	10.89	5.89	3.86	2.7671	1.13e-116	8.36e-117	TP>TE
101249583	LOC101249583	18.76	14.73	104.36	124.2	7.65	7.66	2.76587	0	0	TP>TE
101258429	LOC101258429	47.67	18.49	205.07	247.92	20.22	15.28	2.75679	0	0	TP>TE
101266883	LOC101266883	9.37	3.73	42.39	46.99	12.25	7.34	2.75576	0	0	TP>TE
101254980	LOC101254980	0.04	0.04	0.34	0.18	0	0	2.75329	5.59e-06	1.63e-05	TP>TE
101267618	LOC101267618	0.04	0.04	0.3	0.26	0	0	2.75329	0.000705016	0.0023076	TP>TE
101257513	LOC101257513	0	0.09	0.36	0.22	0.52	0.04	2.75329	0.000705016	0.0023076	TP>TE
101259623	LOC101259623	0.72	0.46	3.78	4.22	1.45	0.79	2.748	3.27e-44	4.42e-44	TP>TE
101260084	LOC101260084	13.84	17.47	100.61	109.34	37.48	25.57	2.74599	0	0	TP>TE
101262964	LOC101262964	1.59	1.28	9.74	9.73	4.43	17.93	2.74156	9.37e-78	9.01e-78	TP>TE
101244748	LOC101244748	0.37	0.35	2.06	2.74	0.36	0.46	2.73808	9.51e-46	1.26e-45	TP>TE
101259314	LOC101259314	0.35	1.43	6.67	5.08	1.37	2	2.73735	1.14e-50	1.43e-50	TP>TE
101245632	LOC101245632	1.95	2.42	12.27	16.81	4.73	3.95	2.73414	3.13e-71	3.19e-71	TP>TE
BGI_novel_G000508	BGI_novel_G000508	0.45	0.7	4.65	2.95	1.02	0.96	2.73179	1.34e-128	9.27e-129	TP>TE
101261512	LOC101261512	0.1	0.1	1.11	0.26	0.12	32.18	2.73092	7.06e-12	1.66e-11	TP>TE
101268591	LOC101268591	0.99	1.82	7.35	8.41	2.67	1.52	2.72196	2.75e-75	2.71e-75	TP>TE
101267713	LOC101267713	0.98	1.82	9.88	8.56	1.21	0.28	2.72165	4.16e-40	5.89e-40	TP>TE
101265772	LOC101265772	0.15	0.11	0.73	0.98	0.28	0.56	2.72028	1.29e-18	2.59e-18	TP>TE
101248144	LOC101248144	0.85	0.5	5.03	3.94	1.67	1.48	2.71858	1.61e-55	1.91e-55	TP>TE
101264200	LOC101264200	0.15	1.15	4.77	3.7	0.28	1.25	2.71733	1.34e-50	1.68e-50	TP>TE
101260433	LOC101260433	1.5	1.5	9.3	10.4	4	5.12	2.71631	3.18e-152	1.97e-152	TP>TE
101251865	LOC101251865	0	0.09	0.28	0.31	0.03	0.09	2.71582	8.23e-05	0.000254422	TP>TE
101258295	LOC101258295	0.03	0.02	0.24	0.11	0.07	0.1	2.71582	8.23e-05	0.000254422	TP>TE
104645760	LOC104645760	0.04	0.07	0.6	0.11	0.04	0	2.71582	8.23e-05	0.000254422	TP>TE
101246202	LOC101246202	7.05	8.52	41.13	60.83	11.52	9.3	2.71212	0	0	TP>TE
104646591	LOC104646591	0.08	0.31	0.63	1.89	0.1	0.22	2.71181	2.11e-20	4.11e-20	TP>TE
101247398	LOC101247398	14.48	12.98	93.48	88.99	22.73	20.89	2.70514	0	0	TP>TE
101246733	LOC101246733	0.02	0.13	0.72	0.24	0.11	0.1	2.70493	1.07e-08	2.79e-08	TP>TE
BGI_novel_G000426	BGI_novel_G000426	0.29	0.08	1.18	1.28	0.3	0.38	2.70493	1.85e-15	3.99e-15	TP>TE
101256252	LOC101256252	0.82	0.65	5.35	4.26	0.68	0.82	2.70486	1.14e-166	6.63e-167	TP>TE
101260472	LOC101260472	0.61	1.34	4.95	7.66	1.59	2.06	2.69769	4.06e-58	4.69e-58	TP>TE
101258880	LOC101258880	0.61	0.91	5.88	3.95	0.89	0.55	2.69762	6.57e-62	7.29e-62	TP>TE
104644831	LOC104644831	1.65	0.69	6.89	8.39	1.43	1.38	2.69671	3.25e-55	3.87e-55	TP>TE
101258137	LOC101258137	0.04	0.01	0.25	0.12	0.24	0.23	2.69671	9.85e-06	2.91e-05	TP>TE
101252928	LOC101252928	5.5	18.53	79.42	75.14	17.81	17.88	2.69064	0	0	TP>TE
101244796	LOC101244796	4.74	13.54	53.53	63.46	15.49	25.74	2.69007	0	0	TP>TE
101244665	LOC101244665	0.23	0.13	0.87	1.49	0.32	0.23	2.68844	3.22e-15	6.97e-15	TP>TE
101249297	LOC101249297	0.19	0.55	2.13	2.58	0.78	1.29	2.68649	5.43e-34	8.36e-34	TP>TE
101260986	LOC101260986	0.24	0	0.5	1.05	0	0.19	2.68512	1.21e-06	3.42e-06	TP>TE
101252002	LOC101252002	0.03	0.11	0.27	0.56	0.08	0.1	2.68512	1.21e-06	3.42e-06	TP>TE
101264871	LOC101264871	0.12	0.09	0.57	0.78	0.04	0.17	2.68512	1.21e-06	3.42e-06	TP>TE
101253579	LOC101253579	1.89	1.03	6.41	12.46	2.31	2.37	2.68144	1.5e-37	2.2e-37	TP>TE
101265697	LOC101265697	0.15	0.27	1.19	1.5	0.54	0.64	2.68088	2.72e-12	6.32e-12	TP>TE
101244086	LOC101244086	0.63	1.09	4.51	6.47	0.79	0.95	2.68059	3.43e-69	3.55e-69	TP>TE
101259056	LOC101259056	0.04	0.05	0.3	0.28	0.03	0.09	2.67734	1.49e-07	4.07e-07	TP>TE
101249431	LOC101249431	0.09	0.48	1.49	2.14	1.03	0.28	2.67734	1.49e-07	4.07e-07	TP>TE
101254509	LOC101254509	7.54	12.51	61.79	65.89	13.61	15.29	2.67586	0	0	TP>TE
101245329	LOC101245329	0.45	1.67	6.14	7.26	4.66	9.81	2.67395	1.16e-44	1.55e-44	TP>TE
101259170	LOC101259170	0.93	1.24	7.91	5.87	4.58	4.65	2.67073	6.45e-122	4.65e-122	TP>TE
544144	LOC544144	143.26	96.47	764.47	770.5	222.9	245.64	2.67015	0	0	TP>TE
101256368	LOC101256368	6.87	6.83	41.19	46.22	12.24	16.67	2.66947	9.42e-272	3.74e-272	TP>TE
101256929	LOC101256929	0.45	0.35	2.52	2.55	0.53	0.4	2.66756	1.49e-53	1.81e-53	TP>TE
101249257	LOC101249257	1.21	0.53	4.12	7.05	0.37	0.55	2.66738	1.85e-54	2.22e-54	TP>TE
101261825	LOC101261825	1.98	2.02	19.18	6.33	5.74	15.88	2.66732	3.31e-113	2.5e-113	TP>TE
101255999	LOC101255999	0.09	0.2	1.54	0.3	0.84	1.6	2.66429	2.94e-10	7.28e-10	TP>TE
101255254	LOC101255254	0.07	0.04	0.34	0.35	0.1	0.07	2.66429	2.94e-10	7.28e-10	TP>TE
101265980	LOC101265980	3.32	3.62	21.01	33.46	4.13	2.57	2.66368	4.15e-280	1.62e-280	TP>TE
101253982	LOC101253982	2.66	2.79	17.41	17.17	4.14	4.4	2.66296	1.14e-218	5.45e-219	TP>TE
101255814	LOC101255814	42.81	60.46	317.63	335.38	132.5	154.56	2.66179	0	0	TP>TE
101254600	LOC101254600	0.53	0.37	1.9	3.86	0.18	0.23	2.66166	2.44e-20	4.75e-20	TP>TE
101248628	LOC101248628	0.88	1.04	6.61	5.24	2.84	1.92	2.65692	4.34e-81	4.08e-81	TP>TE
109119587	LOC109119587	0.89	1.89	9.75	7.47	1.3	2.85	2.65672	2.15e-254	9.05e-255	TP>TE
544313	LOC544313	18.58	38.8	188.81	170.47	20.21	17.91	2.65447	0	0	TP>TE
101251538	LOC101251538	0.85	0.88	5.56	5.3	1.89	1.86	2.65141	1.63e-81	1.53e-81	TP>TE
101254423	LOC101254423	2.13	3.26	17.03	17.95	4.53	6.73	2.64322	0	0	TP>TE
101253030	PMT5	38.59	35.98	209.2	256.77	36.01	34.15	2.64097	0	0	TP>TE
101244961	LOC101244961	0.16	0.33	1.37	1.7	0.66	0.63	2.63781	9.35e-21	1.8e-20	TP>TE
101259194	LOC101259194	0.03	0.1	0.5	0.3	0.54	0.32	2.63781	1.73e-05	5.18e-05	TP>TE
101260814	LOC101260814	0	0.08	0.24	0.24	0.1	2.18	2.63781	0.000145568	0.000456586	TP>TE
101261398	LOC101261398	0.11	0.49	1.63	2.06	0.65	13.79	2.63781	8.15e-12	1.93e-11	TP>TE
101260354	LOC101260354	0.07	0.1	0.38	0.66	0.13	0.07	2.63781	2.11e-06	6.04e-06	TP>TE
101264095	LOC101264095	0.54	0.33	2.74	2.71	0.69	0.87	2.63781	5.69e-19	1.14e-18	TP>TE
101261338	LOC101261338	0.2	0.05	0.95	0.63	0.2	0.1	2.63781	2.11e-06	6.04e-06	TP>TE
101249391	LOC101249391	0.05	0.06	0.51	0.16	0.09	0.28	2.63781	3.23e-08	8.6e-08	TP>TE
101247825	LOC101247825	3.65	4.06	25.37	22.4	13.06	12.08	2.63243	0	0	TP>TE
101256101	LOC101256101	0.45	0.57	2.92	3.31	0.71	0.98	2.6304	2.04e-49	2.59e-49	TP>TE
101246396	LOC101246396	1.07	3.57	13.01	15.42	2.82	4.24	2.62953	7.5e-233	3.41e-233	TP>TE
101265882	LOC101265882	11.4	12.8	65.17	84.62	19.08	12.07	2.62757	0	0	TP>TE
101246420	Asr4	121.3	224.09	1032.99	1092.15	181.12	150.06	2.6263	0	0	TP>TE
101257997	LOC101257997	0.36	0.32	1.88	2.29	1.19	0.78	2.62476	1.58e-34	2.41e-34	TP>TE
778219	LOC778219	0.18	0.07	1.15	0.42	0.61	6.36	2.62169	3.69e-15	7.98e-15	TP>TE
101267485	LOC101267485	0.15	0.32	1.41	1.49	0.25	0.37	2.62169	3.69e-15	7.98e-15	TP>TE
101265210	LOC101265210	0.15	0.09	0.6	0.86	0.12	0.14	2.62054	2.89e-14	6.4e-14	TP>TE
101251195	LOC101251195	1.66	1.18	9.43	8.15	3.14	3.96	2.62017	8.61e-86	7.82e-86	TP>TE
101267703	LOC101267703	10.6	10.01	67.71	59.13	10.16	19.1	2.6186	0	0	TP>TE
101245697	LOC101245697	0.36	0.55	3.04	2.57	1.41	1.39	2.61509	7.62e-30	1.25e-29	TP>TE
101262912	LOC101262912	44.57	28.96	206.93	247.26	38.12	42.73	2.61207	0	0	TP>TE
101267366	LOC101267366	0.25	0.39	2.54	1.36	1.48	1.54	2.60837	1.69e-30	2.75e-30	TP>TE
101267799	LOC101267799	1.86	2.92	15.43	13.67	8.2	12.51	2.60803	1.51e-226	7.01e-227	TP>TE
101262581	LOC101262581	0.54	0.88	4.89	5.83	0.55	0.7	2.60701	4.18e-63	4.59e-63	TP>TE
101247199	LOC101247199	0.15	0.39	1.19	2.04	0.15	0.15	2.60305	5.61e-08	1.51e-07	TP>TE
104646735	LOC104646735	6.63	3.77	26.79	36.82	7.69	6.63	2.60282	1.02e-263	4.17e-264	TP>TE
101245070	LOC101245070	0.24	0.16	1.47	0.95	0.29	0.44	2.60034	2.88e-24	5.19e-24	TP>TE
101268698	LOC101268698	1.7	1.5	11.54	8.35	2.48	2.99	2.59979	0	0	TP>TE
101255544	LOC101255544	0.09	0.09	0.31	0.77	0	0.12	2.59717	4.53e-07	1.26e-06	TP>TE
101246841	LOC101246841	8.28	16.3	61.66	86.04	42.6	16.28	2.59359	0	0	TP>TE
101265690	LOC101265690	0.92	0.68	5.65	4.03	1.4	2.67	2.58839	1.13e-35	1.7e-35	TP>TE
101251168	LOC101251168	0.46	0.87	3.86	4.11	0.66	0.97	2.58744	1.1e-30	1.79e-30	TP>TE
101244788	LOC101244788	1.1	1.46	8.56	6.75	0.74	1.05	2.5837	1.73e-210	8.49e-211	TP>TE
104648457	LOC104648457	0.15	0.15	1.25	0.73	0.14	0.24	2.58029	1.98e-20	3.84e-20	TP>TE
101267002	LOC101267002	2.64	3.02	15.16	18.93	2.35	3.64	2.57917	7.01e-267	2.84e-267	TP>TE
101244951	LOC101244951	0.03	0.1	0.56	0.2	0.03	0.06	2.57641	3.04e-05	9.18e-05	TP>TE
101259784	LOC101259784	0.1	0.06	0.67	0.26	0.32	0.2	2.57641	1.21e-08	3.18e-08	TP>TE
101248443	LOC101248443	0.9	0.66	4.52	4.85	1.08	1.39	2.574	3.31e-88	2.94e-88	TP>TE
101251889	LOC101251889	0.59	0.4	4.18	1.74	1.21	18.88	2.57368	4e-21	7.65e-21	TP>TE
100736459	SlBRC1a-like	5.11	8.12	41.85	36.76	7.8	8.53	2.57359	1.14e-296	4.23e-297	TP>TE
100147719	LOC100147719	5.23	70.72	249.13	196.11	33.5	51.4	2.57261	0	0	TP>TE
101259456	LOC101259456	1.27	4.6	17.17	17.42	6.43	9.93	2.57227	0	0	TP>TE
101260997	LOC101260997	3.64	4.92	29.15	21.61	4.44	5.69	2.57121	0	0	TP>TE
BGI_novel_G000274	BGI_novel_G000274	0.88	0.35	2.68	4.72	1.04	0.96	2.56943	6.73e-17	1.4e-16	TP>TE
101255309	LOC101255309	3.74	4.43	22.54	25.83	3.14	4.42	2.56606	0	0	TP>TE
101258189	sbt4e	0.41	0.53	2.9	2.64	0.8	0.98	2.56556	1.11e-49	1.41e-49	TP>TE
101267393	LOC101267393	4.37	4.35	24.93	26.73	4.85	8.04	2.56448	0	0	TP>TE
BGI_novel_G000162	BGI_novel_G000162	3.63	7.45	37.03	28.29	16.91	28.16	2.56442	1.77e-208	8.74e-209	TP>TE
101055558	SlArf/Xyl1	0.23	1.21	5.17	3.25	0.44	0.66	2.55968	6.05e-82	5.65e-82	TP>TE
101251305	LOC101251305	0.07	0.08	0.58	0.32	0.04	2.26	2.55938	3.53e-05	0.000107116	TP>TE
101245322	LOC101245322	1.24	0.64	5.2	5.95	1.58	1.31	2.55632	1.58e-73	1.57e-73	TP>TE
543804	bmy3	7.82	5.1	32.42	43.96	7.2	9.37	2.55573	0	0	TP>TE
BGI_novel_G000584	BGI_novel_G000584	0.13	0.1	0.96	0.38	0.05	0.11	2.55535	3.43e-53	4.19e-53	TP>TE
101266929	LOC101266929	0.01	0.02	0.07	0.13	0	0	2.55535	0.000256085	0.000816129	TP>TE
101249173	LOC101249173	0	0.08	0.16	0.28	0.08	0	2.55535	0.000256085	0.000816129	TP>TE
101245994	LOC101245994	0.07	0.04	0.5	0.15	0.04	0	2.55535	0.000256085	0.000816129	TP>TE
101255827	LOC101255827	0.06	0.03	0.29	0.26	0	0.09	2.55535	0.000256085	0.000816129	TP>TE
101244232	LOC101244232	0.04	0.04	0.23	0.23	0.18	0.23	2.55535	7.85e-07	2.2e-06	TP>TE
101260244	LOC101260244	8.92	9.16	57.42	49.36	9.33	8.09	2.55047	0	0	TP>TE
101245844	LOC101245844	4.22	4.72	30.81	21.43	3.77	7.18	2.54651	0	0	TP>TE
101259817	LOC101259817	0.41	0.31	2.32	1.94	0.77	0.95	2.54639	2.53e-17	5.24e-17	TP>TE
104645409	LOC104645409	0	0.66	2.49	1.5	0	0.09	2.5447	2.09e-08	5.53e-08	TP>TE
101055579	LOC101055579	2.46	1.19	4.02	14.65	15.94	6.67	2.54259	1.54e-135	1.03e-135	TP>TE
101258787	LOC101258787	3.11	8.81	32.02	36.84	11.02	14.84	2.54134	9.52e-284	3.67e-284	TP>TE
101261163	LOC101261163	0.81	0.8	5.27	4.12	1.12	1.05	2.54101	3.08e-92	2.66e-92	TP>TE
101256177	LOC101256177	0.07	0.05	0.26	0.4	0.44	0.07	2.53879	6.34e-06	1.86e-05	TP>TE
101268258	LOC101268258	1.14	0.97	6.16	6.11	1.75	1.5	2.5362	3.95e-140	2.59e-140	TP>TE
101250512	LOC101250512	25.88	24.54	141.28	151.83	30.09	39.55	2.53464	0	0	TP>TE
BGI_novel_G000511	BGI_novel_G000511	0.2	0.58	2.29	2.22	0.14	0.26	2.53284	3.67e-47	4.77e-47	TP>TE
101245668	LOC101245668	1.57	0.5	5.89	6.22	0.26	0.37	2.5309	2.83e-46	3.73e-46	TP>TE
101264793	LOC101264793	1.09	1.61	8.59	6.69	0.68	1.16	2.5295	1.47e-85	1.33e-85	TP>TE
101255474	LOC101255474	0.72	1.18	4.93	6	5.88	20.7	2.52592	1.19e-54	1.43e-54	TP>TE
778256	AADC2	1.62	1.19	11.84	4.49	1.69	9.37	2.52573	2.26e-82	2.1e-82	TP>TE
101254270	LOC101254270	21.5	27.69	144.73	140.7	24.23	20.86	2.52042	0	0	TP>TE
101263593	LOC101263593	0.41	0.33	2.09	2.16	0.14	0.2	2.51582	8.7e-31	1.41e-30	TP>TE
109119715	LOC109119715	0.07	0.03	0.32	0.22	0	0.08	2.51341	2.17e-07	5.95e-07	TP>TE
101258448	LOC101258448	2.98	3.44	15.24	21.42	10.07	8.73	2.51228	3.37e-93	2.9e-93	TP>TE
101268519	LOC101268519	0.28	0.49	2.08	2.32	2.51	1.75	2.51228	8.34e-27	1.44e-26	TP>TE
101252852	LOC101252852	41.57	24.6	202.95	197.76	75.32	63.1	2.50217	0	0	TP>TE
778247	MTS2	0.25	0	0.3	1.13	0.06	0.04	2.50216	5.86e-12	1.38e-11	TP>TE
101245262	LOC101245262	1.07	1.11	6.69	5.66	1.21	0.58	2.50108	9.43e-74	9.4e-74	TP>TE
101244089	LOC101244089	0.27	0.1	1.05	1.04	0.21	0.46	2.49873	2.36e-13	5.36e-13	TP>TE
BGI_novel_G000556	BGI_novel_G000556	0.19	0.15	1.01	0.92	1.09	0.45	2.49764	9.9e-16	2.12e-15	TP>TE
101254137	LOC101254137	5.91	8.4	33.93	46.59	14.08	9.21	2.4954	0	0	TP>TE
101247212	ASR3	0.06	0.36	1.53	0.79	0.94	9.5	2.49342	2.9e-07	7.98e-07	TP>TE
101259348	LOC101259348	0.15	0.3	1.86	0.65	1.82	7.52	2.49026	4.62e-11	1.11e-10	TP>TE
101247148	LOC101247148	0.3	0.37	2.72	1.07	0.23	0.25	2.49026	3.75e-20	7.32e-20	TP>TE
101249726	LOC101249726	5.5	0.94	19.09	17.7	1.09	1.94	2.48928	7.58e-164	4.46e-164	TP>TE
101268129	NAOD	206.32	199.53	1093.33	1184.37	295.73	194.29	2.48608	0	0	TP>TE
101253205	LOC101253205	2.29	3.46	14.48	17.53	3.98	5.03	2.47988	5.8e-197	2.99e-197	TP>TE
101261274	LOC101261274	0.16	0	0.53	0.37	0.47	0.22	2.47921	2.13e-10	5.24e-10	TP>TE
101266245	LOC101266245	152.13	194.88	1011.49	923.65	305.37	368.74	2.47869	0	0	TP>TE
101245813	LOC101245813	3.46	2.17	12.04	20.25	3.97	2.68	2.47465	0	0	TP>TE
101254367	LOC101254367	0.22	0.55	2.17	2.1	0.41	0.22	2.47318	1.32e-14	2.9e-14	TP>TE
544136	PT1	16.41	16.72	88.11	95.44	36.29	56.85	2.47097	0	0	TP>TE
101259423	LOC101259423	1.52	2.01	9.21	10.3	3.53	2.37	2.46789	2.47e-70	2.54e-70	TP>TE
109119605	LOC109119605	0.03	0.06	0.32	0.19	0	0.12	2.46789	0.00044883	0.00145219	TP>TE
101244900	LOC101244900	0.31	0.91	2.39	4.26	1.06	2.95	2.46686	1.37e-66	1.45e-66	TP>TE
101243997	LOC101243997	3.21	2.76	17.5	15.52	5.32	5.64	2.46363	0	0	TP>TE
101248255	LOC101248255	8.5	13.53	62.42	60.83	27.66	21.91	2.46043	0	0	TP>TE
101258162	LOC101258162	1.11	1.39	7.02	6.71	1.44	0.76	2.46036	1.21e-80	1.14e-80	TP>TE
101254539	LOC101254539	2.08	1.29	5.53	13.03	5.84	7.19	2.45325	3.24e-118	2.38e-118	TP>TE
101261722	LOC101261722	6.86	7.91	43.72	37	8.8	10.01	2.45073	0	0	TP>TE
BGI_novel_G000292	BGI_novel_G000292	0.18	0.1	0.91	0.63	0.58	0.23	2.4489	8.24e-12	1.95e-11	TP>TE
101259202	LOC101259202	0.06	0.06	0.3	0.36	0.09	0.07	2.44878	6.56e-05	0.000201575	TP>TE
101266280	LOC101266280	13.07	5.5	54.26	48.15	8.14	10.51	2.44807	0	0	TP>TE
101263038	LOC101263038	8.25	9.52	54.19	42.61	12.18	8.68	2.44499	0	0	TP>TE
101268883	LOC101268883	1.44	1.25	7.34	7.38	3.85	4.07	2.44189	5.3e-32	8.41e-32	TP>TE
101268665	VIF	3.07	5.29	23.25	21.93	5.12	7.27	2.43547	1.79e-97	1.5e-97	TP>TE
101261880	LOC101261880	6.49	6.31	38.02	31.44	13.33	10.65	2.43483	0	0	TP>TE
104649408	LOC104649408	23.42	45.83	212.25	160.13	63.22	54.56	2.43421	0	0	TP>TE
BGI_novel_G000242	BGI_novel_G000242	0.87	1.31	4.92	6.83	4.53	2.66	2.43216	1.47e-116	1.09e-116	TP>TE
101259517	LOC101259517	0.09	0.02	0.29	0.34	0.02	0.21	2.43136	1.91e-05	5.72e-05	TP>TE
BGI_novel_G000297	BGI_novel_G000297	0.68	0.41	2.5	3.39	0.35	0.24	2.43001	6.9e-31	1.11e-30	TP>TE
101255145	LOC101255145	7.3	10.22	45.13	49.49	25.98	28.43	2.42497	8.51e-160	5.08e-160	TP>TE
109121257	LOC109121257	0.08	0.03	0.24	0.37	0.07	0.09	2.42302	0.000266147	0.000849542	TP>TE
101245191	LOC101245191	2.46	1.72	10.33	12.21	4.02	2.38	2.42292	4.48e-80	4.23e-80	TP>TE
101265070	LOC101265070	4.05	4.46	24.04	21.61	14.49	15.55	2.42221	1.2e-272	4.76e-273	TP>TE
101247873	LOC101247873	0.13	0.13	0.5	0.9	0	0.04	2.42209	4.01e-06	1.16e-05	TP>TE
104647562	LOC104647562	2.28	2.15	11.93	11.85	4.23	3.34	2.4213	4.44e-125	3.13e-125	TP>TE
101259049	LOC101259049	0.35	0.1	1.18	1.24	0.68	1.29	2.41542	1.07e-11	2.54e-11	TP>TE
101256297	LOC101256297	0.77	0.37	2.72	3.44	2.02	1	2.41507	4.74e-80	4.48e-80	TP>TE
101253341	LOC101253341	8.36	7.46	44.62	39.66	16.03	25.53	2.40894	0	0	TP>TE
101264838	LOC101264838	3.85	4.43	23.48	20.46	6.22	4.23	2.40848	3.18e-303	1.15e-303	TP>TE
101257732	LOC101257732	2.68	3.15	12.55	18.39	3.33	3.39	2.40833	5.85e-165	3.43e-165	TP>TE
101263406	LOC101263406	0.15	0.04	0.58	0.44	0.09	0.13	2.40649	3.87e-08	1.03e-07	TP>TE
544076	TDR8	0.54	1.59	5.46	5.88	0.6	0.27	2.40581	1.7e-33	2.64e-33	TP>TE
101263872	LOC101263872	18.31	27.81	133.73	110.05	26.45	35.07	2.40432	0	0	TP>TE
101258855	TLOG1	8.32	8.57	37.39	51.93	13.05	23.13	2.40101	0	0	TP>TE
101267150	LOC101267150	3.52	4.59	19.7	22.47	5.55	7.78	2.39871	0	0	TP>TE
101262747	LOC101262747	0.21	0.15	0.92	1	0.91	0.57	2.39863	3.87e-10	9.62e-10	TP>TE
101250923	LOC101250923	0.77	3.4	13.94	7.8	3.23	7.5	2.39696	5.54e-98	4.61e-98	TP>TE
101255845	LOC101255845	1.35	0.72	5.38	5.6	0.64	0.67	2.39016	1.27e-39	1.81e-39	TP>TE
BGI_novel_G000342	BGI_novel_G000342	47.42	19.35	118.87	234.55	93.98	28.02	2.3869	0	0	TP>TE
101264107	LOC101264107	17.16	12.47	72.73	83.02	18.73	17.79	2.38655	0	0	TP>TE
101256627	LOC101256627	0.75	1.33	5.86	4.97	1.33	2.26	2.38543	5.06e-92	4.38e-92	TP>TE
101262633	LOC101262633	10.51	10.72	55.93	55.09	17.48	19.67	2.38539	0	0	TP>TE
101267941	LOC101267941	4.36	6.76	17.92	39.88	22.88	8.61	2.38421	1.66e-245	7.24e-246	TP>TE
101252142	LOC101252142	0.18	0.67	2.04	2.29	1.32	0.6	2.38147	1.3e-30	2.1e-30	TP>TE
101248258	LOC101248258	1.89	1.68	9.58	9.04	3.14	3.56	2.38147	3.97e-173	2.24e-173	TP>TE
101252789	LOC101252789	0.05	0.03	0.29	0.1	0	0.09	2.38096	0.000495907	0.00160832	TP>TE
104647048	LOC104647048	0.17	0.17	1.17	0.62	0.66	0.12	2.38029	1.62e-07	4.43e-07	TP>TE
100874537	SlCKX2	0.98	2.15	10.93	5.27	2.52	2.24	2.37921	4.67e-88	4.16e-88	TP>TE
101255248	LOC101255248	50.86	52.84	265.04	275.38	75.47	80.36	2.37839	0	0	TP>TE
778298	MTB	2260.66	2118.92	9515.22	13314.2	2406.85	1677.51	2.37607	0	0	TP>TE
104645215	LOC104645215	0.54	0.38	1.84	2.97	0.7	0.23	2.37478	3.24e-15	7e-15	TP>TE
101248869	LOC101248869	0.04	0.01	0.19	0.08	0.03	0	2.37478	0.000158732	0.000498966	TP>TE
101246806	LOC101246806	0.67	0.36	2.03	3.35	1.89	0.84	2.37478	3.85e-23	7.09e-23	TP>TE
104648555	LOC104648555	0.33	0.09	0.27	1.92	0.17	0	2.37478	3.28e-05	9.93e-05	TP>TE
101253527	LOC101253527	0.05	0.03	0.27	0.13	0.16	0.1	2.37478	0.000782324	0.00257061	TP>TE
101258628	LOC101258628	0.01	0.05	0.18	0.12	0	0.05	2.37478	3.28e-05	9.93e-05	TP>TE
101265293	LOC101265293	3.94	4.07	22.22	19.31	11.94	18.12	2.37232	3.38e-156	2.05e-156	TP>TE
101249604	LOC101249604	5.96	5.39	29.21	29.7	5.62	4.63	2.37205	0	0	TP>TE
101244325	LOC101244325	0.43	0.41	2.13	2.32	0.7	0.48	2.36962	1.02e-38	1.47e-38	TP>TE
778228	MLO1	21.5	28.88	127	132.84	33.64	51.79	2.36869	0	0	TP>TE
101255301	LOC101255301	1.24	1.15	6.01	6.34	3.64	3.28	2.36471	7.68e-77	7.44e-77	TP>TE
101263443	LOC101263443	26.58	23.35	135.78	122.16	16.56	16.28	2.36449	0	0	TP>TE
101248013	LOC101248013	1.87	0.72	5.73	7.69	2.11	1.89	2.35804	1.23e-35	1.85e-35	TP>TE
101255245	LOC101255245	20.7	29.84	107.91	150.38	56.8	54.48	2.35547	0	0	TP>TE
101253157	LOC101253157	0.68	0.44	3.36	2.38	2.31	1.77	2.35541	1.12e-40	1.58e-40	TP>TE
101267828	LOC101267828	0.41	0.88	3.16	3.4	1.71	1.72	2.35364	2.19e-37	3.22e-37	TP>TE
104644805	LOC104644805	0.08	0.1	0.58	0.38	0	0	2.35219	1.65e-08	4.33e-08	TP>TE
104647168	LOC104647168	2.17	3.42	15.38	13.03	7.89	9.4	2.34927	0	0	TP>TE
543667	eIF-5A1	44.88	41.52	197.91	243.81	41.46	38.98	2.349	0	0	TP>TE
778236	SYMRK	0.65	0.4	2.8	2.49	0.38	0.44	2.3453	1.26e-58	1.45e-58	TP>TE
101258886	LOC101258886	2.26	2.3	9.27	13.89	1.94	2.18	2.34299	7.04e-101	5.74e-101	TP>TE
101244867	LOC101244867	1.38	0.54	5.67	4.08	0.67	1.11	2.34281	2.5e-48	3.21e-48	TP>TE
101266198	LOC101266198	0.03	0.11	0.54	0.18	0	0.09	2.33825	5.23e-07	1.46e-06	TP>TE
101259139	LOC101259139	2.59	2.46	12.58	12.96	6.46	7.79	2.33541	3.16e-165	1.85e-165	TP>TE
100736451	BAM1	48.92	49.68	242.8	254.55	42.79	66.46	2.33298	0	0	TP>TE
101261125	LOC101261125	13.06	14.68	72.62	67	11.92	15.44	2.33167	0	0	TP>TE
101265029	LOC101265029	0.17	0.72	2.52	1.9	1.41	0.39	2.33084	1.54e-14	3.39e-14	TP>TE
101246552	LOC101246552	0.08	0.07	0.5	0.28	0.18	0.13	2.32849	7.08e-14	1.58e-13	TP>TE
101247666	LOC101247666	35.65	47.97	222.28	197.14	46.94	60.01	2.3284	0	0	TP>TE
101244128	LOC101244128	0.18	0.2	0.88	0.98	0.33	0.43	2.32786	8.67e-10	2.18e-09	TP>TE
101250170	LOC101250170	0.18	0.2	0.88	0.98	0.33	0.43	2.32786	8.67e-10	2.18e-09	TP>TE
101245101	LOC101245101	0.14	0.26	1.45	0.62	0.14	0.58	2.32721	3.6e-09	9.21e-09	TP>TE
101250590	LOC101250590	0.11	0.22	0.8	0.85	0.66	0.76	2.32587	1.17e-05	3.46e-05	TP>TE
101244175	LOC101244175	0.17	0.04	0.94	0.11	0.31	0.24	2.32587	1.17e-05	3.46e-05	TP>TE
101246400	LOC101246400	0.07	0.04	0.24	0.33	0.11	0.11	2.32587	1.17e-05	3.46e-05	TP>TE
BGI_novel_G000081	BGI_novel_G000081	0.12	0.62	0.95	2.67	0.84	1.25	2.32438	1.93e-09	4.9e-09	TP>TE
101248097	LOC101248097	0.47	3.56	11.01	8.87	4.13	3.23	2.3185	8.26e-73	8.3e-73	TP>TE
101253025	SUS4	3.8	4.57	20.05	21.79	4.84	4.74	2.31839	0	0	TP>TE
101255722	LOC101255722	1.83	4.75	17.3	15.27	8.88	9.32	2.31798	2.78e-301	1.02e-301	TP>TE
101267867	LOC101267867	0.28	0.07	0.82	0.97	1.94	1.18	2.31589	4.03e-08	1.08e-07	TP>TE
101256870	LOC101256870	31.44	34.53	148.14	180.31	58.68	46.45	2.31523	0	0	TP>TE
101260386	SAP9	1.29	0.76	5.54	4.75	1.39	1.98	2.31381	1.43e-37	2.11e-37	TP>TE
101250521	LOC101250521	1.75	0.23	3.71	6.32	2.26	1.14	2.31362	6.8e-67	7.19e-67	TP>TE
101263182	LOC101263182	0.43	0.18	1.6	1.45	0.74	0.33	2.31338	9.8e-17	2.05e-16	TP>TE
101258079	LOC101258079	1.05	1.37	5.99	5.99	0.99	0.9	2.31177	1.87e-73	1.86e-73	TP>TE
101254274	LOC101254274	0.79	0.92	4.25	4.22	1.42	1.02	2.31035	4.47e-55	5.33e-55	TP>TE
101258983	LOC101258983	0.38	0.91	2.95	3.43	1.12	1.02	2.30976	5.27e-38	7.71e-38	TP>TE
101268568	LOC101268568	0.49	0.56	2.43	2.75	0.94	0.82	2.30709	3.27e-31	5.25e-31	TP>TE
544236	SIP	3.62	5.06	19.95	22.84	5.18	6	2.30465	0	0	TP>TE
101255207	LOC101255207	0.15	0.4	1.06	1.65	0.84	0.78	2.30439	9.45e-15	2.07e-14	TP>TE
101246027	LOC101246027	6.46	8.19	40.08	33.56	10.56	9.94	2.30241	0	0	TP>TE
101247777	LOC101247777	1.08	1.08	4.51	6.39	2.3	1.79	2.30233	3.42e-61	3.82e-61	TP>TE
101248108	LOC101248108	1.02	1.41	5.98	5.93	1.81	2.25	2.30078	2.4e-86	2.17e-86	TP>TE
100301922	LOC100301922	11.93	8.49	46.91	54.12	6.64	3.52	2.30036	0	0	TP>TE
101244101	LOC101244101	0.79	0.69	3.59	3.68	4.53	4.01	2.29848	1.02e-41	1.42e-41	TP>TE
101262986	LOC101262986	5.05	4.87	26.04	22.78	6.3	8.42	2.29641	0	0	TP>TE
101255428	LOC101255428	2.21	3.32	16.83	10.18	5.14	4.49	2.29188	2.04e-185	1.1e-185	TP>TE
101261337	LOC101261337	0.37	0.68	2.76	2.28	0.81	0.56	2.28989	5.4e-52	6.66e-52	TP>TE
101255681	LOC101255681	1.14	1.76	6.89	7.15	3.15	3.15	2.28418	6.38e-70	6.58e-70	TP>TE
101247308	LOC101247308	1.85	3.96	10.04	18.05	3.34	1.1	2.28138	1.74e-41	2.42e-41	TP>TE
101249637	LOC101249637	2.68	4.89	16.44	20.11	5.37	3.72	2.27745	1.84e-111	1.41e-111	TP>TE
101264726	THIC	60.58	85.53	395.88	310.34	96.19	145.84	2.27563	0	0	TP>TE
101255519	LOC101255519	0.4	0.66	2.59	2.53	1.4	2.69	2.27524	1.32e-33	2.05e-33	TP>TE
109120148	LOC109120148	2.3	0.55	8.26	5.74	1.27	3.01	2.27327	1.87e-72	1.89e-72	TP>TE
101265878	LOC101265878	15.83	12.36	64.72	72.09	16.02	16.24	2.2722	0	0	TP>TE
778362	LOC778362	8.16	18.9	66.56	63.38	16.68	5.82	2.26912	3.62e-197	1.86e-197	TP>TE
101247272	LOC101247272	44.23	51.77	224.42	238.43	100.73	83.99	2.26843	0	0	TP>TE
101252749	LOC101252749	0.13	0.05	0.27	0.6	0.09	0.19	2.26786	4.11e-10	1.02e-09	TP>TE
101256801	LOC101256801	3.45	4.26	16.01	20.53	1.69	1.61	2.26686	2.55e-194	1.33e-194	TP>TE
BGI_novel_G000216	BGI_novel_G000216	0.45	0.39	1.56	2.5	1	0.53	2.26585	9.61e-15	2.1e-14	TP>TE
101244460	LOC101244460	1.03	1.63	6.4	6.32	0.89	2	2.2632	1.14e-111	8.71e-112	TP>TE
101252766	LOC101252766	0.57	0.99	3.08	4.46	1.35	0.84	2.26231	7.46e-39	1.08e-38	TP>TE
101260247	LOC101260247	3.13	2.9	15.12	15.61	4	4.5	2.26231	3.12e-158	1.88e-158	TP>TE
101267817	LOC101267817	0.19	0.45	1.99	0.95	0.73	1.59	2.26096	2.37e-35	3.59e-35	TP>TE
101250649	LOC101250649	0.13	0.12	0.73	0.48	0.22	0.35	2.2593	1.91e-09	4.84e-09	TP>TE
101263398	LOC101263398	0.53	0.44	2.1	2.58	0.54	0.59	2.25797	2.56e-12	5.94e-12	TP>TE
101260286	LOC101260286	0.14	0.07	0.71	0.28	0	0.11	2.25449	1.14e-07	3.09e-07	TP>TE
104645867	LOC104645867	0.13	0.55	1.64	1.57	0.35	0.5	2.25449	5.44e-22	1.02e-21	TP>TE
101246865	LOC101246865	0.78	0.65	3.88	2.96	3.6	3.67	2.25328	1.25e-31	2e-31	TP>TE
101259252	LOC101259252	22.33	17.03	97.43	90.94	21.06	28.48	2.25207	0	0	TP>TE
101245443	LOC101245443	6.14	8.68	38.79	31.52	11.07	13.23	2.24878	0	0	TP>TE
543969	LOC543969	111.37	106.2	525.57	531.89	176.24	159.41	2.24816	0	0	TP>TE
101266660	LOC101266660	0.29	0.3	1.17	1.63	0.21	0.34	2.24662	1.28e-24	2.29e-24	TP>TE
101254739	LOC101254739	0.08	0.14	0.61	0.41	0.03	0.18	2.2455	6.88e-10	1.72e-09	TP>TE
109121167	LOC109121167	46.12	42.19	195.13	224.04	43.87	41.18	2.24358	0	0	TP>TE
101253124	LOC101253124	1.79	1.14	7.38	6.55	1.33	0.91	2.2411	2.65e-65	2.84e-65	TP>TE
101260523	LOC101260523	10.83	10.83	48.28	53.47	17.72	12.55	2.24108	0	0	TP>TE
BGI_novel_G000091	BGI_novel_G000091	0.02	0.13	0.19	0.47	2.4	1.12	2.24048	5.33e-07	1.48e-06	TP>TE
101246558	LOC101246558	0	0.2	0.58	0.37	0.04	0.02	2.24048	5.33e-07	1.48e-06	TP>TE
101257831	LOC101257831	0.06	0.06	0.37	0.19	0	0.09	2.23899	0.000400405	0.00129122	TP>TE
101246241	LOC101246241	0.49	0.45	1.89	2.29	1.93	2.22	2.23872	1.45e-35	2.18e-35	TP>TE
101251769	LOC101251769	0.16	3.98	10.14	9.06	0.49	0.73	2.238	4.5e-16	9.57e-16	TP>TE
101259182	LOC101259182	170.45	874.86	2316.3	2549.4	420.65	498	2.23563	0	0	TP>TE
101249776	LOC101249776	0.29	0.21	1.25	1.09	0.06	0.03	2.23218	1.95e-11	4.66e-11	TP>TE
101248884	LOC101248884	3.06	4.53	18.61	16.63	6.46	7.77	2.23102	6.38e-270	2.56e-270	TP>TE
109119495	LOC109119495	0	0.48	1.04	1.18	0.35	0.29	2.22865	7.67e-06	2.26e-05	TP>TE
101259613	LOC101259613	4.21	1.9	12.94	15.9	3.27	3.23	2.22757	6.72e-204	3.37e-204	TP>TE
101248330	LOC101248330	3.82	8.06	30.03	25.34	9.84	14.67	2.22725	0	0	TP>TE
101245957	LOC101245957	12.77	8.42	45.4	54.97	11.6	12.45	2.22713	0	0	TP>TE
543526	JA2	21.62	64.65	201.84	198.53	97.76	160.4	2.22658	0	0	TP>TE
101246721	LOC101246721	5.03	3.95	22.18	19.93	4.15	3.79	2.2259	0	0	TP>TE
101263259	LOC101263259	0.14	0.2	0.83	0.75	0.05	0.1	2.22278	1.15e-09	2.89e-09	TP>TE
101250516	LOC101250516	8.31	7.28	36.9	37.82	21.19	24.77	2.22171	0	0	TP>TE
101260898	LOC101260898	1.1	1.15	4.94	5.53	1.51	1.1	2.21704	6.73e-63	7.4e-63	TP>TE
101253855	LOC101253855	1.77	1.65	8.4	7.45	2.75	2.99	2.21148	5.56e-125	3.93e-125	TP>TE
101253953	LOC101253953	3.69	4.46	16.08	21.7	3.77	4.24	2.21128	1.84e-62	2.03e-62	TP>TE
101252129	LOC101252129	6.01	5.41	26.15	26.7	11.11	6.71	2.20662	6.74e-232	3.07e-232	TP>TE
101253789	LOC101253789	1.65	1.92	9.57	6.87	5.1	9.39	2.20283	1.44e-49	1.83e-49	TP>TE
101247551	LOC101247551	1.46	1.07	6.24	5.41	1.92	1.54	2.20075	1.07e-95	9.07e-96	TP>TE
101260046	LOC101260046	13.63	13.42	63.23	61.32	24.33	31.15	2.20039	0	0	TP>TE
100134881	LOC100134881	43.66	67.42	287.49	221.68	56.43	61.54	2.19977	0	0	TP>TE
101262780	LOC101262780	0.07	0.03	0.23	0.24	0.18	0.25	2.19969	1.18e-05	3.5e-05	TP>TE
778299	LOC778299	0	0.5	1.26	1.02	0.14	0.14	2.19969	1.18e-05	3.5e-05	TP>TE
101259110	LOC101259110	1.55	2.83	10.31	9.76	2.06	2.85	2.19927	1.69e-60	1.9e-60	TP>TE
543994	LOX1.1	8.19	0.34	14.8	24.9	0.23	0.62	2.19403	0	0	TP>TE
101266488	LOC101266488	0.82	0.96	3.82	4.32	1.86	1.26	2.19303	6.57e-28	1.11e-27	TP>TE
104649496	LOC104649496	0.44	0.31	1.47	1.96	0.4	0.3	2.1924	6.39e-19	1.28e-18	TP>TE
109119695	LOC109119695	0.17	0	0.33	0.48	0.25	0.14	2.19036	0.000161209	0.000506982	TP>TE
101252665	LOC101252665	0.04	0.06	0.16	0.28	0.02	0.02	2.19036	0.000161209	0.000506982	TP>TE
101255362	LOC101255362	41.69	52.78	217	213.28	38.58	24.02	2.18806	0	0	TP>TE
101255307	LOC101255307	1.57	0.78	4.7	6.11	1.26	1.33	2.18801	1e-16	2.1e-16	TP>TE
101257269	LOC101257269	8.56	6.18	33.18	34.27	8.39	6.65	2.18763	0	0	TP>TE
101253192	LOC101253192	2.41	2.62	10.31	12.58	3.17	3.44	2.18694	8.05e-123	5.76e-123	TP>TE
101246461	LOC101246461	2.16	1.39	7.17	9.1	2.59	3.29	2.18591	3.86e-110	2.97e-110	TP>TE
104645037	LOC104645037	0.15	0.16	0.63	0.77	0.31	0.28	2.18566	2.58e-09	6.59e-09	TP>TE
101257823	LOC101257823	0.21	0.14	0.51	1.1	0.19	0.11	2.1853	8.79e-09	2.29e-08	TP>TE
101252418	LOC101252418	2.77	1.07	7.91	9.77	1.68	1.87	2.18325	1.31e-40	1.85e-40	TP>TE
101263090	LOC101263090	0.11	0.07	0.51	0.3	0.07	0.22	2.18213	4.17e-06	1.21e-05	TP>TE
101245051	LOC101245051	0.07	0.07	0.27	0.36	0.05	0.07	2.18213	4.17e-06	1.21e-05	TP>TE
100134890	GA2ox5	0.18	0.06	0.67	0.45	0.03	0.15	2.18213	4.17e-06	1.21e-05	TP>TE
101247674	LOC101247674	0	0.09	0.22	0.18	0.02	0	2.18027	0.000628931	0.00205271	TP>TE
101264015	LOC101264015	0.27	0.26	1.33	1.05	0.21	0.36	2.17758	5.15e-17	1.07e-16	TP>TE
101259535	LOC101259535	0.25	0.09	0.67	0.85	0	0.02	2.1766	2.66e-10	6.58e-10	TP>TE
101254339	LOC101254339	0.31	0.53	2.24	1.54	0.77	2.83	2.1744	4.02e-21	7.69e-21	TP>TE
778198	LOC778198	2.35	1.45	8.63	8.61	3.01	2.02	2.17401	2.09e-122	1.5e-122	TP>TE
101257981	LOC101257981	22.21	35.69	135.57	124.54	49.63	70.69	2.17129	0	0	TP>TE
101261255	LOC101261255	1.25	0.73	3.7	5.25	1.03	0.82	2.16996	1.13e-71	1.14e-71	TP>TE
101244915	LOC101244915	1.37	2.93	8.52	9.72	1.98	1.79	2.16922	7.51e-130	5.16e-130	TP>TE
101251018	LOC101251018	4.79	3.94	21.71	18.24	6.13	12.01	2.16678	3.55e-277	1.39e-277	TP>TE
101267953	LOC101267953	1.55	0.72	5.11	5.18	0.75	1.35	2.16555	3.76e-63	4.12e-63	TP>TE
104645741	LOC104645741	2.63	1.94	12.85	7.7	0.88	1.08	2.16248	4.02e-79	3.84e-79	TP>TE
101243671	LOC101243671	1.06	0.51	3.13	3.99	0.73	0.76	2.16197	8.28e-20	1.63e-19	TP>TE
101247504	LOC101247504	2.36	2.65	9.52	12.86	2.4	2.22	2.1591	1.8e-99	1.48e-99	TP>TE
101263330	LOC101263330	1.29	0.98	5.87	4.26	1.37	1.38	2.15342	9.17e-96	7.74e-96	TP>TE
101251498	LOC101251498	8.03	15.94	37.81	51.02	12.67	14.75	2.15024	0	0	TP>TE
101243841	LOC101243841	1.55	1.85	7.51	7.55	3.05	2.67	2.14918	2.01e-54	2.42e-54	TP>TE
101261297	LOC101261297	6.73	7.33	24.71	37.63	7.21	8.2	2.14711	2.75e-206	1.37e-206	TP>TE
101249433	LOC101249433	3	4.45	17.09	15.81	4.52	6.88	2.1464	8.83e-182	4.81e-182	TP>TE
101245411	LOC101245411	3.94	8.04	27.04	25.65	10.6	11.7	2.14144	0	0	TP>TE
104646018	LOC104646018	0.11	0.12	0.54	0.47	0.11	0.23	2.14031	0.000787809	0.00258959	TP>TE
101253128	LOC101253128	4.61	0.1	8.47	12.76	2.99	3.97	2.13989	6.57e-46	8.68e-46	TP>TE
778346	CMPG1	21.02	21.91	95.02	94.09	33.12	23.75	2.13709	0	0	TP>TE
101263402	LOC101263402	0.82	0.56	2.4	3.71	1.43	2.04	2.13584	1.07e-20	2.06e-20	TP>TE
101264330	LOC101264330	2.48	3.01	11.18	13.02	3.65	4.37	2.1354	3.17e-112	2.41e-112	TP>TE
101256794	LOC101256794	1.57	2.48	9.54	8.24	5.65	5.02	2.13519	2.47e-83	2.28e-83	TP>TE
101265102	LOC101265102	0.4	0.43	2.19	1.53	0.74	0.58	2.13465	9.67e-17	2.02e-16	TP>TE
BGI_novel_G000537	BGI_novel_G000537	2.37	2.4	8.56	12.36	4.51	5.14	2.13302	2e-70	2.06e-70	TP>TE
101255316	LOC101255316	3.87	8.42	27.43	25.69	23.18	19.97	2.13279	0	0	TP>TE
109118745	LOC109118745	0.14	0.22	0.93	0.64	0.5	0.26	2.12967	1.27e-17	2.6e-17	TP>TE
101249070	LOC101249070	22.97	16.83	67.53	90.44	21.84	13.71	2.12766	0	0	TP>TE
104644452	LOC104644452	7.14	6.81	28.62	36.14	3.72	6.12	2.12447	1.05e-82	9.75e-83	TP>TE
544090	PE1	0.02	0.08	0.18	0.24	0	0.04	2.12324	0.000270429	0.000863704	TP>TE
101250011	LOC101250011	0.11	0	0.16	0.32	0.13	0.09	2.12324	0.000270429	0.000863704	TP>TE
101249868	LOC101249868	0.61	0.21	1.26	2.36	0.62	0.12	2.12324	1.13e-11	2.68e-11	TP>TE
101247868	LOC101247868	0.08	0.12	0.54	0.33	0.4	0.2	2.12324	0.000270429	0.000863704	TP>TE
100147720	LOC100147720	89.62	79.99	339.67	401.56	100.18	85.91	2.12197	0	0	TP>TE
101250760	LOC101250760	25.42	20.54	92.24	107.91	45.53	43.98	2.12081	0	0	TP>TE
101263329	LOC101263329	1.28	4.6	12	13.31	2.58	2.81	2.12023	6.08e-90	5.33e-90	TP>TE
101264715	LOC101264715	0.16	0.18	0.87	0.6	0.02	0.03	2.11997	4.08e-12	9.54e-12	TP>TE
101264687	LOC101264687	1.24	0.95	5.44	4.1	0.41	0.4	2.118	3.78e-46	4.99e-46	TP>TE
101262858	LOC101262858	14.6	7.17	46.19	48.97	7.63	8.53	2.11678	0	0	TP>TE
BGI_novel_G000079	BGI_novel_G000079	1.33	0.57	4.81	3.51	1.84	0.93	2.1158	2.67e-50	3.36e-50	TP>TE
101262509	LOC101262509	78.8	44.84	224.86	315.03	42.34	45.25	2.11531	0	0	TP>TE
101245886	LOC101245886	14.61	11.35	50.74	62.04	18.6	18.14	2.11391	0	0	TP>TE
101254720	LOC101254720	0.83	1.19	4.57	4.17	0.75	1.02	2.11388	1.12e-40	1.58e-40	TP>TE
101251051	LOC101251051	20.59	16.1	78.37	80.84	40.61	36.42	2.11247	0	0	TP>TE
104645866	LOC104645866	0.17	0.18	0.99	0.55	0.18	0.18	2.11175	9.41e-05	0.000291742	TP>TE
101263489	LOC101263489	1.53	0.6	4.21	5.08	0.47	0.37	2.11049	1.01e-45	1.34e-45	TP>TE
BGI_novel_G000401	BGI_novel_G000401	0.44	0.58	2.26	2.12	1.28	0.98	2.1104	1.8e-22	3.35e-22	TP>TE
101253625	LOC101253625	9.34	8.62	38.66	39.03	9.14	10.15	2.11021	0	0	TP>TE
101244399	LOC101244399	7.17	6.62	22.17	37.44	26.34	43.62	2.10996	4.58e-263	1.88e-263	TP>TE
543517	ARF1	15.42	14.28	64.32	64.08	20.68	19.99	2.10939	0	0	TP>TE
101055555	LOC101055555	6.49	13.52	52.71	33.33	14.78	17.89	2.10634	3.72e-133	2.52e-133	TP>TE
101264463	LOC101264463	0.13	0.24	1.01	0.58	0.64	0.56	2.10596	1.86e-11	4.43e-11	TP>TE
101243970	LOC101243970	15.01	19.42	68.97	79.19	61.35	72.35	2.10412	9.59e-259	3.99e-259	TP>TE
101265272	LOC101265272	0.16	0.03	0.32	0.5	0.14	0.19	2.1013	3e-05	9.08e-05	TP>TE
101246783	LOC101246783	37.55	62.07	196.55	228.89	57.88	48.61	2.0989	0	0	TP>TE
101264419	LOC101264419	15.7	27.39	97.34	86.41	27.02	24.85	2.09854	0	0	TP>TE
100736460	TCP23	3.39	2.15	13.65	10.24	2.55	1.77	2.09824	2.88e-104	2.29e-104	TP>TE
101248969	LOC101248969	1.33	1.51	6.35	5.81	1.82	1.69	2.09799	3.68e-112	2.8e-112	TP>TE
104648010	LOC104648010	0.06	0.11	0.35	0.37	0.02	0	2.09725	1.15e-05	3.42e-05	TP>TE
101261305	LOC101261305	0.45	0.95	3.29	2.67	1.02	0.98	2.09725	1.84e-24	3.31e-24	TP>TE
104647205	LOC104647205	0.28	0.15	0.45	1.4	0.15	0.19	2.09238	4.07e-06	1.18e-05	TP>TE
101258062	LOC101258062	43.29	36.35	185.11	155.82	55.87	82.3	2.09192	0	0	TP>TE
101249418	LOC101249418	15.25	54.15	161.09	131.35	29.16	23.43	2.08877	0	0	TP>TE
101244908	LOC101244908	1.02	0.48	3.26	3.16	1.17	1.13	2.08848	5.79e-39	8.35e-39	TP>TE
104647791	LOC104647791	0.52	0.46	1.88	1.9	0.17	0.34	2.08848	9.61e-30	1.58e-29	TP>TE
543944	ARG1	5.67	7.81	29.4	27.78	10.87	10.69	2.08613	3.61e-243	1.59e-243	TP>TE
543691	BL3	4.8	8.59	36.34	21.36	20.7	29.63	2.08514	0	0	TP>TE
101256534	LOC101256534	0.28	0.77	2.56	1.82	0.17	0.83	2.08369	3.42e-39	4.92e-39	TP>TE
101250104	SlALDH2B7a	55.14	76.52	293.8	262.34	79.48	83.56	2.08102	0	0	TP>TE
101267552	LOC101267552	6.72	9.48	33.16	35.11	8.14	7.37	2.07851	0	0	TP>TE
101247643	LOC101247643	3.35	7.36	22.48	22.47	8.73	8.8	2.07823	8.7e-220	4.13e-220	TP>TE
101256489	LOC101256489	3.66	3.32	12.77	16.75	4.21	3.8	2.07778	4.8e-191	2.53e-191	TP>TE
101253178	LOC101253178	0.32	0.22	1.34	0.97	0.51	0.68	2.0767	1.67e-22	3.11e-22	TP>TE
109119038	LOC109119038	4.3	4.82	19.13	19.36	8.6	8.54	2.07663	8.03e-166	4.69e-166	TP>TE
101248052	LOC101248052	66.94	77.69	301.41	305.29	102.71	140.04	2.07598	0	0	TP>TE
101264858	LOC101264858	0.36	0.52	1.44	2.24	1.02	0.95	2.07594	4.08e-16	8.67e-16	TP>TE
101244138	CPT4	6.54	7.72	28.77	37.4	5.38	5.87	2.07352	3.93e-247	1.7e-247	TP>TE
101267318	LOC101267318	1.57	0.77	4.64	5.29	2.18	1.2	2.07275	9.96e-43	1.37e-42	TP>TE
101244327	LOC101244327	0.85	0.52	2.72	3.1	0.86	0.72	2.07248	4.85e-35	7.37e-35	TP>TE
101261544	LOC101261544	1.45	2.33	8.47	7.36	4.55	3.29	2.07045	1.94e-75	1.9e-75	TP>TE
100134913	5PT3	1.73	0.99	5.19	6.27	1.9	1.2	2.06966	2.15e-88	1.91e-88	TP>TE
101256116	LOC101256116	1.28	1.78	7.08	5.73	4.65	5.46	2.06845	2.37e-74	2.35e-74	TP>TE
101244691	LOC101244691	15.58	10.65	50.36	60.42	12.69	10.68	2.06574	0	0	TP>TE
101252947	LOC101252947	43.1	42.12	165.15	192.3	53.97	57.11	2.06536	0	0	TP>TE
BGI_novel_G000035	BGI_novel_G000035	0.36	1.37	4.71	2.49	0.49	0.55	2.06439	1.47e-14	3.23e-14	TP>TE
BGI_novel_G000583	BGI_novel_G000583	0.6	1.08	3.73	3.26	0.35	0.84	2.06426	3.21e-30	5.24e-30	TP>TE
101261913	LOC101261913	8.84	10.53	39.18	41.77	8.51	5.68	2.06405	0	0	TP>TE
101257376	LOC101257376	3.63	3.47	13.35	16.41	3.38	3.62	2.06317	3.11e-95	2.63e-95	TP>TE
101248026	JA2L	7.94	16.23	53.7	46.68	25.3	16.4	2.0614	0	0	TP>TE
101262933	LOC101262933	1.36	1.24	3.01	2.77	1.21	1.8	2.06051	3.32e-87	2.97e-87	TP>TE
101255096	LOC101255096	87.58	113.75	396.6	443.17	141.65	134.37	2.05841	0	0	TP>TE
101258387	LOC101258387	0.75	0.74	3.14	3.06	0.87	1.16	2.05729	4.68e-25	8.33e-25	TP>TE
101247100	LOC101247100	6.96	10.73	33.13	40.27	31.55	32.84	2.05708	1.54e-303	5.56e-304	TP>TE
101251175	LOC101251175	0.47	2.47	5	7.09	0.49	1.58	2.05665	5.7e-10	1.42e-09	TP>TE
101258749	LOC101258749	5.44	6.42	27.21	22.09	9.67	12.45	2.05654	0	0	TP>TE
101243909	LOC101243909	3.32	0.61	3.7	12.87	1.24	0.28	2.05568	1.04e-57	1.21e-57	TP>TE
101257280	LOC101257280	23.92	24.04	93.82	105.8	53.12	53.02	2.05447	0	0	TP>TE
101268869	LOC101268869	81.7	130.88	437.68	442.87	143.67	121.59	2.05396	0	0	TP>TE
101243718	LOC101243718	0.14	0.18	0.66	0.65	0.35	0.28	2.05285	6.68e-06	1.96e-05	TP>TE
108281193	LOC108281193	1	1.18	4.45	4.61	3.31	4.27	2.05285	5.33e-32	8.46e-32	TP>TE
101247568	LOC101247568	1.32	1.61	6.62	6.47	2.9	3.59	2.05285	3.25e-63	3.56e-63	TP>TE
101251580	LOC101251580	0.09	0.24	0.58	0.76	0.12	0.06	2.05285	8.4e-07	2.36e-06	TP>TE
101258887	LOC101258887	0.67	1.8	6.84	3.33	10.65	28.42	2.05285	7.68e-37	1.14e-36	TP>TE
101268391	LOC101268391	0.06	0.12	0.43	0.3	0.15	0.26	2.05285	0.000156207	0.000490775	TP>TE
101248692	SlWRKY30	5.45	7.86	30.35	24.8	12.86	11.4	2.05062	4.22e-144	2.73e-144	TP>TE
101264118	LOC101264118	4.31	6.25	21.02	26.75	10.4	7.15	2.04979	9.93e-209	4.9e-209	TP>TE
101256939	LOC101256939	8.19	8.94	32.59	38.21	10.45	8.67	2.04941	0	0	TP>TE
101265590	LOC101265590	48.57	37.43	161.58	195.74	55.15	55.17	2.04791	0	0	TP>TE
BGI_novel_G000500	BGI_novel_G000500	0.64	1.34	5.17	2.98	0.3	0.53	2.04705	2.82e-66	3e-66	TP>TE
543645	LOC543645	29.42	51.38	173.35	159.35	84	65.45	2.04655	0	0	TP>TE
101253568	LOC101253568	0.03	0.07	0.24	0.12	0.06	0.1	2.04652	0.000407567	0.00131448	TP>TE
109118713	LOC109118713	0.36	0.37	0.38	2.62	0.37	0	2.04652	3.01e-13	6.84e-13	TP>TE
101249199	LOC101249199	14.16	28.11	86.51	87.25	13.51	14.31	2.04643	0	0	TP>TE
101249683	LOC101249683	0.92	0.44	2.39	3.23	2.47	3.03	2.04576	2.63e-24	4.74e-24	TP>TE
101267537	LOC101267537	2.87	2.75	11.16	12.11	3.1	1.62	2.04525	7.12e-85	6.5e-85	TP>TE
101243893	LOC101243893	0.09	0.03	0.34	0.14	0.06	0.09	2.04378	2.15e-05	6.44e-05	TP>TE
101244273	LOC101244273	0.24	0.12	0.51	0.99	0.24	0.12	2.04118	7.72e-06	2.27e-05	TP>TE
101245153	LOC101245153	4.93	5.58	18.02	25.24	12.75	10.79	2.04078	9.75e-210	4.78e-210	TP>TE
543856	SlWRKY37	8.47	10.19	30.4	46.03	18.14	14.27	2.03659	1.33e-251	5.66e-252	TP>TE
101260150	LOC101260150	0.43	0.38	1.7	1.47	0.86	0.24	2.03557	3.94e-20	7.69e-20	TP>TE
101267768	LOC101267768	0.22	0.67	2.04	1.6	0.81	0.67	2.03529	9.86e-29	1.65e-28	TP>TE
101251423	LOC101251423	0.32	0.27	1.55	0.89	1.02	2.07	2.0347	1.32e-10	3.22e-10	TP>TE
101249833	LOC101249833	1.93	4.88	13.46	14.26	5.03	6	2.03449	2.35e-112	1.78e-112	TP>TE
101251794	LOC101251794	0.29	0.15	1.01	0.82	0.15	0.17	2.03267	1.02e-09	2.56e-09	TP>TE
101262681	LOC101262681	13.35	12.1	52.25	52.08	12.27	12.69	2.03088	0	0	TP>TE
101259859	LOC101259859	12.29	6.94	38.86	40.26	9.83	11.33	2.03038	0	0	TP>TE
101253771	LOC101253771	2.3	1.9	7.94	8.61	3.14	3.75	2.03013	1.2e-97	1e-97	TP>TE
101254481	LOC101254481	6.59	3.73	19.5	22.91	2.57	2.14	2.02991	1.36e-265	5.5e-266	TP>TE
101260455	LOC101260455	5.93	22.38	59.64	54.75	12.51	5.89	2.02849	0	0	TP>TE
104648861	LOC104648861	0.14	0.1	0.56	0.44	0.1	0.13	2.02606	1.43e-08	3.75e-08	TP>TE
101264192	LOC101264192	0.56	1	3.42	2.86	1.58	1.29	2.02435	8.64e-51	1.08e-50	TP>TE
BGI_novel_G000421	BGI_novel_G000421	1.69	2.71	8.03	9.74	2.88	2.54	2.02134	1.11e-122	7.97e-123	TP>TE
101263256	LOC101263256	7.04	8.01	31.79	29.83	6.43	9.67	2.0206	4.99e-264	2.04e-264	TP>TE
101249743	LOC101249743	6.68	5.75	29.53	21.07	16.3	39.81	2.01908	5.76e-211	2.81e-211	TP>TE
101265773	LOC101265773	24.02	24.78	100.11	98.25	105.68	134.18	2.01864	0	0	TP>TE
101256484	LOC101256484	1.33	4.4	14.98	8.06	2.72	7.49	2.01854	2.97e-51	3.69e-51	TP>TE
101268377	LOC101268377	15.71	22.29	84.35	74.34	29.89	43.29	2.01819	0	0	TP>TE
101245087	LOC101245087	0.13	0.06	0.56	0.22	0.12	0.1	2.01633	3.87e-06	1.12e-05	TP>TE
101259815	LOC101259815	0.11	0.08	0.41	0.35	0.26	0.78	2.01633	3.87e-06	1.12e-05	TP>TE
778232	LOC778232	8.65	5.29	24.41	32.22	11.58	7.71	2.01505	0	0	TP>TE
101249495	LOC101249495	0.59	0.22	2.07	1.22	0.64	0.98	2.01438	6e-18	1.22e-17	TP>TE
101268783	LOC101268783	0.27	0.79	1.61	2.61	0.16	0.54	2.01438	5.93e-10	1.48e-09	TP>TE
BGI_novel_G000343	BGI_novel_G000343	0.87	0	1.28	2.31	0.32	0.36	2.01309	1.22e-06	3.45e-06	TP>TE
101264878	LOC101264878	0.35	0.2	0.94	1.26	0.13	0.32	2.00978	4.61e-09	1.19e-08	TP>TE
101248263	LOC101248263	21.17	19.92	82.62	83.1	19.23	24.49	2.00937	0	0	TP>TE
101260468	LOC101260468	0.64	0.49	2.36	2.2	1.11	1.93	2.00873	1.62e-36	2.42e-36	TP>TE
101254445	LOC101254445	3.06	3.56	12.74	13.87	4.1	3.86	2.00764	1.17e-263	4.8e-264	TP>TE
101252060	LOC101252060	46.03	57.41	210.39	205.02	47.17	45.64	2.00713	0	0	TP>TE
101253121	LOC101253121	0.06	0.18	0.33	0.59	0.32	0.17	2.00705	3.13e-05	9.46e-05	TP>TE
101257998	LOC101257998	0.11	0.78	2.07	1.43	0.85	0.59	2.00705	2.69e-15	5.8e-15	TP>TE
101261634	LOC101261634	7.41	14.02	41.67	36.49	13.91	19.63	2.00509	0	0	TP>TE
101266656	LOC101266656	6.12	6.86	23.78	28.16	9.26	9.68	2.00444	2.55e-289	9.63e-290	TP>TE
101255324	LOC101255324	3.69	3.43	14.11	14.44	4.24	5.75	2.00343	1.54e-81	1.44e-81	TP>TE
101260662	LOC101260662	2.78	1.38	7.72	9.05	2.37	1.97	2.00281	1.43e-92	1.23e-92	TP>TE
101257324	LOC101257324	6.89	4.8	24.84	22.24	7.36	9.35	2.00274	3.94e-291	1.48e-291	TP>TE
101265191	LOC101265191	2.76	1.9	8.1	10.64	2.15	2.11	2.00061	4.31e-100	3.53e-100	TP>TE
101260840	LOC101260840	18.66	32.09	91.02	111.73	23.74	36.93	2.00038	7.94e-249	3.43e-249	TP>TE
BGI_novel_G000409	BGI_novel_G000409	6.69	6.21	1.87	1.36	14.9	15.34	-2.00027	4.47e-90	3.92e-90	TP<TE
101268843	LOC101268843	1.5	0.73	0.24	0.32	0.8	0.86	-2.00059	1.22e-24	2.19e-24	TP<TE
544065	APS1	32.82	16.8	8.73	3.79	28.15	29.08	-2.00193	1.07e-154	6.55e-155	TP<TE
101260047	LOC101260047	7.98	8.39	1.97	2.13	12.41	9.47	-2.00252	3.76e-51	4.67e-51	TP<TE
101256280	LOC101256280	1.69	2.17	0.42	0.54	3.2	2.22	-2.00264	7.59e-24	1.38e-23	TP<TE
543975	CAB4	467.27	621.28	112.26	158.96	807.28	742	-2.00316	0	0	TP<TE
101266916	LOC101266916	7.79	3.77	1.56	1.36	2.23	2.71	-2.00334	8.62e-48	1.11e-47	TP<TE
101248983	LOC101248983	108.91	119.35	26.13	30.93	150.77	147.54	-2.00362	0	0	TP<TE
101258925	LOC101258925	12.16	14.86	3.87	2.86	12.39	15.09	-2.00451	3.28e-131	2.24e-131	TP<TE
101251674	LOC101251674	4.6	2.45	0.84	0.94	2.9	1.45	-2.00486	4.71e-23	8.68e-23	TP<TE
101250059	LOC101250059	19.21	16.55	4.59	4.31	13.4	20.46	-2.00541	9.6e-275	3.79e-275	TP<TE
101252274	LOC101252274	7.14	3.51	1.49	1.19	3.88	4.15	-2.00563	1.25e-61	1.39e-61	TP<TE
101254848	LOC101254848	7.69	4.16	1.5	1.47	3.41	2.6	-2.0057	1.77e-74	1.75e-74	TP<TE
543552	FPS1	74.48	48.77	16.42	14.47	41.86	45.1	-2.00598	0	0	TP<TE
101248904	LOC101248904	0.84	0.34	0.1	0.2	0.36	0.26	-2.00604	4.1e-07	1.14e-06	TP<TE
101261915	LOC101261915	0.54	0.37	0.19	0.04	0.29	0.33	-2.00604	0.000183423	0.000579143	TP<TE
101250055	LOC101250055	12.36	4.51	3.27	0.99	73.14	137.19	-2.00697	2.64e-55	3.13e-55	TP<TE
101257289	LOC101257289	1.26	0.72	0.11	0.35	0.71	0.5	-2.00855	6.33e-12	1.49e-11	TP<TE
101252406	LOC101252406	9.8	3.56	1.83	1.53	5.65	5.25	-2.00934	1.8e-92	1.55e-92	TP<TE
101260398	LOC101260398	7.14	3.46	1.42	1.24	4.32	4.07	-2.00981	3.44e-48	4.43e-48	TP<TE
101244282	LOC101244282	24.99	18.82	4.85	6.06	40.63	31.09	-2.01165	2e-148	1.27e-148	TP<TE
101261708	LOC101261708	210.39	295.89	60.58	64.7	248.75	269.82	-2.01341	0	0	TP<TE
101263297	LOC101263297	1.14	0.26	0.24	0.12	0.41	0.37	-2.01426	3.98e-11	9.58e-11	TP<TE
101244662	LOC101244662	1.83	0.46	0.16	0.41	0.61	0.1	-2.01426	3.98e-11	9.58e-11	TP<TE
101263261	Tom52	83.25	63.42	19.54	16.86	56.33	63.78	-2.01462	0	0	TP<TE
101246135	LOC101246135	51.74	28.19	8.63	11.29	20.16	19.15	-2.01494	0	0	TP<TE
101260839	LOC101260839	1.59	0.97	0.23	0.41	1.33	1.66	-2.01532	1.64e-15	3.52e-15	TP<TE
101246283	LOC101246283	44.48	33.56	10.17	9.54	50.73	58.24	-2.01573	6.9e-283	2.67e-283	TP<TE
101264068	LOC101264068	27.36	20.38	4.61	7.24	35.73	19.72	-2.01576	2.09e-220	9.93e-221	TP<TE
101261393	TMT1	5.53	5.28	1.7	0.97	3.41	4.01	-2.01628	3.18e-97	2.66e-97	TP<TE
543906	BI-1	290.83	254.47	67.74	67.52	327.09	244.92	-2.01677	0	0	TP<TE
101252310	LOC101252310	20.91	17.27	4.82	4.65	17.12	21.92	-2.0168	6.31e-123	4.51e-123	TP<TE
101251412	LOC101251412	195.34	217.79	50.69	51.56	145.35	123.88	-2.01716	0	0	TP<TE
101264879	LOC101264879	1.56	1.35	0.55	0.21	2.13	1.92	-2.01754	6.36e-13	1.46e-12	TP<TE
101261752	LOC101261752	0.45	0.29	0.07	0.11	0.46	7.41	-2.01754	0.000477466	0.00154725	TP<TE
104645641	LOC104645641	0.34	0.22	0.11	0.03	0.14	0.43	-2.01754	0.000477466	0.00154725	TP<TE
101265389	LOC101265389	7.21	3.68	1.49	1.22	5.49	4.82	-2.01836	1.06e-38	1.54e-38	TP<TE
101259933	LOC101259933	8.25	5.05	1.81	1.49	4.25	3.61	-2.01917	1.14e-93	9.77e-94	TP<TE
101261625	LOC101261625	5.5	5.83	0.85	1.95	6.85	5.04	-2.01919	2.64e-38	3.84e-38	TP<TE
101246156	LOC101246156	10.08	9.66	2.64	2.25	8.6	9.31	-2.02005	6.55e-38	9.59e-38	TP<TE
101257978	LOC101257978	16.23	8.37	2.84	3.27	18.37	18.38	-2.02009	3.52e-84	3.23e-84	TP<TE
101263654	LOC101263654	18.42	16.69	4.6	4.08	15.77	15.16	-2.02046	9.63e-105	7.66e-105	TP<TE
101267536	LOC101267536	5.41	3.48	1.17	1.04	3.97	2.99	-2.02115	1.08e-18	2.17e-18	TP<TE
100527967	PIN3	1.83	1.3	0.46	0.31	1.74	0.96	-2.0215	7.66e-25	1.37e-24	TP<TE
101262215	LOC101262215	10.63	8.11	2.3	2.3	10.18	7.87	-2.02186	3.02e-113	2.28e-113	TP<TE
101249863	LOC101249863	16.93	8.63	3.01	3.35	7.03	5.58	-2.02208	1.21e-61	1.35e-61	TP<TE
101268240	LOC101268240	0.93	0.42	0.24	0.1	1.02	1.89	-2.02244	4e-08	1.07e-07	TP<TE
101259118	LOC101259118	179.94	122.03	30.77	43.16	86.59	61.95	-2.02334	0	0	TP<TE
101245708	LOC101245708	157.9	107.7	22.78	42.82	78.39	60.43	-2.02359	0	0	TP<TE
543694	LOC543694	3.61	3.07	0.7	0.68	5.01	2.82	-2.02484	1.03e-55	1.22e-55	TP<TE
101266181	LOC101266181	3.87	2.81	0.85	0.8	3.93	2.88	-2.02515	7.19e-22	1.36e-21	TP<TE
104647188	LOC104647188	0.26	0.27	0.06	0.07	0.07	0.14	-2.02515	6.69e-06	1.96e-05	TP<TE
101257397	LOC101257397	0.65	0.21	0.1	0.12	0.11	0.39	-2.02515	6.69e-06	1.96e-05	TP<TE
101250409	LOC101250409	3.42	2.66	0.5	1	2.75	2.73	-2.02651	4.23e-39	6.08e-39	TP<TE
101258368	GAPC2	627.07	512.13	134.97	145.68	505.37	469.9	-2.02687	0	0	TP<TE
101252482	LOC101252482	5.01	1.87	0.78	0.93	2.21	3.6	-2.02688	1.79e-21	3.4e-21	TP<TE
101253847	LOC101253847	4.82	3.22	0.72	1.26	5.12	3.83	-2.02688	3.5e-31	5.62e-31	TP<TE
544276	LOC544276	26.85	31.04	6.19	7.98	35.65	27.73	-2.029	0	0	TP<TE
101265903	LOC101265903	103.93	107.14	25.55	26.1	103.41	83.92	-2.03149	0	0	TP<TE
104649008	LOC104649008	0.85	0.7	0.24	0.14	0.37	0.36	-2.03461	1.71e-05	5.12e-05	TP<TE
101265425	LOC101265425	56.34	75.74	11.38	20.76	86.79	60.43	-2.03713	1.05e-272	4.17e-273	TP<TE
101246594	LOC101246594	49.41	21.28	10.02	7.37	40.62	21.59	-2.03826	1.95e-275	7.66e-276	TP<TE
104647199	LOC104647199	14.35	10.28	2.71	3.31	20.47	18.58	-2.03862	6.06e-144	3.92e-144	TP<TE
101250437	LOC101250437	23.4	13.68	3.9	5.2	26.17	18.66	-2.03878	5.19e-84	4.77e-84	TP<TE
101267349	LOC101267349	4.56	2.14	0.87	0.76	2.87	2.12	-2.03885	6.37e-38	9.32e-38	TP<TE
101261721	LOC101261721	9.44	3.19	1.22	1.9	18.16	8.54	-2.0398	4.67e-24	8.45e-24	TP<TE
101257849	LOC101257849	45.52	29.85	8.89	9.54	35.57	28.53	-2.04255	7.2e-170	4.13e-170	TP<TE
101250191	LOC101250191	6.98	4.28	1.64	1.11	15.77	34.14	-2.04285	5.77e-53	7.05e-53	TP<TE
101262147	LOC101262147	2.01	0.61	0.23	0.41	1.01	1.19	-2.04476	2.5e-13	5.67e-13	TP<TE
101261020	LOC101261020	176.88	137.05	40.37	35.38	118.81	125.18	-2.04574	0	0	TP<TE
101258351	LOC101258351	100.09	143.19	30.42	26.88	208.21	252.84	-2.04639	0	0	TP<TE
101249671	LOC101249671	12.07	7.21	2.82	1.88	8.81	12.52	-2.04725	4.61e-117	3.4e-117	TP<TE
101244730	LOC101244730	4.88	2.47	0.75	1.04	4.05	3.15	-2.04823	3.32e-30	5.42e-30	TP<TE
101246132	LOC101246132	25.58	38.55	8.31	7.18	39.11	42	-2.04873	1.66e-155	1.01e-155	TP<TE
101263886	LOC101263886	5.5	9.14	2.29	1.24	1.35	2.13	-2.0493	1.29e-85	1.18e-85	TP<TE
101262299	LOC101262299	144.53	183.92	43.6	35.65	288.63	404.13	-2.0507	0	0	TP<TE
101254970	LOC101254970	0.79	0.25	0.13	0.13	0.37	0.27	-2.05148	1.64e-06	4.67e-06	TP<TE
101244302	LOC101244302	8.74	8.03	1.84	2.22	10.47	13.62	-2.05294	1.41e-33	2.19e-33	TP<TE
BGI_novel_G000157	BGI_novel_G000157	1.26	1.51	0.28	0.39	1.29	1.82	-2.05316	1.87e-07	5.12e-07	TP<TE
101262021	LOC101262021	6.26	3.12	1.26	1.02	5.12	5.01	-2.05479	1.44e-34	2.2e-34	TP<TE
101267165	LOC101267165	1.85	0.9	0.25	0.42	0.64	0.37	-2.05677	9.82e-11	2.39e-10	TP<TE
543995	Cel1	6.26	5.92	0.86	2.06	10.21	10.51	-2.05733	6.58e-60	7.45e-60	TP<TE
101258999	LOC101258999	6.59	6.1	1.31	1.74	5.61	5.19	-2.05795	9.6e-57	1.13e-56	TP<TE
101258142	LOC101258142	9.12	8.22	2.2	1.98	6.4	5.41	-2.05924	1.6e-77	1.55e-77	TP<TE
101253577	MSRA	24.17	23.17	5.46	6.13	36.54	31.33	-2.0612	5.57e-110	4.28e-110	TP<TE
101266793	LOC101266793	81.86	97.62	19.89	23.09	140.1	107.81	-2.06196	0	0	TP<TE
101259759	LOC101259759	0.83	0.38	0.14	0.15	0.38	0.33	-2.06263	9.78e-12	2.31e-11	TP<TE
101255627	LOC101255627	1.62	0.46	0.27	0.23	0.78	0.55	-2.06263	6.21e-09	1.61e-08	TP<TE
101267516	LOC101267516	0.15	0.25	0.08	0.02	0.11	0.09	-2.06263	0.000113184	0.000352744	TP<TE
101252812	LOC101252812	17.17	7.62	2.41	3.58	7.37	5.89	-2.06263	5.21e-70	5.36e-70	TP<TE
101253970	LOC101253970	0.36	0.2	0.11	0.02	0.18	0.15	-2.06263	0.000113184	0.000352744	TP<TE
101254257	LOC101254257	20.44	13.02	4.74	3.31	11.84	9.72	-2.06434	2.02e-241	8.91e-242	TP<TE
101258754	LOC101258754	5.56	4.5	1.33	1.08	4.48	4.73	-2.06468	3.88e-77	3.75e-77	TP<TE
101254055	LOC101254055	6.18	3.45	1.34	0.98	4.14	3.96	-2.06498	7.13e-24	1.3e-23	TP<TE
101263901	LOC101263901	36.98	44.11	9.28	10.09	33.42	33.47	-2.06539	0	0	TP<TE
101268253	LOC101268253	13.59	4.86	2.03	2.43	24.43	23.82	-2.06569	4.77e-86	4.32e-86	TP<TE
101247905	LOC101247905	2.89	1.02	0.55	0.67	2.55	2.52	-2.06715	7.24e-25	1.29e-24	TP<TE
101246947	LOC101246947	35.53	38.42	9.26	8.39	32.24	38.98	-2.06753	0	0	TP<TE
101258093	LOC101258093	13.47	8.48	2.64	2.66	10.59	9.26	-2.06801	6.91e-72	7e-72	TP<TE
101253261	LOC101253261	1.9	0.48	0.09	0.49	1.64	0.69	-2.06816	2.45e-11	5.85e-11	TP<TE
101265531	LOC101265531	1.82	1.06	0.39	0.3	1.91	1.35	-2.06845	1.23e-28	2.06e-28	TP<TE
101251798	LOC101251798	245.64	161.63	47.33	50.28	151.25	119.1	-2.06907	0	0	TP<TE
101266624	LOC101266624	15.82	6.61	2.77	2.64	15.06	4.79	-2.06967	2.13e-53	2.59e-53	TP<TE
101260388	LOC101260388	92.88	65.05	20.21	17.56	58.89	47.86	-2.06991	0	0	TP<TE
101258568	LOC101258568	4.48	2.62	0.83	0.83	1.84	1.95	-2.07098	1.29e-51	1.59e-51	TP<TE
101264401	LOC101264401	58.8	37.48	10.63	12.45	31	25.13	-2.07268	5.48e-172	3.12e-172	TP<TE
101248913	LOC101248913	10	4.91	1.31	2.25	8.41	5.03	-2.07278	7.28e-145	4.67e-145	TP<TE
101263837	LOC101263837	35.59	20.37	7.77	5.61	19.83	19.07	-2.07283	0	0	TP<TE
104644917	LOC104644917	287.48	216.37	54.16	67.72	251.51	175.66	-2.07333	6.61e-220	3.14e-220	TP<TE
101260390	LOC101260390	6.81	9.51	1.99	1.87	8.41	10.15	-2.07497	2.25e-174	1.26e-174	TP<TE
101261050	LOC101261050	1.19	1.47	0.4	0.24	0.94	0.34	-2.07643	1.54e-09	3.91e-09	TP<TE
101265726	LOC101265726	0.79	0.78	0.19	0.19	5.97	32.91	-2.07643	1.06e-05	3.13e-05	TP<TE
543713	LIN7	0.51	0.13	0.12	0.04	0.35	0.22	-2.07643	1.06e-05	3.13e-05	TP<TE
101249846	LOC101249846	1.32	0.31	0.1	0.29	1.04	1.03	-2.07643	1.54e-09	3.91e-09	TP<TE
101244957	LOC101244957	264.82	408.48	62.33	96.87	483.26	334.91	-2.0777	0	0	TP<TE
101251520	LOC101251520	10.06	25.91	4.54	3.91	17.46	24.31	-2.07913	1.32e-153	8.11e-154	TP<TE
101055561	SlArf/Xyl4	12.2	7.77	1.99	2.75	11.76	11.32	-2.08031	2e-152	1.24e-152	TP<TE
101259671	LOC101259671	34.12	18.47	6.1	6.77	20.33	18.68	-2.08084	0	0	TP<TE
101256806	LOC101256806	88.88	32.92	14.24	14.96	34.57	28.52	-2.08117	5.31e-216	2.55e-216	TP<TE
101248741	LOC101248741	0.28	0.25	0.08	0.05	0.17	0.22	-2.08465	0.00029235	0.000935487	TP<TE
101246948	LOC101246948	4.86	6.47	1.51	1.16	2.05	1.47	-2.08521	8.82e-58	1.02e-57	TP<TE
543767	t19-8	139.33	129.21	33.87	35.08	156.14	130.52	-2.08672	0	0	TP<TE
543971	LOC543971	151.41	44.29	20.64	26.05	72.93	59.35	-2.08754	0	0	TP<TE
108511949	LOC108511949	0.69	0.73	0.16	0.18	1.06	1.17	-2.08793	7.45e-12	1.76e-11	TP<TE
101251879	LOC101251879	4.37	2.62	0.64	0.95	5.14	2.94	-2.08874	2.37e-40	3.35e-40	TP<TE
101253388	LOC101253388	19.4	10.17	3.99	3.03	19.55	14.69	-2.08917	1.87e-71	1.9e-71	TP<TE
101245937	LOC101245937	1.98	1.92	0.45	0.47	3.66	2.2	-2.08959	1.83e-27	3.12e-27	TP<TE
101260860	LOC101260860	8.82	7.39	1.69	2.13	9.51	7.13	-2.09091	2.68e-67	2.82e-67	TP<TE
101259998	LOC101259998	0.51	0.33	0.06	0.14	0.3	0.48	-2.09288	9.22e-06	2.73e-05	TP<TE
101254127	LOC101254127	2.24	1.54	0.51	0.38	5.7	3.82	-2.09399	3.8e-12	8.89e-12	TP<TE
101250753	LOC101250753	1.02	0.28	0.24	0.07	0.19	0.25	-2.09399	9.7e-09	2.53e-08	TP<TE
101256384	LOC101256384	1421.46	1180.48	311.08	300.61	1580.51	1322.89	-2.09541	0	0	TP<TE
101266049	LOC101266049	8.21	4.8	1.43	1.62	6.78	4.8	-2.0961	2e-76	1.95e-76	TP<TE
101245445	LOC101245445	6.59	1.62	0.9	1.06	1.21	1.35	-2.09666	3.94e-44	5.32e-44	TP<TE
101261496	LOC101261496	167.58	66.62	26.23	29.2	60.09	67.46	-2.09779	0	0	TP<TE
101268044	LOC101268044	73.66	42.4	12.49	14.8	50.81	43.39	-2.0981	0	0	TP<TE
104645948	LOC104645948	34.19	16.59	6.41	5.65	28.34	36.36	-2.09878	4.33e-49	5.52e-49	TP<TE
101243817	LOC101243817	1	0.18	0.22	0.06	0.09	0.3	-2.09915	2.58e-06	7.4e-06	TP<TE
101262258	LOC101262258	21.99	16.55	4.88	4.18	11.3	12.35	-2.1005	9.77e-262	4.03e-262	TP<TE
101265339	LOC101265339	6.68	9.26	1.32	2.39	11.34	7.81	-2.10135	8.59e-82	8.04e-82	TP<TE
101259681	LOC101259681	7.62	3.89	0.99	1.71	4.57	3.73	-2.10143	3.34e-102	2.7e-102	TP<TE
101262483	LOC101262483	2.97	0.84	0.29	0.61	3.32	1.64	-2.10243	9.49e-13	2.18e-12	TP<TE
101247911	LOC101247911	98.6	69.5	17.42	21.87	66.32	47.55	-2.10416	0	0	TP<TE
101263579	LOC101263579	13.48	23.27	2.94	5.54	19.01	11.89	-2.10655	2.09e-124	1.48e-124	TP<TE
101248488	LOC101248488	1.19	0.26	0.13	0.22	0.79	0.45	-2.10761	2.38e-10	5.88e-10	TP<TE
101245817	LOC101245817	6.2	7.13	1.35	1.73	6.43	6.52	-2.10874	2.46e-68	2.57e-68	TP<TE
104646050	LOC104646050	1.58	1.02	0.2	0.4	1.87	1.03	-2.10942	2.37e-12	5.5e-12	TP<TE
101258288	LOC101258288	1.74	1.53	0.37	0.39	1.41	1.89	-2.11249	2.45e-19	4.87e-19	TP<TE
101266034	LOC101266034	41.59	31.1	9.83	7.09	21.06	16.76	-2.11273	1.56e-184	8.39e-185	TP<TE
101267647	LOC101267647	8.23	3.51	1.27	1.46	7.72	6.91	-2.11316	5.09e-83	4.71e-83	TP<TE
101247706	LOC101247706	111.47	133.55	28.78	27.43	184.39	116.67	-2.11371	0	0	TP<TE
101253254	LOC101253254	4.19	1.87	0.88	0.54	2.81	2.04	-2.11416	2.82e-29	4.67e-29	TP<TE
101251179	LOC101251179	10.28	3.98	1.35	1.97	5.43	6.38	-2.11537	4.01e-95	3.4e-95	TP<TE
104647572	LOC104647572	195.37	215.87	44.16	50.98	189.2	204.6	-2.11619	0	0	TP<TE
101245489	LOC101245489	7.16	4.4	1.41	1.27	4.73	4.22	-2.11707	2.19e-88	1.94e-88	TP<TE
104645868	LOC104645868	0.39	0.28	0.13	0.03	0.27	0.24	-2.11707	6.94e-05	0.000213726	TP<TE
101251300	LOC101251300	0.26	0.27	0.09	0.03	0.18	0.21	-2.11707	0.000762505	0.0025041	TP<TE
101257382	LOC101257382	0.61	0.36	0.08	0.14	0.22	0.24	-2.11707	6.51e-06	1.91e-05	TP<TE
101245024	LOC101245024	0.3	0.12	0.07	0.02	0.42	0.07	-2.11707	0.000762505	0.0025041	TP<TE
101248486	LOC101248486	1.52	1.21	0.15	0.53	0.45	0.79	-2.11707	5.9e-14	1.32e-13	TP<TE
101253614	LOC101253614	19.69	8.01	3.07	3.36	12.16	11.82	-2.11899	4.02e-168	2.32e-168	TP<TE
101253740	LOC101253740	6.8	5.65	1.35	1.53	4.49	5.24	-2.11927	2.05e-38	2.97e-38	TP<TE
101251618	LOC101251618	42.44	24.93	8.27	7.34	41.11	34.52	-2.11931	1.58e-287	6.04e-288	TP<TE
101268272	LOC101268272	1.51	0.43	0.26	0.19	0.48	0.31	-2.12259	1.49e-16	3.13e-16	TP<TE
101264067	LOC101264067	5.94	2.67	1.16	0.84	3.98	2.63	-2.12286	1.4e-43	1.9e-43	TP<TE
101250545	LOC101250545	24.04	23	5.81	5.04	18	19.42	-2.1237	1.25e-86	1.13e-86	TP<TE
101247051	LOC101247051	18.46	12.38	3.25	3.71	7.49	9.75	-2.12469	2.93e-107	2.29e-107	TP<TE
101055546	LOC101055546	12.7	3.96	1.95	1.86	6.25	5.17	-2.12663	7.52e-61	8.44e-61	TP<TE
101255263	LOC101255263	6.99	4.56	1.34	1.33	6.15	4.55	-2.12676	2.99e-35	4.54e-35	TP<TE
101251417	LOC101251417	3.98	3.31	0.65	0.95	6.33	6.02	-2.12752	6.81e-56	8.05e-56	TP<TE
101253010	LOC101253010	25.23	20.74	5.6	4.96	22.68	20.87	-2.12843	3.31e-194	1.72e-194	TP<TE
101251350	LOC101251350	16.26	9.93	3.25	2.76	11.3	9.28	-2.13403	5.13e-145	3.29e-145	TP<TE
101253722	LOC101253722	30.66	14.87	4.99	5.57	12.96	10.95	-2.13415	8.69e-201	4.4e-201	TP<TE
101254625	LOC101254625	1.15	0.5	0.13	0.25	0.45	0.24	-2.13478	1.59e-06	4.51e-06	TP<TE
101259236	LOC101259236	34.4	38.24	8.87	7.65	32.21	41.28	-2.1376	0	0	TP<TE
101263378	LOC101263378	22.74	17.73	4.52	4.65	17.87	19.15	-2.13764	9.41e-290	3.55e-290	TP<TE
101261658	FZY6	2.83	2.92	0.63	0.68	2.3	2.7	-2.13877	1.56e-24	2.8e-24	TP<TE
101260545	LOC101260545	21.67	6.61	3.1	3.4	3.74	2.59	-2.14005	1.83e-90	1.6e-90	TP<TE
101254936	LOC101254936	3.85	2.37	0.87	0.55	5.01	3.49	-2.14023	9.81e-55	1.17e-54	TP<TE
101266450	LOC101266450	4.86	1.69	0.58	0.92	2.48	2.88	-2.14046	7.3e-37	1.09e-36	TP<TE
101248511	LOC101248511	49	69.37	12.62	14.16	56.23	58.08	-2.14128	0	0	TP<TE
104649060	LOC104649060	2.13	1	0.28	0.44	0.54	0.68	-2.1427	5.78e-18	1.18e-17	TP<TE
101255768	LOC101255768	6.26	0.22	0.69	0.81	0.05	0.16	-2.14306	1.5e-16	3.16e-16	TP<TE
101248807	LOC101248807	5.12	2.18	1.01	0.67	3.08	3.4	-2.14307	2.63e-30	4.28e-30	TP<TE
104645850	LOC104645850	1.44	0.63	0.17	0.3	0.54	0.88	-2.14509	9.16e-11	2.23e-10	TP<TE
101253763	LOC101253763	2.59	0.6	0.42	0.31	0.64	0.81	-2.14593	9.67e-25	1.73e-24	TP<TE
101247655	LOC101247655	64.18	37.88	6	17.2	87.65	70.61	-2.1467	4.18e-173	2.36e-173	TP<TE
544303	CPS	0.2	0.13	0.08	0	0.09	0	-2.14878	0.000178292	0.000562326	TP<TE
101256374	LOC101256374	0.31	0.45	0.09	0.09	1.61	1.5	-2.14878	3.88e-07	1.07e-06	TP<TE
101247422	LOC101247422	0.2	0.27	0.06	0.04	0.06	0.21	-2.14878	0.000178292	0.000562326	TP<TE
101262466	SlFBA8	80.65	61.6	15.51	16.71	72.89	58.86	-2.14899	0	0	TP<TE
543866	ERF2	431.52	257.24	70.2	85.79	158.52	164.2	-2.15316	0	0	TP<TE
101260954	LOC101260954	2.91	0.84	0.4	0.46	1.14	1.19	-2.1536	9.3e-09	2.42e-08	TP<TE
101264240	LOC101264240	233.29	264.58	50.92	61.18	292.05	237.32	-2.15392	0	0	TP<TE
101266871	LOC101266871	74.15	66.44	14.41	16.99	44.62	40.68	-2.15554	0	0	TP<TE
101266018	LOC101266018	17.22	6.97	2.45	3.06	15.39	14.66	-2.1564	1.14e-100	9.3e-101	TP<TE
104646093	LOC104646093	3.34	1.61	0	1.12	3.68	1.55	-2.1564	4.56e-07	1.27e-06	TP<TE
101250539	LOC101250539	31.64	22.55	5.82	6.4	21.7	21.41	-2.15728	6.12e-152	3.8e-152	TP<TE
101254919	LOC101254919	0.83	1.4	0.35	0.15	4.74	2.64	-2.15776	5.09e-11	1.23e-10	TP<TE
101246088	LOC101246088	16.4	10.71	3.1	3.01	12.68	11.38	-2.15865	2.79e-131	1.9e-131	TP<TE
543932	LOC543932	11.49	5.82	1.45	2.47	12.82	5.85	-2.15899	9.64e-28	1.64e-27	TP<TE
101258036	LOC101258036	6.63	3.65	1.82	0.52	2.12	2.64	-2.15973	7.31e-74	7.28e-74	TP<TE
101246939	LOC101246939	0.43	0.73	0.1	0.17	0.65	0.67	-2.16014	9.46e-08	2.56e-07	TP<TE
101262030	LOC101262030	7.78	3.27	1.1	1.4	3.73	3.77	-2.16014	1.07e-36	1.59e-36	TP<TE
778302	LOC778302	740.41	580.35	140.86	155.66	424.07	285.54	-2.16035	0	0	TP<TE
BGI_novel_G000072	BGI_novel_G000072	4.65	5.91	1.27	1.09	5.52	5.53	-2.16093	6.4e-84	5.88e-84	TP<TE
101249877	LOC101249877	7.67	5.45	1.28	1.67	5.52	4.71	-2.16183	2.68e-37	3.95e-37	TP<TE
101247778	LOC101247778	3.12	1.55	0.61	0.44	2.97	3.02	-2.16438	3.61e-23	6.64e-23	TP<TE
101252553	LOC101252553	71.76	52.06	12.67	15.1	67.59	48.22	-2.1664	5.96e-262	2.46e-262	TP<TE
101255352	LOC101255352	9.01	2.52	0.95	1.65	3.57	1.24	-2.17071	7.47e-49	9.54e-49	TP<TE
101265484	LOC101265484	91.92	118.6	27.3	19.43	53.35	66.09	-2.17122	0	0	TP<TE
104649012	LOC104649012	69.27	36.11	9.15	14.41	73.26	56.3	-2.17194	0	0	TP<TE
101263500	LOC101263500	26.86	39.89	8.42	6.07	53.22	75.77	-2.17257	2.78e-219	1.32e-219	TP<TE
101252575	LOC101252575	16.54	9.13	3.27	2.45	8.32	8.38	-2.173	0	0	TP<TE
101267639	LOC101267639	91.6	65.34	14.81	20.17	56.08	51.33	-2.17382	0	0	TP<TE
BGI_novel_G000379	BGI_novel_G000379	0.3	0.69	0.15	0.07	0.71	1.58	-2.17392	3.63e-27	6.23e-27	TP<TE
101265452	LOC101265452	36.86	25.27	7.01	6.84	18.67	24.59	-2.17433	1.45e-208	7.18e-209	TP<TE
101258844	LOC101258844	27.89	18.85	4.79	5.6	19.41	15.22	-2.17572	3.79e-251	1.62e-251	TP<TE
101264887	LOC101264887	4.65	4.07	0.54	1.4	4.63	2.35	-2.17663	1.36e-17	2.79e-17	TP<TE
101247195	LOC101247195	44.48	31.69	8.66	8.25	35.68	30.76	-2.17947	2e-246	8.67e-247	TP<TE
101249595	LOC101249595	0.92	1.3	0.39	0.1	2.03	2.52	-2.17981	2.38e-07	6.53e-07	TP<TE
101253421	LOC101253421	1	0.05	0.18	0.06	0.09	0.05	-2.17981	8.63e-13	1.98e-12	TP<TE
101268417	LOC101268417	2.89	2.02	0.77	0.32	1.75	2.74	-2.18095	1.35e-16	2.82e-16	TP<TE
BGI_novel_G000030	BGI_novel_G000030	12.57	3.54	2.15	1.45	3.04	3.13	-2.18116	1.26e-220	5.98e-221	TP<TE
101261243	LOC101261243	4.84	1.67	0.55	0.9	2.92	1.96	-2.18236	5.37e-15	1.17e-14	TP<TE
101254244	LOC101254244	9.59	7.27	2.01	1.72	5.16	6.84	-2.18268	1.48e-111	1.13e-111	TP<TE
101256244	LOC101256244	15.53	13.33	3.35	2.95	11.77	11.66	-2.18572	2.35e-156	1.43e-156	TP<TE
101245992	LOC101245992	2.5	1.44	0.35	0.52	1.79	1.3	-2.18594	1.34e-15	2.87e-15	TP<TE
544198	h52	82.56	57.43	13.83	17.09	77.59	42.24	-2.18636	0	0	TP<TE
101254224	LOC101254224	11.95	5.47	1.79	2.07	8.73	6.07	-2.1864	1.06e-87	9.47e-88	TP<TE
101247282	LOC101247282	14.79	19.22	3.43	4.02	14.76	16.43	-2.18654	1.72e-253	7.27e-254	TP<TE
101244319	LOC101244319	1.21	2.02	0.41	0.34	1.42	1.48	-2.18816	5.8e-08	1.56e-07	TP<TE
101247163	LOC101247163	51.44	61.85	12.9	11.94	59.88	62.14	-2.18926	0	0	TP<TE
101260825	LOC101260825	5.19	4.29	1.01	1.02	8.81	5.4	-2.19418	6.74e-24	1.22e-23	TP<TE
101253636	LOC101253636	0.2	0.35	0	0.12	0.49	0.2	-2.19508	0.000459863	0.00148872	TP<TE
101268671	LOC101268671	0.12	0.65	0.05	0.14	0.63	0.18	-2.19508	0.000459863	0.00148872	TP<TE
101254974	LOC101254974	4.19	7.49	1.16	1.38	11.23	8.92	-2.19508	3.63e-37	5.37e-37	TP<TE
101264098	LOC101264098	10.04	4.21	1.9	1.24	6.9	6.44	-2.19534	1.3e-101	1.06e-101	TP<TE
101249847	LOC101249847	86.79	72.31	12.35	22.48	99.71	47.02	-2.19552	0	0	TP<TE
101252437	LOC101252437	3.14	0.94	0.49	0.41	1.52	2.09	-2.19624	9.11e-38	1.34e-37	TP<TE
101247217	LOC101247217	11.1	7.1	1.94	2.05	4.47	4.26	-2.19624	1.05e-144	6.76e-145	TP<TE
101247090	LOC101247090	14.77	7.27	2.2	2.65	4.5	3.62	-2.19632	4.93e-69	5.11e-69	TP<TE
544205	er-sHSP	153.21	127.09	27.16	34.23	268.59	177.89	-2.19708	0	0	TP<TE
101250164	LOC101250164	3.02	2.72	0.6	0.66	4.18	2.5	-2.19907	5.18e-23	9.57e-23	TP<TE
101250445	LOC101250445	10.69	5.8	1.76	1.86	6.09	3.45	-2.19927	2.65e-151	1.65e-151	TP<TE
101266808	LOC101266808	11.44	5.4	1.3	1.91	6.69	3.62	-2.19981	1.24e-72	1.25e-72	TP<TE
101245673	LOC101245673	22.77	13.41	4.33	3.61	20.57	16.86	-2.20062	1.49e-92	1.28e-92	TP<TE
778325	nii1	34.29	34.24	9.97	4.96	32.77	51.57	-2.2021	0	0	TP<TE
101243699	LOC101243699	59.48	38.42	9.51	11.91	29.19	24.66	-2.2026	1.53e-252	6.53e-253	TP<TE
101266928	LOC101266928	6.14	5.37	1.14	1.37	12.45	9.58	-2.20265	3.25e-24	5.87e-24	TP<TE
101263552	LOC101263552	0.87	0.58	0.2	0.11	0.31	0.19	-2.20588	8.66e-10	2.18e-09	TP<TE
101265749	LOC101265749	3.08	1.03	0.47	0.43	0.96	1.32	-2.20624	5.41e-36	8.12e-36	TP<TE
101248827	LOC101248827	11.08	6.37	1.71	2.09	4.06	5.36	-2.20702	2.04e-139	1.34e-139	TP<TE
101268379	LOC101268379	1.09	0.69	0.24	0.15	1.12	0.89	-2.21018	0.000107999	0.000336213	TP<TE
101247488	LOC101247488	100.56	54.96	17.3	16.65	42.68	53.99	-2.21062	0	0	TP<TE
101263573	LOC101263573	4.03	3.38	0.88	0.79	4.81	4.56	-2.21358	8.12e-32	1.29e-31	TP<TE
101243993	LOC101243993	2.05	1.04	0.28	0.38	1.57	1.65	-2.21425	3.26e-35	4.96e-35	TP<TE
101250111	LOC101250111	451.47	430.92	90.99	95.18	254.68	194.5	-2.21441	0	0	TP<TE
BGI_novel_G000461	BGI_novel_G000461	1.15	0.32	0	0.32	0.58	1.86	-2.21524	5.57e-05	0.000170699	TP<TE
101256279	LOC101256279	0.83	0.44	0.13	0.15	0.34	0.29	-2.21564	3.55e-08	9.47e-08	TP<TE
101257522	LOC101257522	0.53	0.43	0.06	0.15	0.29	0.34	-2.21564	3.55e-08	9.47e-08	TP<TE
101255329	LOC101255329	3.36	1.08	0.42	0.54	1.04	1.27	-2.21755	3.21e-34	4.92e-34	TP<TE
101246566	LOC101246566	51.32	32.91	9.62	8.62	38.51	32.53	-2.21842	1.15e-227	5.34e-228	TP<TE
101249354	LOC101249354	12.62	4.35	1.73	1.96	5.43	4.17	-2.21874	2.37e-61	2.64e-61	TP<TE
101252292	LOC101252292	0.68	0.45	0.12	0.12	0.39	0.15	-2.21917	1.79e-06	5.09e-06	TP<TE
101248456	LOC101248456	42	42.44	9.51	8.69	57.59	54.8	-2.22155	2.2e-124	1.55e-124	TP<TE
101262875	LOC101262875	39.54	44.48	8.03	10.07	39.67	44.82	-2.22196	0	0	TP<TE
101246270	LOC101246270	3.19	1.05	0.55	0.37	1.07	1.34	-2.22216	3.11e-16	6.58e-16	TP<TE
101268780	LOC101268780	244.23	82.45	37.2	33.73	243.26	364.83	-2.22243	0	0	TP<TE
101251103	LOC101251103	11.94	6.08	1.95	1.94	13.51	10.18	-2.22385	4.39e-94	3.75e-94	TP<TE
101250416	LOC101250416	1.69	0.77	0.2	0.33	1.03	0.89	-2.22726	4.98e-14	1.11e-13	TP<TE
101252786	LOC101252786	0.74	0.2	0.09	0.12	0.31	0.17	-2.22726	6.15e-06	1.8e-05	TP<TE
101257333	LOC101257333	5.27	2.69	0.98	0.73	3.12	2.26	-2.22726	5.07e-46	6.7e-46	TP<TE
101254338	LOC101254338	19.19	13.69	3.48	3.59	18.7	16.17	-2.22783	4e-87	3.58e-87	TP<TE
101264168	LOC101264168	2.97	2.34	0.52	0.62	1.99	2.02	-2.22918	1.24e-14	2.72e-14	TP<TE
101247576	LOC101247576	19.03	11.1	2.42	4.05	21.97	15.02	-2.22988	1.32e-57	1.54e-57	TP<TE
101259712	LOC101259712	18.82	14.7	3.8	3.48	9.86	8.99	-2.23054	1.18e-223	5.56e-224	TP<TE
BGI_novel_G000527	BGI_novel_G000527	4.23	2.32	0.27	1.13	1.66	0.56	-2.23136	7.47e-20	1.47e-19	TP<TE
101259882	LOC101259882	0.52	0.57	0.12	0.11	0.67	0.88	-2.23255	1.49e-06	4.24e-06	TP<TE
101266191	LOC101266191	0.49	0.32	0.06	0.11	0.52	0.31	-2.23255	1.49e-06	4.24e-06	TP<TE
101254459	LOC101254459	11.49	10.44	2.84	1.83	12.15	18.19	-2.23306	0	0	TP<TE
101256197	LOC101256197	0.97	0.36	0.17	0.11	1.2	0.94	-2.23351	4.97e-05	0.000151922	TP<TE
101252377	LOC101252377	4.81	3.85	0.96	0.89	3.64	3.32	-2.23665	7.62e-49	9.73e-49	TP<TE
101256997	LOC101256997	1.43	0.44	0.18	0.22	0.91	1.24	-2.23665	3.63e-07	1e-06	TP<TE
101255070	LOC101255070	4.71	1.59	0.65	0.7	2.08	1.86	-2.2376	2.17e-82	2.02e-82	TP<TE
101251911	LOC101251911	0.81	0.55	0.22	0.07	0.28	0.34	-2.23838	4.95e-13	1.13e-12	TP<TE
101247536	LOC101247536	53.32	26.43	6.86	10.19	31.68	32.07	-2.23919	1.44e-233	6.54e-234	TP<TE
104646546	LOC104646546	13.79	12.45	3.76	1.82	58.67	86.22	-2.23958	2.26e-99	1.86e-99	TP<TE
101245148	LOC101245148	1.33	1.04	0.2	0.3	1.1	1.01	-2.23993	1.23e-13	2.76e-13	TP<TE
101249025	LOC101249025	8.6	3.56	1.69	0.91	3.75	4.22	-2.24081	8.24e-80	7.81e-80	TP<TE
101263305	LOC101263305	2.38	3.14	0.75	0.42	4.11	2.3	-2.24198	4.67e-52	5.75e-52	TP<TE
101245719	LOC101245719	0.3	0.2	0.05	0.06	0.32	0.18	-2.2426	2.17e-08	5.74e-08	TP<TE
101258622	LOC101258622	16.85	7.62	2.04	3.18	18.52	12.52	-2.243	5.06e-80	4.79e-80	TP<TE
101263884	LOC101263884	2.42	1.76	0.36	0.53	2.16	2.27	-2.2432	2.82e-28	4.75e-28	TP<TE
101055573	LOC101055573	1.41	2.78	0.54	0.34	2.03	4.52	-2.24423	7.22e-50	9.12e-50	TP<TE
778246	MTS1	50.94	8.29	2.62	10.04	8.58	5.96	-2.24459	0	0	TP<TE
543612	TBG6	34.54	21.96	5.24	6.72	22.08	16.2	-2.24741	0	0	TP<TE
101255577	TRN1	0.93	0.68	0.2	0.14	1.06	0.86	-2.24832	1.1e-26	1.91e-26	TP<TE
101248404	LOC101248404	46.31	18.15	7.26	6.49	25.62	19.43	-2.24832	2.15e-141	1.41e-141	TP<TE
101267959	LOC101267959	25.44	20.22	5.55	4.1	16.85	20.47	-2.24886	1.74e-271	6.91e-272	TP<TE
101253575	LOC101253575	4.4	3.13	0.65	1.03	6.15	3.22	-2.25121	2.71e-40	3.83e-40	TP<TE
101249600	LOC101249600	1.32	1.06	0.26	0.24	3.67	6.36	-2.25381	3.02e-13	6.88e-13	TP<TE
101244049	LOC101244049	1.11	0.48	0.13	0.2	0.1	0.18	-2.25458	7.52e-14	1.68e-13	TP<TE
101262410	LOC101262410	14.54	9.46	2.33	2.73	7.57	6.27	-2.2548	7.57e-158	4.56e-158	TP<TE
101260427	LOC101260427	395.62	535.57	112.5	82.51	441.33	447.95	-2.25513	0	0	TP<TE
101267527	LOC101267527	12.09	5.71	1.58	2.33	6.59	5.56	-2.25538	4.33e-77	4.19e-77	TP<TE
101252149	LOC101252149	65.63	66.23	15.68	11.94	123.54	105.66	-2.25754	0	0	TP<TE
543542	IAA7	7.91	10.67	1.46	2.42	9.8	7.14	-2.25926	4.08e-37	6.05e-37	TP<TE
101245416	LOC101245416	1.64	0.95	0.36	0.19	1.3	1.06	-2.26003	4.32e-21	8.27e-21	TP<TE
101245554	LOC101245554	59.71	111.86	11.38	24.21	104.03	64.16	-2.26156	0	0	TP<TE
101265923	LOC101265923	12.55	4.95	2	1.67	6.32	4.93	-2.26719	9.26e-94	7.92e-94	TP<TE
101258512	LOC101258512	3.3	2.97	0.49	0.82	1.52	0.39	-2.26908	1.85e-13	4.18e-13	TP<TE
101264959	LOC101264959	0.24	0.78	0.17	0.04	6.95	1.91	-2.26908	6.51e-05	0.000200031	TP<TE
101248972	LOC101248972	53.53	32.31	7.71	10.21	38.26	27.01	-2.26908	0	0	TP<TE
101252496	LOC101252496	23.37	13.78	5.13	2.65	58.85	75.72	-2.26908	3.54e-107	2.77e-107	TP<TE
101253731	LOC101253731	0.61	0.33	0.17	0.03	0.52	0.3	-2.26908	3.73e-06	1.08e-05	TP<TE
101245541	LOC101245541	22.09	14.42	3.63	4	17.31	15.68	-2.26908	1.45e-79	1.38e-79	TP<TE
101254730	LOC101254730	2.01	0.86	0.21	0.39	0.9	0.63	-2.26908	4.59e-14	1.02e-13	TP<TE
543958	SAR2	43.58	41.9	10.85	6.96	36.37	21.54	-2.26908	1.83e-249	7.86e-250	TP<TE
101248079	LOC101248079	69.19	96.34	16.54	17.73	57.44	43.82	-2.2695	0	0	TP<TE
101263085	LOC101263085	5.32	3.46	0.92	0.91	2.28	2.65	-2.27484	1.39e-62	1.53e-62	TP<TE
101261213	LOC101261213	106.79	46.19	17.59	14.29	69.8	53.81	-2.27752	0	0	TP<TE
101259893	LOC101259893	2.03	0.9	0.28	0.33	0.72	0.72	-2.27891	1.54e-35	2.34e-35	TP<TE
101265387	LOC101265387	23.97	13.65	4.32	3.48	21.87	23.91	-2.27934	0	0	TP<TE
101252908	LOC101252908	5.54	4.07	0.64	1.35	4.69	4	-2.2813	9.38e-31	1.52e-30	TP<TE
101246488	LOC101246488	2.63	5.86	1.07	0.7	9.36	8.25	-2.28184	1.49e-29	2.46e-29	TP<TE
104648847	LOC104648847	0.51	0.92	0.15	0.15	1.08	0.65	-2.282	1.35e-05	4.02e-05	TP<TE
101256204	LOC101256204	2.71	1.32	0.5	0.33	1.21	1.43	-2.28343	2.8e-14	6.21e-14	TP<TE
101255720	LOC101255720	22.63	28.73	3.73	6.78	33.48	20.06	-2.28542	4.21e-217	2.01e-217	TP<TE
101259093	LOC101259093	8.81	5.96	1.49	1.55	5.79	4.75	-2.28615	4.16e-105	3.3e-105	TP<TE
BGI_novel_G000535	BGI_novel_G000535	1.57	1.55	0.34	0.3	2.48	3.07	-2.28819	2.99e-11	7.16e-11	TP<TE
101263437	LOC101263437	7.37	5.68	1.18	1.5	4.92	4.28	-2.28858	1.48e-119	1.08e-119	TP<TE
104648395	LOC104648395	2.44	2.32	0.34	0.64	2.12	1.52	-2.28913	6.23e-20	1.22e-19	TP<TE
101257919	LOC101257919	23.58	10.76	3.8	3.28	12.98	16.33	-2.28939	0	0	TP<TE
101244948	LOC101244948	0.73	0.26	0.11	0.09	0.61	0.41	-2.2911	4.88e-10	1.22e-09	TP<TE
101251862	LOC101251862	10.18	2.23	0.98	1.58	1.71	1.78	-2.29163	6.01e-104	4.8e-104	TP<TE
107648852	LOC107648852	1.5	2.09	0.21	0.52	2.53	1.5	-2.29205	8.22e-35	1.25e-34	TP<TE
101264538	LOC101264538	1.73	1.51	0.2	0.46	2.56	1.43	-2.29228	5.91e-25	1.05e-24	TP<TE
101248746	LOC101248746	5.58	6.23	1.24	1.17	3.28	2.86	-2.29251	9.22e-108	7.18e-108	TP<TE
101262346	LOC101262346	18.65	11.72	3.14	3.1	11.89	16.91	-2.29264	1.1e-159	6.59e-160	TP<TE
101253093	LOC101253093	9.47	5.07	1.76	1.25	4.79	4.73	-2.29374	6.79e-74	6.75e-74	TP<TE
101245017	LOC101245017	32.75	14.83	5.29	4.49	19.24	19.19	-2.29545	1.44e-257	5.99e-258	TP<TE
101055604	LOC101055604	21.55	11.54	3.47	3.32	12.82	13.84	-2.29653	5.25e-112	4e-112	TP<TE
101261185	H2B-3	169.28	53.5	20.85	25.2	72.76	65.23	-2.29716	0	0	TP<TE
101255462	LOC101255462	0.79	0.79	0.26	0.06	0.47	0.4	-2.29765	3.27e-08	8.69e-08	TP<TE
101262268	LOC101262268	2.54	0.92	0.45	0.26	0.96	0.88	-2.29806	4.84e-45	6.48e-45	TP<TE
101260252	LOC101260252	20.94	10.36	3.21	3.22	20.36	12.01	-2.29842	3.73e-95	3.16e-95	TP<TE
101257143	LOC101257143	2.56	2.29	0.3	0.69	3.34	2.4	-2.29945	2.14e-31	3.43e-31	TP<TE
101261985	LOC101261985	0.68	0.7	0.17	0.11	0.25	0.29	-2.3001	1.52e-12	3.51e-12	TP<TE
101267173	LOC101267173	3.13	1.09	0.6	0.26	1.64	1.39	-2.30224	5.42e-29	9.03e-29	TP<TE
101258890	LOC101258890	2.09	0.74	0.31	0.27	1.06	0.67	-2.30291	4.91e-39	7.07e-39	TP<TE
101265239	LOC101265239	2.38	2.13	0.36	0.55	2.27	1.93	-2.30363	1.87e-43	2.55e-43	TP<TE
101244214	LOC101244214	4.15	2.72	0.5	0.9	3.65	2.96	-2.3054	3.43e-25	6.08e-25	TP<TE
101253632	LOC101253632	8.9	4.02	1.69	0.95	4.32	4.36	-2.30623	1.8e-45	2.4e-45	TP<TE
101244770	LOC101244770	16.24	14.88	1.93	4.37	20.52	14.74	-2.30704	5.19e-87	4.65e-87	TP<TE
BGI_novel_G000122	BGI_novel_G000122	13.27	7.17	1.55	2.6	7.67	4.81	-2.30743	4.31e-205	2.15e-205	TP<TE
101258125	LOC101258125	4.69	3.5	0.79	0.87	4.02	4.79	-2.30777	6e-67	6.34e-67	TP<TE
101264286	LOC101264286	198.42	238.03	48.29	39.87	288.44	349.75	-2.30964	0	0	TP<TE
101251601	LOC101251601	0.68	0.22	0.09	0.09	0.15	0.09	-2.30972	7.34e-11	1.78e-10	TP<TE
101248357	LOC101248357	3.57	3.29	0.6	0.79	5.06	4.4	-2.30999	2.95e-94	2.51e-94	TP<TE
101267934	LOC101267934	60.17	29.45	6.97	11.23	28.44	31.75	-2.31003	0	0	TP<TE
101265678	LOC101265678	13.54	9.17	1.94	2.66	11.44	7.76	-2.31005	1.77e-155	1.08e-155	TP<TE
101248851	LOC101248851	1.03	0.23	0.12	0.14	0.58	0.36	-2.3128	2.96e-10	7.33e-10	TP<TE
101257246	LOC101257246	74.66	49.32	11.11	13.94	67.23	68.03	-2.31455	0	0	TP<TE
544074	ADH2	326.61	89.1	48.03	36.65	35.47	36.35	-2.31481	0	0	TP<TE
101251209	LOC101251209	2.21	1.34	0.26	0.46	3.64	1.71	-2.31488	8.96e-22	1.69e-21	TP<TE
101250432	LOC101250432	9.56	7.13	1.59	1.77	6.58	6.48	-2.31549	3.42e-68	3.57e-68	TP<TE
BGI_novel_G000139	BGI_novel_G000139	0.88	0.23	0	0.23	0.76	0.96	-2.31615	0.000201723	0.000638758	TP<TE
101254553	LOC101254553	63.35	46.78	12.77	9.4	25.57	33.19	-2.31942	0	0	TP<TE
101254465	LOC101254465	30.8	19.19	5.09	4.98	24.54	18.71	-2.31958	0	0	TP<TE
101263947	LOC101263947	4.61	1.65	0.69	0.56	1.67	1.54	-2.32154	8.62e-106	6.79e-106	TP<TE
101262291	LOC101262291	1.81	1.56	0.33	0.4	0.76	0.73	-2.32302	1.57e-15	3.38e-15	TP<TE
101263854	LOC101263854	1.14	0.28	0.17	0.12	0.17	0.22	-2.32566	3.9e-05	0.000118468	TP<TE
109120277	LOC109120277	0.8	1.15	0.24	0.15	0.82	1.26	-2.32566	3.9e-05	0.000118468	TP<TE
101258172	LOC101258172	24.05	23.68	4.61	4.94	20.17	24.3	-2.32622	1.52e-129	1.04e-129	TP<TE
101259593	LOC101259593	1.21	0.4	0.21	0.11	0.36	0.39	-2.32732	5.95e-15	1.3e-14	TP<TE
101245729	LOC101245729	12.73	2.96	2.11	1.07	30.47	23.42	-2.32841	1.7e-49	2.16e-49	TP<TE
101055526	LOC101055526	17.87	13.32	3.91	2.35	16.82	13.34	-2.32858	1.94e-63	2.13e-63	TP<TE
101255533	LOC101255533	15.09	8.01	1.57	3.06	5.89	5.47	-2.32865	8.55e-134	5.79e-134	TP<TE
543794	exp11	67.1	24.09	6.95	11.39	17.11	10.95	-2.32935	0	0	TP<TE
101254053	LOC101254053	25.92	16.63	4.68	3.85	16.28	12.5	-2.33005	6.88e-149	4.33e-149	TP<TE
543952	Adi3	5.15	2.26	0.69	0.79	3.53	2.28	-2.33149	1.18e-63	1.29e-63	TP<TE
101263797	LOC101263797	371.73	318.68	80.96	56.58	284.38	176.65	-2.33211	0	0	TP<TE
101248095	LOC101248095	11.64	15.96	3.31	2.16	25.28	10.66	-2.33367	0	0	TP<TE
104647902	LOC104647902	1.19	0.68	0.17	0.2	0.25	0.25	-2.33417	1.8e-10	4.41e-10	TP<TE
101266296	LOC101266296	4.42	12.96	2.05	1.37	11.35	10.61	-2.33564	5.43e-49	6.93e-49	TP<TE
101266177	LOC101266177	106.15	132.3	19.73	27.43	124.1	124.52	-2.3381	0	0	TP<TE
101263631	LOC101263631	3.86	2.85	0.66	0.68	4.01	2.92	-2.33826	2.43e-39	3.49e-39	TP<TE
101262396	LOC101262396	2.7	4.43	0.51	0.94	4.26	4.89	-2.33947	5.04e-23	9.3e-23	TP<TE
101247232	LOC101247232	0.5	0.26	0.08	0.08	0.07	0.25	-2.33947	0.000164366	0.000517309	TP<TE
101246731	LOC101246731	0.36	0.28	0.03	0.09	0.24	0.21	-2.33947	0.000164366	0.000517309	TP<TE
101249100	LOC101249100	0.18	0.25	0.04	0.04	0.04	0.1	-2.33947	0.000164366	0.000517309	TP<TE
101249219	LOC101249219	2.37	1.11	0.24	0.45	2.36	1.21	-2.34143	4.81e-25	8.55e-25	TP<TE
101266554	LOC101266554	25.57	11.78	4.21	3.23	12.73	9.76	-2.34159	1.71e-256	7.17e-257	TP<TE
101244952	LOC101244952	0.72	0.42	0.13	0.1	0.71	0.68	-2.34201	8.45e-20	1.67e-19	TP<TE
101256033	LOC101256033	2.33	0.75	0.28	0.34	0.92	0.84	-2.34273	1.1e-29	1.82e-29	TP<TE
101250079	LOC101250079	1.59	0.68	0.27	0.18	1.42	0.98	-2.34404	6.67e-12	1.57e-11	TP<TE
101246706	LOC101246706	3.43	2.37	0.42	0.73	4.26	3.85	-2.34404	8.05e-22	1.52e-21	TP<TE
544092	Q`b	46.13	92.27	9.74	17.35	99.63	173.51	-2.34478	0	0	TP<TE
101260258	LOC101260258	27.62	18.35	4.42	4.68	37.29	33.6	-2.3453	9.96e-250	4.29e-250	TP<TE
101263547	LOC101263547	2.92	1.67	0.34	0.57	1.73	1.66	-2.34803	3.06e-23	5.63e-23	TP<TE
101247538	LOC101247538	22.59	13.17	3.36	3.74	15.74	13.37	-2.34818	1.7e-147	1.08e-147	TP<TE
101262080	LOC101262080	6.61	4.6	1.15	1.09	5.99	5.5	-2.34849	3.06e-109	2.37e-109	TP<TE
101265996	LOC101265996	343.42	119.15	41.84	51.19	129.79	122.15	-2.3485	0	0	TP<TE
101268878	LOC101268878	15.26	9.01	2.56	2.24	9.43	7.69	-2.34863	1.01e-209	4.96e-210	TP<TE
101246037	LOC101246037	1.32	1.31	0.22	0.29	3.19	1.55	-2.34925	1.36e-06	3.85e-06	TP<TE
101253669	LOC101253669	44.71	17.14	7.57	4.72	20.58	22.75	-2.35063	5.19e-189	2.75e-189	TP<TE
101252237	LOC101252237	27.9	17.36	5.2	3.73	21.47	17.29	-2.35122	1.45e-237	6.52e-238	TP<TE
101248099	LOC101248099	7.64	3.64	1.22	0.95	4.42	4.22	-2.35168	1.93e-76	1.87e-76	TP<TE
104645789	LOC104645789	1.17	0.63	0.36	0	1.48	0.65	-2.35314	1.19e-08	3.12e-08	TP<TE
104647306	LOC104647306	1.19	0.47	0.13	0.2	2.73	1.16	-2.35523	1.09e-10	2.65e-10	TP<TE
101258828	LOC101258828	31.22	22	5.51	4.92	21.33	19.63	-2.35733	0	0	TP<TE
101261402	LOC101261402	174.54	116.05	24.27	35.69	87.93	62.32	-2.35797	0	0	TP<TE
101251748	LOC101251748	58	78.7	16.31	10.34	15.38	43.07	-2.36082	0	0	TP<TE
543959	TPX2	0.39	0.13	0.07	0.03	0.23	0.26	-2.36219	0.000704673	0.00230605	TP<TE
104646508	LOC104646508	2.7	0.33	0.27	0.33	2.12	1.02	-2.36219	4.85e-08	1.3e-07	TP<TE
101264974	LOC101264974	48.41	34.84	8.66	7.6	19.11	21.84	-2.36308	0	0	TP<TE
101252791	LOC101252791	41.13	29.88	6.28	7.2	39.25	26.79	-2.36569	0	0	TP<TE
104649419	LOC104649419	35.99	26.27	1.02	11.07	36.78	10.29	-2.36637	2.58e-147	1.64e-147	TP<TE
101248643	LOC101248643	4.6	2.79	0.52	0.92	4.1	1.27	-2.36911	1.56e-28	2.62e-28	TP<TE
101267967	LOC101267967	1.36	0.6	0.2	0.09	1.78	0.71	-2.37341	1.98e-07	5.44e-07	TP<TE
101264164	LOC101264164	2.76	1.32	0.34	0.46	1.09	0.47	-2.37599	7.52e-20	1.48e-19	TP<TE
101258936	LOC101258936	54.59	33.37	8.71	8.32	41.98	30.22	-2.37754	0	0	TP<TE
BGI_novel_G000388	BGI_novel_G000388	2.67	3.23	0.29	0.84	4.23	8.77	-2.37944	1.81e-07	4.95e-07	TP<TE
101258974	LOC101258974	0.29	0.32	0.02	0.09	0.41	0.85	-2.38011	2.32e-05	6.99e-05	TP<TE
104645439	LOC104645439	1.64	0.21	0.15	0.22	0.91	0.48	-2.38011	2.32e-05	6.99e-05	TP<TE
101055564	BBR/BPC5	6.28	4.63	0.87	1.24	3.6	3.74	-2.38011	4.85e-57	5.67e-57	TP<TE
101248173	LOC101248173	115.82	83.07	17.66	20.85	160.76	145.52	-2.38044	0	0	TP<TE
606713	ERF3-like	8.69	2.87	1.62	0.63	1.79	1.62	-2.38104	2.72e-41	3.8e-41	TP<TE
BGI_novel_G000089	BGI_novel_G000089	18.41	19.58	3.84	3.5	29.26	20.81	-2.38146	1.93e-56	2.27e-56	TP<TE
101244266	LOC101244266	2.04	2.04	0.19	0.59	3.21	2.6	-2.38279	1.5e-67	1.58e-67	TP<TE
101245696	LOC101245696	1.11	0.62	0.2	0.14	0.93	0.79	-2.38325	9.07e-14	2.04e-13	TP<TE
101254813	LOC101254813	613.23	452.69	97.33	108.73	223.44	271.67	-2.38331	0	0	TP<TE
101260191	LOC101260191	29.45	12.69	4.17	3.99	14.59	11.11	-2.38342	4.26e-124	3.02e-124	TP<TE
101247399	LOC101247399	35.04	23.91	3.57	7.76	49.74	39.9	-2.38567	3.25e-194	1.69e-194	TP<TE
101256014	LOC101256014	62.98	98.38	16.57	14.23	94.53	92.97	-2.38724	0	0	TP<TE
104649095	LOC104649095	0.52	0.32	0.07	0.09	0.11	0.18	-2.38772	8.13e-07	2.28e-06	TP<TE
101253409	LOC101253409	1.13	0.73	0.2	0.19	1.47	1.12	-2.38863	6.11e-09	1.58e-08	TP<TE
101251435	LOC101251435	50.2	54.45	6.69	13.29	59.45	40.06	-2.38923	9.11e-282	3.53e-282	TP<TE
100736476	LOC100736476	1.44	0.96	0.11	0.34	1.15	1.19	-2.38937	4.82e-18	9.81e-18	TP<TE
778359	CCR2	14.59	5.46	1.78	2.09	11.01	7.72	-2.38974	2.18e-67	2.29e-67	TP<TE
104644355	LOC104644355	5.54	2.55	0.7	0.86	6.5	4.9	-2.39193	6.89e-21	1.33e-20	TP<TE
101246092	LOC101246092	34.17	13.79	4.22	4.98	17.62	16.14	-2.39594	4.23e-279	1.65e-279	TP<TE
101268807	LOC101268807	19.8	16.76	3.6	3.55	15.88	15.13	-2.39708	6.24e-206	3.11e-206	TP<TE
101260875	LOC101260875	4	1.3	0.48	0.54	3.6	3.07	-2.3974	3.06e-32	4.83e-32	TP<TE
101252319	LOC101252319	34.08	22.41	5.06	5.75	45.32	28.07	-2.3974	1.25e-122	8.97e-123	TP<TE
101252433	LOC101252433	37.85	38.48	6.86	7.64	22.12	21.38	-2.39849	0	0	TP<TE
101266801	LOC101266801	1.46	0.88	0.18	0.26	0.83	0.73	-2.39884	5.74e-26	1.01e-25	TP<TE
101259381	LOC101259381	2.15	1	0.43	0.17	1.86	1.45	-2.40032	1.22e-31	1.94e-31	TP<TE
101254705	LOC101254705	2.16	1.04	0.32	0.29	0.95	1.02	-2.40087	2.91e-18	5.9e-18	TP<TE
BGI_novel_G000443	BGI_novel_G000443	8.47	5.94	1.79	0.95	2.42	8.97	-2.40319	9.62e-265	3.92e-265	TP<TE
543721	MET	24.92	12.63	3.84	3.3	12.96	13.53	-2.40436	0	0	TP<TE
101250110	LOC101250110	8.52	3.75	1.35	0.91	3.8	3.59	-2.40464	6.48e-193	3.39e-193	TP<TE
101257276	LOC101257276	0.14	0.64	0.1	0.05	0.75	1.37	-2.40505	3.34e-06	9.66e-06	TP<TE
101248796	LOC101248796	12.69	7.59	1.48	2.38	10.23	11.67	-2.40658	1.56e-37	2.29e-37	TP<TE
101257591	LOC101257591	0.22	0.16	0.05	0.02	0.38	0.33	-2.40658	9.75e-05	0.000302676	TP<TE
101250976	LOC101250976	0.64	0.8	0.27	0	1.09	0.43	-2.40658	3.34e-06	9.64e-06	TP<TE
101253599	LOC101253599	0.57	0.41	0.05	0.14	1.94	2.1	-2.40658	9.75e-05	0.000302676	TP<TE
543947	MKK3	14.91	5.87	1.83	2.18	5.32	5.71	-2.40712	5.06e-91	4.41e-91	TP<TE
101249858	LOC101249858	10	6.84	1.87	1.31	5.18	5.55	-2.41281	5.76e-137	3.83e-137	TP<TE
101262421	LOC101262421	68.64	47.83	10.46	12.82	219.95	135.3	-2.41444	0	0	TP<TE
101265089	LOC101265089	2.47	1.81	0.31	0.5	2.9	1.99	-2.4153	2.57e-34	3.94e-34	TP<TE
101268475	LOC101268475	5.37	2.63	0.62	0.89	2.73	3.01	-2.41614	1.37e-119	1e-119	TP<TE
101264324	LOC101264324	7.41	1.81	0.77	0.59	2.23	2.91	-2.41663	2.18e-39	3.12e-39	TP<TE
101256443	LOC101256443	19.21	13.99	3.05	3.19	12.23	10.68	-2.41671	2.32e-196	1.2e-196	TP<TE
101251662	LOC101251662	12.58	7.41	1.88	1.89	7.91	8.06	-2.41772	7.75e-280	3.03e-280	TP<TE
101264839	AGO6	9.1	5.08	1.41	1.21	7.51	4.33	-2.4189	1.84e-154	1.13e-154	TP<TE
101266563	LOC101266563	4.45	3.68	0.45	1.08	4.13	3.72	-2.41922	2.19e-24	3.94e-24	TP<TE
101259395	LOC101259395	8.32	3.09	1.2	1.02	2.79	2.97	-2.41922	1.53e-113	1.15e-113	TP<TE
101247434	LOC101247434	2.01	0.82	0.27	0.26	1	1.21	-2.41938	8.64e-39	1.25e-38	TP<TE
101256610	LOC101256610	9.06	7.87	1.49	1.68	6.39	9.27	-2.4252	7.24e-58	8.38e-58	TP<TE
101256613	LOC101256613	7.58	4.68	1.37	0.94	5.13	5.07	-2.4264	8.11e-69	8.43e-69	TP<TE
BGI_novel_G000408	BGI_novel_G000408	4.26	3.68	0.8	0.68	11.48	11.1	-2.42736	2.21e-101	1.8e-101	TP<TE
101258067	LOC101258067	3.31	2.07	0.62	0.39	2.6	2.02	-2.42772	1.35e-50	1.69e-50	TP<TE
101245086	LOC101245086	5.93	3.6	0.89	0.89	4.68	3.82	-2.42785	3.18e-113	2.4e-113	TP<TE
101259854	LOC101259854	5.18	2.48	0.7	0.72	0.9	1.32	-2.42795	8.76e-51	1.09e-50	TP<TE
101247646	LOC101247646	1.11	0.73	0.2	0.14	0.78	0.87	-2.42954	1.98e-14	4.37e-14	TP<TE
101246039	LOC101246039	8.18	7.63	1.06	1.88	11.09	5.12	-2.43181	5.28e-51	6.58e-51	TP<TE
101258500	LOC101258500	5.16	3.51	0.75	0.86	3.18	3.74	-2.43441	1.36e-63	1.49e-63	TP<TE
101246207	LOC101246207	66.5	38.78	8.92	10.68	31.3	26.12	-2.43487	0	0	TP<TE
101248507	LOC101248507	11.41	7.07	1.62	1.82	10.91	9.4	-2.43525	1.59e-58	1.82e-58	TP<TE
101256813	LOC101256813	86.67	43.83	11.46	12.86	44.17	35.97	-2.43567	0	0	TP<TE
543848	LOC543848	562.3	352.06	53.76	116.17	1110.65	777.33	-2.43678	0	0	TP<TE
101265371	LOC101265371	17.94	4.54	1.7	2.51	6.27	4.77	-2.43761	1.07e-69	1.1e-69	TP<TE
101247929	LOC101247929	2.95	1.16	0.34	0.43	1.23	0.97	-2.43772	7.51e-39	1.08e-38	TP<TE
543510	PAP1	26.19	18.03	4.56	3.57	36.36	38.17	-2.439	3.35e-255	1.41e-255	TP<TE
101267741	LOC101267741	0.32	0.88	0.17	0.06	0.79	0.3	-2.439	7.09e-08	1.91e-07	TP<TE
101263505	LOC101263505	2.3	4.28	0.63	0.57	3.1	3.47	-2.43963	1.14e-39	1.63e-39	TP<TE
101261240	LOC101261240	13.24	7.67	2.09	1.79	4.14	4.85	-2.44019	3e-161	1.78e-161	TP<TE
101250630	LOC101250630	61.83	28.25	5.24	11.31	33.94	24.65	-2.44091	0	0	TP<TE
101245609	LOC101245609	2.27	2.3	0.28	0.3	2.64	1.46	-2.44357	8.3e-23	1.54e-22	TP<TE
BGI_novel_G000437	BGI_novel_G000437	5.55	1.95	0.63	0.76	2.26	1.45	-2.4454	9.23e-32	1.47e-31	TP<TE
101246704	LOC101246704	1.86	1	0.27	0.25	0.73	0.82	-2.44672	1.26e-23	2.29e-23	TP<TE
101267632	LOC101267632	152.28	144.38	29.82	24.69	156.16	160.7	-2.44775	0	0	TP<TE
544289	PME2.1	0.44	0.51	0.12	0.06	0.58	0.81	-2.44965	1.05e-08	2.73e-08	TP<TE
109118722	LOC109118722	0.41	0.23	0.05	0.03	0.14	0.09	-2.44965	0.000413041	0.00133288	TP<TE
101243697	LOC101243697	0.41	0.23	0.08	0.04	0.23	0.15	-2.44965	0.000413041	0.00133288	TP<TE
101254875	LOC101254875	0.84	0.65	0.23	0.08	0.56	0.37	-2.44965	5.73e-11	1.38e-10	TP<TE
101254409	LOC101254409	1.66	0.84	0.24	0.22	0.76	0.57	-2.44965	1.01e-17	2.07e-17	TP<TE
101250065	LOC101250065	0.37	0.16	0.07	0.03	0	0.19	-2.44965	0.000413041	0.00133288	TP<TE
101261116	LOC101261116	0.76	0.11	0.16	0	0.05	0.1	-2.44965	0.000413041	0.00133288	TP<TE
109119804	LOC109119804	0.19	0.26	0.03	0.06	0.24	0.16	-2.45017	0.000271343	0.000866732	TP<TE
101262149	LOC101262149	11.79	10.33	1.97	2.09	10.72	6.66	-2.45061	2.3e-133	1.56e-133	TP<TE
101244300	LOC101244300	52.8	46.14	12.01	6.19	167.03	189.15	-2.45172	1.64e-305	5.84e-305	TP<TE
101261068	LOC101261068	7.51	2.78	0.86	1.04	7.86	6.33	-2.45177	7.33e-62	8.14e-62	TP<TE
543599	XOPG1	19.73	12.79	3.04	2.94	15.96	12.22	-2.45211	3.77e-182	2.05e-182	TP<TE
101265774	LOC101265774	2.26	1.36	0.26	0.41	1.38	2.49	-2.45616	8.53e-12	2.01e-11	TP<TE
101259255	LOC101259255	2.89	1.18	0.19	0.56	4.04	3.11	-2.45811	4.03e-17	8.37e-17	TP<TE
104646633	LOC104646633	2.28	1.98	0.79	1.05	2.35	3.16	-2.46049	2.07e-46	2.72e-46	TP<TE
101256232	LOC101256232	361.98	392.86	61.93	75.21	452.14	371.57	-2.46137	0	0	TP<TE
101257476	LOC101257476	14.7	8.86	1.52	2.79	10.03	9.24	-2.46172	2.74e-60	3.09e-60	TP<TE
101263422	LOC101263422	0.48	0.5	0.1	0.08	0.49	0.48	-2.46172	2.9e-07	7.97e-07	TP<TE
104646477	LOC104646477	96.46	55.42	15.5	12.22	72.12	55.15	-2.46227	0	0	TP<TE
101249214	LOC101249214	4.3	10.59	1.4	1.28	5.89	7.35	-2.46372	5.22e-43	7.15e-43	TP<TE
101257759	LOC101257759	62.82	27.27	7.8	8.69	54.4	47.98	-2.46448	0	0	TP<TE
101244840	LOC101244840	15.88	25.04	3.32	4.08	20.44	21.64	-2.4647	3.99e-121	2.88e-121	TP<TE
101261657	LOC101261657	11.25	4.09	1.61	1.21	6.34	4.39	-2.465	1.76e-35	2.66e-35	TP<TE
109118729	LOC109118729	0.37	0.24	0.07	0.04	0.25	0.37	-2.465	2.3e-10	5.67e-10	TP<TE
101264272	LOC101264272	0.93	0.42	0.16	0.09	1.21	1.13	-2.465	2.3e-10	5.67e-10	TP<TE
101249820	LOC101249820	72.09	29.73	8.75	9.88	39.15	25.36	-2.46584	0	0	TP<TE
101263078	LOC101263078	3.85	1.26	0.35	0.59	2.48	1.59	-2.46892	9.05e-29	1.51e-28	TP<TE
BGI_novel_G000260	BGI_novel_G000260	2.28	1.07	0.36	0.25	3.66	1.95	-2.47071	2.07e-20	4.03e-20	TP<TE
101266777	LOC101266777	0.39	0.26	0.03	0.09	0.03	0.23	-2.47071	5.75e-05	0.000176321	TP<TE
101264814	LOC101264814	18.82	9.58	3.23	1.93	11.89	10.93	-2.47091	3.83e-244	1.68e-244	TP<TE
101261166	LOC101261166	12.59	5.95	1.6	1.77	6.66	6.07	-2.47157	3.16e-225	1.48e-225	TP<TE
101264185	LOC101264185	2.61	1.62	0.35	0.42	3.68	3.14	-2.47189	1.24e-42	1.71e-42	TP<TE
101248512	LOC101248512	230.11	125.81	36.61	27.96	24.42	45.7	-2.47338	0	0	TP<TE
BGI_novel_G000394	BGI_novel_G000394	0.83	1.59	0.19	0.24	1.08	0	-2.47408	7.58e-44	1.03e-43	TP<TE
101250927	LOC101250927	150.05	179.23	27.27	31.91	226.12	182.7	-2.47496	0	0	TP<TE
101267670	LOC101267670	0.56	0.2	0.06	0.09	0.17	0.23	-2.47553	5.1e-12	1.2e-11	TP<TE
101264799	LOC101264799	11.05	10.17	1.84	1.97	8.03	8.63	-2.47727	1.25e-163	7.36e-164	TP<TE
101258903	LOC101258903	108.86	142.09	23.44	21.64	94.2	74.64	-2.47748	0	0	TP<TE
104646167	LOC104646167	0.41	0.81	0	0.22	0.53	0.74	-2.47822	0.000343946	0.00110497	TP<TE
101264297	LOC101264297	2.51	0.74	0.28	0.31	0.97	0.99	-2.47853	9.41e-27	1.62e-26	TP<TE
104645965	LOC104645965	1.78	1.18	0.19	0.34	1.42	2.39	-2.47964	7.62e-13	1.75e-12	TP<TE
101261583	LOC101261583	52.15	43.12	10.09	7.1	24.95	42.62	-2.47989	9.45e-223	4.44e-223	TP<TE
101249065	LOC101249065	45.33	18.78	6.4	5.18	14.98	17.29	-2.48193	0	0	TP<TE
101247503	LOC101247503	7.5	6.66	1.54	1.01	11.46	15.54	-2.48223	8.55e-82	8e-82	TP<TE
104645401	LOC104645401	0.2	0.29	0	0.09	0.19	0.16	-2.48226	0.0006483	0.00211711	TP<TE
101260824	LOC101260824	63.17	41.39	9.14	9.67	58.69	47.55	-2.4831	0	0	TP<TE
101246638	LOC101246638	0.26	0.19	0.03	0.05	0.17	0.08	-2.4832	8.15e-06	2.4e-05	TP<TE
101268292	LOC101268292	1.01	0.62	0.07	0.22	1.26	1.08	-2.4832	1.14e-13	2.56e-13	TP<TE
544194	THM1	0.5	0.32	0.12	0.03	0.17	0.14	-2.4832	8.15e-06	2.4e-05	TP<TE
101245496	LOC101245496	1.48	0.94	0.21	0.19	2.12	2.04	-2.4832	1.14e-13	2.56e-13	TP<TE
101250680	LOC101250680	3.49	0.92	0.24	0.56	1.36	1.03	-2.48904	2.56e-15	5.52e-15	TP<TE
101264597	LOC101264597	1.8	0.35	0.14	0.25	0.83	1.05	-2.48904	1.29e-28	2.16e-28	TP<TE
101248303	LOC101248303	5.08	2.88	0.75	0.67	3.51	3.18	-2.48933	3.23e-122	2.33e-122	TP<TE
101266182	LOC101266182	9.6	9.07	1.37	1.96	9.73	5.03	-2.49097	5.66e-67	5.99e-67	TP<TE
100736504	LOC100736504	0.51	0.24	0.11	0.02	0.17	3.91	-2.49147	1.18e-06	3.34e-06	TP<TE
101244059	LOC101244059	3	1.63	0.35	0.48	1.91	1.56	-2.49147	7.44e-21	1.43e-20	TP<TE
101264612	LOC101264612	2.45	1.07	0.42	0.21	1.43	0.91	-2.49147	3.83e-16	8.13e-16	TP<TE
101258241	LOC101258241	32.35	25.66	5.6	4.75	17.69	23.15	-2.49414	1.19e-243	5.2e-244	TP<TE
101260264	LOC101260264	3.05	1.44	0.33	0.47	1.27	1.05	-2.49649	2.36e-34	3.61e-34	TP<TE
101262645	LOC101262645	17.59	25.73	3.4	4.24	41.2	32.54	-2.49827	2.58e-302	9.38e-303	TP<TE
101267323	LOC101267323	11.09	4.21	1.31	1.42	8.78	5.57	-2.49903	2.87e-199	1.46e-199	TP<TE
101256057	LOC101256057	2.64	1.44	0.17	0.56	2.24	1.24	-2.49921	1.86e-37	2.74e-37	TP<TE
101245831	LOC101245831	2.91	0.7	0.41	0.26	0.79	0.6	-2.49969	8.83e-26	1.55e-25	TP<TE
101259996	LOC101259996	1566.93	1119.25	271.48	206.2	869.55	1250.88	-2.49984	0	0	TP<TE
BGI_novel_G000398	BGI_novel_G000398	19.74	20.51	4.25	2.87	16.18	22.69	-2.50146	1.13e-177	6.23e-178	TP<TE
101246739	LOC101246739	0.73	0.94	0.12	0.18	1.46	0.76	-2.50296	6.72e-22	1.27e-21	TP<TE
101257363	LOC101257363	44.3	13.89	5.18	5.19	28.25	19.49	-2.50462	0	0	TP<TE
101245618	LOC101245618	41.17	17.04	4.13	6.22	31.06	26.57	-2.50485	0	0	TP<TE
101266306	LOC101266306	20.09	13.86	2.99	3.13	15.56	11.02	-2.50525	0	0	TP<TE
101261180	LOC101261180	15.93	14.64	2.45	2.95	22.42	19.12	-2.50553	5.8e-227	2.69e-227	TP<TE
101254322	LOC101254322	2.74	2.6	0.26	0.68	3.88	4.87	-2.50745	4.2e-49	5.36e-49	TP<TE
101247925	LOC101247925	3.01	1.1	0.29	0.46	1.75	1.24	-2.50786	5.5e-10	1.37e-09	TP<TE
101244145	LOC101244145	23.23	10.06	3.06	2.85	6.52	8.61	-2.50797	3.42e-178	1.89e-178	TP<TE
101246970	LOC101246970	42.81	16.58	7.13	3.41	26.62	10.98	-2.50979	0	0	TP<TE
101264088	LOC101264088	14.72	3.83	0.45	2.84	10.63	6.5	-2.51008	5.7e-90	5e-90	TP<TE
101262728	LOC101262728	180.07	84.52	25.71	21.16	61.71	64.2	-2.5104	0	0	TP<TE
101256078	LOC101256078	32.69	14.43	4.02	4.31	21.79	25.79	-2.51429	3.65e-209	1.8e-209	TP<TE
101259572	LOC101259572	1.61	0.95	0.03	0.42	2.62	1.42	-2.51483	2.71e-13	6.15e-13	TP<TE
101259106	LOC101259106	0.77	0.64	0.14	0.1	0.88	0.51	-2.51483	2.71e-13	6.15e-13	TP<TE
101247394	LOC101247394	1.31	0.26	0.1	0.18	0.52	0.36	-2.5179	9.1e-16	1.95e-15	TP<TE
101245134	LOC101245134	25.26	10.46	2.73	3.58	9.12	10.3	-2.51886	1.09e-71	1.1e-71	TP<TE
101252240	LOC101252240	41.15	28.5	7.22	5.15	19.07	16.23	-2.52047	0	0	TP<TE
101260740	LOC101260740	16.45	8.38	2.57	1.79	12.68	10.7	-2.52087	5.79e-240	2.58e-240	TP<TE
101251349	LOC101251349	3.45	2.53	0.31	0.74	0.88	0.58	-2.52206	1.59e-21	3.02e-21	TP<TE
101264505	LOC101264505	82.08	91.14	15.52	14.67	116.19	112.05	-2.52314	0	0	TP<TE
101255444	LOC101255444	2.18	1.64	0.31	0.36	2.68	2.24	-2.5235	8.26e-25	1.48e-24	TP<TE
101255793	LOC101255793	13.93	6.25	1.59	2.06	9.78	5.59	-2.52423	2.69e-126	1.88e-126	TP<TE
101261728	LOC101261728	18.08	13.27	2.2	3.26	13.37	11.99	-2.52826	4.86e-104	3.88e-104	TP<TE
101258729	LOC101258729	4.87	1.39	0.56	0.53	1.38	1.28	-2.53015	1.26e-102	1.02e-102	TP<TE
101249802	LOC101249802	7.39	11.62	1.75	1.53	11.38	7.06	-2.53017	1.91e-103	1.53e-103	TP<TE
101265867	LOC101265867	3.78	2.23	0.67	0.37	3.47	5.2	-2.53211	1.35e-31	2.16e-31	TP<TE
101249407	LOC101249407	0.59	0.24	0.1	0.05	0.19	0.51	-2.53211	0.000240992	0.000766663	TP<TE
101254073	LOC101254073	3.32	1.7	0.17	0.68	2	1.47	-2.53211	7.45e-26	1.31e-25	TP<TE
101259022	LOC101259022	3.82	2.26	0.46	0.6	3.87	3.48	-2.53211	6.28e-21	1.21e-20	TP<TE
101261476	LOC101261476	1.06	0.07	0.05	0.15	0.27	0.24	-2.53211	7.24e-12	1.71e-11	TP<TE
101251455	LOC101251455	0.51	0.21	0.04	0.09	0.08	0.2	-2.53211	0.000240992	0.000766663	TP<TE
101260602	LOC101260602	4.56	3.05	0.65	0.67	7.55	3.92	-2.53211	3.63e-47	4.73e-47	TP<TE
101252161	LOC101252161	0.74	0.5	0.11	0.11	0.6	1.37	-2.53211	1.49e-08	3.92e-08	TP<TE
101265438	LOC101265438	6.61	2.74	0.56	1.07	4.81	3.2	-2.53211	1.07e-35	1.62e-35	TP<TE
101265128	LOC101265128	0.94	0.54	0.19	0.09	0.65	0.61	-2.53211	3.62e-15	7.84e-15	TP<TE
101267652	LOC101267652	62.01	59.39	11.94	9.05	17.95	22.99	-2.53328	0	0	TP<TE
101257181	LOC101257181	13.15	6.6	1.75	1.69	8.78	7.57	-2.53549	3.17e-177	1.76e-177	TP<TE
101248078	LOC101248078	23.07	16.56	3.43	3.43	15.58	12.88	-2.53828	1.32e-258	5.5e-259	TP<TE
101245358	LOC101245358	17.14	9.42	2.28	2.4	16.08	15.9	-2.53847	3.09e-251	1.32e-251	TP<TE
101245561	LOC101245561	9.53	6.45	1.34	1.54	6.06	4.73	-2.53925	8.03e-141	5.25e-141	TP<TE
BGI_novel_G000347	BGI_novel_G000347	1.69	1.35	0.22	0.31	3.1	1.56	-2.54038	4.44e-26	7.77e-26	TP<TE
101253642	LOC101253642	2.75	1.17	0.41	0.27	2.47	1.77	-2.54067	2.94e-25	5.21e-25	TP<TE
101243715	LOC101243715	5.25	2.56	0.61	0.75	3.29	2.11	-2.54099	1.95e-24	3.5e-24	TP<TE
104647325	LOC104647325	0.44	0.55	0.1	0.07	1.57	1.14	-2.54101	3.11e-08	8.28e-08	TP<TE
104648161	LOC104648161	3.84	0.91	0.14	0.69	5.79	5.1	-2.54221	2.84e-27	4.86e-27	TP<TE
101258305	LOC101258305	11.89	9.27	2.07	1.58	15	8.77	-2.54253	1.35e-154	8.25e-155	TP<TE
101247755	LOC101247755	7.97	3.74	1.09	0.94	4.64	5.21	-2.54602	1.13e-73	1.13e-73	TP<TE
101248713	LOC101248713	0.99	1.05	0.12	0.23	1.63	1.34	-2.54619	3.23e-16	6.83e-16	TP<TE
101247839	LOC101247839	19.97	16.68	3.81	2.49	22.33	21.48	-2.54665	8.2e-153	5.06e-153	TP<TE
101250408	LOC101250408	134.98	136.55	17.47	29.02	362.2	222.17	-2.54752	0	0	TP<TE
101250457	LOC101250457	3.25	1.38	0.4	0.4	1.69	1.89	-2.54754	8.51e-54	1.03e-53	TP<TE
109120245	LOC109120245	1.05	0.83	0.14	0.19	1.68	1.1	-2.54754	6.06e-28	1.03e-27	TP<TE
BGI_novel_G000120	BGI_novel_G000120	1.03	0.45	0.12	0.13	0.88	0.43	-2.5477	1.98e-13	4.47e-13	TP<TE
101263571	LOC101263571	54.89	51.14	8.81	9.36	21.66	23.53	-2.5478	0	0	TP<TE
101249056	LOC101249056	13.74	9.13	2.23	1.7	10.46	14.46	-2.54851	4e-148	2.53e-148	TP<TE
109118709	LOC109118709	6.19	2.21	0.57	0.89	3.64	4.03	-2.55049	6.42e-13	1.47e-12	TP<TE
543628	BI-GST/GPX	626.92	568.59	108.89	95.98	1676.04	1582.83	-2.55119	0	0	TP<TE
101259379	LOC101259379	17.9	11.41	1.39	3.62	16.52	13.06	-2.55161	2.84e-248	1.23e-248	TP<TE
101248953	LOC101248953	50.99	29.19	5.3	8.48	22.97	17.46	-2.55185	7.67e-215	3.71e-215	TP<TE
101248938	LOC101248938	1.16	0.57	0.19	0.11	1.55	1.37	-2.55505	4.05e-14	9e-14	TP<TE
101249335	LOC101249335	1.51	0.51	0.17	0.17	0.44	0.2	-2.55596	1.94e-10	4.77e-10	TP<TE
BGI_novel_G000412	BGI_novel_G000412	182.86	434.5	49.26	54.8	762.75	602.6	-2.55992	0	0	TP<TE
101256456	LOC101256456	36.96	29.62	5.64	5.69	23.11	8.63	-2.56079	3.94e-304	1.42e-304	TP<TE
101267243	LOC101267243	21.1	17.65	2.28	4.31	21.82	11.39	-2.5609	5.02e-184	2.72e-184	TP<TE
101250708	LOC101250708	5.83	7.03	0.82	1.36	15.33	19.14	-2.56186	3.25e-29	5.4e-29	TP<TE
101258746	LOC101258746	5.08	3.52	0.88	0.59	5.08	6.19	-2.56281	1.08e-54	1.29e-54	TP<TE
101247482	LOC101247482	53.8	57.3	9.44	9.33	41.66	54.81	-2.56614	0	0	TP<TE
101257899	LOC101257899	12.15	5.66	1.05	1.98	7.95	6.69	-2.56667	8.54e-96	7.2e-96	TP<TE
101246050	LOC101246050	9.38	7.55	1.2	1.67	3.45	5.34	-2.56671	7.74e-90	6.79e-90	TP<TE
101258031	LOC101258031	66.1	75.45	10.81	13.05	75.86	66.71	-2.57024	0	0	TP<TE
101251231	LOC101251231	0.64	0.13	0.09	0.04	0.19	0.21	-2.57164	4.12e-07	1.14e-06	TP<TE
101265644	LOC101265644	2.55	1.82	0.54	0.2	2.98	7.62	-2.57259	2.87e-37	4.24e-37	TP<TE
101260442	LOC101260442	55.17	45.85	7.98	9.06	43.77	28.59	-2.57269	0	0	TP<TE
101257098	LOC101257098	18.18	10.26	2.35	2.45	9.05	8.83	-2.57533	0	0	TP<TE
101259178	LOC101259178	44	15.03	4.07	5.94	40.14	20.83	-2.57656	1.19e-240	5.27e-241	TP<TE
101247978	LOC101247978	13.3	9.67	1.66	2.2	12.72	7.55	-2.57905	6.38e-111	4.88e-111	TP<TE
101265537	LOC101265537	0.56	0.32	0.15	0	0.32	0.23	-2.57942	2.83e-06	8.15e-06	TP<TE
101253332	LOC101253332	1.95	0.83	0.33	0.14	0.64	1.1	-2.57942	1.13e-36	1.68e-36	TP<TE
101255418	LOC101255418	0.16	0.7	0	0.14	0.33	0.11	-2.57942	2.83e-06	8.15e-06	TP<TE
101252632	LOC101252632	8.94	5.63	1.41	1.05	8.32	6.75	-2.57995	1.16e-151	7.23e-152	TP<TE
101264399	LOC101264399	11.86	6.54	1.65	1.45	14.89	11.89	-2.58171	2.81e-72	2.84e-72	TP<TE
101250135	LOC101250135	51.83	32.84	5.61	8.6	21.57	22.47	-2.58266	0	0	TP<TE
101253936	LOC101253936	5.73	4.48	0.87	0.84	5.63	3.93	-2.58292	8.87e-83	8.23e-83	TP<TE
101266900	LOC101266900	8.53	2.88	0.98	0.95	6.11	5.51	-2.58299	1.68e-58	1.93e-58	TP<TE
101265400	LOC101265400	5.35	11.48	1.3	1.49	9.49	19.24	-2.58325	2.8e-86	2.53e-86	TP<TE
101244695	LOC101244695	4.29	1.32	0.57	0.38	1.19	1.6	-2.58334	3.86e-74	3.83e-74	TP<TE
100736461	TCP22	1.92	1.62	0.31	0.28	2.44	1.28	-2.58346	4.69e-22	8.82e-22	TP<TE
101255166	LOC101255166	0.48	0.84	0.05	0.17	0.75	0.47	-2.58458	7.73e-10	1.94e-09	TP<TE
101267701	LOC101267701	1.45	1.62	0.11	0.4	2.14	1.41	-2.58458	7.73e-10	1.94e-09	TP<TE
101251570	LOC101251570	0.64	0.19	0.06	0.08	0.24	0.22	-2.591	1.51e-12	3.49e-12	TP<TE
101260668	LOC101260668	18.25	28.14	3.8	3.88	13.78	19.73	-2.59129	7.82e-180	4.29e-180	TP<TE
101263337	LOC101263337	5.07	3.86	0.79	0.7	4.25	5.59	-2.59439	7.33e-62	8.14e-62	TP<TE
101248386	LOC101248386	4.98	1.84	0.56	0.58	2.29	1.78	-2.59665	4.86e-47	6.33e-47	TP<TE
101246713	LOC101246713	1.76	0.57	0.17	0.22	0.88	1.14	-2.5974	6.03e-18	1.23e-17	TP<TE
109119849	LOC109119849	1.08	0.42	0.11	0.14	0.31	0.45	-2.59922	3.54e-08	9.43e-08	TP<TE
101265367	LOC101265367	369.42	468.25	67.91	70.31	697.69	540.16	-2.59955	0	0	TP<TE
101259257	LOC101259257	5.57	2.9	0.61	0.79	3.63	2.68	-2.60028	5.97e-57	6.98e-57	TP<TE
101258465	LOC101258465	17.24	20.48	3.74	2.47	10.74	18.48	-2.60053	0	0	TP<TE
778327	hsp100/ClpB	169.71	192.57	31.23	28.46	326.68	262.53	-2.60105	0	0	TP<TE
101248036	LOC101248036	12.71	8.04	1.89	1.55	10.41	13.71	-2.60108	8.95e-159	5.36e-159	TP<TE
101246110	LOC101246110	9.78	6.95	1.51	1.25	10.61	7.68	-2.60302	5.23e-234	2.37e-234	TP<TE
101260712	LOC101260712	27.1	13.05	3.42	3.24	15.04	14.3	-2.60305	2.19e-298	8.06e-299	TP<TE
101260610	LOC101260610	256.72	188.34	25.48	47.99	150.7	119.23	-2.60407	0	0	TP<TE
101266922	LOC101266922	56.81	101.41	12.77	13.12	86.58	81.25	-2.60616	0	0	TP<TE
101258923	LOC101258923	25.24	17.49	4.07	2.46	13.25	17.28	-2.60628	7.41e-126	5.19e-126	TP<TE
101245247	LOC101245247	20.38	11.04	2.75	2.46	11.38	12.89	-2.60635	4.87e-92	4.21e-92	TP<TE
101258661	LOC101258661	4.41	3.21	0.69	0.56	1.3	1.45	-2.60821	8.32e-38	1.22e-37	TP<TE
101252080	AROGP2	3	0.5	0.35	0.24	0.54	0.84	-2.61004	5.71e-31	9.21e-31	TP<TE
101253163	LOC101253163	4.47	2.5	0.68	0.48	3.38	3.11	-2.61011	1.48e-23	2.7e-23	TP<TE
101250220	LOC101250220	1.03	0.66	0.09	0.19	1.22	0.87	-2.61011	1.78e-15	3.82e-15	TP<TE
101262897	LOC101262897	0.61	0.17	0.04	0.09	0.04	0	-2.61011	0.000140144	0.000439089	TP<TE
101259878	LOC101259878	1.13	0.48	0.04	0.22	0.73	0.3	-2.61011	2.42e-07	6.64e-07	TP<TE
100240705	S	0.57	0	0.04	0.04	0.15	0.11	-2.61011	0.000140144	0.000439089	TP<TE
101265331	LOC101265331	45.33	33.29	7.75	5.19	24	27.32	-2.61081	0	0	TP<TE
101264550	LOC101264550	384.26	457.17	81.53	55.91	880.87	950.54	-2.61783	0	0	TP<TE
101257450	LOC101257450	1.28	1.37	0.2	0.23	5.45	4.13	-2.62175	7.89e-14	1.77e-13	TP<TE
101246262	LOC101246262	3.45	1.14	0.23	0.52	2.8	2.77	-2.62175	7.89e-14	1.77e-13	TP<TE
101267900	LOC101267900	4.15	4.1	0.86	0.47	3.95	5.18	-2.62675	7.42e-56	8.78e-56	TP<TE
543737	ht1	46	38.56	4.98	7.85	36.53	30.36	-2.62696	0	0	TP<TE
101258304	LOC101258304	21.52	35.05	3.39	5.72	24.83	17.23	-2.62893	0	0	TP<TE
101256498	LOC101256498	0.67	0.72	0.1	0.13	1.49	0.92	-2.63165	2.08e-08	5.5e-08	TP<TE
104648015	LOC104648015	0.8	0.3	0.13	0.05	0.25	0.37	-2.63165	2.08e-08	5.5e-08	TP<TE
101256592	LOC101256592	3.93	2.97	0.58	0.53	3.47	3.99	-2.63365	3.58e-46	4.72e-46	TP<TE
101247598	LOC101247598	75.51	12.06	3.9	9.88	16.58	10.73	-2.63412	0	0	TP<TE
101254866	LOC101254866	827.52	954.62	146.03	140.6	803.71	748.2	-2.63609	0	0	TP<TE
104645466	LOC104645466	5.2	1.87	0.52	0.63	2.11	2.53	-2.63645	1.68e-20	3.25e-20	TP<TE
101253216	LOC101253216	21.3	13.85	3.47	2.22	10.53	9.13	-2.63887	2.08e-202	1.05e-202	TP<TE
104645548	LOC104645548	2.55	1.07	0.33	0.25	1.14	1.03	-2.63903	4.16e-26	7.27e-26	TP<TE
101261952	LOC101261952	1.68	0.47	0.12	0.23	0.72	0.72	-2.64064	1.05e-31	1.67e-31	TP<TE
101257755	LOC101257755	6.41	2.84	0.75	0.75	2.96	3.68	-2.64253	6.72e-43	9.22e-43	TP<TE
101259549	LOC101259549	42.45	33.16	6.73	5.42	27.53	31.15	-2.64412	0	0	TP<TE
101262460	LOC101262460	3.61	2.82	0.47	0.56	4.82	3.08	-2.64759	5.43e-45	7.26e-45	TP<TE
[truncated: 1,929 more rows]
