# Supplementary material for: Integrated transcriptome and DNA methylome analysis reveal the biological base of increased resistance to gray leaf spot and growth inhibition in interspecific grafted tomato scions
Source: BMC Plant Biol. 2024 Feb 21;24:130. doi: 10.1186/s12870-024-04764-8 (PMC10880203; doi:10.1186/s12870-024-04764-8)
Supplement: Supplementary file 1 — Additional file 1. Tables S1-S11 [file 12870_2024_4764_MOESM1_ESM.zip › Additional File 1/Table S2.xlsx]

## Sheet: Sheet1
Table S2 All the gene annotation and expression information obtained by RNA-seq
#ID	NCBI_ID	Gene Start	Gene End	Chromosome	Strand	FPKM_TE1	FPKM_TE2	FPKM_TP1	FPKM_TP2	FPKM_TT1	FPKM_TT2	TF Annotation	KEGG Annotation	NR Annotation	GO Annotation
100037489	CYP85A1	51044141	51046998	NC_015439.2	+	1.54	0.9	12.75	15.11	1.07	1.32	-	K09590//brassinosteroid-6-oxidase 1 [EC:1.14.-.-]+ko00905//Brassinosteroid biosynthesis+ko01100//Metabolic pathways+ko01110//Biosynthesis of secondary metabolites	NP_001234263.1|7.8e-274|6-deoxocastasterone oxidase isoform 1 [Solanum lycopersicum]	GO:0048878//chemical homeostasis;GO:0006694//steroid biosynthetic process;GO:1901617//organic hydroxy compound biosynthetic process;GO:0008610//lipid biosynthetic process;GO:0055088//lipid homeostasis;GO:1901360//organic cyclic compound metabolic process;GO:1901362//organic cyclic compound biosynthetic process;GO:0007275//multicellular organism development;GO:0042445//hormone metabolic process;GO…
100037490	LOC100037490	48522379	48523877	NC_015439.2	+	17.24	23.57	20.38	21.1	20.62	22.37	-	K13789//geranylgeranyl diphosphate synthase, type II [EC:2.5.1.1 2.5.1.10 2.5.1.29]+ko00900//Terpenoid backbone biosynthesis+ko01100//Metabolic pathways+ko01110//Biosynthesis of secondary metabolites	NP_001234268.2|2.3e-200|geranylgeranyl pyrophosphate synthetase-like protein [Solanum lycopersicum]	GO:0044238//primary metabolic process;GO:0006720//isoprenoid metabolic process;GO:0008299//isoprenoid biosynthetic process;GO:1901576//organic substance biosynthetic process;GO:0006629//lipid metabolic process;GO:0008610//lipid biosynthetic process;GO:0071704//organic substance metabolic process;GO:0009987//cellular process;GO:0044249//cellular biosynthetic process;GO:0044255//cellular lipid meta…
100037491	LOC100037491	6033075	6038134	NC_015442.2	+	12.02	10.62	12.04	10.55	4.98	4.45	-	K14497//protein phosphatase 2C [EC:3.1.3.16]+ko04016//MAPK signaling pathway - plant+ko04075//Plant hormone signal transduction;K07198//5'-AMP-activated protein kinase, catalytic alpha subunit [EC:2.7.11.11];K13453//disease resistance protein+ko04626//Plant-pathogen interaction;K13457//disease resistance protein RPM1+ko04626//Plant-pathogen interaction	NP_001333428.1|0.0e+00|JJH-R-like protein [Solanum lycopersicum]	GO:0050896//response to stimulus;GO:0006952//defense response;GO:0006950//response to stress;GO:0032559//adenyl ribonucleotide binding;GO:0030554//adenyl nucleotide binding;GO:0005488//binding;GO:0017076//purine nucleotide binding;GO:0097159//organic cyclic compound binding;GO:1901265//nucleoside phosphate binding;GO:0000166//nucleotide binding;GO:0032553//ribonucleotide binding;GO:0032555//purin…
100037492	VKOR	46717512	46722250	NC_015439.2	-	26.07	30.81	42.22	38.01	30.44	33.88	-	-	NP_001298273.1|3.4e-207|vitamin K epoxide reductase [Solanum lycopersicum]	GO:0016020//membrane;GO:0016021//integral component of membrane;GO:0044425//membrane part;GO:0031224//intrinsic component of membrane;
100037493	JJH3	2523697	2524245	NC_015443.2	-	0	0	0	0	0	0	-	-	NP_001234283.1|1.2e-43|anti-PCD protein-like precursor [Solanum lycopersicum]	-
100037494	PHOT2	88479159	88492015	NC_015438.2	-	48.01	70.73	52.32	52.08	51.49	61.85	-	K20715//phototropin [EC:2.7.11.1]	NP_001234289.2|0.0e+00|phototropin-2 [Solanum lycopersicum]	GO:0010359//regulation of anion channel activity;GO:0065009//regulation of molecular function;GO:0034763//negative regulation of transmembrane transport;GO:0034766//negative regulation of ion transmembrane transport;GO:0009605//response to external stimulus;GO:0042221//response to chemical;GO:0010033//response to organic substance;GO:0043269//regulation of ion transport;GO:0044092//negative regul…
100037495	TFIIIA	59992664	59995222	NC_015447.2	+	23.55	26.33	21.33	24.96	27.83	21.73	C2H2	K09191//general transcription factor IIIA;K09191//general transcription factor IIIA;K09191//general transcription factor IIIA	NP_001234471.1|6.9e-228|transcription factor IIIA [Solanum lycopersicum]	GO:0003676//nucleic acid binding;GO:1901363//heterocyclic compound binding;GO:0097159//organic cyclic compound binding;GO:0005488//binding;
100037496	LOC100037496	96212065	96214344	NC_015438.2	+	0	0	0	0	0	0	-	K01723//hydroperoxide dehydratase [EC:4.2.1.92]+ko00592//alpha-Linolenic acid metabolism+ko01100//Metabolic pathways+ko01110//Biosynthesis of secondary metabolites	XP_004230843.1|1.0e-286|PREDICTED: allene oxide synthase 3-like [Solanum lycopersicum]	GO:0071704//organic substance metabolic process;GO:0044238//primary metabolic process;GO:0008202//steroid metabolic process;GO:1901360//organic cyclic compound metabolic process;GO:0006629//lipid metabolic process;GO:0008152//metabolic process;GO:1901615//organic hydroxy compound metabolic process;GO:0016125//sterol metabolic process;GO:0097159//organic cyclic compound binding;GO:0005506//iron io…
100037497	GRAS1	5329511	5332671	NC_015448.2	-	115.01	128.69	202.46	174.03	91.32	90.97	GRAS	K14494//DELLA protein+ko04075//Plant hormone signal transduction	NP_001234305.2|0.0e+00|GRAS1 protein [Solanum lycopersicum]	GO:0006139//nucleobase-containing compound metabolic process;GO:0065007//biological regulation;GO:0031326//regulation of cellular biosynthetic process;GO:0043170//macromolecule metabolic process;GO:0016070//RNA metabolic process;GO:0006725//cellular aromatic compound metabolic process;GO:0008152//metabolic process;GO:0046483//heterocycle metabolic process;GO:0009987//cellular process;GO:0018130//…
100037498	GRAS4	90259397	90261870	NC_015438.2	-	55.07	57.07	24.45	19.46	68	106.35	GRAS	K14494//DELLA protein+ko04075//Plant hormone signal transduction	NP_001234310.1|0.0e+00|GRAS4 isoform 1 [Solanum lycopersicum]	GO:0009058//biosynthetic process;GO:0009987//cellular process;GO:0010468//regulation of gene expression;GO:0009059//macromolecule biosynthetic process;GO:1901576//organic substance biosynthetic process;GO:0019219//regulation of nucleobase-containing compound metabolic process;GO:0034645//cellular macromolecule biosynthetic process;GO:0044237//cellular metabolic process;GO:0071704//organic substan…
100037499	GRAS6	55725005	55728998	NC_015441.2	+	93.58	107.19	146.27	130.96	84.25	136.42	GRAS	K14777//ATP-dependent RNA helicase DDX47/RRP3 [EC:3.6.4.13];K14494//DELLA protein+ko04075//Plant hormone signal transduction	NP_001293096.1|0.0e+00|GRAS6 protein [Solanum lycopersicum]	GO:0097659//nucleic acid-templated transcription;GO:0044249//cellular biosynthetic process;GO:1901576//organic substance biosynthetic process;GO:0009058//biosynthetic process;GO:0008152//metabolic process;GO:1903506//regulation of nucleic acid-templated transcription;GO:0032774//RNA biosynthetic process;GO:0071704//organic substance metabolic process;GO:0010556//regulation of macromolecule biosyn…
100037501	LOC100037501	25637845	25640030	NC_015443.2	+	11.06	8.31	20.94	22.35	8.32	9.41	GRAS	K14777//ATP-dependent RNA helicase DDX47/RRP3 [EC:3.6.4.13];K14494//DELLA protein+ko04075//Plant hormone signal transduction	XP_004240721.1|0.0e+00|PREDICTED: scarecrow-like protein 8 [Solanum lycopersicum]	GO:0006139//nucleobase-containing compound metabolic process;GO:0008152//metabolic process;GO:0006351//transcription, DNA-templated;GO:0044249//cellular biosynthetic process;GO:0009889//regulation of biosynthetic process;GO:0044271//cellular nitrogen compound biosynthetic process;GO:0046483//heterocycle metabolic process;GO:0034645//cellular macromolecule biosynthetic process;GO:0050794//regulati…
100037502	GRAS10	2625715	2627852	NC_015440.2	-	34.67	27.5	66.59	57.54	31.62	34.54	GRAS	K14777//ATP-dependent RNA helicase DDX47/RRP3 [EC:3.6.4.13];K14494//DELLA protein+ko04075//Plant hormone signal transduction	NP_001234327.1|0.0e+00|GRAS10 protein [Solanum lycopersicum]	GO:0044271//cellular nitrogen compound biosynthetic process;GO:0090304//nucleic acid metabolic process;GO:0032774//RNA biosynthetic process;GO:0016070//RNA metabolic process;GO:0008152//metabolic process;GO:2000112//regulation of cellular macromolecule biosynthetic process;GO:0034645//cellular macromolecule biosynthetic process;GO:0046483//heterocycle metabolic process;GO:0018130//heterocycle bio…
100037503	LOC100037503	70264621	70266732	NC_015440.2	-	1.17	1.06	0.39	0.26	0.68	0.89	GRAS	K14494//DELLA protein+ko04075//Plant hormone signal transduction	XP_004235543.1|0.0e+00|PREDICTED: nodulation-signaling pathway 1 protein [Solanum lycopersicum]	GO:1901360//organic cyclic compound metabolic process;GO:0006725//cellular aromatic compound metabolic process;GO:0090304//nucleic acid metabolic process;GO:0032774//RNA biosynthetic process;GO:0034654//nucleobase-containing compound biosynthetic process;GO:0022603//regulation of anatomical structure morphogenesis;GO:0009987//cellular process;GO:1900618//regulation of shoot system morphogenesis;G…
100037504	LOC100037504	51654395	51669140	NC_015440.2	-	7.21	6.69	10.16	11.45	9.58	8.66	-	K03265//peptide chain release factor subunit 1+ko03015//mRNA surveillance pathway;K03265//peptide chain release factor subunit 1+ko03015//mRNA surveillance pathway;K03265//peptide chain release factor subunit 1+ko03015//mRNA surveillance pathway	NP_001234334.1|4.9e-158|guanylyl cyclase [Solanum lycopersicum]	-
100037505	GA2ox2	64471421	64472954	NC_015444.2	-	3.81	0.96	1.12	0.6	0.33	1.16	-	K04125//gibberellin 2beta-dioxygenase [EC:1.14.11.13]+ko00904//Diterpenoid biosynthesis+ko01110//Biosynthesis of secondary metabolites	NP_001234338.1|8.5e-185|gibberellin 2-oxidase 2 [Solanum lycopersicum]	GO:0009416//response to light stimulus;GO:0016042//lipid catabolic process;GO:0044238//primary metabolic process;GO:0008152//metabolic process;GO:0044255//cellular lipid metabolic process;GO:0006720//isoprenoid metabolic process;GO:0044242//cellular lipid catabolic process;GO:0016103//diterpenoid catabolic process;GO:0006082//organic acid metabolic process;GO:0010817//regulation of hormone levels…
100037506	MBF1a	1740402	1744577	NC_015447.2	+	141.85	150.81	166.07	155.93	179.45	196.09	-	K03627//putative transcription factor	NP_001275251.1|4.7e-65|multiprotein bridging factor 1 [Solanum tuberosum]	GO:0005488//binding;GO:0097159//organic cyclic compound binding;GO:0003676//nucleic acid binding;GO:1901363//heterocyclic compound binding;GO:0043565//sequence-specific DNA binding;GO:0003677//DNA binding;
100037507	FZY	41013464	41016079	NC_015443.2	+	0.34	0.07	0	0	0.16	0.05	-	K11816//indole-3-pyruvate monooxygenase [EC:1.14.13.168]+ko00380//Tryptophan metabolism+ko01100//Metabolic pathways	NP_001234343.1|7.0e-246|flavin monooxygenase-like protein [Solanum lycopersicum]	GO:0004497//monooxygenase activity;GO:0097159//organic cyclic compound binding;GO:0050660//flavin adenine dinucleotide binding;GO:0003824//catalytic activity;GO:0016491//oxidoreductase activity;GO:0036094//small molecule binding;GO:0016709//oxidoreductase activity, acting on paired donors, with incorporation or reduction of molecular oxygen, NAD(P)H as one donor, and incorporation of one atom of …
100037508	SPGB	46887920	46888850	NC_015439.2	+	1.38	0.48	0.37	0.24	0.29	0.18	-	K14432//ABA responsive element binding factor+ko04075//Plant hormone signal transduction	NP_001234345.1|1.2e-111|self-pruning G-box protein [Solanum lycopersicum]	GO:0005488//binding;GO:0003676//nucleic acid binding;GO:0097159//organic cyclic compound binding;GO:0140110//transcription regulator activity;GO:1901363//heterocyclic compound binding;GO:0003677//DNA binding;GO:0003700//DNA binding transcription factor activity;
100037509	LOC100037509	67165190	67167312	NC_015444.2	-	31.07	43.28	29.35	27.49	82.92	62.87	-	K14709//solute carrier family 39 (zinc transporter), member 1/2/3	NP_001234349.1|4.3e-193|zinc transporter-like precursor [Solanum lycopersicum]	GO:0051179//localization;GO:0006811//ion transport;GO:0098655//cation transmembrane transport;GO:0055085//transmembrane transport;GO:0051234//establishment of localization;GO:0098662//inorganic cation transmembrane transport;GO:0006812//cation transport;GO:0030001//metal ion transport;GO:0098660//inorganic ion transmembrane transport;GO:0006810//transport;GO:0070838//divalent metal ion transport;…
100037510	SRK2C	4446321	4450061	NC_015441.2	+	6.71	8.44	16.3	14.81	7.24	9.88	-	K14498//serine/threonine-protein kinase SRK2 [EC:2.7.11.1]+ko04016//MAPK signaling pathway - plant+ko04075//Plant hormone signal transduction	NP_001234353.1|6.2e-199|SNF1-related kinase [Solanum lycopersicum]	GO:0071704//organic substance metabolic process;GO:0036211//protein modification process;GO:0044260//cellular macromolecule metabolic process;GO:0019538//protein metabolic process;GO:0051716//cellular response to stimulus;GO:0043170//macromolecule metabolic process;GO:0006468//protein phosphorylation;GO:0023052//signaling;GO:0006807//nitrogen compound metabolic process;GO:0006793//phosphorus meta…
100037511	LOC100037511	3075574	3082480	NC_015438.2	-	1.91	1.6	1.7	1.71	2.67	2.29	MYB	K09422//transcription factor MYB, plant	NP_001234357.2|0.0e+00|GAMyb-like1 [Solanum lycopersicum]	GO:0050789//regulation of biological process;GO:0009889//regulation of biosynthetic process;GO:0060255//regulation of macromolecule metabolic process;GO:0009987//cellular process;GO:0048869//cellular developmental process;GO:0051252//regulation of RNA metabolic process;GO:2000112//regulation of cellular macromolecule biosynthetic process;GO:0006355//regulation of transcription, DNA-templated;GO:0…
100037512	LOC100037512	45430841	45437822	NC_015443.2	-	5.29	4.93	3.21	3.98	4.57	4.09	MYB	K09422//transcription factor MYB, plant	NP_001234362.1|1.2e-302|GAMYB-like2 [Solanum lycopersicum]	GO:0031323//regulation of cellular metabolic process;GO:0019219//regulation of nucleobase-containing compound metabolic process;GO:0032502//developmental process;GO:2000112//regulation of cellular macromolecule biosynthetic process;GO:0051252//regulation of RNA metabolic process;GO:0051171//regulation of nitrogen compound metabolic process;GO:0080090//regulation of primary metabolic process;GO:00…
100037513	TCP3	4949900	4951921	NC_015449.2	-	7.98	10.25	4.93	3.81	3.7	6.65	TCP	-	NP_001234367.2|6.7e-224|TCP transcription factor 3 [Solanum lycopersicum]	GO:0031323//regulation of cellular metabolic process;GO:0046483//heterocycle metabolic process;GO:0009059//macromolecule biosynthetic process;GO:0060255//regulation of macromolecule metabolic process;GO:0018130//heterocycle biosynthetic process;GO:0044260//cellular macromolecule metabolic process;GO:0097659//nucleic acid-templated transcription;GO:0006725//cellular aromatic compound metabolic pro…
100037514	LOC100037514	358968	363938	NC_015449.2	+	0.03	0	0	0.02	0	0	-	K03549//KUP system potassium uptake protein	NP_001234372.2|0.0e+00|HAK5 [Solanum lycopersicum]	GO:0016021//integral component of membrane;GO:0044425//membrane part;GO:0016020//membrane;GO:0031224//intrinsic component of membrane;GO:0022857//transmembrane transporter activity;GO:0005215//transporter activity;GO:0046873//metal ion transmembrane transporter activity;GO:0015077//monovalent inorganic cation transmembrane transporter activity;GO:0015079//potassium ion transmembrane transporter a…
100037515	DNAJ	65476832	65477558	NC_015441.2	+	290.09	385.85	693.14	725.91	288.11	214.05	-	K03686//molecular chaperone DnaJ	NP_001234377.2|2.4e-78|DNAJ-like protein [Solanum lycopersicum]	-
100037516	LOC100037516	59109962	59116957	NC_015446.2	+	31.41	45.53	21.46	23.09	34.71	40.72	-	K14538//nuclear GTP-binding protein+ko03008//Ribosome biogenesis in eukaryotes	NP_001234382.1|0.0e+00|nuclear GTPase-like [Solanum lycopersicum]	GO:1901265//nucleoside phosphate binding;GO:0005525//GTP binding;GO:0032550//purine ribonucleoside binding;GO:0032553//ribonucleotide binding;GO:0019001//guanyl nucleotide binding;GO:0017076//purine nucleotide binding;GO:0032555//purine ribonucleotide binding;GO:0043168//anion binding;GO:1901363//heterocyclic compound binding;GO:0032549//ribonucleoside binding;GO:0032561//guanyl ribonucleotide bi…
100037517	LOC100037517	2463084	2470722	NC_015438.2	+	10.17	10.22	6.68	8.12	10.16	12.05	-	K02884//large subunit ribosomal protein L19+ko03010//Ribosome	NP_001234386.1|2.1e-135|L19 ribosomal protein-like [Solanum lycopersicum]	GO:0019538//protein metabolic process;GO:1901576//organic substance biosynthetic process;GO:0009059//macromolecule biosynthetic process;GO:0010467//gene expression;GO:0043603//cellular amide metabolic process;GO:0006807//nitrogen compound metabolic process;GO:0044238//primary metabolic process;GO:0044271//cellular nitrogen compound biosynthetic process;GO:0043043//peptide biosynthetic process;GO:…
100037726	JJH1	62993148	62997436	NC_015440.2	+	5.38	4.88	6.65	7.98	6.03	5.03	-	K11323//histone arginine demethylase JMJD6 [EC:1.14.11.-]	NP_001234167.2|2.1e-290|anti-PCD protein-like [Solanum lycopersicum]	-
100037727	EOL1	63812321	63818872	NC_015446.2	+	13.58	9.73	16.7	17.61	9.45	8.7	-	-	NP_001234175.2|0.0e+00|ethylene-overproducer1-like protein [Solanum lycopersicum]	GO:1900911//regulation of olefin biosynthetic process;GO:0046885//regulation of hormone biosynthetic process;GO:0033238//regulation of cellular amine metabolic process;GO:0031326//regulation of cellular biosynthetic process;GO:0019222//regulation of metabolic process;GO:0006521//regulation of cellular amino acid metabolic process;GO:0050794//regulation of cellular process;GO:0031323//regulation o…
100037728	LOC100037728	14933554	14935391	NC_015446.2	-	0.24	0.36	0.69	0.71	0.23	0.54	GRAS	K14494//DELLA protein+ko04075//Plant hormone signal transduction	XP_004246262.3|3.5e-283|PREDICTED: nodulation-signaling pathway 2 protein [Solanum lycopersicum]	GO:0071704//organic substance metabolic process;GO:1903506//regulation of nucleic acid-templated transcription;GO:0018130//heterocycle biosynthetic process;GO:0032774//RNA biosynthetic process;GO:0046483//heterocycle metabolic process;GO:0009987//cellular process;GO:0050794//regulation of cellular process;GO:0009889//regulation of biosynthetic process;GO:0009059//macromolecule biosynthetic proces…
100037729	matriochka	50205763	50206335	NC_015439.2	+	0	0	0	0	0	0	zf-HD	-	NP_001234189.1|3.6e-46|mini zinc finger protein [Solanum lycopersicum]	-
100037730	LOC100037730	65980733	65983935	NC_015441.2	+	119.32	180.05	268.38	212.8	146.14	270.9	-	K03798//cell division protease FtsH [EC:3.4.24.-]	NP_001234196.2|0.0e+00|FtsH-like protein precursor [Solanum lycopersicum]	GO:0009314//response to radiation;GO:0009416//response to light stimulus;GO:0030163//protein catabolic process;GO:0015979//photosynthesis;GO:0031324//negative regulation of cellular metabolic process;GO:0044238//primary metabolic process;GO:0010206//photosystem II repair;GO:0044265//cellular macromolecule catabolic process;GO:0010304//PSII associated light-harvesting complex II catabolic process;…
100037731	LOC100037731	84121021	84125791	NC_015438.2	+	21.69	18.73	16.47	14.54	14.2	12.91	-	K13457//disease resistance protein RPM1+ko04626//Plant-pathogen interaction;K13453//disease resistance protein+ko04626//Plant-pathogen interaction	NP_001234202.1|0.0e+00|NRC1 [Solanum lycopersicum]	GO:0006952//defense response;GO:0050789//regulation of biological process;GO:0006950//response to stress;GO:0050794//regulation of cellular process;GO:0065007//biological regulation;GO:0007154//cell communication;GO:0050896//response to stimulus;GO:0023052//signaling;GO:0051716//cellular response to stimulus;GO:0009987//cellular process;GO:0007165//signal transduction;GO:0005886//plasma membrane;…
100037732	LOC100037732	1195747	1201170	NC_015448.2	-	29.32	28.51	44.69	44.54	36.47	35	-	K00365//urate oxidase [EC:1.7.3.3]+ko00232//Caffeine metabolism+ko00230//Purine metabolism+ko01100//Metabolic pathways;K00365//urate oxidase [EC:1.7.3.3]+ko00232//Caffeine metabolism+ko00230//Purine metabolism+ko01100//Metabolic pathways	NP_001234208.1|1.8e-174|urate oxidase [Solanum lycopersicum]	GO:0044237//cellular metabolic process;GO:0006082//organic acid metabolic process;GO:0009112//nucleobase metabolic process;GO:0006139//nucleobase-containing compound metabolic process;GO:0009987//cellular process;GO:0072521//purine-containing compound metabolic process;GO:0044281//small molecule metabolic process;GO:0044238//primary metabolic process;GO:0071840//cellular component organization or…
100037733	PHOT1	55908577	55918689	NC_015448.2	+	46.43	59.54	64.34	45.45	39.68	46.62	-	K20715//phototropin [EC:2.7.11.1];K20715//phototropin [EC:2.7.11.1]	NP_001234214.2|0.0e+00|phototropin-1 [Solanum lycopersicum]	GO:0051234//establishment of localization;GO:0034766//negative regulation of ion transmembrane transport;GO:0050896//response to stimulus;GO:0006996//organelle organization;GO:1903959//regulation of anion transmembrane transport;GO:0019750//chloroplast localization;GO:0009314//response to radiation;GO:0036211//protein modification process;GO:0065009//regulation of molecular function;GO:0010119//r…
100037735	gst	89775816	89778304	NC_015438.2	-	1.56	3.64	25.72	22.76	2.64	3.76	-	K00799//glutathione S-transferase [EC:2.5.1.18]+ko00480//Glutathione metabolism	NP_001234222.1|7.0e-128|glutathione-S-transferase [Solanum lycopersicum]	GO:1901564//organonitrogen compound metabolic process;GO:0009404//toxin metabolic process;GO:0006749//glutathione metabolic process;GO:0050896//response to stimulus;GO:0044248//cellular catabolic process;GO:0006518//peptide metabolic process;GO:0009987//cellular process;GO:0009636//response to toxic substance;GO:0019748//secondary metabolic process;GO:0006790//sulfur compound metabolic process;GO…
100037736	tbn1	43538796	43540842	NC_015439.2	-	0	0.52	0	1.8	1.87	0	-	-	NP_001234227.2|3.6e-183|endonuclease precursor-like precursor [Solanum lycopersicum]	GO:0043170//macromolecule metabolic process;GO:0008152//metabolic process;GO:0009057//macromolecule catabolic process;GO:1901361//organic cyclic compound catabolic process;GO:0046483//heterocycle metabolic process;GO:0006308//DNA catabolic process;GO:1901360//organic cyclic compound metabolic process;GO:0009056//catabolic process;GO:0044270//cellular nitrogen compound catabolic process;GO:0006259…
100037737	LOC100037737	63512757	63518435	NC_015447.2	-	67.77	41.63	87.79	98.52	35.82	38.16	-	K01754//threonine dehydratase [EC:4.3.1.19]+ko00290//Valine, leucine and isoleucine biosynthesis+ko01230//Biosynthesis of amino acids+ko01100//Metabolic pathways+ko01110//Biosynthesis of secondary metabolites+ko00260//Glycine, serine and threonine metabolism+ko01200//Carbon metabolism	NP_001234234.1|0.0e+00|chloroplast threonine deaminase 1 precursor [Solanum lycopersicum]	GO:0009097//isoleucine biosynthetic process;GO:0046394//carboxylic acid biosynthetic process;GO:0019752//carboxylic acid metabolic process;GO:1901607//alpha-amino acid biosynthetic process;GO:0044249//cellular biosynthetic process;GO:0071704//organic substance metabolic process;GO:1901564//organonitrogen compound metabolic process;GO:1901605//alpha-amino acid metabolic process;GO:0043436//oxoacid…
100125891	WRKYIId-1	985068	986475	NC_015445.2	-	887.09	1007.36	576.87	572.03	636.27	602.31	WRKY	K13425//WRKY transcription factor 22+ko04016//MAPK signaling pathway - plant+ko04626//Plant-pathogen interaction	NP_001308545.1|1.2e-181|WRKY transcription factor IId-1 [Solanum lycopersicum]	GO:0043170//macromolecule metabolic process;GO:1901362//organic cyclic compound biosynthetic process;GO:0016070//RNA metabolic process;GO:0044260//cellular macromolecule metabolic process;GO:0034645//cellular macromolecule biosynthetic process;GO:0044271//cellular nitrogen compound biosynthetic process;GO:0006807//nitrogen compound metabolic process;GO:0034641//cellular nitrogen compound metaboli…
100125904	CCR1	42404077	42406370	NC_015443.2	+	17.77	12.14	14.53	16.32	9.03	15.36	-	K09753//cinnamoyl-CoA reductase [EC:1.2.1.44]+ko01100//Metabolic pathways+ko01110//Biosynthesis of secondary metabolites+ko00940//Phenylpropanoid biosynthesis	NP_001234612.1|1.1e-193|cinnamoyl-CoA reductase [Solanum lycopersicum]	GO:0016903//oxidoreductase activity, acting on the aldehyde or oxo group of donors;GO:0016491//oxidoreductase activity;GO:0005488//binding;GO:0050662//coenzyme binding;GO:0016620//oxidoreductase activity, acting on the aldehyde or oxo group of donors, NAD or NADP as acceptor;GO:0048037//cofactor binding;GO:0016621//cinnamoyl-CoA reductase activity;GO:0003824//catalytic activity;
100125906	ODD	888568	891129	NC_015449.2	-	55.75	66.31	1.44	1.09	102.61	140.3	-	K13229//2,4-dihydroxy-1,4-benzoxazin-3-one-glucoside dioxygenase [EC:1.14.11.59]+ko00402//Benzoxazinoid biosynthesis;K06892//feruloyl-CoA ortho-hydroxylase [EC:1.14.11.-]+ko01110//Biosynthesis of secondary metabolites+ko00940//Phenylpropanoid biosynthesis	NP_001234624.1|8.4e-216|2-oxoglutarate-dependent dioxygenase [Solanum lycopersicum]	GO:0046872//metal ion binding;GO:0005488//binding;GO:0016491//oxidoreductase activity;GO:0003824//catalytic activity;GO:0043167//ion binding;GO:0043169//cation binding;GO:0051213//dioxygenase activity;
100125909	LOC100125909	30572191	30574300	NC_015439.2	+	81.44	235.94	121.99	144.81	219.68	196.08	-	K05933//aminocyclopropanecarboxylate oxidase [EC:1.14.17.4]+ko01100//Metabolic pathways+ko01110//Biosynthesis of secondary metabolites+ko00270//Cysteine and methionine metabolism	NP_001234638.1|9.8e-187|1-aminocyclopropane-1-carboxylate oxidase [Solanum lycopersicum]	GO:0009058//biosynthetic process;GO:0009692//ethylene metabolic process;GO:1900673//olefin metabolic process;GO:0065008//regulation of biological quality;GO:0010817//regulation of hormone levels;GO:0065007//biological regulation;GO:0043449//cellular alkene metabolic process;GO:0009987//cellular process;GO:1900674//olefin biosynthetic process;GO:0044249//cellular biosynthetic process;GO:0009693//e…
100125910	MLH1	35308852	35348302	NC_015441.2	-	6.46	5.23	6.88	7.53	5.94	5.81	-	K08734//DNA mismatch repair protein MLH1+ko03430//Mismatch repair	NP_001234641.2|0.0e+00|MLH1 protein [Solanum lycopersicum]	GO:0009845//seed germination;GO:0048316//seed development;GO:0008152//metabolic process;GO:0009791//post-embryonic development;GO:0043170//macromolecule metabolic process;GO:0033554//cellular response to stress;GO:0010154//fruit development;GO:0006259//DNA metabolic process;GO:0006807//nitrogen compound metabolic process;GO:0048229//gametophyte development;GO:0044260//cellular macromolecule metab…
100125911	LOC100125911	45526310	45545641	NC_015443.2	-	29.42	19.13	26.77	23.93	20.73	19.71	-	K06669//structural maintenance of chromosome 3 (chondroitin sulfate proteoglycan 6)	XP_004241370.1|0.0e+00|PREDICTED: structural maintenance of chromosomes protein 3 [Solanum lycopersicum]	GO:0009987//cellular process;GO:0016043//cellular component organization;GO:0006996//organelle organization;GO:0071840//cellular component organization or biogenesis;GO:0051276//chromosome organization;GO:0005623//cell;GO:0043228//non-membrane-bounded organelle;GO:0043227//membrane-bounded organelle;GO:0044424//intracellular part;GO:0005622//intracellular;GO:0043229//intracellular organelle;GO:00…
100134872	PSR	44317198	44320830	NC_015439.2	-	27.11	24.05	8.09	13.98	84.6	59.93	-	-	NP_001234653.1|4.0e-164|phosphosulfolactate synthase-related protein [Solanum lycopersicum]	GO:0060255//regulation of macromolecule metabolic process;GO:0010608//posttranscriptional regulation of gene expression;GO:0010468//regulation of gene expression;GO:0050789//regulation of biological process;GO:0006950//response to stress;GO:0009628//response to abiotic stimulus;GO:0010286//heat acclimation;GO:0050896//response to stimulus;GO:0019222//regulation of metabolic process;GO:0065007//bi…
100134875	LOC100134875	1896976	1901467	NC_015447.2	-	51.35	91.5	226.41	291.43	51.51	39.86	-	K11517//(S)-2-hydroxy-acid oxidase [EC:1.1.3.15]+ko04146//Peroxisome+ko01100//Metabolic pathways+ko01110//Biosynthesis of secondary metabolites+ko01200//Carbon metabolism+ko00630//Glyoxylate and dicarboxylate metabolism	NP_001334906.1|4.2e-207|glycolate oxidase [Solanum lycopersicum]	GO:0002218//activation of innate immune response;GO:0002376//immune system process;GO:0050665//hydrogen peroxide biosynthetic process;GO:0006950//response to stress;GO:0031349//positive regulation of defense response;GO:0051188//cofactor biosynthetic process;GO:0002684//positive regulation of immune system process;GO:0043207//response to external biotic stimulus;GO:0002253//activation of immune r…
100134876	LOC100134876	49166248	49179824	NC_015443.2	+	39.14	31.3	27.84	24.6	28.69	29.18	-	K06636//structural maintenance of chromosome 1	XP_010323061.1|0.0e+00|PREDICTED: structural maintenance of chromosomes protein 1 [Solanum lycopersicum]	GO:0007064//mitotic sister chromatid cohesion;GO:0071840//cellular component organization or biogenesis;GO:0098813//nuclear chromosome segregation;GO:0048285//organelle fission;GO:0000280//nuclear division;GO:0051276//chromosome organization;GO:0022402//cell cycle process;GO:0140014//mitotic nuclear division;GO:1903047//mitotic cell cycle process;GO:0009987//cellular process;GO:0006996//organelle…
100134877	SO	54751394	54758274	NC_015439.2	-	92.18	107.72	187.07	203.51	95.84	95.58	-	K00387//sulfite oxidase [EC:1.8.3.1]+ko00920//Sulfur metabolism+ko01100//Metabolic pathways	NP_001234681.2|3.3e-232|sulfite oxidase [Solanum lycopersicum]	GO:0071704//organic substance metabolic process;GO:0071941//nitrogen cycle metabolic process;GO:0050896//response to stimulus;GO:0042128//nitrate assimilation;GO:0006082//organic acid metabolic process;GO:0006790//sulfur compound metabolic process;GO:2001057//reactive nitrogen species metabolic process;GO:0006807//nitrogen compound metabolic process;GO:0044281//small molecule metabolic process;GO…
100134879	LOC100134879	65414804	65419484	NC_015441.2	-	37.81	23.39	25.96	28.8	27.99	27.3	-	K02986//small subunit ribosomal protein S4+ko03010//Ribosome	XP_004238357.1|0.0e+00|PREDICTED: probable alkaline/neutral invertase D [Solanum lycopersicum]	GO:0005622//intracellular;GO:0005829//cytosol;GO:0044444//cytoplasmic part;GO:0044464//cell part;GO:0044424//intracellular part;GO:0005737//cytoplasm;GO:0005623//cell;GO:0140103//catalytic activity, acting on a glycoprotein;GO:0033926//glycopeptide alpha-N-acetylgalactosaminidase activity;GO:0016787//hydrolase activity;GO:0016798//hydrolase activity, acting on glycosyl bonds;GO:0140096//catalytic…
100134880	SAMDC	4654138	4657788	NC_015442.2	-	770.73	362.76	665.1	552.79	573.77	552.81	-	K01611//S-adenosylmethionine decarboxylase [EC:4.1.1.50]+ko00330//Arginine and proline metabolism+ko01100//Metabolic pathways+ko00270//Cysteine and methionine metabolism	NP_001234699.1|5.3e-210|S-adenosylmethionine decarboxylase [Solanum lycopersicum]	GO:0009309//amine biosynthetic process;GO:0044106//cellular amine metabolic process;GO:0006576//cellular biogenic amine metabolic process;GO:0044238//primary metabolic process;GO:0009987//cellular process;GO:0044281//small molecule metabolic process;GO:0008295//spermidine biosynthetic process;GO:0097164//ammonium ion metabolic process;GO:0042451//purine nucleoside biosynthetic process;GO:0044249/…
100134881	LOC100134881	64255821	64257412	NC_015447.2	-	43.66	67.42	287.49	221.68	56.43	61.54	-	K18081//myotubularin-related protein 1/2 [EC:3.1.3.64 3.1.3.95]+ko01100//Metabolic pathways+ko04070//Phosphatidylinositol signaling system+ko00562//Inositol phosphate metabolism	NP_001234706.2|3.1e-267|uncharacterized protein LOC100134881 [Solanum lycopersicum]	-
100134882	SGS3	24314448	24329070	NC_015441.2	+	46.37	37.76	52.31	54.1	36.62	38.38	-	K03283//heat shock 70kDa protein 1/2/6/8+ko03040//Spliceosome+ko04144//Endocytosis+ko04141//Protein processing in endoplasmic reticulum;K04733//interleukin-1 receptor-associated kinase 4 [EC:2.7.11.1];K10406//kinesin family member C2/C3	NP_001234711.1|0.0e+00|protein SUPPRESSOR OF GENE SILENCING 3 [Solanum lycopersicum]	GO:0016458//gene silencing;GO:0048583//regulation of response to stimulus;GO:0048519//negative regulation of biological process;GO:0002697//regulation of immune effector process;GO:0002682//regulation of immune system process;GO:0002831//regulation of response to biotic stimulus;GO:0065007//biological regulation;GO:0019222//regulation of metabolic process;GO:0050789//regulation of biological proc…
100134883	CZFP1	62849885	62850952	NC_015441.2	+	331.25	453.13	350.25	352.41	359	425.06	-	K22534//PR domain zinc finger protein 5	NP_001234718.1|4.8e-147|C2H2-type zinc finger protein [Solanum lycopersicum]	GO:0005623//cell;GO:0005622//intracellular;GO:0043226//organelle;GO:0043231//intracellular membrane-bounded organelle;GO:0043229//intracellular organelle;GO:0044424//intracellular part;GO:0043227//membrane-bounded organelle;GO:0005634//nucleus;GO:0044464//cell part;GO:0005488//binding;GO:0097159//organic cyclic compound binding;GO:0003676//nucleic acid binding;GO:1901363//heterocyclic compound bi…
100134884	Tm-1	34277891	34286209	NC_015439.2	-	9.14	8.7	4.57	3.55	8.22	8.29	-	K04733//interleukin-1 receptor-associated kinase 4 [EC:2.7.11.1]	NP_001234724.1|0.0e+00|Tm-1 protein [Solanum lycopersicum]	GO:0003824//catalytic activity;
100134885	cdc5	3261312	3266432	NC_015441.2	+	28.81	24.07	33.34	27.51	24.68	26.05	MYB	K12860//pre-mRNA-splicing factor CDC5/CEF1+ko03040//Spliceosome	NP_001234729.2|0.0e+00|CDC5-like protein [Solanum lycopersicum]	GO:0050794//regulation of cellular process;GO:0009987//cellular process;GO:0010468//regulation of gene expression;GO:0019219//regulation of nucleobase-containing compound metabolic process;GO:0030154//cell differentiation;GO:0051171//regulation of nitrogen compound metabolic process;GO:0051301//cell division;GO:2000112//regulation of cellular macromolecule biosynthetic process;GO:0019222//regulat…
100134886	EXLA1	98135956	98137577	NC_015438.2	+	335.46	289.67	332	279.6	207.43	184.86	-	K20628//expansin	NP_001234736.1|1.8e-151|expansin-like protein precursor [Solanum lycopersicum]	GO:0051704//multi-organism process;GO:0000003//reproduction;GO:0022414//reproductive process;GO:0019953//sexual reproduction;GO:0044703//multi-organism reproductive process;GO:0005576//extracellular region;
100134887	LOC100134887	55178353	55208550	NC_015440.2	-	23.43	20.19	25.18	25.67	24.23	21.45	-	K11463//polycomb protein SUZ12;K11463//polycomb protein SUZ12	NP_001234742.1|0.0e+00|embryonic flower 2 [Solanum lycopersicum]	GO:1901360//organic cyclic compound metabolic process;GO:0009889//regulation of biosynthetic process;GO:0031323//regulation of cellular metabolic process;GO:2000242//negative regulation of reproductive process;GO:0046483//heterocycle metabolic process;GO:0050793//regulation of developmental process;GO:0010556//regulation of macromolecule biosynthetic process;GO:2000112//regulation of cellular mac…
100134888	GA2ox3	78282744	78285957	NC_015438.2	-	15.85	21.52	30.36	32.01	29.66	7.46	-	K04125//gibberellin 2beta-dioxygenase [EC:1.14.11.13]+ko00904//Diterpenoid biosynthesis+ko01110//Biosynthesis of secondary metabolites	NP_001234747.2|4.7e-202|gibberellin 2-oxidase [Solanum lycopersicum]	GO:0046395//carboxylic acid catabolic process;GO:0006629//lipid metabolic process;GO:0016115//terpenoid catabolic process;GO:0065007//biological regulation;GO:0009416//response to light stimulus;GO:0044255//cellular lipid metabolic process;GO:0019752//carboxylic acid metabolic process;GO:0009987//cellular process;GO:0044238//primary metabolic process;GO:0044281//small molecule metabolic process;G…
100134889	GA2ox4	64681376	64682705	NC_015444.2	-	1.57	0.9	1.24	0.7	1.23	1.42	-	K04125//gibberellin 2beta-dioxygenase [EC:1.14.11.13]+ko00904//Diterpenoid biosynthesis+ko01110//Biosynthesis of secondary metabolites	NP_001234752.1|7.1e-189|gibberellin 2-oxidase [Solanum lycopersicum]	GO:0050896//response to stimulus;GO:0006721//terpenoid metabolic process;GO:0044282//small molecule catabolic process;GO:0044248//cellular catabolic process;GO:0009056//catabolic process;GO:0044237//cellular metabolic process;GO:0009987//cellular process;GO:0009685//gibberellin metabolic process;GO:0044242//cellular lipid catabolic process;GO:0016103//diterpenoid catabolic process;GO:0016054//org…
100134890	GA2ox5	64693627	64695061	NC_015444.2	+	0.18	0.06	0.67	0.45	0.03	0.15	-	K04125//gibberellin 2beta-dioxygenase [EC:1.14.11.13]+ko00904//Diterpenoid biosynthesis+ko01110//Biosynthesis of secondary metabolites	NP_001234757.1|3.0e-193|gibberellin 2-oxidase [Solanum lycopersicum]	GO:0006629//lipid metabolic process;GO:0006720//isoprenoid metabolic process;GO:0046395//carboxylic acid catabolic process;GO:0016054//organic acid catabolic process;GO:0009416//response to light stimulus;GO:0009685//gibberellin metabolic process;GO:0044242//cellular lipid catabolic process;GO:0016042//lipid catabolic process;GO:0006721//terpenoid metabolic process;GO:0044237//cellular metabolic …
100134891	EZ1	78464705	78480153	NC_015438.2	+	13.03	11.04	11.34	12.23	13.34	11.9	CPP	K11430//histone-lysine N-methyltransferase EZH2 [EC:2.1.1.43]+ko00310//Lysine degradation;K11430//histone-lysine N-methyltransferase EZH2 [EC:2.1.1.43]+ko00310//Lysine degradation	NP_001234760.1|0.0e+00|EZ1 protein [Solanum lycopersicum]	GO:0005623//cell;GO:0005622//intracellular;GO:0044428//nuclear part;GO:0044464//cell part;GO:0043226//organelle;GO:0043229//intracellular organelle;GO:0005634//nucleus;GO:0044424//intracellular part;GO:0043227//membrane-bounded organelle;GO:0043234//protein complex;GO:0044422//organelle part;GO:0043231//intracellular membrane-bounded organelle;GO:0044446//intracellular organelle part;GO:0031519//…
100134892	EZ2	8958937	8968545	NC_015440.2	+	9.47	6.53	3.18	2.75	5.83	5.92	CPP	K11430//histone-lysine N-methyltransferase EZH2 [EC:2.1.1.43]+ko00310//Lysine degradation;K11430//histone-lysine N-methyltransferase EZH2 [EC:2.1.1.43]+ko00310//Lysine degradation	NP_001234765.1|0.0e+00|EZ2 protein [Solanum lycopersicum]	GO:0044428//nuclear part;GO:0043231//intracellular membrane-bounded organelle;GO:0043227//membrane-bounded organelle;GO:0044422//organelle part;GO:0005623//cell;GO:0032991//macromolecular complex;GO:0043229//intracellular organelle;GO:0043226//organelle;GO:0044464//cell part;GO:0043234//protein complex;GO:0044424//intracellular part;GO:0005622//intracellular;GO:0005634//nucleus;GO:0044446//intrac…
100134893	eIF(iso)4E	70062837	70066146	NC_015446.2	-	121.07	99.98	88	94.09	119.81	102.96	-	K03259//translation initiation factor 4E+ko03013//RNA transport	NP_001234772.2|6.1e-113|eukaryotic translation initiation factor iso4E [Solanum lycopersicum]	GO:0031347//regulation of defense response;GO:0051704//multi-organism process;GO:0048519//negative regulation of biological process;GO:0051707//response to other organism;GO:0050789//regulation of biological process;GO:0009605//response to external stimulus;GO:0043901//negative regulation of multi-organism process;GO:0002832//negative regulation of response to biotic stimulus;GO:0031348//negative…
100134894	LOC100134894	4868860	4870138	NC_015446.2	+	35.27	29.01	94.01	122.52	59.93	77.01	-	K00799//glutathione S-transferase [EC:2.5.1.18]+ko00480//Glutathione metabolism	NP_001234778.1|3.8e-124|glutathione S-transferase-like protein [Solanum lycopersicum]	GO:0043603//cellular amide metabolic process;GO:0006575//cellular modified amino acid metabolic process;GO:0090487//secondary metabolite catabolic process;GO:0006749//glutathione metabolic process;GO:0009056//catabolic process;GO:0051186//cofactor metabolic process;GO:0098754//detoxification;GO:0006518//peptide metabolic process;GO:0009407//toxin catabolic process;GO:0071704//organic substance me…
100134896	5PT1	61108878	61113487	NC_015445.2	-	93.81	115.98	198.47	124.65	59.52	71.13	-	K20279//synaptojanin [EC:3.1.3.36]+ko01100//Metabolic pathways+ko04070//Phosphatidylinositol signaling system+ko00562//Inositol phosphate metabolism	NP_001234789.1|0.0e+00|inositol-1,4,5-triphosphate-5-phosphatase [Solanum lycopersicum]	GO:0006629//lipid metabolic process;GO:0016311//dephosphorylation;GO:0006644//phospholipid metabolic process;GO:0009987//cellular process;GO:0046486//glycerolipid metabolic process;GO:0008152//metabolic process;GO:0006793//phosphorus metabolic process;GO:0046839//phospholipid dephosphorylation;GO:0044237//cellular metabolic process;GO:0006796//phosphate-containing compound metabolic process;GO:00…
100134897	5PT2	75120	89537	NW_004194395.1	+	20.05	22.1	28.44	23.81	13.79	17.17	-	K20279//synaptojanin [EC:3.1.3.36]+ko01100//Metabolic pathways+ko04070//Phosphatidylinositol signaling system+ko00562//Inositol phosphate metabolism;K20279//synaptojanin [EC:3.1.3.36]+ko01100//Metabolic pathways+ko04070//Phosphatidylinositol signaling system+ko00562//Inositol phosphate metabolism	NP_001234795.1|0.0e+00|inositol-1,4,5-triphosphate-5-phosphatase [Solanum lycopersicum]	GO:0006793//phosphorus metabolic process;GO:0046488//phosphatidylinositol metabolic process;GO:0046839//phospholipid dephosphorylation;GO:0044238//primary metabolic process;GO:0030258//lipid modification;GO:0006644//phospholipid metabolic process;GO:0006629//lipid metabolic process;GO:0044237//cellular metabolic process;GO:0071704//organic substance metabolic process;GO:0006650//glycerophospholip…
100134900	MDC	1510020	1515652	NC_015448.2	+	14.69	8.46	17.43	17.39	13	10.96	-	K01597//diphosphomevalonate decarboxylase [EC:4.1.1.33]+ko00900//Terpenoid backbone biosynthesis+ko01100//Metabolic pathways+ko01110//Biosynthesis of secondary metabolites	NP_001234815.1|2.0e-245|mevalonate disphosphate decarboxylase [Solanum lycopersicum]	GO:0008202//steroid metabolic process;GO:1901576//organic substance biosynthetic process;GO:0051186//cofactor metabolic process;GO:0090407//organophosphate biosynthetic process;GO:1901617//organic hydroxy compound biosynthetic process;GO:0006790//sulfur compound metabolic process;GO:0009987//cellular process;GO:0006644//phospholipid metabolic process;GO:0019637//organophosphate metabolic process;…
100134901	PAR1	2631314	2637198	NC_015438.2	-	17.73	14.43	8.05	8.68	12.45	11.61	-	K09753//cinnamoyl-CoA reductase [EC:1.2.1.44]+ko01100//Metabolic pathways+ko01110//Biosynthesis of secondary metabolites+ko00940//Phenylpropanoid biosynthesis	NP_001234823.1|4.8e-186|phenylacetaldehyde reductase [Solanum lycopersicum]	GO:0005488//binding;GO:0048037//cofactor binding;GO:0003824//catalytic activity;GO:0050662//coenzyme binding;
100134902	PAR2	2646700	2650266	NC_015438.2	-	91.56	75.93	95.12	95.21	104.05	104	-	K09753//cinnamoyl-CoA reductase [EC:1.2.1.44]+ko01100//Metabolic pathways+ko01110//Biosynthesis of secondary metabolites+ko00940//Phenylpropanoid biosynthesis	NP_001234830.1|2.5e-182|phenylacetaldehyde reductase [Solanum lycopersicum]	GO:0050662//coenzyme binding;GO:0003824//catalytic activity;GO:0048037//cofactor binding;GO:0005488//binding;
100134903	ADH	82584500	82588369	NC_015438.2	-	18.17	25.71	31.1	30.29	27.4	31.48	-	K09753//cinnamoyl-CoA reductase [EC:1.2.1.44]+ko01100//Metabolic pathways+ko01110//Biosynthesis of secondary metabolites+ko00940//Phenylpropanoid biosynthesis	NP_001234838.1|2.5e-178|alcohol dehydrogenase-like [Solanum lycopersicum]	GO:0003824//catalytic activity;GO:0005488//binding;GO:0048037//cofactor binding;GO:0050662//coenzyme binding;
100134904	HMGS	2294126	2299187	NC_015445.2	-	4.47	2.92	5.77	5.41	3.97	4.02	-	K01641//hydroxymethylglutaryl-CoA synthase [EC:2.3.3.10]+ko00900//Terpenoid backbone biosynthesis+ko00280//Valine, leucine and isoleucine degradation+ko01100//Metabolic pathways+ko00650//Butanoate metabolism+ko01110//Biosynthesis of secondary metabolites+ko00072//Synthesis and degradation of ketone bodies	NP_001234846.1|2.6e-270|3-hydroxy-3-methylglutaryl coenzyme A synthase [Solanum lycopersicum]	GO:0071704//organic substance metabolic process;GO:0044238//primary metabolic process;GO:0008299//isoprenoid biosynthetic process;GO:0044237//cellular metabolic process;GO:1901617//organic hydroxy compound biosynthetic process;GO:0008152//metabolic process;GO:0009058//biosynthetic process;GO:0044255//cellular lipid metabolic process;GO:1901362//organic cyclic compound biosynthetic process;GO:0006…
100134905	IPI	65269756	65272632	NC_015442.2	-	46.23	32.53	43.68	50.77	38.48	33.22	-	K01823//isopentenyl-diphosphate Delta-isomerase [EC:5.3.3.2]+ko00900//Terpenoid backbone biosynthesis+ko01100//Metabolic pathways+ko01110//Biosynthesis of secondary metabolites	NP_001234853.1|7.3e-136|isopentenyl diphosphate isomerase [Solanum lycopersicum]	GO:0008299//isoprenoid biosynthetic process;GO:0044249//cellular biosynthetic process;GO:0006629//lipid metabolic process;GO:1901576//organic substance biosynthetic process;GO:0008152//metabolic process;GO:0006720//isoprenoid metabolic process;GO:0009987//cellular process;GO:0044238//primary metabolic process;GO:0009058//biosynthetic process;GO:0044255//cellular lipid metabolic process;GO:0008610…
100134906	LOC100134906	84521205	84523117	NC_015438.2	+	0	0	0.6	0.32	0.1	0.64	-	K20628//expansin	NP_001234859.2|1.1e-157|beta-expansin precursor [Solanum lycopersicum]	GO:0022414//reproductive process;GO:0051704//multi-organism process;GO:0000003//reproduction;GO:0044703//multi-organism reproductive process;GO:0019953//sexual reproduction;GO:0016020//membrane;GO:0005576//extracellular region;GO:0016021//integral component of membrane;GO:0044425//membrane part;GO:0031224//intrinsic component of membrane;
100134907	GA2ox1	63465417	63472202	NC_015442.2	-	0.27	0.03	0	0.03	0	0.06	-	K04125//gibberellin 2beta-dioxygenase [EC:1.14.11.13]+ko00904//Diterpenoid biosynthesis+ko01110//Biosynthesis of secondary metabolites	NP_001234865.1|3.5e-205|gibberellin 2-oxidase [Solanum lycopersicum]	GO:0006720//isoprenoid metabolic process;GO:0009314//response to radiation;GO:0016042//lipid catabolic process;GO:0043436//oxoacid metabolic process;GO:0046395//carboxylic acid catabolic process;GO:0044238//primary metabolic process;GO:0045487//gibberellin catabolic process;GO:0016101//diterpenoid metabolic process;GO:0010817//regulation of hormone levels;GO:0065008//regulation of biological qual…
100134908	5PT4	49878619	49881889	NC_015439.2	-	13.66	12.71	3.92	3.53	12.52	15	-	K01099//inositol polyphosphate 5-phosphatase INPP5B/F [EC:3.1.3.36]+ko01100//Metabolic pathways+ko04070//Phosphatidylinositol signaling system+ko00562//Inositol phosphate metabolism	ABV90878.1|6.3e-269|inositol-1,4,5-triphosphate-5-phosphatase [Solanum lycopersicum]	GO:0006650//glycerophospholipid metabolic process;GO:0008152//metabolic process;GO:0046488//phosphatidylinositol metabolic process;GO:0044237//cellular metabolic process;GO:0046856//phosphatidylinositol dephosphorylation;GO:0019637//organophosphate metabolic process;GO:0016311//dephosphorylation;GO:0046839//phospholipid dephosphorylation;GO:0071704//organic substance metabolic process;GO:0006644/…
100134910	LOC100134910	64940122	64953564	NC_015444.2	-	22.18	25.17	15.97	14.67	29.07	26.69	-	K16055//trehalose 6-phosphate synthase/phosphatase [EC:2.4.1.15 3.1.3.12]+ko01100//Metabolic pathways+ko00500//Starch and sucrose metabolism	NP_001234879.1|0.0e+00|trehalose-phosphate synthase 1 [Solanum lycopersicum]	GO:0044249//cellular biosynthetic process;GO:0005992//trehalose biosynthetic process;GO:0050896//response to stimulus;GO:0070413//trehalose metabolism in response to stress;GO:0016051//carbohydrate biosynthetic process;GO:0009987//cellular process;GO:0044262//cellular carbohydrate metabolic process;GO:0033554//cellular response to stress;GO:0008152//metabolic process;GO:0044237//cellular metaboli…
100134911	LOC100134911	2502555	2504617	NC_015449.2	+	1438.64	1192.68	1112.03	1141.66	880.98	885.19	Tify	K13464//jasmonate ZIM domain-containing protein+ko04075//Plant hormone signal transduction	NP_001234883.1|1.6e-136|jasmonate ZIM-domain protein 1 [Solanum lycopersicum]	GO:0065007//biological regulation;GO:0050789//regulation of biological process;GO:0045934//negative regulation of nucleobase-containing compound metabolic process;GO:0009892//negative regulation of metabolic process;GO:1903506//regulation of nucleic acid-templated transcription;GO:0009611//response to wounding;GO:0031323//regulation of cellular metabolic process;GO:0031327//negative regulation of…
100134912	EXPB2	54655125	54656918	NC_015440.2	-	0	0.04	0	0	0	0	-	K20628//expansin	NP_001233766.1|1.6e-166|beta expansin precursor [Solanum lycopersicum]	GO:0051704//multi-organism process;GO:0019953//sexual reproduction;GO:0022414//reproductive process;GO:0000003//reproduction;GO:0044703//multi-organism reproductive process;GO:0044425//membrane part;GO:0005576//extracellular region;GO:0016020//membrane;GO:0031224//intrinsic component of membrane;GO:0016021//integral component of membrane;
100134913	5PT3	36876119	36881303	NC_015443.2	+	1.73	0.99	5.19	6.27	1.9	1.2	-	K20279//synaptojanin [EC:3.1.3.36]+ko01100//Metabolic pathways+ko04070//Phosphatidylinositol signaling system+ko00562//Inositol phosphate metabolism;K01099//inositol polyphosphate 5-phosphatase INPP5B/F [EC:3.1.3.36]+ko01100//Metabolic pathways+ko04070//Phosphatidylinositol signaling system+ko00562//Inositol phosphate metabolism	NP_001233772.1|0.0e+00|inositol-1,4,5-triphosphate-5-phosphatase [Solanum lycopersicum]	GO:0008152//metabolic process;GO:0019637//organophosphate metabolic process;GO:0046486//glycerolipid metabolic process;GO:0006793//phosphorus metabolic process;GO:0044237//cellular metabolic process;GO:0044255//cellular lipid metabolic process;GO:0006644//phospholipid metabolic process;GO:0009987//cellular process;GO:0044238//primary metabolic process;GO:0016311//dephosphorylation;GO:0006650//gly…
100134914	HSP70	10015314	10022571	NC_015448.2	+	74.6	56.12	7.88	8.88	129.6	102.66	-	K03283//heat shock 70kDa protein 1/2/6/8+ko03040//Spliceosome+ko04144//Endocytosis+ko04141//Protein processing in endoplasmic reticulum;K03283//heat shock 70kDa protein 1/2/6/8+ko03040//Spliceosome+ko04144//Endocytosis+ko04141//Protein processing in endoplasmic reticulum	NP_001233780.2|0.0e+00|heat shock protein 70 [Solanum lycopersicum]	GO:0009987//cellular process;GO:0006457//protein folding;GO:0005524//ATP binding;GO:0043167//ion binding;GO:0032559//adenyl ribonucleotide binding;GO:1901363//heterocyclic compound binding;GO:0005488//binding;GO:0000166//nucleotide binding;GO:0008144//drug binding;GO:0036094//small molecule binding;GO:0035639//purine ribonucleoside triphosphate binding;GO:0032555//purine ribonucleotide binding;GO…
100134915	LOC100134915	1182181	1186850	NC_015443.2	-	37.69	24.76	0.47	0.65	24.2	22.99	-	K10257//acyl-lipid omega-3 desaturase [EC:1.14.19.25 1.14.19.35 1.14.19.36]	NP_001233791.2|2.7e-228|omega-3 fatty acid desaturase [Solanum lycopersicum]	GO:0044238//primary metabolic process;GO:0006629//lipid metabolic process;GO:0008152//metabolic process;GO:0071704//organic substance metabolic process;GO:0044425//membrane part;GO:0031224//intrinsic component of membrane;GO:0016021//integral component of membrane;GO:0016020//membrane;GO:0016717//oxidoreductase activity, acting on paired donors, with oxidation of a pair of donors resulting in the…
100135703	TPS1	1300942	1304547	NC_015444.2	+	9.95	17.61	121.81	132.47	19.5	12.44	-	K16055//trehalose 6-phosphate synthase/phosphatase [EC:2.4.1.15 3.1.3.12]+ko01100//Metabolic pathways+ko00500//Starch and sucrose metabolism	NP_001233896.1|0.0e+00|trehalose-6-phosphate synthase [Solanum lycopersicum]	GO:0006950//response to stress;GO:0044262//cellular carbohydrate metabolic process;GO:0005992//trehalose biosynthetic process;GO:0009311//oligosaccharide metabolic process;GO:0044249//cellular biosynthetic process;GO:0005991//trehalose metabolic process;GO:0016051//carbohydrate biosynthetic process;GO:0050896//response to stimulus;GO:0009987//cellular process;GO:0009312//oligosaccharide biosynthe…
100135704	DRM5	34504567	34518188	NC_015439.2	+	18.42	14.16	13.41	13.09	17.08	16.58	-	K17398//DNA (cytosine-5)-methyltransferase 3A [EC:2.1.1.37]+ko01100//Metabolic pathways+ko00270//Cysteine and methionine metabolism	NP_001233903.2|0.0e+00|DNA cytosine 5-methyltransferase-like [Solanum lycopersicum]	GO:0006306//DNA methylation;GO:0046483//heterocycle metabolic process;GO:0034641//cellular nitrogen compound metabolic process;GO:0044238//primary metabolic process;GO:0043170//macromolecule metabolic process;GO:0043412//macromolecule modification;GO:0071704//organic substance metabolic process;GO:0006259//DNA metabolic process;GO:0090304//nucleic acid metabolic process;GO:0006807//nitrogen compo…
100136876	LOC100136876	46645084	46652620	NC_015439.2	+	8.04	12.62	10.64	10.28	8.7	11.2	-	-	NP_001234480.2|0.0e+00|ribonuclease E [Solanum lycopersicum]	GO:0090304//nucleic acid metabolic process;GO:0016071//mRNA metabolic process;GO:1901259//chloroplast rRNA processing;GO:0034470//ncRNA processing;GO:0010467//gene expression;GO:0044085//cellular component biogenesis;GO:0009657//plastid organization;GO:0046483//heterocycle metabolic process;GO:0043170//macromolecule metabolic process;GO:0006725//cellular aromatic compound metabolic process;GO:000…
100136877	FIE	66374693	66380060	NC_015444.2	-	13.42	13.16	14.18	13.42	13.46	14.69	-	K11462//polycomb protein EED	NP_001234484.2|1.1e-224|fertilization-independent endosperm protein [Solanum lycopersicum]	GO:0009987//cellular process;GO:2000026//regulation of multicellular organismal development;GO:0050896//response to stimulus;GO:0071840//cellular component organization or biogenesis;GO:0009266//response to temperature stimulus;GO:0060255//regulation of macromolecule metabolic process;GO:0008152//metabolic process;GO:0051239//regulation of multicellular organismal process;GO:0043414//macromolecul…
100136886	SD1	40307975	40309992	NC_015439.2	+	20.12	22.59	16.65	10.89	20.6	18.32	-	K09832//sterol 22-desaturase [EC:1.14.19.41]+ko01100//Metabolic pathways+ko01110//Biosynthesis of secondary metabolites+ko00100//Steroid biosynthesis	NP_001234514.1|1.5e-298|cytochrome P450 710A11 [Solanum lycopersicum]	GO:0016126//sterol biosynthetic process;GO:0016125//sterol metabolic process;GO:0009058//biosynthetic process;GO:0071704//organic substance metabolic process;GO:0044238//primary metabolic process;GO:0006629//lipid metabolic process;GO:1901615//organic hydroxy compound metabolic process;GO:1901617//organic hydroxy compound biosynthetic process;GO:0008202//steroid metabolic process;GO:1901360//orga…
100136887	CYP707A1	63574459	63577806	NC_015441.2	+	4.74	4.64	1.93	2.68	5.36	5.2	-	K09843//(+)-abscisic acid 8'-hydroxylase [EC:1.14.14.137]+ko00906//Carotenoid biosynthesis	NP_001234517.1|3.0e-284|ABA 8'-hydroxylase [Solanum lycopersicum]	GO:0032501//multicellular organismal process;GO:0065008//regulation of biological quality;GO:0042445//hormone metabolic process;GO:0016129//phytosteroid biosynthetic process;GO:0008610//lipid biosynthetic process;GO:0055088//lipid homeostasis;GO:1901576//organic substance biosynthetic process;GO:0006629//lipid metabolic process;GO:0042592//homeostatic process;GO:0009058//biosynthetic process;GO:0…
100136888	CYP85A3	36897234	36902472	NC_015439.2	-	0	0.03	0.14	0.09	0	0	-	K09590//brassinosteroid-6-oxidase 1 [EC:1.14.-.-]+ko00905//Brassinosteroid biosynthesis+ko01100//Metabolic pathways+ko01110//Biosynthesis of secondary metabolites	NP_001234520.1|1.7e-277|cytochrome P450 85A3 [Solanum lycopersicum]	GO:1901362//organic cyclic compound biosynthetic process;GO:0006694//steroid biosynthetic process;GO:1901617//organic hydroxy compound biosynthetic process;GO:0016131//brassinosteroid metabolic process;GO:0065007//biological regulation;GO:0007275//multicellular organism development;GO:0010268//brassinosteroid homeostasis;GO:0016128//phytosteroid metabolic process;GO:0042445//hormone metabolic pro…
100147714	XRN4	39165628	39207391	NC_015441.2	-	10.68	11.56	16.35	14.29	10.39	9.98	-	K20553//5'-3' exoribonuclease 4 [EC:3.1.13.-]+ko04016//MAPK signaling pathway - plant	NP_001233774.1|0.0e+00|ethylene insensitive 5/7 [Solanum lycopersicum]	GO:0006139//nucleobase-containing compound metabolic process;GO:0016043//cellular component organization;GO:0060560//developmental growth involved in morphogenesis;GO:0000902//cell morphogenesis;GO:0048869//cellular developmental process;GO:1901361//organic cyclic compound catabolic process;GO:0010605//negative regulation of macromolecule metabolic process;GO:0001944//vasculature development;GO:0…
100147715	CAS1	57824379	57840346	NC_015441.2	+	35.09	17.85	12.56	11.07	12.38	13.72	-	K01853//cycloartenol synthase [EC:5.4.99.8]+ko01100//Metabolic pathways+ko01110//Biosynthesis of secondary metabolites+ko00100//Steroid biosynthesis	NP_001233784.1|0.0e+00|cycloartenol synthase [Solanum lycopersicum]	GO:0016866//intramolecular transferase activity;GO:0003824//catalytic activity;GO:0016853//isomerase activity;
100147716	SUN	60815448	60818962	NC_015447.2	+	0.18	0.08	0.04	0.04	0.13	0.17	-	-	NP_001233793.1|5.6e-229|calmodulin binding protein SUN-like [Solanum lycopersicum]	-
100147717	LOC100147717	27139290	27140031	NC_015443.2	-	126.18	284.61	247.79	245.49	259.59	463.05	-	K01184//polygalacturonase [EC:3.2.1.15]+ko00040//Pentose and glucuronate interconversions+ko01100//Metabolic pathways;K10955//mucin-2	XP_004240704.2|5.4e-89|PREDICTED: periaxin [Solanum lycopersicum]	GO:0019028//viral capsid;GO:0019012//virion;GO:0044464//cell part;GO:0044423//virion part;GO:0005623//cell;GO:0030529//intracellular ribonucleoprotein complex;GO:1990904//ribonucleoprotein complex;GO:0005622//intracellular;GO:0019013//viral nucleocapsid;GO:0032991//macromolecular complex;GO:0044424//intracellular part;
100147719	LOC100147719	6934239	6934973	NC_015442.2	+	5.23	70.72	249.13	196.11	33.5	51.4	-	-	CAA99759.1|9.4e-86|unknown, partial [Solanum lycopersicum]	-
100147720	LOC100147720	4382453	4384278	NC_015438.2	-	89.62	79.99	339.67	401.56	100.18	85.91	NAC	K00521//ferric-chelate reductase [EC:1.16.1.7];K16296//serine carboxypeptidase-like clade I [EC:3.4.16.-]	NP_001233811.1|4.6e-153|uncharacterized protein LOC100147720 [Solanum lycopersicum]	GO:0034645//cellular macromolecule biosynthetic process;GO:0071704//organic substance metabolic process;GO:2000112//regulation of cellular macromolecule biosynthetic process;GO:0051252//regulation of RNA metabolic process;GO:0018130//heterocycle biosynthetic process;GO:0032774//RNA biosynthetic process;GO:0043170//macromolecule metabolic process;GO:0050794//regulation of cellular process;GO:00800…
100147721	LOC100147721	59739983	59744227	NC_015444.2	+	0.16	0.25	0.37	0	0.19	0.37	-	K05909//laccase [EC:1.10.3.2]	NP_001233816.2|0.0e+00|laccase precursor [Solanum lycopersicum]	GO:0009698//phenylpropanoid metabolic process;GO:0019439//aromatic compound catabolic process;GO:0046274//lignin catabolic process;GO:0071704//organic substance metabolic process;GO:0019748//secondary metabolic process;GO:0008152//metabolic process;GO:1901361//organic cyclic compound catabolic process;GO:0009056//catabolic process;GO:0044237//cellular metabolic process;GO:1901360//organic cyclic …
100147722	GAD2	4848576	4855301	NC_015448.2	-	237.47	326.77	482.18	507.84	336.31	339.03	-	K01580//glutamate decarboxylase [EC:4.1.1.15]+ko00410//beta-Alanine metabolism+ko00250//Alanine, aspartate and glutamate metabolism+ko00430//Taurine and hypotaurine metabolism+ko01100//Metabolic pathways+ko00650//Butanoate metabolism+ko01110//Biosynthesis of secondary metabolites;K01580//glutamate decarboxylase [EC:4.1.1.15]+ko00410//beta-Alanine metabolism+ko00250//Alanine, aspartate and glutama…	NP_001233822.1|1.3e-296|glutamate decarboxylase isoform2 [Solanum lycopersicum]	GO:0019752//carboxylic acid metabolic process;GO:0006520//cellular amino acid metabolic process;GO:0006082//organic acid metabolic process;GO:0006807//nitrogen compound metabolic process;GO:0044237//cellular metabolic process;GO:0009987//cellular process;GO:0006536//glutamate metabolic process;GO:0071704//organic substance metabolic process;GO:0043648//dicarboxylic acid metabolic process;GO:19015…
100147723	GAD3	13024	15024	NC_015438.2	+	20.83	8.18	9.67	5.66	7.61	9.86	-	K01580//glutamate decarboxylase [EC:4.1.1.15]+ko00410//beta-Alanine metabolism+ko00250//Alanine, aspartate and glutamate metabolism+ko00430//Taurine and hypotaurine metabolism+ko01100//Metabolic pathways+ko00650//Butanoate metabolism+ko01110//Biosynthesis of secondary metabolites	NP_001233827.1|3.2e-285|glutamate decarboxylase isoform3 [Solanum lycopersicum]	GO:1901564//organonitrogen compound metabolic process;GO:0006536//glutamate metabolic process;GO:1901605//alpha-amino acid metabolic process;GO:0043648//dicarboxylic acid metabolic process;GO:0019752//carboxylic acid metabolic process;GO:0043436//oxoacid metabolic process;GO:0044237//cellular metabolic process;GO:0071704//organic substance metabolic process;GO:0044281//small molecule metabolic pr…
100147724	SSR1	16980861	17004235	NC_015446.2	-	153.84	149.97	67.3	75.09	172.69	180.65	-	K18121//glyoxylate/succinic semialdehyde reductase [EC:1.1.1.79 1.1.1.-]+ko01100//Metabolic pathways+ko00650//Butanoate metabolism+ko01200//Carbon metabolism+ko00630//Glyoxylate and dicarboxylate metabolism	NP_001233832.2|1.0e-158|succinic semialdehyde reductase isofom1 [Solanum lycopersicum]	GO:0048037//cofactor binding;GO:0097159//organic cyclic compound binding;GO:0005488//binding;GO:0050662//coenzyme binding;GO:0016491//oxidoreductase activity;GO:0000166//nucleotide binding;GO:0004616//phosphogluconate dehydrogenase (decarboxylating) activity;GO:0016616//oxidoreductase activity, acting on the CH-OH group of donors, NAD or NADP as acceptor;GO:0051287//NAD binding;GO:1901265//nucleo…
100147725	SSR2	69795500	69801040	NC_015440.2	+	49.61	54.16	21.08	18.62	59.86	58.12	-	K18121//glyoxylate/succinic semialdehyde reductase [EC:1.1.1.79 1.1.1.-]+ko01100//Metabolic pathways+ko00650//Butanoate metabolism+ko01200//Carbon metabolism+ko00630//Glyoxylate and dicarboxylate metabolism	NP_001233836.2|8.5e-189|succinic semialdehyde reductase isoform2 [Solanum lycopersicum]	GO:0016616//oxidoreductase activity, acting on the CH-OH group of donors, NAD or NADP as acceptor;GO:0051287//NAD binding;GO:0004616//phosphogluconate dehydrogenase (decarboxylating) activity;GO:0048037//cofactor binding;GO:0016491//oxidoreductase activity;GO:0016614//oxidoreductase activity, acting on CH-OH group of donors;GO:1901363//heterocyclic compound binding;GO:0000166//nucleotide binding;…
100147726	SSADH	70143174	70145759	NC_015446.2	-	43.8	34.73	42.38	43.93	41.34	40.3	-	K17761//succinate-semialdehyde dehydrogenase, mitochondrial [EC:1.2.1.24]+ko00250//Alanine, aspartate and glutamate metabolism+ko01100//Metabolic pathways+ko00650//Butanoate metabolism	NP_001233841.1|1.2e-296|succinic semialdehyde dehydrogenase isoform a [Solanum lycopersicum]	GO:0006807//nitrogen compound metabolic process;GO:0044237//cellular metabolic process;GO:0043649//dicarboxylic acid catabolic process;GO:0009063//cellular amino acid catabolic process;GO:0042135//neurotransmitter catabolic process;GO:0006105//succinate metabolic process;GO:0043648//dicarboxylic acid metabolic process;GO:0032787//monocarboxylic acid metabolic process;GO:0008152//metabolic process…
100147727	ca3	37862305	37865934	NC_015439.2	-	1.01	1.25	118.74	207.16	0.83	4.5	-	K01673//carbonic anhydrase [EC:4.2.1.1]+ko00910//Nitrogen metabolism;K01673//carbonic anhydrase [EC:4.2.1.1]+ko00910//Nitrogen metabolism	NP_001233847.1|1.2e-148|carbonic anhydrase [Solanum lycopersicum]	GO:0015976//carbon utilization;GO:0046914//transition metal ion binding;GO:0043169//cation binding;GO:0016829//lyase activity;GO:0005488//binding;GO:0016835//carbon-oxygen lyase activity;GO:0043167//ion binding;GO:0008270//zinc ion binding;GO:0003824//catalytic activity;GO:0016836//hydro-lyase activity;GO:0046872//metal ion binding;GO:0004089//carbonate dehydratase activity;
100147728	TBP1	64337944	64342879	NC_015442.2	-	17.49	10.65	13.33	12.23	10.83	8.36	MYB	K03255//protein TIF31;K00430//peroxidase [EC:1.11.1.7]+ko01100//Metabolic pathways+ko01110//Biosynthesis of secondary metabolites+ko00940//Phenylpropanoid biosynthesis;K03255//protein TIF31	NP_001233854.2|0.0e+00|telomere binding protein [Solanum lycopersicum]	GO:0097159//organic cyclic compound binding;GO:0005488//binding;GO:0003677//DNA binding;GO:1901363//heterocyclic compound binding;GO:0003676//nucleic acid binding;
100191110	LOC100191110	97848480	97852144	NC_015438.2	+	137.61	239.18	196.71	202.37	246.67	279.98	-	K15893//glycerate dehydrogenase [EC:1.1.1.29]+ko01100//Metabolic pathways+ko01110//Biosynthesis of secondary metabolites+ko00260//Glycine, serine and threonine metabolism+ko01200//Carbon metabolism+ko00630//Glyoxylate and dicarboxylate metabolism	XP_004231047.1|1.1e-221|PREDICTED: glycerate dehydrogenase [Solanum lycopersicum]	GO:0005829//cytosol;GO:0005737//cytoplasm;GO:0005622//intracellular;GO:0044444//cytoplasmic part;GO:0044424//intracellular part;GO:0005623//cell;GO:0044464//cell part;GO:0005488//binding;GO:0050662//coenzyme binding;GO:0030267//glyoxylate reductase (NADP) activity;GO:0016614//oxidoreductase activity, acting on CH-OH group of donors;GO:0016616//oxidoreductase activity, acting on the CH-OH group of…
100191111	LOC100191111	94426997	94427828	NC_015438.2	+	0	1.09	11.05	26.93	2.28	25.3	-	K13449//pathogenesis-related protein 1+ko04016//MAPK signaling pathway - plant+ko04626//Plant-pathogen interaction+ko04075//Plant hormone signal transduction	NP_001234358.1|1.3e-107|PR1 protein precursor [Solanum lycopersicum]	GO:0005576//extracellular region;
100191112	GA20ox4	85556525	85558501	NC_015438.2	+	0.29	0.36	0	0.06	0.76	0.59	-	K05282//gibberellin-44 dioxygenase [EC:1.14.11.12]+ko00904//Diterpenoid biosynthesis+ko01100//Metabolic pathways+ko01110//Biosynthesis of secondary metabolites	NP_001234363.1|4.6e-222|gibberellin 20-oxidase 4 [Solanum lycopersicum]	GO:0044281//small molecule metabolic process;GO:0042446//hormone biosynthetic process;GO:0010033//response to organic substance;GO:0008152//metabolic process;GO:0033993//response to lipid;GO:0061458//reproductive system development;GO:0009653//anatomical structure morphogenesis;GO:0000902//cell morphogenesis;GO:0022414//reproductive process;GO:0090567//reproductive shoot system development;GO:000…
100191113	LOC100191113	60585640	60596396	NC_015440.2	+	45.83	50.39	43.12	37.37	47.11	54.71	-	K05396//D-cysteine desulfhydrase [EC:4.4.1.15]+ko00270//Cysteine and methionine metabolism	NP_001234368.1|1.2e-249|D-cysteine desulfhydrase [Solanum lycopersicum]	GO:1901605//alpha-amino acid metabolic process;GO:0009069//serine family amino acid metabolic process;GO:0009692//ethylene metabolic process;GO:0043449//cellular alkene metabolic process;GO:0065007//biological regulation;GO:0044237//cellular metabolic process;GO:0010817//regulation of hormone levels;GO:0043436//oxoacid metabolic process;GO:0009071//serine family amino acid catabolic process;GO:00…
100191114	LOC100191114	308918	312404	NC_015438.2	+	177.23	170.09	93.55	117.58	244.48	153.38	Tify	K13464//jasmonate ZIM domain-containing protein+ko04075//Plant hormone signal transduction	NP_001234373.1|3.8e-169|jasmonate ZIM-domain protein 3 [Solanum lycopersicum]	-
100191115	PTS	44702388	44704293	NC_015443.2	-	1.03	0.24	0.2	0.79	0.77	0.05	-	K16670//homeobox protein Meis2;K15613//homeobox protein Meis1	NP_001234378.1|8.2e-94|PETROSELINUM [Solanum lycopersicum]	GO:0043229//intracellular organelle;GO:0043231//intracellular membrane-bounded organelle;GO:0043226//organelle;GO:0043227//membrane-bounded organelle;GO:0044424//intracellular part;GO:0005622//intracellular;GO:0005634//nucleus;GO:0005623//cell;GO:0044464//cell part;GO:1901363//heterocyclic compound binding;GO:0005488//binding;GO:0097159//organic cyclic compound binding;GO:0003676//nucleic acid bi…
100191116	LOC100191116	51625280	51631156	NC_015439.2	+	20.33	23.89	21.48	15.25	21.35	27.28	-	K16670//homeobox protein Meis2;K15613//homeobox protein Meis1;K16670//homeobox protein Meis2;K15613//homeobox protein Meis1	XP_004232087.1|0.0e+00|PREDICTED: BEL1-like homeodomain protein 2 [Solanum lycopersicum]	GO:0006355//regulation of transcription, DNA-templated;GO:0050789//regulation of biological process;GO:0009889//regulation of biosynthetic process;GO:0060255//regulation of macromolecule metabolic process;GO:0051252//regulation of RNA metabolic process;GO:0019219//regulation of nucleobase-containing compound metabolic process;GO:0031323//regulation of cellular metabolic process;GO:0010556//regula…
100191117	LOC100191117	56340017	56358942	NC_015444.2	-	9.89	9.38	9.2	8.51	10.54	11.66	-	K00703//starch synthase [EC:2.4.1.21]+ko01100//Metabolic pathways+ko00500//Starch and sucrose metabolism+ko01110//Biosynthesis of secondary metabolites;K00703//starch synthase [EC:2.4.1.21]+ko01100//Metabolic pathways+ko00500//Starch and sucrose metabolism+ko01110//Biosynthesis of secondary metabolites;K00703//starch synthase [EC:2.4.1.21]+ko01100//Metabolic pathways+ko00500//Starch and sucrose m…	NP_001234387.1|0.0e+00|starch synthase VI [Solanum lycopersicum]	GO:0034637//cellular carbohydrate biosynthetic process;GO:0005976//polysaccharide metabolic process;GO:0071704//organic substance metabolic process;GO:0009250//glucan biosynthetic process;GO:0034645//cellular macromolecule biosynthetic process;GO:1901576//organic substance biosynthetic process;GO:0044262//cellular carbohydrate metabolic process;GO:0000271//polysaccharide biosynthetic process;GO:0…
100191118	LOC100191118	55165768	55172189	NC_015448.2	-	36.78	32.53	17.91	19.64	37.5	34.01	C2C2-YABBY	-	NP_001234390.1|4.5e-94|FAS protein [Solanum lycopersicum]	GO:0032502//developmental process;GO:0007275//multicellular organism development;GO:0048856//anatomical structure development;GO:0032501//multicellular organismal process;
100191119	LOC100191119	55078487	55091027	NC_015448.2	-	10.67	6.14	7.06	6.67	8.49	8.11	-	K08864//tousled-like kinase [EC:2.7.11.1];K08864//tousled-like kinase [EC:2.7.11.1]	NP_001234393.1|0.0e+00|tousled-like protein [Solanum lycopersicum]	GO:0008144//drug binding;GO:0004672//protein kinase activity;GO:0005524//ATP binding;GO:0016773//phosphotransferase activity, alcohol group as acceptor;GO:0016301//kinase activity;GO:0005488//binding;GO:0000166//nucleotide binding;GO:0140096//catalytic activity, acting on a protein;GO:0030554//adenyl nucleotide binding;GO:0016772//transferase activity, transferring phosphorus-containing groups;GO…
100191121	LOC100191121	50467864	50470774	NC_015439.2	-	14.47	8.68	9.03	5	7.97	12.61	WRKY	K08819//cyclin-dependent kinase 12/13 [EC:2.7.11.22 2.7.11.23];K13424//WRKY transcription factor 33+ko04016//MAPK signaling pathway - plant+ko04626//Plant-pathogen interaction	NP_001334317.1|1.2e-265|WRKY transcription factor 3 [Solanum lycopersicum]	GO:0044237//cellular metabolic process;GO:0006807//nitrogen compound metabolic process;GO:0019438//aromatic compound biosynthetic process;GO:1901576//organic substance biosynthetic process;GO:0034645//cellular macromolecule biosynthetic process;GO:0018130//heterocycle biosynthetic process;GO:0008152//metabolic process;GO:0046483//heterocycle metabolic process;GO:0044238//primary metabolic process…
100191123	MYB12	78744792	78748061	NC_015438.2	+	4.16	3.54	10.26	12.78	3.59	3.38	MYB	K09422//transcription factor MYB, plant	NP_001234401.1|8.3e-198|MYB12 protein [Solanum lycopersicum]	GO:2000112//regulation of cellular macromolecule biosynthetic process;GO:0060255//regulation of macromolecule metabolic process;GO:0009987//cellular process;GO:0050789//regulation of biological process;GO:0010628//positive regulation of gene expression;GO:0031326//regulation of cellular biosynthetic process;GO:0048869//cellular developmental process;GO:0019222//regulation of metabolic process;GO:…
100191124	LOC100191124	976030	982020	NC_015441.2	-	8.2	3.88	2.14	1.5	5.04	5.48	-	-	NP_001334492.1|9.9e-113|methylketone synthase IIa [Solanum lycopersicum]	-
100191125	GWD	32525	50863	NC_015442.2	-	44.93	41.16	51.02	33.69	42.26	47.55	-	K08244//alpha-glucan, water dikinase [EC:2.7.9.4]	NP_001234405.2|0.0e+00|glucan water dikinase [Solanum lycopersicum]	GO:0009605//response to external stimulus;GO:0006950//response to stress;GO:0044238//primary metabolic process;GO:0044264//cellular polysaccharide metabolic process;GO:0009628//response to abiotic stimulus;GO:0009266//response to temperature stimulus;GO:0009608//response to symbiont;GO:0009251//glucan catabolic process;GO:0044042//glucan metabolic process;GO:0009620//response to fungus;GO:0005983…
100191126	TPK1b	525918	529108	NC_015443.2	+	116.8	91.63	88.71	91.12	62.44	77.29	-	K04733//interleukin-1 receptor-associated kinase 4 [EC:2.7.11.1]	NP_001234409.2|5.3e-231|protein kinase 1b [Solanum lycopersicum]	GO:0016772//transferase activity, transferring phosphorus-containing groups;GO:0140096//catalytic activity, acting on a protein;GO:0032555//purine ribonucleotide binding;GO:1901363//heterocyclic compound binding;GO:0043167//ion binding;GO:0016773//phosphotransferase activity, alcohol group as acceptor;GO:0016301//kinase activity;GO:0043168//anion binding;GO:1901265//nucleoside phosphate binding;G…
100191127	LOC100191127	81355127	81361948	NC_015438.2	+	81.74	57.97	185.14	221.23	87.11	84.11	-	K01188//beta-glucosidase [EC:3.2.1.21]+ko01100//Metabolic pathways+ko00500//Starch and sucrose metabolism+ko01110//Biosynthesis of secondary metabolites+ko00460//Cyanoamino acid metabolism+ko00940//Phenylpropanoid biosynthesis	NP_001234412.1|0.0e+00|beta-glucosidase 01 precursor [Solanum lycopersicum]	GO:0044248//cellular catabolic process;GO:0006970//response to osmotic stress;GO:1901657//glycosyl compound metabolic process;GO:0050896//response to stimulus;GO:0044237//cellular metabolic process;GO:0006790//sulfur compound metabolic process;GO:0006807//nitrogen compound metabolic process;GO:1901136//carbohydrate derivative catabolic process;GO:0006950//response to stress;GO:0044281//small mole…
100191128	LOC100191128	189766	264495	NC_015444.2	-	846.29	882.96	854.31	832.28	555	433.61	-	K19891//glucan endo-1,3-beta-glucosidase 1/2/3 [EC:3.2.1.39]+ko00500//Starch and sucrose metabolism;K19891//glucan endo-1,3-beta-glucosidase 1/2/3 [EC:3.2.1.39]+ko00500//Starch and sucrose metabolism	NP_001234416.1|1.9e-273|beta-glucosidase 08 precursor [Solanum lycopersicum]	GO:0005975//carbohydrate metabolic process;GO:0044238//primary metabolic process;GO:0071704//organic substance metabolic process;GO:0008152//metabolic process;GO:0031225//anchored component of membrane;GO:0071944//cell periphery;GO:0031226//intrinsic component of plasma membrane;GO:0044425//membrane part;GO:0005623//cell;GO:0005886//plasma membrane;GO:0016020//membrane;GO:0046658//anchored compon…
100191129	LOC100191129	63622288	63624328	NC_015449.2	+	5.14	2.06	0.49	0	0.8	9.24	-	K13065//shikimate O-hydroxycinnamoyltransferase [EC:2.3.1.133]+ko01100//Metabolic pathways+ko01110//Biosynthesis of secondary metabolites+ko00940//Phenylpropanoid biosynthesis+ko00941//Flavonoid biosynthesis+ko00945//Stilbenoid, diarylheptanoid and gingerol biosynthesis	NP_001234419.1|3.3e-264|anthocyanin acyltransferase [Solanum lycopersicum]	GO:0016747//transferase activity, transferring acyl groups other than amino-acyl groups;GO:0003824//catalytic activity;GO:0016740//transferase activity;GO:0016746//transferase activity, transferring acyl groups;
100191131	LOC100191131	55363771	55371925	NC_015444.2	-	2.53	2.21	2.78	2.17	2.4	3.47	ARF	K14486//auxin response factor+ko04075//Plant hormone signal transduction	XP_004243692.1|0.0e+00|PREDICTED: auxin response factor 7 isoform X1 [Solanum lycopersicum]	GO:0007165//signal transduction;GO:0050896//response to stimulus;GO:0032774//RNA biosynthetic process;GO:0031323//regulation of cellular metabolic process;GO:0023052//signaling;GO:0006351//transcription, DNA-templated;GO:0010033//response to organic substance;GO:0006725//cellular aromatic compound metabolic process;GO:0009987//cellular process;GO:0010556//regulation of macromolecule biosynthetic …
100191133	GGH1	65050650	65055061	NC_015444.2	+	10.18	8.16	12.61	15.65	8.34	8.67	-	K01307//gamma-glutamyl hydrolase [EC:3.4.19.9]+ko00790//Folate biosynthesis	NP_001234434.1|9.4e-197|gamma-glutamylhydrolase 1 precursor [Solanum lycopersicum]	GO:0046483//heterocycle metabolic process;GO:0006760//folic acid-containing compound metabolic process;GO:0034641//cellular nitrogen compound metabolic process;GO:0006807//nitrogen compound metabolic process;GO:0006732//coenzyme metabolic process;GO:0051186//cofactor metabolic process;GO:0019752//carboxylic acid metabolic process;GO:0006575//cellular modified amino acid metabolic process;GO:00436…
100191134	GGH3	65055676	65059082	NC_015444.2	+	0.91	0.74	1.51	1.43	0.87	0.6	-	K01307//gamma-glutamyl hydrolase [EC:3.4.19.9]+ko00790//Folate biosynthesis	NP_001234438.1|5.5e-193|gamma-glutamylhydrolase 3 precursor [Solanum lycopersicum]	GO:0006575//cellular modified amino acid metabolic process;GO:0044281//small molecule metabolic process;GO:0043603//cellular amide metabolic process;GO:0006760//folic acid-containing compound metabolic process;GO:0006082//organic acid metabolic process;GO:0006807//nitrogen compound metabolic process;GO:0008152//metabolic process;GO:0019752//carboxylic acid metabolic process;GO:0006725//cellular a…
100191135	GGH2	1772920	1779661	NC_015447.2	-	6.95	4.08	8.25	6.56	9.38	8.37	-	K01307//gamma-glutamyl hydrolase [EC:3.4.19.9]+ko00790//Folate biosynthesis	XP_015088782.1|1.7e-208|PREDICTED: gamma-glutamyl hydrolase 2-like [Solanum pennellii]	GO:0006082//organic acid metabolic process;GO:0046483//heterocycle metabolic process;GO:0034641//cellular nitrogen compound metabolic process;GO:0044237//cellular metabolic process;GO:0046900//tetrahydrofolylpolyglutamate metabolic process;GO:0006760//folic acid-containing compound metabolic process;GO:0006732//coenzyme metabolic process;GO:0006807//nitrogen compound metabolic process;GO:0006575/…
100191136	rps16	3593790	3596745	NC_015444.2	-	16.22	15.66	13.21	12.58	24.06	21.8	-	K02959//small subunit ribosomal protein S16+ko03010//Ribosome	NP_001234444.1|1.2e-71|30S ribosomal protein S16, chloroplastic [Solanum lycopersicum]	GO:0044237//cellular metabolic process;GO:0043603//cellular amide metabolic process;GO:0006412//translation;GO:0034645//cellular macromolecule biosynthetic process;GO:0009059//macromolecule biosynthetic process;GO:0044260//cellular macromolecule metabolic process;GO:0044271//cellular nitrogen compound biosynthetic process;GO:0071704//organic substance metabolic process;GO:0043604//amide biosynthe…
100191137	LOC100191137	1494820	1496768	NC_015444.2	-	5.7	5.07	3.86	3.23	9.7	11.03	C2C2-CO-like	K12135//zinc finger protein CONSTANS+ko04712//Circadian rhythm - plant	NP_001234448.1|6.8e-220|CONSTANS-like protein [Solanum lycopersicum]	GO:0009314//response to radiation;GO:2000026//regulation of multicellular organismal development;GO:0048831//regulation of shoot system development;GO:2000241//regulation of reproductive process;GO:0050789//regulation of biological process;GO:0050896//response to stimulus;GO:0009416//response to light stimulus;GO:0009909//regulation of flower development;GO:0051239//regulation of multicellular or…
100191138	LOC100191138	8777746	8782386	NC_015440.2	+	0.18	0.35	0.05	0.1	0.35	0.48	AP2-EREBP	K09284//AP2-like factor, euAP2 lineage	NP_001234452.1|2.0e-232|APETALA2-like protein [Solanum lycopersicum]	GO:0044271//cellular nitrogen compound biosynthetic process;GO:0044238//primary metabolic process;GO:0019438//aromatic compound biosynthetic process;GO:0071704//organic substance metabolic process;GO:0044249//cellular biosynthetic process;GO:1901360//organic cyclic compound metabolic process;GO:0034654//nucleobase-containing compound biosynthetic process;GO:0048856//anatomical structure developme…
100240705	S	42335787	42338664	NC_015439.2	-	0.57	0	0.04	0.04	0.15	0.11	-	K09326//homeobox protein OTX1;K18490//homeobox protein OTX2	NP_001234072.1|1.3e-203|compound inflorescence [Solanum lycopersicum]	GO:0048731//system development;GO:0000003//reproduction;GO:0009790//embryo development;GO:0009791//post-embryonic development;GO:0030010//establishment of cell polarity;GO:0042127//regulation of cell proliferation;GO:0048646//anatomical structure formation involved in morphogenesis;GO:0032501//multicellular organismal process;GO:0090691//formation of plant organ boundary;GO:0009653//anatomical st…
100271699	AIM1	66391484	66396421	NC_015449.2	+	0.06	0	0.03	0.07	0	0	MYB	K09422//transcription factor MYB, plant	NP_001234125.1|5.1e-140|ABA-induced MYB transcription factor [Solanum lycopersicum]	GO:0032502//developmental process;GO:0006355//regulation of transcription, DNA-templated;GO:0009987//cellular process;GO:0050789//regulation of biological process;GO:1903506//regulation of nucleic acid-templated transcription;GO:0050794//regulation of cellular process;GO:0019222//regulation of metabolic process;GO:0010556//regulation of macromolecule biosynthetic process;GO:0080090//regulation of…
100271890	ZIP	96723814	96725066	NC_015438.2	+	42.13	21.51	49.17	66.58	35.56	44.21	-	K09060//plant G-box-binding factor	NP_001233865.1|2.7e-80|bZIP transcription factor [Solanum lycopersicum]	GO:0003700//DNA binding transcription factor activity;GO:0140110//transcription regulator activity;
100301908	SAP1	81873594	81875176	NC_015438.2	-	630.43	697.63	583.64	585.47	504.7	462.24	-	-	NP_001307079.1|7.7e-101|stress-associated protein 1 [Solanum lycopersicum]	GO:0009987//cellular process;GO:0008152//metabolic process;GO:0016567//protein ubiquitination;GO:0042221//response to chemical;GO:0044267//cellular protein metabolic process;GO:0019538//protein metabolic process;GO:0009414//response to water deprivation;GO:0010035//response to inorganic substance;GO:0043170//macromolecule metabolic process;GO:0006950//response to stress;GO:0070647//protein modifi…
100301918	GRAS2	66264699	66267945	NC_015444.2	-	312.24	286.98	287.71	333.68	266.9	191.43	GRAS	K14494//DELLA protein+ko04075//Plant hormone signal transduction;K14777//ATP-dependent RNA helicase DDX47/RRP3 [EC:3.6.4.13]	NP_001293105.1|0.0e+00|GRAS2 protein [Solanum lycopersicum]	GO:0044271//cellular nitrogen compound biosynthetic process;GO:1903506//regulation of nucleic acid-templated transcription;GO:0044260//cellular macromolecule metabolic process;GO:0019222//regulation of metabolic process;GO:0031326//regulation of cellular biosynthetic process;GO:0050794//regulation of cellular process;GO:0010468//regulation of gene expression;GO:0044237//cellular metabolic process…
100301919	LOC100301919	35177652	35180836	NC_015443.2	-	7.48	3.33	1.67	1.3	2.9	3.34	-	K05857//phosphatidylinositol phospholipase C, delta [EC:3.1.4.11]+ko01100//Metabolic pathways+ko04933//AGE-RAGE signaling pathway in diabetic complications+ko04070//Phosphatidylinositol signaling system+ko00562//Inositol phosphate metabolism	XP_015078474.1|0.0e+00|PREDICTED: uncharacterized protein LOC107022350 [Solanum pennellii]	GO:0051716//cellular response to stimulus;GO:0035556//intracellular signal transduction;GO:0007165//signal transduction;GO:0008152//metabolic process;GO:0009987//cellular process;GO:0050789//regulation of biological process;GO:0050794//regulation of cellular process;GO:0016042//lipid catabolic process;GO:0044238//primary metabolic process;GO:0071704//organic substance metabolic process;GO:0065007…
100301920	LOC100301920	1174821	1180670	NC_015443.2	+	61.75	48.19	4.22	7.25	67.82	38.5	-	K05857//phosphatidylinositol phospholipase C, delta [EC:3.1.4.11]+ko01100//Metabolic pathways+ko04933//AGE-RAGE signaling pathway in diabetic complications+ko04070//Phosphatidylinositol signaling system+ko00562//Inositol phosphate metabolism	NP_001234181.1|0.0e+00|PI-phospholipase C PLC4 [Solanum lycopersicum]	GO:0050794//regulation of cellular process;GO:0007154//cell communication;GO:0009056//catabolic process;GO:0035556//intracellular signal transduction;GO:0023052//signaling;GO:0006629//lipid metabolic process;GO:0016042//lipid catabolic process;GO:0008152//metabolic process;GO:0050896//response to stimulus;GO:0044238//primary metabolic process;GO:0071704//organic substance metabolic process;GO:190…
100301921	LOC100301921	62953336	62958320	NC_015442.2	+	42.46	37.42	104.8	107.83	50.78	46.75	-	K05857//phosphatidylinositol phospholipase C, delta [EC:3.1.4.11]+ko01100//Metabolic pathways+ko04933//AGE-RAGE signaling pathway in diabetic complications+ko04070//Phosphatidylinositol signaling system+ko00562//Inositol phosphate metabolism	NP_001234190.1|0.0e+00|PI-phospholipase C PLC3 [Solanum lycopersicum]	GO:0035556//intracellular signal transduction;GO:0050789//regulation of biological process;GO:0050896//response to stimulus;GO:0006629//lipid metabolic process;GO:1901575//organic substance catabolic process;GO:0044238//primary metabolic process;GO:0071704//organic substance metabolic process;GO:0007154//cell communication;GO:0009056//catabolic process;GO:0008152//metabolic process;GO:0007165//si…
100301922	LOC100301922	35169714	35176673	NC_015443.2	-	11.93	8.49	46.91	54.12	6.64	3.52	-	K05857//phosphatidylinositol phospholipase C, delta [EC:3.1.4.11]+ko01100//Metabolic pathways+ko04933//AGE-RAGE signaling pathway in diabetic complications+ko04070//Phosphatidylinositol signaling system+ko00562//Inositol phosphate metabolism;K05857//phosphatidylinositol phospholipase C, delta [EC:3.1.4.11]+ko01100//Metabolic pathways+ko04933//AGE-RAGE signaling pathway in diabetic complications+k…	NP_001234197.1|0.0e+00|PI-phospholipase C PLC2 [Solanum lycopersicum]	GO:0007154//cell communication;GO:0007165//signal transduction;GO:0016042//lipid catabolic process;GO:0006629//lipid metabolic process;GO:0044238//primary metabolic process;GO:0009056//catabolic process;GO:0035556//intracellular signal transduction;GO:0051716//cellular response to stimulus;GO:0050794//regulation of cellular process;GO:0071704//organic substance metabolic process;GO:0023052//signa…
100301923	LOC100301923	59643634	59647106	NC_015447.2	-	12.98	10.12	8.67	9.27	11.57	13.34	-	K05857//phosphatidylinositol phospholipase C, delta [EC:3.1.4.11]+ko01100//Metabolic pathways+ko04933//AGE-RAGE signaling pathway in diabetic complications+ko04070//Phosphatidylinositol signaling system+ko00562//Inositol phosphate metabolism	NP_001234203.1|0.0e+00|PI-phospholipase C PLC1 [Solanum lycopersicum]	GO:0065007//biological regulation;GO:0016042//lipid catabolic process;GO:0044238//primary metabolic process;GO:0008152//metabolic process;GO:0035556//intracellular signal transduction;GO:0023052//signaling;GO:0051716//cellular response to stimulus;GO:0007165//signal transduction;GO:1901575//organic substance catabolic process;GO:0050896//response to stimulus;GO:0006629//lipid metabolic process;GO…
100301924	MDR1	50137559	50145188	NC_015439.2	-	3.04	1.63	2.12	2.15	1.12	1.35	-	K05658//ATP-binding cassette, subfamily B (MDR/TAP), member 1 [EC:7.6.2.2]+ko02010//ABC transporters	NP_001234209.1|0.0e+00|L04 [Solanum lycopersicum]	GO:0044425//membrane part;GO:0016021//integral component of membrane;GO:0031224//intrinsic component of membrane;GO:0016020//membrane;GO:1901363//heterocyclic compound binding;GO:0016817//hydrolase activity, acting on acid anhydrides;GO:0036094//small molecule binding;GO:0016818//hydrolase activity, acting on acid anhydrides, in phosphorus-containing anhydrides;GO:0022857//transmembrane transport…
100301925	DOT	45542187	45543949	NC_015439.2	+	0.02	0.02	0.02	0.07	0	0	-	K15196//transcription factor IIIB 90 kDa subunit	NP_001234215.2|5.7e-278|DOUBLE TOP [Solanum lycopersicum]	GO:0019222//regulation of metabolic process;GO:0071704//organic substance metabolic process;GO:0031146//SCF-dependent proteasomal ubiquitin-dependent protein catabolic process;GO:0043632//modification-dependent macromolecule catabolic process;GO:1903506//regulation of nucleic acid-templated transcription;GO:2000112//regulation of cellular macromolecule biosynthetic process;GO:0065007//biological …
100301926	NAM1	38187629	38189002	NC_015443.2	-	299.36	383.31	310.09	233.98	305.09	430.24	NAC	K00521//ferric-chelate reductase [EC:1.16.1.7];K13126//polyadenylate-binding protein+ko03015//mRNA surveillance pathway+ko03018//RNA degradation+ko03013//RNA transport;K05941//glutathione gamma-glutamylcysteinyltransferase [EC:2.3.2.15];K16296//serine carboxypeptidase-like clade I [EC:3.4.16.-]	NP_001234219.1|1.7e-177|Nam-like protein 1 [Solanum lycopersicum]	GO:0031326//regulation of cellular biosynthetic process;GO:0065007//biological regulation;GO:0045893//positive regulation of transcription, DNA-templated;GO:0048522//positive regulation of cellular process;GO:0010556//regulation of macromolecule biosynthetic process;GO:0060255//regulation of macromolecule metabolic process;GO:0009791//post-embryonic development;GO:0006725//cellular aromatic compo…
100301927	SRG1	70102530	70104850	NC_015440.2	-	808.32	1108.36	1285.24	1340.21	889.38	759.59	Tify	K13464//jasmonate ZIM domain-containing protein+ko04075//Plant hormone signal transduction	NP_001234223.1|9.2e-167|salt responsive protein 1 [Solanum lycopersicum]	GO:1903507//negative regulation of nucleic acid-templated transcription;GO:0065007//biological regulation;GO:0023051//regulation of signaling;GO:1902679//negative regulation of RNA biosynthetic process;GO:0006950//response to stress;GO:0051253//negative regulation of RNA metabolic process;GO:0010556//regulation of macromolecule biosynthetic process;GO:0009892//negative regulation of metabolic pro…
100301928	SRG2	51226755	51228478	NC_015444.2	+	690.07	801.32	717.81	687	484.69	623.06	-	K04733//interleukin-1 receptor-associated kinase 4 [EC:2.7.11.1];K07936//GTP-binding nuclear protein Ran+ko03013//RNA transport+ko03008//Ribosome biogenesis in eukaryotes;K02218//casein kinase 1 [EC:2.7.11.1]	NP_001234228.2|1.4e-294|salt responsive protein 2 [Solanum lycopersicum]	-
100301929	amadh2	63841773	63849291	NC_015440.2	-	113.53	94.3	73.49	74.54	99.19	95.86	-	K00130//betaine-aldehyde dehydrogenase [EC:1.2.1.8]+ko01100//Metabolic pathways+ko00260//Glycine, serine and threonine metabolism	NP_001234235.2|9.7e-302|aminoaldehyde dehydrogenase 2 [Solanum lycopersicum]	GO:0003824//catalytic activity;GO:0016491//oxidoreductase activity;
100301930	CYC1	66081079	66086055	NC_015449.2	-	42.15	32.65	30.37	38.63	41.13	34.27	-	K08246//cycloeucalenol cycloisomerase [EC:5.5.1.9]+ko01100//Metabolic pathways+ko01110//Biosynthesis of secondary metabolites+ko00100//Steroid biosynthesis	NP_001234239.2|1.4e-169|cyclopropyl isomerase [Solanum lycopersicum]	GO:0044425//membrane part;GO:0031224//intrinsic component of membrane;GO:0016020//membrane;GO:0016021//integral component of membrane;GO:0016853//isomerase activity;GO:0003824//catalytic activity;
100301931	GR	64193311	64200348	NC_015446.2	-	18.63	24.23	22.78	20.49	26.93	34.57	-	K00383//glutathione reductase (NADPH) [EC:1.8.1.7]+ko00480//Glutathione metabolism	NP_001234243.2|0.0e+00|glutathione reductase, chloroplastic [Solanum lycopersicum]	GO:1901700//response to oxygen-containing compound;GO:0071704//organic substance metabolic process;GO:0006790//sulfur compound metabolic process;GO:0050794//regulation of cellular process;GO:0006575//cellular modified amino acid metabolic process;GO:0000302//response to reactive oxygen species;GO:0050896//response to stimulus;GO:0006950//response to stress;GO:0034641//cellular nitrogen compound m…
100301932	UBC3	48366987	48371487	NC_015443.2	-	159.68	173.9	111.83	111.06	205.2	218.86	-	K06689//ubiquitin-conjugating enzyme E2 D [EC:2.3.2.23]+ko04141//Protein processing in endoplasmic reticulum+ko04120//Ubiquitin mediated proteolysis	NP_001234247.1|1.6e-83|ubiquitin conjugating enzyme [Solanum lycopersicum]	GO:1901564//organonitrogen compound metabolic process;GO:0006464//cellular protein modification process;GO:0019538//protein metabolic process;GO:0044238//primary metabolic process;GO:0032446//protein modification by small protein conjugation;GO:0009987//cellular process;GO:0044260//cellular macromolecule metabolic process;GO:0044267//cellular protein metabolic process;GO:0006807//nitrogen compoun…
100301933	LOC100301933	63344810	63346489	NC_015441.2	-	8.67	6.93	2.58	2.52	8.81	8.07	-	K14292//trimethylguanosine synthase [EC:2.1.1.-]+ko03013//RNA transport;K09326//homeobox protein OTX1;K18490//homeobox protein OTX2	NP_001234251.1|9.9e-137|WOX4 [Solanum lycopersicum]	GO:0005634//nucleus;GO:0044464//cell part;GO:0043226//organelle;GO:0005622//intracellular;GO:0005623//cell;GO:0044424//intracellular part;GO:0043227//membrane-bounded organelle;GO:0043231//intracellular membrane-bounded organelle;GO:0043229//intracellular organelle;GO:0097159//organic cyclic compound binding;GO:0005488//binding;GO:0003676//nucleic acid binding;GO:1901363//heterocyclic compound bi…
100301934	NAM	65485199	65487435	NC_015444.2	+	0.46	0.6	0.65	1.07	0.56	0.5	NAC	K00521//ferric-chelate reductase [EC:1.16.1.7];K13126//polyadenylate-binding protein+ko03015//mRNA surveillance pathway+ko03018//RNA degradation+ko03013//RNA transport;K16296//serine carboxypeptidase-like clade I [EC:3.4.16.-];K05941//glutathione gamma-glutamylcysteinyltransferase [EC:2.3.2.15]	NP_001234254.1|8.6e-207|NO APICAL MERISTEM [Solanum lycopersicum]	GO:0016070//RNA metabolic process;GO:0009059//macromolecule biosynthetic process;GO:0044260//cellular macromolecule metabolic process;GO:0034654//nucleobase-containing compound biosynthetic process;GO:0009058//biosynthetic process;GO:0043170//macromolecule metabolic process;GO:0050789//regulation of biological process;GO:0019222//regulation of metabolic process;GO:0008152//metabolic process;GO:00…
100301935	LOC100301935	71041870	71051868	NC_015446.2	-	31.65	34.19	68.69	63.17	47.26	48.65	-	K00383//glutathione reductase (NADPH) [EC:1.8.1.7]+ko00480//Glutathione metabolism	NP_001308323.1|4.6e-289|glutathione reductase [Solanum lycopersicum]	GO:0042592//homeostatic process;GO:0006790//sulfur compound metabolic process;GO:0008152//metabolic process;GO:0006518//peptide metabolic process;GO:0071704//organic substance metabolic process;GO:0043603//cellular amide metabolic process;GO:0065008//regulation of biological quality;GO:0006749//glutathione metabolic process;GO:0006807//nitrogen compound metabolic process;GO:0019725//cellular home…
100301936	loxF	1128848	1139567	NC_015438.2	-	69.71	54.54	29.95	23.99	92.95	104.06	-	K00454//lipoxygenase [EC:1.13.11.12]+ko00591//Linoleic acid metabolism+ko00592//alpha-Linolenic acid metabolism+ko01100//Metabolic pathways+ko01110//Biosynthesis of secondary metabolites	NP_001234259.1|0.0e+00|lipoxygenase [Solanum lycopersicum]	GO:0009987//cellular process;GO:0016053//organic acid biosynthetic process;GO:0006690//icosanoid metabolic process;GO:0006633//fatty acid biosynthetic process;GO:0006629//lipid metabolic process;GO:0044249//cellular biosynthetic process;GO:0071704//organic substance metabolic process;GO:0031407//oxylipin metabolic process;GO:0072330//monocarboxylic acid biosynthetic process;GO:0010597//green leaf…
100301938	SQD1	52632538	52636929	NC_015445.2	-	49.67	82.73	61.73	54.26	72.82	85.38	-	K06118//UDP-sulfoquinovose synthase [EC:3.13.1.1]+ko00520//Amino sugar and nucleotide sugar metabolism+ko00561//Glycerolipid metabolism	NP_001234269.1|2.7e-281|UDP-sulfoquinovose synthase [Solanum lycopersicum]	GO:1901137//carbohydrate derivative biosynthetic process;GO:0051716//cellular response to stimulus;GO:1901576//organic substance biosynthetic process;GO:1901135//carbohydrate derivative metabolic process;GO:0046467//membrane lipid biosynthetic process;GO:0006629//lipid metabolic process;GO:0044237//cellular metabolic process;GO:0071496//cellular response to external stimulus;GO:0044255//cellular …
100301939	MST1	67975127	67981019	NC_015444.2	+	54.43	67.66	70.17	62.78	79.23	87.59	-	K01011//thiosulfate/3-mercaptopyruvate sulfurtransferase [EC:2.8.1.1 2.8.1.2]+ko00920//Sulfur metabolism+ko04122//Sulfur relay system+ko01100//Metabolic pathways+ko00270//Cysteine and methionine metabolism	NP_001234274.1|4.3e-215|mercaptopyruvate sulfurtransferase-like protein [Solanum lycopersicum]	GO:0016782//transferase activity, transferring sulfur-containing groups;GO:0016740//transferase activity;GO:0016783//sulfurtransferase activity;GO:0003824//catalytic activity;GO:0004792//thiosulfate sulfurtransferase activity;
100301940	MST2	43594984	43607569	NC_015439.2	+	23.57	21.49	17.02	16.85	22.28	23.96	-	K01011//thiosulfate/3-mercaptopyruvate sulfurtransferase [EC:2.8.1.1 2.8.1.2]+ko00920//Sulfur metabolism+ko04122//Sulfur relay system+ko01100//Metabolic pathways+ko00270//Cysteine and methionine metabolism	NP_001306937.1|6.5e-189|thiosulfate sulfurtransferase [Solanum lycopersicum]	GO:0003824//catalytic activity;GO:0004792//thiosulfate sulfurtransferase activity;GO:0016740//transferase activity;GO:0016783//sulfurtransferase activity;GO:0016782//transferase activity, transferring sulfur-containing groups;
100301941	LOC100301941	47953009	47956327	NC_015443.2	+	5.19	3.49	1.69	1.79	6.06	4.88	-	K05857//phosphatidylinositol phospholipase C, delta [EC:3.1.4.11]+ko01100//Metabolic pathways+ko04933//AGE-RAGE signaling pathway in diabetic complications+ko04070//Phosphatidylinositol signaling system+ko00562//Inositol phosphate metabolism	NP_001234284.1|0.0e+00|PI-phospholipase C PLC6 [Solanum lycopersicum]	GO:0065007//biological regulation;GO:0035556//intracellular signal transduction;GO:0050789//regulation of biological process;GO:0007154//cell communication;GO:0009987//cellular process;GO:0007165//signal transduction;GO:0071704//organic substance metabolic process;GO:1901575//organic substance catabolic process;GO:0008152//metabolic process;GO:0016042//lipid catabolic process;GO:0050896//response…
100301942	Style2.1	50126104	50127798	NC_015439.2	-	1.48	1.3	0.08	0.33	2.7	4.33	bHLH	K17693//DNA-binding protein inhibitor ID2	NP_001234290.1|9.7e-40|transcription factor style2.1 [Solanum lycopersicum]	GO:0005488//binding;GO:0005515//protein binding;GO:0046983//protein dimerization activity;
100301943	hb-1	49519702	49523425	NC_015439.2	+	53.83	69.9	125.15	122.2	113.39	94.31	-	K09338//homeobox-leucine zipper protein;K09338//homeobox-leucine zipper protein;K09338//homeobox-leucine zipper protein	NP_001234296.1|1.9e-162|homeodomain leucine zipper protein [Solanum lycopersicum]	GO:0043226//organelle;GO:0005634//nucleus;GO:0005622//intracellular;GO:0044464//cell part;GO:0043231//intracellular membrane-bounded organelle;GO:0043229//intracellular organelle;GO:0005623//cell;GO:0043227//membrane-bounded organelle;GO:0044424//intracellular part;GO:0043565//sequence-specific DNA binding;GO:0097159//organic cyclic compound binding;GO:0003700//DNA binding transcription factor ac…
100301944	LOC100301944	42433911	42435803	NC_015443.2	+	508.71	629.99	413.45	355.64	434.11	525.74	WRKY	K13424//WRKY transcription factor 33+ko04016//MAPK signaling pathway - plant+ko04626//Plant-pathogen interaction;K18834//WRKY transcription factor 1+ko04626//Plant-pathogen interaction	NP_001234301.2|4.0e-195|WRKY transcription factor 1 [Solanum lycopersicum]	GO:0090304//nucleic acid metabolic process;GO:0044260//cellular macromolecule metabolic process;GO:0018130//heterocycle biosynthetic process;GO:0008152//metabolic process;GO:0019438//aromatic compound biosynthetic process;GO:1901360//organic cyclic compound metabolic process;GO:0044238//primary metabolic process;GO:0006807//nitrogen compound metabolic process;GO:0016070//RNA metabolic process;GO:…
100301945	LOC100301945	31048355	31060251	NC_015439.2	+	18.46	5.52	8.1	9.25	9	7.93	ARF	K14486//auxin response factor+ko04075//Plant hormone signal transduction;K14486//auxin response factor+ko04075//Plant hormone signal transduction	XP_004231633.1|0.0e+00|PREDICTED: auxin response factor 8 isoform X1 [Solanum lycopersicum]	GO:0009725//response to hormone;GO:0034654//nucleobase-containing compound biosynthetic process;GO:0018130//heterocycle biosynthetic process;GO:2001141//regulation of RNA biosynthetic process;GO:0044238//primary metabolic process;GO:0009719//response to endogenous stimulus;GO:0008152//metabolic process;GO:0034645//cellular macromolecule biosynthetic process;GO:0071495//cellular response to endoge…
100301981	LOC100301981	7742131	7753359	NC_015440.2	+	9.78	7.72	15.06	12.34	10.2	10.37	-	K14682//amino-acid N-acetyltransferase [EC:2.3.1.1]+ko00220//Arginine biosynthesis+ko01230//Biosynthesis of amino acids+ko01100//Metabolic pathways+ko01110//Biosynthesis of secondary metabolites+ko01210//2-Oxocarboxylic acid metabolism;K14682//amino-acid N-acetyltransferase [EC:2.3.1.1]+ko00220//Arginine biosynthesis+ko01230//Biosynthesis of amino acids+ko01100//Metabolic pathways+ko01110//Biosyn…	NP_001234432.1|0.0e+00|N-acetyl-glutamate synthase [Solanum lycopersicum]	GO:1901576//organic substance biosynthetic process;GO:0006520//cellular amino acid metabolic process;GO:0008152//metabolic process;GO:0044283//small molecule biosynthetic process;GO:1901564//organonitrogen compound metabolic process;GO:0071704//organic substance metabolic process;GO:0044238//primary metabolic process;GO:0009987//cellular process;GO:0016053//organic acid biosynthetic process;GO:00…
100303774	UBC	62068548	62073461	NC_015449.2	-	169.76	111.97	228.78	280.42	165.53	117.27	-	K06689//ubiquitin-conjugating enzyme E2 D [EC:2.3.2.23]+ko04141//Protein processing in endoplasmic reticulum+ko04120//Ubiquitin mediated proteolysis	NP_001234437.1|1.4e-83|ubiquitin conjugating enzyme E2 [Solanum lycopersicum]	GO:0035639//purine ribonucleoside triphosphate binding;GO:0008144//drug binding;GO:0005524//ATP binding;GO:0032553//ribonucleotide binding;GO:0005488//binding;GO:1901265//nucleoside phosphate binding;GO:0097367//carbohydrate derivative binding;GO:0032555//purine ribonucleotide binding;GO:0043167//ion binding;GO:0030554//adenyl nucleotide binding;GO:0097159//organic cyclic compound binding;GO:0032…
100313501	CCD7	84307951	84311685	NC_015438.2	+	0.02	0	0	0.02	0	0.02	-	K17912//9-cis-beta-carotene 9',10'-cleaving dioxygenase [EC:1.13.11.68]+ko00906//Carotenoid biosynthesis+ko01110//Biosynthesis of secondary metabolites	NP_001234433.1|0.0e+00|carotenoid cleavage dioxygenase 7 [Solanum lycopersicum]	GO:0071704//organic substance metabolic process;GO:0016119//carotene metabolic process;GO:0006720//isoprenoid metabolic process;GO:0008299//isoprenoid biosynthetic process;GO:0065008//regulation of biological quality;GO:0042214//terpene metabolic process;GO:0018130//heterocycle biosynthetic process;GO:1901362//organic cyclic compound biosynthetic process;GO:1901334//lactone metabolic process;GO:1…
100313952	Xpo1	59284463	59300116	NC_015440.2	-	46.21	36.73	31.38	27.61	34.32	37.35	-	K14290//exportin-1+ko03013//RNA transport+ko03008//Ribosome biogenesis in eukaryotes	NP_001234182.1|0.0e+00|exportin 1 [Solanum lycopersicum]	GO:0006403//RNA localization;GO:0051223//regulation of protein transport;GO:0070727//cellular macromolecule localization;GO:0050789//regulation of biological process;GO:0051179//localization;GO:0033750//ribosome localization;GO:0065007//biological regulation;GO:0050658//RNA transport;GO:0000054//ribosomal subunit export from nucleus;GO:0033036//macromolecule localization;GO:0071426//ribonucleopro…
100316872	LOC100316872	75351849	75356311	NC_015438.2	-	7.16	9.11	67.74	52.07	19.24	24.5	-	K04733//interleukin-1 receptor-associated kinase 4 [EC:2.7.11.1]	NP_001234580.2|0.0e+00|atypical receptor-like kinase 1 precursor [Solanum lycopersicum]	GO:0031224//intrinsic component of membrane;GO:0044425//membrane part;GO:0016020//membrane;GO:0016021//integral component of membrane;GO:0005524//ATP binding;GO:1901265//nucleoside phosphate binding;GO:0097367//carbohydrate derivative binding;GO:0043168//anion binding;GO:0032559//adenyl ribonucleotide binding;GO:0017076//purine nucleotide binding;GO:0030554//adenyl nucleotide binding;GO:0000166//…
100316873	SBPase	62807877	62811188	NC_015442.2	+	136.24	262.47	138.95	118.99	246.23	343.81	-	K01100//sedoheptulose-bisphosphatase [EC:3.1.3.37]+ko01100//Metabolic pathways+ko00710//Carbon fixation in photosynthetic organisms+ko01200//Carbon metabolism	NP_001234585.1|3.5e-223|chloroplast sedoheptulose-1,7-bisphosphatase [Solanum lycopersicum]	GO:0044283//small molecule biosynthetic process;GO:0005996//monosaccharide metabolic process;GO:0005975//carbohydrate metabolic process;GO:0005985//sucrose metabolic process;GO:0030388//fructose 1,6-bisphosphate metabolic process;GO:0046351//disaccharide biosynthetic process;GO:0009058//biosynthetic process;GO:0008152//metabolic process;GO:0006002//fructose 6-phosphate metabolic process;GO:001931…
100316874	GME2	68686069	68690870	NC_015446.2	-	55.95	84.44	112.29	120.19	87.51	101.48	-	K10046//GDP-D-mannose 3', 5'-epimerase [EC:5.1.3.18 5.1.3.-]+ko00520//Amino sugar and nucleotide sugar metabolism+ko01100//Metabolic pathways+ko00053//Ascorbate and aldarate metabolism+ko01110//Biosynthesis of secondary metabolites	NP_001234589.1|2.9e-224|GDP-mannose 3',5'-epimerase [Solanum lycopersicum]	GO:0005737//cytoplasm;GO:0044424//intracellular part;GO:0005829//cytosol;GO:0005623//cell;GO:0044464//cell part;GO:0005622//intracellular;GO:0044444//cytoplasmic part;GO:0051287//NAD binding;GO:0036094//small molecule binding;GO:0050662//coenzyme binding;GO:0047918//GDP-mannose 3,5-epimerase activity;GO:0016857//racemase and epimerase activity, acting on carbohydrates and derivatives;GO:0097159//…
100316875	MIOX	2025267	2028967	NC_015449.2	-	1.72	0.83	1.24	1.31	1.72	0.53	-	K00469//inositol oxygenase [EC:1.13.99.1]+ko00053//Ascorbate and aldarate metabolism+ko00562//Inositol phosphate metabolism	NP_001234593.1|2.3e-188|myo-inositol oxygenase [Solanum lycopersicum]	GO:0008152//metabolic process;GO:0009056//catabolic process;GO:0044281//small molecule metabolic process;GO:0009987//cellular process;GO:0044248//cellular catabolic process;GO:0006020//inositol metabolic process;GO:0005975//carbohydrate metabolic process;GO:0016052//carbohydrate catabolic process;GO:1901575//organic substance catabolic process;GO:0044238//primary metabolic process;GO:0046164//alc…
100316877	LOC100316877	8734210	8736394	NC_015445.2	+	7.26	4.81	4.05	3.9	8.67	6.47	-	K09840//9-cis-epoxycarotenoid dioxygenase [EC:1.13.11.51]+ko00906//Carotenoid biosynthesis+ko01100//Metabolic pathways+ko01110//Biosynthesis of secondary metabolites	XP_004244807.1|0.0e+00|PREDICTED: probable 9-cis-epoxycarotenoid dioxygenase NCED5, chloroplastic [Solanum lycopersicum]	GO:0016491//oxidoreductase activity;GO:0016702//oxidoreductase activity, acting on single donors with incorporation of molecular oxygen, incorporation of two atoms of oxygen;GO:0003824//catalytic activity;GO:0005488//binding;GO:0043167//ion binding;GO:0043169//cation binding;GO:0051213//dioxygenase activity;GO:0046872//metal ion binding;GO:0016701//oxidoreductase activity, acting on single donors…
100316879	LOC100316879	5075670	5083484	NC_015440.2	-	136.16	133.48	152.06	147.85	89.9	85.47	-	K13412//calcium-dependent protein kinase [EC:2.7.11.1]+ko04626//Plant-pathogen interaction	NP_001234607.1|0.0e+00|calcium-dependent protein kinase [Solanum lycopersicum]	GO:1901564//organonitrogen compound metabolic process;GO:0071215//cellular response to abscisic acid stimulus;GO:0008152//metabolic process;GO:0044237//cellular metabolic process;GO:0006464//cellular protein modification process;GO:0009719//response to endogenous stimulus;GO:0006468//protein phosphorylation;GO:0035556//intracellular signal transduction;GO:0007165//signal transduction;GO:0044267//…
100316880	LOC100316880	61127202	61130193	NC_015447.2	+	5.08	2.31	9.51	10.59	16.09	15.73	-	K01082//3'(2'), 5'-bisphosphate nucleotidase [EC:3.1.3.7]+ko00920//Sulfur metabolism+ko01100//Metabolic pathways;K01097//N-acylneuraminate-9-phosphatase [EC:3.1.3.29]+ko00520//Amino sugar and nucleotide sugar metabolism+ko01100//Metabolic pathways	NP_001334518.1|7.2e-174|haloacid dehalogenase [Solanum lycopersicum]	GO:0008152//metabolic process;GO:0016787//hydrolase activity;GO:0003824//catalytic activity;
100316881	LOC100316881	40503822	40537084	NC_015439.2	-	11.17	13.09	14.89	15.21	11.74	14.48	-	K00703//starch synthase [EC:2.4.1.21]+ko01100//Metabolic pathways+ko00500//Starch and sucrose metabolism+ko01110//Biosynthesis of secondary metabolites;K00703//starch synthase [EC:2.4.1.21]+ko01100//Metabolic pathways+ko00500//Starch and sucrose metabolism+ko01110//Biosynthesis of secondary metabolites;K00703//starch synthase [EC:2.4.1.21]+ko01100//Metabolic pathways+ko00500//Starch and sucrose m…	NP_001234617.2|0.0e+00|starch synthase IV [Solanum lycopersicum]	GO:0005975//carbohydrate metabolic process;GO:0009987//cellular process;GO:0019252//starch biosynthetic process;GO:0071704//organic substance metabolic process;GO:0044264//cellular polysaccharide metabolic process;GO:0000271//polysaccharide biosynthetic process;GO:1901576//organic substance biosynthetic process;GO:0005976//polysaccharide metabolic process;GO:0009250//glucan biosynthetic process;G…
100316882	LOC100316882	44758150	44775323	NC_015439.2	+	18.33	26.35	28.55	18.03	19.09	24.75	-	K00703//starch synthase [EC:2.4.1.21]+ko01100//Metabolic pathways+ko00500//Starch and sucrose metabolism+ko01110//Biosynthesis of secondary metabolites	NP_001234623.1|0.0e+00|starch synthase III [Solanum lycopersicum]	GO:0044237//cellular metabolic process;GO:0044238//primary metabolic process;GO:0044249//cellular biosynthetic process;GO:0009058//biosynthetic process;GO:0016051//carbohydrate biosynthetic process;GO:0009250//glucan biosynthetic process;GO:0034645//cellular macromolecule biosynthetic process;GO:1901576//organic substance biosynthetic process;GO:0009059//macromolecule biosynthetic process;GO:0044…
100316883	PHS1	519504	547527	NC_015445.2	-	2.25	0.79	0.07	0.18	2.73	2.83	-	K18116//beta-phellandrene synthase (neryl-diphosphate-cyclizing) [EC:4.2.3.51];K04121//ent-kaurene synthase [EC:4.2.3.19]+ko00904//Diterpenoid biosynthesis+ko01100//Metabolic pathways+ko01110//Biosynthesis of secondary metabolites	NP_001234629.1|0.0e+00|beta-phellandrene synthase (neryl-diphosphate-cyclizing), chloroplastic [Solanum lycopersicum]	GO:0008152//metabolic process;GO:0005737//cytoplasm;GO:0009536//plastid;GO:0043227//membrane-bounded organelle;GO:0005623//cell;GO:0005622//intracellular;GO:0043229//intracellular organelle;GO:0043231//intracellular membrane-bounded organelle;GO:0009507//chloroplast;GO:0044464//cell part;GO:0044424//intracellular part;GO:0043226//organelle;GO:0044444//cytoplasmic part;GO:0016829//lyase activity;G…
100316884	NDPS1	530848	557370	NC_015445.2	+	6.04	5.19	0	0	7.86	6.22	-	K18114//dimethylallylcistransferase [EC:2.5.1.28];K11778//ditrans,polycis-polyprenyl diphosphate synthase [EC:2.5.1.87]+ko00900//Terpenoid backbone biosynthesis+ko01110//Biosynthesis of secondary metabolites	NP_001234633.1|4.6e-175|dimethylallylcistransferase, chloroplastic [Solanum lycopersicum]	GO:0006629//lipid metabolic process;GO:1901615//organic hydroxy compound metabolic process;GO:0006720//isoprenoid metabolic process;GO:0009058//biosynthetic process;GO:0044255//cellular lipid metabolic process;GO:0008299//isoprenoid biosynthetic process;GO:0008152//metabolic process;GO:1901576//organic substance biosynthetic process;GO:0044281//small molecule metabolic process;GO:0044249//cellula…
100316887	LOC100316887	52611216	52616918	NC_015440.2	+	6.19	5.95	15.79	14.22	9.87	8.99	-	K08332//vacuolar protein 8;K08332//vacuolar protein 8;K08332//vacuolar protein 8	XP_004235115.1|0.0e+00|PREDICTED: U-box domain-containing protein 43 [Solanum lycopersicum]	GO:0140096//catalytic activity, acting on a protein;GO:0016740//transferase activity;GO:0003824//catalytic activity;GO:0019787//ubiquitin-like protein transferase activity;GO:0004842//ubiquitin-protein transferase activity;
100316888	LOC100316888	37101298	37103266	NC_015449.2	+	19.57	15.19	23.61	28.24	24.8	25.08	-	-	NP_001234651.1|2.3e-54|ELF4-like protein [Solanum lycopersicum]	GO:0048518//positive regulation of biological process;GO:0065007//biological regulation;GO:0050789//regulation of biological process;GO:0042753//positive regulation of circadian rhythm;GO:0042752//regulation of circadian rhythm;
100316889	CD2	85221262	85227433	NC_015438.2	-	17.07	15.31	29.3	28.67	12.42	12.94	-	K09338//homeobox-leucine zipper protein	NP_001234657.2|0.0e+00|cutin deficient 2 [Solanum lycopersicum]	GO:0051171//regulation of nitrogen compound metabolic process;GO:1903506//regulation of nucleic acid-templated transcription;GO:0010468//regulation of gene expression;GO:0065007//biological regulation;GO:0010556//regulation of macromolecule biosynthetic process;GO:0050794//regulation of cellular process;GO:0006355//regulation of transcription, DNA-templated;GO:0031326//regulation of cellular bios…
100316890	ARF6	107	2614	NW_004196219.1	+	30.2	16.14	23.22	21.93	28.12	22.11	ARF	K14486//auxin response factor+ko04075//Plant hormone signal transduction	NP_001234663.1|0.0e+00|auxin response factor 6 [Solanum lycopersicum]	GO:0016070//RNA metabolic process;GO:0009719//response to endogenous stimulus;GO:0018130//heterocycle biosynthetic process;GO:0010467//gene expression;GO:0031326//regulation of cellular biosynthetic process;GO:0006355//regulation of transcription, DNA-templated;GO:0042221//response to chemical;GO:0044260//cellular macromolecule metabolic process;GO:0046483//heterocycle metabolic process;GO:000680…
100316891	GolS2	48012359	48013893	NC_015439.2	-	2.19	4.35	29.55	63.67	6.61	3.94	-	K18819//inositol 3-alpha-galactosyltransferase [EC:2.4.1.123]+ko00052//Galactose metabolism	NP_001234668.2|7.9e-203|galactinol synthase 2 [Solanum lycopersicum]	GO:0071704//organic substance metabolic process;GO:0006012//galactose metabolic process;GO:0005996//monosaccharide metabolic process;GO:0005975//carbohydrate metabolic process;GO:0008152//metabolic process;GO:0019318//hexose metabolic process;GO:0044238//primary metabolic process;GO:0044281//small molecule metabolic process;GO:0005737//cytoplasm;GO:0044424//intracellular part;GO:0005622//intracel…
100316892	LOC100316892	66330354	66334351	NC_015446.2	+	13.13	5.53	5.78	4.9	5.73	8.83	-	K14485//transport inhibitor response 1+ko04075//Plant hormone signal transduction	NP_001234673.1|0.0e+00|TIR1-like protein [Solanum lycopersicum]	-
100316893	LOC100316893	65429712	65430727	NC_015449.2	-	13.48	18.98	5.68	6.03	16.18	20.2	-	-	NP_001234679.2|4.5e-54|ARGOS [Solanum lycopersicum]	GO:0031224//intrinsic component of membrane;GO:0016020//membrane;GO:0016021//integral component of membrane;GO:0044425//membrane part;
100316894	PP2C-1	69911895	69917464	NC_015440.2	+	33.8	36.18	88.27	91.47	59.79	61.84	-	K14497//protein phosphatase 2C [EC:3.1.3.16]+ko04016//MAPK signaling pathway - plant+ko04075//Plant hormone signal transduction;K14497//protein phosphatase 2C [EC:3.1.3.16]+ko04016//MAPK signaling pathway - plant+ko04075//Plant hormone signal transduction;K14497//protein phosphatase 2C [EC:3.1.3.16]+ko04016//MAPK signaling pathway - plant+ko04075//Plant hormone signal transduction	NP_001234686.2|0.0e+00|protein phosphatase 2C ABI2 homolog [Solanum lycopersicum]	GO:0043167//ion binding;GO:0004721//phosphoprotein phosphatase activity;GO:0016787//hydrolase activity;GO:0016791//phosphatase activity;GO:0043169//cation binding;GO:0004722//protein serine/threonine phosphatase activity;GO:0016788//hydrolase activity, acting on ester bonds;GO:0042578//phosphoric ester hydrolase activity;GO:0003824//catalytic activity;GO:0005488//binding;GO:0046872//metal ion bin…
100316895	PP2C-2	58989964	58992010	NC_015440.2	+	5.31	6.18	69.74	68.17	4.9	4.81	-	K14497//protein phosphatase 2C [EC:3.1.3.16]+ko04016//MAPK signaling pathway - plant+ko04075//Plant hormone signal transduction	NP_001234692.2|6.8e-231|protein phosphatase 2C AHG3 homolog [Solanum lycopersicum]	GO:0003824//catalytic activity;GO:0043169//cation binding;GO:0005488//binding;GO:0016791//phosphatase activity;GO:0043167//ion binding;GO:0004721//phosphoprotein phosphatase activity;GO:0042578//phosphoric ester hydrolase activity;GO:0004722//protein serine/threonine phosphatase activity;GO:0016788//hydrolase activity, acting on ester bonds;GO:0140096//catalytic activity, acting on a protein;GO:0…
100316896	fin1	91491279	91497043	NC_015438.2	+	29.4	22.24	20.25	28.23	32.03	23.33	Alfin-like	K06889//uncharacterized protein;K00521//ferric-chelate reductase [EC:1.16.1.7];K11446//histone demethylase JARID1 [EC:1.14.11.-];K15710//E3 ubiquitin-protein ligase SHPRH [EC:3.6.4.- 2.3.2.27]	NP_001234697.1|8.7e-144|putative alfin-like transcription factor [Solanum lycopersicum]	GO:1903506//regulation of nucleic acid-templated transcription;GO:0009889//regulation of biosynthetic process;GO:0050794//regulation of cellular process;GO:0080090//regulation of primary metabolic process;GO:0010468//regulation of gene expression;GO:0031323//regulation of cellular metabolic process;GO:0031326//regulation of cellular biosynthetic process;GO:2001141//regulation of RNA biosynthetic …
100316897	IMPCHase	59304947	59311077	NC_015445.2	+	49.85	75	24.03	22.96	66.45	78.85	-	K00602//phosphoribosylaminoimidazolecarboxamide formyltransferase / IMP cyclohydrolase [EC:2.1.2.3 3.5.4.10]+ko00230//Purine metabolism+ko00670//One carbon pool by folate+ko01100//Metabolic pathways+ko01110//Biosynthesis of secondary metabolites	NP_001234704.1|0.0e+00|putative inosine monophosphate cyclohydrolase [Solanum lycopersicum]	GO:0034654//nucleobase-containing compound biosynthetic process;GO:0034641//cellular nitrogen compound metabolic process;GO:0009058//biosynthetic process;GO:1901564//organonitrogen compound metabolic process;GO:0006753//nucleoside phosphate metabolic process;GO:0006164//purine nucleotide biosynthetic process;GO:1901566//organonitrogen compound biosynthetic process;GO:0006807//nitrogen compound me…
100316898	LOC100316898	1729716	1731521	NC_015447.2	-	1.59	0.67	1.1	0.98	1.53	0.97	-	K01599//uroporphyrinogen decarboxylase [EC:4.1.1.37]+ko00860//Porphyrin and chlorophyll metabolism+ko01100//Metabolic pathways+ko01110//Biosynthesis of secondary metabolites;K03549//KUP system potassium uptake protein	NP_001234709.2|0.0e+00|peptide N-glycanase precursor [Solanum lycopersicum]	GO:0000224//peptide-N4-(N-acetyl-beta-glucosaminyl)asparagine amidase activity;GO:0016810//hydrolase activity, acting on carbon-nitrogen (but not peptide) bonds;GO:0016811//hydrolase activity, acting on carbon-nitrogen (but not peptide) bonds, in linear amides;GO:0003824//catalytic activity;GO:0016787//hydrolase activity;
100316899	LOC100316899	97018563	97026172	NC_015438.2	+	53	48.57	27.46	28.63	48.04	38.87	-	K00801//farnesyl-diphosphate farnesyltransferase [EC:2.5.1.21]+ko00909//Sesquiterpenoid and triterpenoid biosynthesis+ko01100//Metabolic pathways+ko01110//Biosynthesis of secondary metabolites+ko00100//Steroid biosynthesis	NP_001234716.2|1.2e-240|squalene synthase [Solanum lycopersicum]	GO:1901360//organic cyclic compound metabolic process;GO:0016126//sterol biosynthetic process;GO:1901617//organic hydroxy compound biosynthetic process;GO:0019637//organophosphate metabolic process;GO:1901576//organic substance biosynthetic process;GO:0016128//phytosteroid metabolic process;GO:0006694//steroid biosynthetic process;GO:0044283//small molecule biosynthetic process;GO:0006696//ergost…
100316900	LOC100316900	60859854	60862964	NC_015441.2	-	7.48	5	4.62	4.15	3.48	3.63	-	K14485//transport inhibitor response 1+ko04075//Plant hormone signal transduction	NP_001234722.1|0.0e+00|LeTIR [Solanum lycopersicum]	-
100316901	LOC100316901	96288573	96292974	NC_015438.2	+	177.54	232.43	470.36	430.73	187.32	229.16	-	K03527//4-hydroxy-3-methylbut-2-en-1-yl diphosphate reductase [EC:1.17.7.4]+ko00900//Terpenoid backbone biosynthesis+ko01100//Metabolic pathways+ko01110//Biosynthesis of secondary metabolites	NP_001234728.1|7.1e-267|4-hydroxy-3-methylbut-2-enyl diphosphate reductase [Solanum lycopersicum]	GO:0009240//isopentenyl diphosphate biosynthetic process;GO:0044255//cellular lipid metabolic process;GO:0008610//lipid biosynthetic process;GO:0044281//small molecule metabolic process;GO:0044237//cellular metabolic process;GO:0009987//cellular process;GO:0008152//metabolic process;GO:0008654//phospholipid biosynthetic process;GO:0006793//phosphorus metabolic process;GO:1901135//carbohydrate der…
100316902	GME1	88238621	88241834	NC_015438.2	+	8.2	8.94	4.64	5.49	12.49	16.53	-	K10046//GDP-D-mannose 3', 5'-epimerase [EC:5.1.3.18 5.1.3.-]+ko00520//Amino sugar and nucleotide sugar metabolism+ko01100//Metabolic pathways+ko00053//Ascorbate and aldarate metabolism+ko01110//Biosynthesis of secondary metabolites	NP_001234734.1|1.4e-224|GDP-mannose 3',5'-epimerase [Solanum lycopersicum]	GO:0003824//catalytic activity;GO:0016854//racemase and epimerase activity;GO:0047918//GDP-mannose 3,5-epimerase activity;GO:0005488//binding;GO:0036094//small molecule binding;GO:0000166//nucleotide binding;GO:0051287//NAD binding;GO:0097159//organic cyclic compound binding;GO:1901363//heterocyclic compound binding;GO:0016853//isomerase activity;GO:0050662//coenzyme binding;GO:0048037//cofactor …
100322875	CYP97A29	50046449	50065178	NC_015441.2	-	21.13	35.02	15.54	12.41	29.22	38.32	-	K15747//beta-ring hydroxylase [EC:1.14.-.-]+ko00906//Carotenoid biosynthesis+ko01100//Metabolic pathways+ko01110//Biosynthesis of secondary metabolites	NP_001234049.1|0.0e+00|cytochrome P450-type monooxygenase 97A29 [Solanum lycopersicum]	GO:0009987//cellular process;GO:0009058//biosynthetic process;GO:0016123//xanthophyll biosynthetic process;GO:0071704//organic substance metabolic process;GO:0046148//pigment biosynthetic process;GO:1901576//organic substance biosynthetic process;GO:0044237//cellular metabolic process;GO:0016117//carotenoid biosynthetic process;GO:0008152//metabolic process;GO:0006721//terpenoid metabolic process…
100322877	CYP97C11	63540357	63545286	NC_015447.2	+	12.12	16.99	8.45	9.8	15.75	15.66	-	K09837//carotenoid epsilon hydroxylase [EC:1.14.14.158]+ko00906//Carotenoid biosynthesis+ko01100//Metabolic pathways+ko01110//Biosynthesis of secondary metabolites;K09837//carotenoid epsilon hydroxylase [EC:1.14.14.158]+ko00906//Carotenoid biosynthesis+ko01100//Metabolic pathways+ko01110//Biosynthesis of secondary metabolites	NP_001234058.2|0.0e+00|cytochrome P450-type monooxygenase 97C11 [Solanum lycopersicum]	GO:0016114//terpenoid biosynthetic process;GO:0006629//lipid metabolic process;GO:0042440//pigment metabolic process;GO:0009058//biosynthetic process;GO:0016117//carotenoid biosynthetic process;GO:0044237//cellular metabolic process;GO:0044238//primary metabolic process;GO:0009987//cellular process;GO:0006721//terpenoid metabolic process;GO:0046148//pigment biosynthetic process;GO:0008610//lipid …
100462655	MSH2	42988451	42995483	NC_015443.2	-	2.73	0.87	0.08	0.18	1.17	1.3	-	K08735//DNA mismatch repair protein MSH2+ko03430//Mismatch repair	NP_001234067.1|0.0e+00|mismatch repair protein [Solanum lycopersicum]	GO:0006974//cellular response to DNA damage stimulus;GO:0006259//DNA metabolic process;GO:0006139//nucleobase-containing compound metabolic process;GO:0050896//response to stimulus;GO:0044238//primary metabolic process;GO:0043170//macromolecule metabolic process;GO:0009987//cellular process;GO:0044237//cellular metabolic process;GO:0033554//cellular response to stress;GO:0034641//cellular nitroge…
100462656	LOC100462656	10347430	10394314	NC_015444.2	+	16.97	15.4	15.61	13.01	17.45	17.62	-	K08737//DNA mismatch repair protein MSH6+ko03430//Mismatch repair	XP_004242928.1|0.0e+00|PREDICTED: DNA mismatch repair protein MSH7 [Solanum lycopersicum]	GO:0006807//nitrogen compound metabolic process;GO:0046483//heterocycle metabolic process;GO:0008152//metabolic process;GO:0006259//DNA metabolic process;GO:0044238//primary metabolic process;GO:1901360//organic cyclic compound metabolic process;GO:0044260//cellular macromolecule metabolic process;GO:0006281//DNA repair;GO:0006139//nucleobase-containing compound metabolic process;GO:0033554//cell…
100498663	ARF19	6387073	6394069	NC_015444.2	-	30.67	14.14	15.24	14.86	11.61	9.17	ARF	K14486//auxin response factor+ko04075//Plant hormone signal transduction	NP_001234740.2|0.0e+00|auxin response factor 19 [Solanum lycopersicum]	GO:0006139//nucleobase-containing compound metabolic process;GO:1901362//organic cyclic compound biosynthetic process;GO:0044260//cellular macromolecule metabolic process;GO:0010556//regulation of macromolecule biosynthetic process;GO:0043170//macromolecule metabolic process;GO:0071495//cellular response to endogenous stimulus;GO:0018130//heterocycle biosynthetic process;GO:0009719//response to e…
100500729	LOC100500729	42683642	42693648	NC_015443.2	+	33.63	20.66	34.42	31.25	31.02	26.59	-	K01191//alpha-mannosidase [EC:3.2.1.24]+ko00511//Other glycan degradation	NP_001234851.1|0.0e+00|alpha-mannosidase precursor [Solanum lycopersicum]	GO:0044237//cellular metabolic process;GO:0071704//organic substance metabolic process;GO:0005975//carbohydrate metabolic process;GO:0005996//monosaccharide metabolic process;GO:0043170//macromolecule metabolic process;GO:0006517//protein deglycosylation;GO:1901564//organonitrogen compound metabolic process;GO:0044260//cellular macromolecule metabolic process;GO:0019318//hexose metabolic process;…
100505457	LOC100505457	4931137	4934099	NC_015449.2	-	11.68	8.58	6.01	5.54	9.97	7.91	NOZZLE	K19475//WAS/WASL-interacting protein+ko04144//Endocytosis	NP_001234265.1|1.1e-254|uncharacterized protein LOC100505457 [Solanum lycopersicum]	-
100505458	GRX1	426164	428916	NC_015446.2	-	29.55	36.14	48.02	40.79	39.55	49.05	-	K07390//monothiol glutaredoxin	NP_001234270.2|6.9e-164|GRX1 protein [Solanum lycopersicum]	GO:0042592//homeostatic process;GO:0009987//cellular process;GO:0045454//cell redox homeostasis;GO:0006810//transport;GO:0051234//establishment of localization;GO:0065008//regulation of biological quality;GO:0051179//localization;GO:0050789//regulation of biological process;GO:0006811//ion transport;GO:0006812//cation transport;GO:0019725//cellular homeostasis;GO:0050794//regulation of cellular p…
100527965	LOC100527965	67568169	67571247	NC_015440.2	+	4.34	1.44	0.35	0.19	2.56	1.84	-	K13947//auxin efflux carrier family	NP_001234163.1|0.0e+00|auxin efflux facilitator SlPIN1 [Solanum lycopersicum]	GO:0090567//reproductive shoot system development;GO:0007275//multicellular organism development;GO:0009793//embryo development ending in seed dormancy;GO:0010154//fruit development;GO:0071365//cellular response to auxin stimulus;GO:0048825//cotyledon development;GO:0010338//leaf formation;GO:0051179//localization;GO:1905392//plant organ morphogenesis;GO:0009790//embryo development;GO:0009725//re…
100527966	PIN2	1755020	1757837	NC_015444.2	+	0.18	0.1	0.06	0.02	0.02	0.1	-	K13947//auxin efflux carrier family	NP_001234170.1|0.0e+00|auxin efflux facilitator SlPIN2 [Solanum lycopersicum]	GO:0009755//hormone-mediated signaling pathway;GO:0010033//response to organic substance;GO:0009606//tropism;GO:0051234//establishment of localization;GO:0060918//auxin transport;GO:0009987//cellular process;GO:0009733//response to auxin;GO:0009725//response to hormone;GO:0010252//auxin homeostasis;GO:0009743//response to carbohydrate;GO:0050794//regulation of cellular process;GO:0023052//signali…
100527967	PIN3	1373774	1377486	NC_015441.2	-	1.83	1.3	0.46	0.31	1.74	0.96	-	K13947//auxin efflux carrier family	NP_001234177.1|0.0e+00|auxin efflux facilitator SlPIN3 [Solanum lycopersicum]	GO:0009725//response to hormone;GO:0048878//chemical homeostasis;GO:0010817//regulation of hormone levels;GO:0050789//regulation of biological process;GO:0009734//auxin-activated signaling pathway;GO:0060918//auxin transport;GO:0050794//regulation of cellular process;GO:0071365//cellular response to auxin stimulus;GO:0065007//biological regulation;GO:0070887//cellular response to chemical stimulu…
100527968	PIN4	2482147	2485925	NC_015442.2	+	21.03	13.33	7.05	6.5	18.28	19.98	-	K13947//auxin efflux carrier family	NP_001234184.1|0.0e+00|auxin efflux facilitator SlPIN4 [Solanum lycopersicum]	GO:0009719//response to endogenous stimulus;GO:0051716//cellular response to stimulus;GO:0055085//transmembrane transport;GO:0050789//regulation of biological process;GO:0010252//auxin homeostasis;GO:0009733//response to auxin;GO:0071365//cellular response to auxin stimulus;GO:0071310//cellular response to organic substance;GO:0050896//response to stimulus;GO:0048878//chemical homeostasis;GO:0007…
100527969	PIN5	77668430	77671124	NC_015438.2	+	1.14	1.16	0	0	0.37	0.76	-	K13947//auxin efflux carrier family	NP_001234192.1|2.3e-197|auxin efflux facilitator SlPIN5 [Solanum lycopersicum]	GO:0070887//cellular response to chemical stimulus;GO:0051716//cellular response to stimulus;GO:0050896//response to stimulus;GO:0009987//cellular process;GO:0071310//cellular response to organic substance;GO:0010252//auxin homeostasis;GO:0009733//response to auxin;GO:0071495//cellular response to endogenous stimulus;GO:0009719//response to endogenous stimulus;GO:0009725//response to hormone;GO:0…
100527970	PIN6	37586070	37591407	NC_015443.2	-	1.44	1.91	0.49	0.59	1	0.59	-	K13947//auxin efflux carrier family	NP_001234199.1|1.3e-302|auxin efflux facilitator SlPIN6 [Solanum lycopersicum]	GO:0010817//regulation of hormone levels;GO:0060918//auxin transport;GO:0048731//system development;GO:0048767//root hair elongation;GO:0071495//cellular response to endogenous stimulus;GO:0048764//trichoblast maturation;GO:0048523//negative regulation of cellular process;GO:0023057//negative regulation of signaling;GO:0009888//tissue development;GO:0048589//developmental growth;GO:0032870//cellu…
100527971	PIN7	62061161	62063920	NC_015447.2	-	3.18	0.88	1.01	0.83	1.24	0.97	-	K13947//auxin efflux carrier family	NP_001234204.1|0.0e+00|auxin efflux facilitator SlPIN7 [Solanum lycopersicum]	GO:0009734//auxin-activated signaling pathway;GO:0071310//cellular response to organic substance;GO:0055085//transmembrane transport;GO:0007165//signal transduction;GO:0009755//hormone-mediated signaling pathway;GO:0010817//regulation of hormone levels;GO:0009725//response to hormone;GO:0050789//regulation of biological process;GO:0007154//cell communication;GO:0023052//signaling;GO:0065008//regu…
100527972	PIN8	50018029	50021928	NC_015439.2	-	0.5	0.38	0.36	0.2	0.48	0.43	-	K13947//auxin efflux carrier family	NP_001234211.1|1.6e-187|auxin efflux facilitator SlPIN8 [Solanum lycopersicum]	GO:0009733//response to auxin;GO:0060918//auxin transport;GO:0051179//localization;GO:0010252//auxin homeostasis;GO:0009719//response to endogenous stimulus;GO:0010033//response to organic substance;GO:0032870//cellular response to hormone stimulus;GO:0065007//biological regulation;GO:0023052//signaling;GO:0006810//transport;GO:0070887//cellular response to chemical stimulus;GO:0050896//response …
100527974	PIN9	60194156	60197032	NC_015447.2	+	5.22	0.94	0.53	0.42	2.06	1.21	-	K13947//auxin efflux carrier family	NP_001234220.1|0.0e+00|auxin efflux facilitator SlPIN9 [Solanum lycopersicum]	GO:0023052//signaling;GO:0042592//homeostatic process;GO:0009755//hormone-mediated signaling pathway;GO:0009926//auxin polar transport;GO:0032870//cellular response to hormone stimulus;GO:0070887//cellular response to chemical stimulus;GO:0010033//response to organic substance;GO:0071365//cellular response to auxin stimulus;GO:0009734//auxin-activated signaling pathway;GO:0010817//regulation of h…
100527976	PIN10	54597208	54600807	NC_015441.2	-	0	0	0	0	0	0	-	K13947//auxin efflux carrier family	NP_001234230.1|2.7e-195|auxin efflux facilitator SlPIN10 [Solanum lycopersicum]	GO:0060918//auxin transport;GO:0009926//auxin polar transport;GO:0042592//homeostatic process;GO:0009914//hormone transport;GO:0010817//regulation of hormone levels;GO:0006810//transport;GO:0010252//auxin homeostasis;GO:0065008//regulation of biological quality;GO:0048878//chemical homeostasis;GO:0055085//transmembrane transport;GO:0065007//biological regulation;GO:0051179//localization;GO:005123…
100527977	ARF17	6495007	6511550	NC_015448.2	-	0.93	0.68	1.6	1.47	0.53	0.64	ARF	K14486//auxin response factor+ko04075//Plant hormone signal transduction	NP_001234237.2|0.0e+00|auxin response factor 17 [Solanum lycopersicum]	GO:0051171//regulation of nitrogen compound metabolic process;GO:0042221//response to chemical;GO:0010033//response to organic substance;GO:0023052//signaling;GO:0090304//nucleic acid metabolic process;GO:0006139//nucleobase-containing compound metabolic process;GO:0010556//regulation of macromolecule biosynthetic process;GO:0010468//regulation of gene expression;GO:0010467//gene expression;GO:00…
100529100	TTS2	1015609	1035877	NC_015449.2	+	3.73	3.94	12.91	11.96	5.95	7.01	-	K15813//beta-amyrin synthase [EC:5.4.99.39]+ko00909//Sesquiterpenoid and triterpenoid biosynthesis+ko01110//Biosynthesis of secondary metabolites;K15813//beta-amyrin synthase [EC:5.4.99.39]+ko00909//Sesquiterpenoid and triterpenoid biosynthesis+ko01110//Biosynthesis of secondary metabolites;K21928//delta/alpha/beta-amyrin synthase [EC:5.4.99.55 5.4.99.40 5.4.99.39]+ko00909//Sesquiterpenoid and tr…	NP_001234597.1|0.0e+00|delta-amyrin synthase [Solanum lycopersicum]	GO:0016853//isomerase activity;GO:0016866//intramolecular transferase activity;GO:0003824//catalytic activity;
100529102	lTTS1	1040624	1049155	NC_015449.2	+	1.78	3.21	34.25	26.23	6.97	8.73	-	K15813//beta-amyrin synthase [EC:5.4.99.39]+ko00909//Sesquiterpenoid and triterpenoid biosynthesis+ko01110//Biosynthesis of secondary metabolites;K21928//delta/alpha/beta-amyrin synthase [EC:5.4.99.55 5.4.99.40 5.4.99.39]+ko00909//Sesquiterpenoid and triterpenoid biosynthesis+ko01110//Biosynthesis of secondary metabolites	NP_001234604.1|0.0e+00|beta-amyrin synthase [Solanum lycopersicum]	GO:0016853//isomerase activity;GO:0003824//catalytic activity;GO:0016866//intramolecular transferase activity;
100529103	LOC100529103	80803164	80805838	NC_015438.2	-	8.08	7.49	6.29	4.84	10.06	9.53	-	K12373//hexosaminidase [EC:3.2.1.52]+ko00603//Glycosphingolipid biosynthesis - globo and isoglobo series+ko00604//Glycosphingolipid biosynthesis - ganglio series+ko00531//Glycosaminoglycan degradation+ko00520//Amino sugar and nucleotide sugar metabolism+ko00511//Other glycan degradation+ko01100//Metabolic pathways	NP_001234608.1|0.0e+00|beta-hexosaminidase 1 precursor [Solanum lycopersicum]	GO:0044238//primary metabolic process;GO:0008152//metabolic process;GO:0071704//organic substance metabolic process;GO:0005975//carbohydrate metabolic process;GO:0005623//cell;GO:0044464//cell part;GO:0005886//plasma membrane;GO:0071944//cell periphery;GO:0016020//membrane;GO:0016787//hydrolase activity;GO:0004553//hydrolase activity, hydrolyzing O-glycosyl compounds;GO:0004563//beta-N-acetylhexo…
100529104	LOC100529104	64565077	64574803	NC_015442.2	-	20.61	13.71	15.29	13.25	19.02	18.18	-	K12373//hexosaminidase [EC:3.2.1.52]+ko00603//Glycosphingolipid biosynthesis - globo and isoglobo series+ko00604//Glycosphingolipid biosynthesis - ganglio series+ko00531//Glycosaminoglycan degradation+ko00520//Amino sugar and nucleotide sugar metabolism+ko00511//Other glycan degradation+ko01100//Metabolic pathways	NP_001234613.2|0.0e+00|beta-hexosaminidase 2 [Solanum lycopersicum]	GO:0008152//metabolic process;GO:0071704//organic substance metabolic process;GO:0005975//carbohydrate metabolic process;GO:0044238//primary metabolic process;GO:0005618//cell wall;GO:0030312//external encapsulating structure;GO:0043227//membrane-bounded organelle;GO:0044444//cytoplasmic part;GO:0044464//cell part;GO:0005622//intracellular;GO:0005623//cell;GO:0043229//intracellular organelle;GO:0…
100529106	LOC100529106	6572150	6573877	NC_015443.2	+	0.89	0.15	0.46	0.49	1.13	2.17	-	K09872//aquaporin PIP	NP_001234625.1|1.4e-157|aquaporin [Solanum lycopersicum]	GO:0055085//transmembrane transport;GO:0051234//establishment of localization;GO:0051179//localization;GO:0034220//ion transmembrane transport;GO:0006811//ion transport;GO:0006810//transport;GO:0005887//integral component of plasma membrane;GO:0031224//intrinsic component of membrane;GO:0016020//membrane;GO:0031226//intrinsic component of plasma membrane;GO:0044425//membrane part;GO:0005886//plas…
100529127	LOC100529127	2615845	2621332	NC_015443.2	+	0.05	0.22	0.12	0.05	0.02	0.07	-	K03347//cullin 1+ko04141//Protein processing in endoplasmic reticulum+ko04120//Ubiquitin mediated proteolysis	NP_001292986.1|0.0e+00|cullin 1 [Solanum lycopersicum]	GO:0044260//cellular macromolecule metabolic process;GO:0009057//macromolecule catabolic process;GO:0006508//proteolysis;GO:0008152//metabolic process;GO:0009987//cellular process;GO:0044265//cellular macromolecule catabolic process;GO:0044238//primary metabolic process;GO:1901565//organonitrogen compound catabolic process;GO:0043170//macromolecule metabolic process;GO:0044267//cellular protein m…
100529133	SlWRKY72b	43596300	43600059	NC_015443.2	-	0.08	0.24	0.08	0.08	0.53	0.42	WRKY	K18835//WRKY transcription factor 2+ko04626//Plant-pathogen interaction;K18834//WRKY transcription factor 1+ko04626//Plant-pathogen interaction	ADK23850.1|7.2e-271|WRKY72-like protein [Solanum lycopersicum]	-
100529134	MAPKKKe	26342068	26377969	NC_015448.2	+	22.64	20.26	42.99	32.34	17.19	18.71	-	K06683//cell division control protein CDC15 [EC:2.7.11.1];K20606//mitogen-activated protein kinase kinase kinase ANP1 [EC:2.7.11.25]+ko04016//MAPK signaling pathway - plant	NP_001234779.1|0.0e+00|MAP3K epsilon protein kinase [Solanum lycopersicum]	GO:0016773//phosphotransferase activity, alcohol group as acceptor;GO:0017076//purine nucleotide binding;GO:0032555//purine ribonucleotide binding;GO:0016301//kinase activity;GO:0043168//anion binding;GO:0140096//catalytic activity, acting on a protein;GO:0030554//adenyl nucleotide binding;GO:0036094//small molecule binding;GO:0004672//protein kinase activity;GO:0003824//catalytic activity;GO:000…
100529135	CDPK2	3108572	3114527	NC_015441.2	-	56.06	56.48	72.75	72.23	41.6	34.82	-	K13412//calcium-dependent protein kinase [EC:2.7.11.1]+ko04626//Plant-pathogen interaction	NP_001234784.1|0.0e+00|calcium dependent protein kinase [Solanum lycopersicum]	GO:0070887//cellular response to chemical stimulus;GO:1901564//organonitrogen compound metabolic process;GO:0023052//signaling;GO:0071215//cellular response to abscisic acid stimulus;GO:0006793//phosphorus metabolic process;GO:0050789//regulation of biological process;GO:0043170//macromolecule metabolic process;GO:0097305//response to alcohol;GO:0009987//cellular process;GO:0046777//protein autop…
100529136	ARF14	65069982	65072227	NC_015447.2	-	0.02	0.1	0.24	0.1	0	0.02	ARF	K14486//auxin response factor+ko04075//Plant hormone signal transduction	NP_001234790.1|1.9e-222|auxin response factor 14 [Solanum lycopersicum]	GO:0010467//gene expression;GO:0032870//cellular response to hormone stimulus;GO:0046483//heterocycle metabolic process;GO:0019438//aromatic compound biosynthetic process;GO:0009725//response to hormone;GO:0051716//cellular response to stimulus;GO:0034641//cellular nitrogen compound metabolic process;GO:0044237//cellular metabolic process;GO:0010468//regulation of gene expression;GO:0044260//cell…
100529137	ARF10	54104744	54109253	NC_015448.2	-	1.71	0.81	2.22	2.18	1.12	0.8	ARF	K14486//auxin response factor+ko04075//Plant hormone signal transduction	NP_001234796.2|0.0e+00|auxin response factor 10 [Solanum lycopersicum]	GO:0009058//biosynthetic process;GO:0031323//regulation of cellular metabolic process;GO:0090304//nucleic acid metabolic process;GO:0010033//response to organic substance;GO:0007154//cell communication;GO:0051252//regulation of RNA metabolic process;GO:0044260//cellular macromolecule metabolic process;GO:0031326//regulation of cellular biosynthetic process;GO:2000112//regulation of cellular macro…
100529138	WRKY72	63389001	63393160	NC_015440.2	-	2	1.12	0.91	0.6	0.9	1.09	WRKY	K13424//WRKY transcription factor 33+ko04016//MAPK signaling pathway - plant+ko04626//Plant-pathogen interaction	NP_001234802.2|1.1e-288|transcription factor WRKY72 [Solanum lycopersicum]	GO:0034645//cellular macromolecule biosynthetic process;GO:0034654//nucleobase-containing compound biosynthetic process;GO:0034641//cellular nitrogen compound metabolic process;GO:0016070//RNA metabolic process;GO:0043170//macromolecule metabolic process;GO:0019438//aromatic compound biosynthetic process;GO:0006139//nucleobase-containing compound metabolic process;GO:1901576//organic substance bi…
100529139	SAMT	70802630	70804882	NC_015446.2	+	8.82	1.37	0.64	3.3	1.89	2.01	-	K21483//salicylate 1-O-methyltransferase [EC:2.1.1.274]	NP_001234809.1|2.9e-208|S-adenosyl-L-methionine: salicylic acid carboxyl methyltransferase [Solanum lycopersicum]	GO:0016740//transferase activity;GO:0003824//catalytic activity;GO:0008168//methyltransferase activity;GO:0016741//transferase activity, transferring one-carbon groups;
100529140	LLP	1607826	1612608	NC_015442.2	-	13.82	19.02	59.44	64.59	25.97	22.04	-	K20715//phototropin [EC:2.7.11.1];K20715//phototropin [EC:2.7.11.1];K20715//phototropin [EC:2.7.11.1];K20715//phototropin [EC:2.7.11.1]	NP_001234816.1|2.4e-232|LOV/LOV protein [Solanum lycopersicum]	GO:0044464//cell part;GO:0005623//cell;GO:0005622//intracellular;GO:0004872//receptor activity;GO:0060089//molecular transducer activity;GO:0016773//phosphotransferase activity, alcohol group as acceptor;GO:0016772//transferase activity, transferring phosphorus-containing groups;GO:0016775//phosphotransferase activity, nitrogenous group as acceptor;GO:0003824//catalytic activity;GO:0016301//kinas…
100534642	MAPK5	86357694	86363513	NC_015438.2	+	22.22	22.74	26.83	27.44	26.95	27.88	-	K20600//mitogen-activated protein kinase 4 [EC:2.7.11.24]+ko04016//MAPK signaling pathway - plant	NP_001234266.2|3.8e-223|mitogen-activated protein kinase 5 [Solanum lycopersicum]	GO:0050789//regulation of biological process;GO:0010468//regulation of gene expression;GO:0065007//biological regulation;GO:0060255//regulation of macromolecule metabolic process;GO:0019222//regulation of metabolic process;GO:0043227//membrane-bounded organelle;GO:0044424//intracellular part;GO:0005622//intracellular;GO:0043226//organelle;GO:0044464//cell part;GO:0043231//intracellular membrane-b…
100620057	AP2b	36073688	36077338	NC_015439.2	+	1.59	2.15	3.22	2.75	1.97	1.66	AP2-EREBP	K09284//AP2-like factor, euAP2 lineage	NP_001233908.2|2.2e-297|AP2 transcription factor SlAP2b [Solanum lycopersicum]	GO:0032502//developmental process;GO:0044238//primary metabolic process;GO:0032774//RNA biosynthetic process;GO:1901360//organic cyclic compound metabolic process;GO:0006351//transcription, DNA-templated;GO:0044237//cellular metabolic process;GO:0046483//heterocycle metabolic process;GO:1901576//organic substance biosynthetic process;GO:0097659//nucleic acid-templated transcription;GO:0044260//ce…
100736245	ACA10	3079529	3108515	NC_015444.2	-	98.06	83.38	76.22	66.01	72.49	64.88	-	K01537//Ca2+-transporting ATPase [EC:3.6.3.8];K01537//Ca2+-transporting ATPase [EC:3.6.3.8];K01537//Ca2+-transporting ATPase [EC:3.6.3.8]	NP_001234817.1|0.0e+00|auto-inhibited Ca2 -transporting ATPase 10 [Solanum lycopersicum]	GO:0044464//cell part;GO:0043226//organelle;GO:0043229//intracellular organelle;GO:0016020//membrane;GO:0044425//membrane part;GO:0031226//intrinsic component of plasma membrane;GO:0016021//integral component of membrane;GO:0044424//intracellular part;GO:0005886//plasma membrane;GO:0031224//intrinsic component of membrane;GO:0005623//cell;GO:0044459//plasma membrane part;GO:0005887//integral comp…
100736246	CLV2	54627569	54629809	NC_015441.2	+	2.47	1.05	0.84	0.94	1.08	1.11	-	K13420//LRR receptor-like serine/threonine-protein kinase FLS2 [EC:2.7.11.1]+ko04016//MAPK signaling pathway - plant+ko04626//Plant-pathogen interaction	NP_001234824.2|0.0e+00|leucine rich repeat receptor like protein CLAVATA2 [Solanum lycopersicum]	GO:0048507//meristem development;GO:0048856//anatomical structure development;GO:0009888//tissue development;GO:0032502//developmental process;GO:0016021//integral component of membrane;GO:0031224//intrinsic component of membrane;GO:0044425//membrane part;GO:0016020//membrane;GO:0033612//receptor serine/threonine kinase binding;GO:0005488//binding;GO:0005102//receptor binding;GO:0005515//protein …
100736247	TCP11	92303285	92305724	NC_015438.2	-	9.81	8.4	7.8	5.82	9.16	11.55	TCP	K16221//transcription factor TCP21 (protein CCA1 HIKING EXPEDITION)+ko04712//Circadian rhythm - plant	NP_001234831.2|1.0e-287|TCP transcription factor 11 [Solanum lycopersicum]	GO:0034645//cellular macromolecule biosynthetic process;GO:0006725//cellular aromatic compound metabolic process;GO:1901360//organic cyclic compound metabolic process;GO:0009059//macromolecule biosynthetic process;GO:0080090//regulation of primary metabolic process;GO:0051252//regulation of RNA metabolic process;GO:0046483//heterocycle metabolic process;GO:0050794//regulation of cellular process;…
100736432	CyP	97523386	97524104	NC_015438.2	+	1014.46	884.81	966.66	1094.12	993.48	1086.98	-	K01802//peptidylprolyl isomerase [EC:5.2.1.8]	NP_001234488.1|2.8e-98|peptidyl-prolyl cis-trans isomerase [Solanum lycopersicum]	GO:0009987//cellular process;GO:0006457//protein folding;GO:0005623//cell;GO:0044424//intracellular part;GO:0044464//cell part;GO:0005622//intracellular;GO:0005737//cytoplasm;GO:0140096//catalytic activity, acting on a protein;GO:0033218//amide binding;GO:0003755//peptidyl-prolyl cis-trans isomerase activity;GO:0008144//drug binding;GO:0003824//catalytic activity;GO:0016859//cis-trans isomerase a…
100736433	hsc70	47192543	47195507	NC_015443.2	-	2713.42	3342.19	1038.29	943.2	2535.39	2127.87	-	K03283//heat shock 70kDa protein 1/2/6/8+ko03040//Spliceosome+ko04144//Endocytosis+ko04141//Protein processing in endoplasmic reticulum	NP_001234491.2|0.0e+00|heat shock cognate 70 kDa protein 1 [Solanum lycopersicum]	GO:0035639//purine ribonucleoside triphosphate binding;GO:0030554//adenyl nucleotide binding;GO:0017076//purine nucleotide binding;GO:0043167//ion binding;GO:0005488//binding;GO:0043168//anion binding;GO:0036094//small molecule binding;GO:0097367//carbohydrate derivative binding;GO:1901363//heterocyclic compound binding;GO:0000166//nucleotide binding;GO:0032559//adenyl ribonucleotide binding;GO:1…
100736435	Glb1	2965697	2967964	NC_015444.2	-	84.83	11.35	0.16	0.06	7.77	4.98	-	K21894//cytoglobin	NP_001234498.1|1.9e-79|non-symbiotic hemoglobin class 1 [Solanum lycopersicum]	GO:1901363//heterocyclic compound binding;GO:0043167//ion binding;GO:0008144//drug binding;GO:0005488//binding;GO:0046906//tetrapyrrole binding;GO:0140104//molecular carrier activity;GO:0020037//heme binding;GO:0019825//oxygen binding;GO:0043169//cation binding;GO:0046872//metal ion binding;GO:0097159//organic cyclic compound binding;GO:0048037//cofactor binding;GO:0005344//oxygen carrier activit…
100736436	LOC100736436	96204268	96206295	NC_015438.2	+	2.64	0.2	0	0	0.33	0.28	-	K01723//hydroperoxide dehydratase [EC:4.2.1.92]+ko00592//alpha-Linolenic acid metabolism+ko01100//Metabolic pathways+ko01110//Biosynthesis of secondary metabolites	NP_001234502.2|4.4e-291|cytochrome P450 CYP74C4 [Solanum lycopersicum]	GO:0008152//metabolic process;GO:0044238//primary metabolic process;GO:1901360//organic cyclic compound metabolic process;GO:0016125//sterol metabolic process;GO:0006629//lipid metabolic process;GO:0071704//organic substance metabolic process;GO:0008202//steroid metabolic process;GO:1901615//organic hydroxy compound metabolic process;GO:0097159//organic cyclic compound binding;GO:0016705//oxidore…
100736437	PIIGLB1	3329083	3332785	NC_015443.2	+	129.92	99.39	204.51	212.56	112.56	140.76	-	-	NP_001234506.1|2.8e-104|PII-like protein [Solanum lycopersicum]	GO:0009314//response to radiation;GO:0044260//cellular macromolecule metabolic process;GO:0051252//regulation of RNA metabolic process;GO:1901360//organic cyclic compound metabolic process;GO:2001141//regulation of RNA biosynthetic process;GO:2000112//regulation of cellular macromolecule biosynthetic process;GO:0050789//regulation of biological process;GO:0009058//biosynthetic process;GO:0009812/…
100736438	CHRD	946966	949859	NC_015447.2	+	93.56	141.77	56.11	63.59	146.25	152.97	-	K09022//2-iminobutanoate/2-iminopropanoate deaminase [EC:3.5.99.10]	NP_001234510.1|1.1e-96|constitutive plastid-lipid associated protein [Solanum lycopersicum]	-
100736439	TIL	3377663	3380422	NC_015449.2	+	78.16	67.71	62.27	68.2	78.43	82.36	-	K03098//apolipoprotein D and lipocalin family protein	NP_001234515.1|4.3e-107|temperature-induced lipocalin [Solanum lycopersicum]	GO:1901002//positive regulation of response to salt stress;GO:0003006//developmental process involved in reproduction;GO:1902884//positive regulation of response to oxidative stress;GO:0006883//cellular sodium ion homeostasis;GO:0048583//regulation of response to stimulus;GO:0009642//response to light intensity;GO:0021700//developmental maturation;GO:0055065//metal ion homeostasis;GO:0050801//ion…
100736441	LOC100736441	57237878	57240640	NC_015445.2	-	40.23	49.93	1029.32	960.8	90.66	81.83	-	K12472//epidermal growth factor receptor substrate 15+ko04144//Endocytosis;K06699//proteasome activator subunit 4+ko03050//Proteasome	NP_001234521.1|1.9e-209|BURP domain-containing protein precursor [Solanum lycopersicum]	GO:0006950//response to stress;GO:0006970//response to osmotic stress;GO:0050896//response to stimulus;GO:0009628//response to abiotic stimulus;GO:0009651//response to salt stress;GO:0031984//organelle subcompartment;GO:0005622//intracellular;GO:0005737//cytoplasm;GO:0012505//endomembrane system;GO:0005794//Golgi apparatus;GO:0005623//cell;GO:0044431//Golgi apparatus part;GO:0043226//organelle;GO…
100736444	WRKY3	86839757	86841943	NC_015438.2	-	447.12	392.99	486.43	474.2	291.28	430	WRKY	K13459//disease resistance protein RPS2+ko04626//Plant-pathogen interaction;K16225//probable WRKY transcription factor 52+ko04626//Plant-pathogen interaction	NP_001234530.1|1.4e-186|WRKY transcription factor [Solanum lycopersicum]	GO:0043170//macromolecule metabolic process;GO:0044271//cellular nitrogen compound biosynthetic process;GO:0034645//cellular macromolecule biosynthetic process;GO:0044249//cellular biosynthetic process;GO:1901576//organic substance biosynthetic process;GO:1901362//organic cyclic compound biosynthetic process;GO:0006807//nitrogen compound metabolic process;GO:0006351//transcription, DNA-templated;…
100736445	ARF9	65361028	65365872	NC_015445.2	+	8.7	2.07	0.33	0.49	1.5	1.26	ARF	K14486//auxin response factor+ko04075//Plant hormone signal transduction	XP_010325288.1|0.0e+00|PREDICTED: auxin response factor 9 isoform X1 [Solanum lycopersicum]	GO:0042221//response to chemical;GO:0065007//biological regulation;GO:0010033//response to organic substance;GO:0046483//heterocycle metabolic process;GO:0051716//cellular response to stimulus;GO:0097659//nucleic acid-templated transcription;GO:0034645//cellular macromolecule biosynthetic process;GO:0031323//regulation of cellular metabolic process;GO:0071365//cellular response to auxin stimulus;…
100736446	CYP51	2238895	2244010	NC_015438.2	+	139.31	87.62	54.63	56.17	95.91	94.29	-	K05917//sterol 14alpha-demethylase [EC:1.14.14.154]+ko01100//Metabolic pathways+ko01110//Biosynthesis of secondary metabolites+ko00100//Steroid biosynthesis	NP_001234537.2|3.1e-284|obtusifoliol 14alpha-demethylase [Solanum lycopersicum]	GO:0008202//steroid metabolic process;GO:0008610//lipid biosynthetic process;GO:1901615//organic hydroxy compound metabolic process;GO:0016125//sterol metabolic process;GO:0044238//primary metabolic process;GO:1901617//organic hydroxy compound biosynthetic process;GO:0009058//biosynthetic process;GO:0071704//organic substance metabolic process;GO:1901576//organic substance biosynthetic process;GO…
100736448	ARF5	65225045	65230305	NC_015441.2	-	7.43	2.23	1.98	1.4	3.61	3.42	ARF	K14486//auxin response factor+ko04075//Plant hormone signal transduction	NP_001234545.1|0.0e+00|auxin response factor 5 [Solanum lycopersicum]	GO:0043170//macromolecule metabolic process;GO:0090567//reproductive shoot system development;GO:0070887//cellular response to chemical stimulus;GO:0010305//leaf vascular tissue pattern formation;GO:0031326//regulation of cellular biosynthetic process;GO:0022622//root system development;GO:0034654//nucleobase-containing compound biosynthetic process;GO:0009733//response to auxin;GO:0010154//fruit…
100736450	ARF8-1	4459185	4467286	NC_015440.2	+	22.03	14.72	17.63	20.44	20.14	17.97	ARF	K14486//auxin response factor+ko04075//Plant hormone signal transduction;K14486//auxin response factor+ko04075//Plant hormone signal transduction;K14486//auxin response factor+ko04075//Plant hormone signal transduction;K14486//auxin response factor+ko04075//Plant hormone signal transduction;K14486//auxin response factor+ko04075//Plant hormone signal transduction	NP_001234552.1|0.0e+00|auxin response factor 8-1 [Solanum lycopersicum]	GO:0031323//regulation of cellular metabolic process;GO:0032870//cellular response to hormone stimulus;GO:0023052//signaling;GO:0010467//gene expression;GO:0009719//response to endogenous stimulus;GO:0019219//regulation of nucleobase-containing compound metabolic process;GO:0032774//RNA biosynthetic process;GO:0009058//biosynthetic process;GO:0044249//cellular biosynthetic process;GO:0090304//nuc…
100736451	BAM1	70382395	70385139	NC_015446.2	+	48.92	49.68	242.8	254.55	42.79	66.46	-	K01177//beta-amylase [EC:3.2.1.2]+ko00500//Starch and sucrose metabolism	NP_001234556.2|0.0e+00|beta-amylase [Solanum lycopersicum]	GO:0009414//response to water deprivation;GO:0044275//cellular carbohydrate catabolic process;GO:0006073//cellular glucan metabolic process;GO:0005982//starch metabolic process;GO:0042221//response to chemical;GO:1901700//response to oxygen-containing compound;GO:0044262//cellular carbohydrate metabolic process;GO:0044238//primary metabolic process;GO:0009056//catabolic process;GO:0044260//cellul…
100736452	LOC100736452	88291336	88305458	NC_015438.2	+	16.71	11.98	9.88	10.12	17.13	15.54	-	K01456//peptide-N4-(N-acetyl-beta-glucosaminyl)asparagine amidase [EC:3.5.1.52]+ko04141//Protein processing in endoplasmic reticulum;K01456//peptide-N4-(N-acetyl-beta-glucosaminyl)asparagine amidase [EC:3.5.1.52]+ko04141//Protein processing in endoplasmic reticulum	NP_001234560.2|0.0e+00|putative peptide:N-glycanase [Solanum lycopersicum]	GO:0006807//nitrogen compound metabolic process;GO:0008152//metabolic process;GO:0044238//primary metabolic process;GO:0044265//cellular macromolecule catabolic process;GO:0006508//proteolysis;GO:1901564//organonitrogen compound metabolic process;GO:0009056//catabolic process;GO:1901565//organonitrogen compound catabolic process;GO:0050896//response to stimulus;GO:0006950//response to stress;GO:0…
100736453	TCP4	64866631	64868338	NC_015440.2	-	1.27	0.64	0.56	0.87	0.87	0.62	TCP	-	NP_001234564.2|2.2e-192|TCP transcription factor 4 [Solanum lycopersicum]	GO:0044237//cellular metabolic process;GO:0050794//regulation of cellular process;GO:0050789//regulation of biological process;GO:0065007//biological regulation;GO:0046483//heterocycle metabolic process;GO:0016070//RNA metabolic process;GO:1901576//organic substance biosynthetic process;GO:0019219//regulation of nucleobase-containing compound metabolic process;GO:0019438//aromatic compound biosyn…
100736454	TCP6	43209138	43210702	NC_015443.2	-	1.69	3.04	2.3	1.57	2.89	2.7	TCP	-	NP_001234568.1|2.2e-155|TCP transcription factor 6 [Solanum lycopersicum]	GO:0006725//cellular aromatic compound metabolic process;GO:0080090//regulation of primary metabolic process;GO:0051252//regulation of RNA metabolic process;GO:0044271//cellular nitrogen compound biosynthetic process;GO:0051171//regulation of nitrogen compound metabolic process;GO:1901362//organic cyclic compound biosynthetic process;GO:0009987//cellular process;GO:2000112//regulation of cellular…
100736455	SLBRC1b	43006542	43008230	NC_015443.2	+	2	1.51	1.11	0.93	0.51	0.27	TCP	K16221//transcription factor TCP21 (protein CCA1 HIKING EXPEDITION)+ko04712//Circadian rhythm - plant	NP_001234572.2|8.5e-201|TCP transcription factor BRC1b [Solanum lycopersicum]	GO:0044237//cellular metabolic process;GO:0050789//regulation of biological process;GO:0032774//RNA biosynthetic process;GO:0060255//regulation of macromolecule metabolic process;GO:1901362//organic cyclic compound biosynthetic process;GO:0009059//macromolecule biosynthetic process;GO:0044249//cellular biosynthetic process;GO:0046483//heterocycle metabolic process;GO:0065007//biological regulatio…
100736456	TCP10	61851948	61854410	NC_015444.2	+	1.48	1.61	4.03	3.25	3.31	2.97	TCP	-	NP_001234576.1|2.1e-180|TCP transcription factor 10 [Solanum lycopersicum]	GO:0019438//aromatic compound biosynthetic process;GO:2001141//regulation of RNA biosynthetic process;GO:0008152//metabolic process;GO:0034641//cellular nitrogen compound metabolic process;GO:1901576//organic substance biosynthetic process;GO:0046483//heterocycle metabolic process;GO:0006807//nitrogen compound metabolic process;GO:0018130//heterocycle biosynthetic process;GO:0031323//regulation o…
100736457	TCP14	2686845	2691081	NC_015441.2	+	27.54	21.6	22.21	30.55	20.59	12.35	TCP	K16221//transcription factor TCP21 (protein CCA1 HIKING EXPEDITION)+ko04712//Circadian rhythm - plant	NP_001293140.1|1.4e-141|TCP transcription factor 14 [Solanum lycopersicum]	GO:0010556//regulation of macromolecule biosynthetic process;GO:0009987//cellular process;GO:0016070//RNA metabolic process;GO:0006807//nitrogen compound metabolic process;GO:0019219//regulation of nucleobase-containing compound metabolic process;GO:0065007//biological regulation;GO:0031323//regulation of cellular metabolic process;GO:0032774//RNA biosynthetic process;GO:0060255//regulation of ma…
100736458	TCP16	65802497	65804217	NC_015440.2	+	0.95	1.01	2.58	2.42	0.6	1.08	TCP	K16221//transcription factor TCP21 (protein CCA1 HIKING EXPEDITION)+ko04712//Circadian rhythm - plant	NP_001234586.1|1.5e-224|TCP transcription factor 16 [Solanum lycopersicum]	GO:0080090//regulation of primary metabolic process;GO:0034645//cellular macromolecule biosynthetic process;GO:0034654//nucleobase-containing compound biosynthetic process;GO:0031326//regulation of cellular biosynthetic process;GO:0044238//primary metabolic process;GO:0009987//cellular process;GO:0006139//nucleobase-containing compound metabolic process;GO:0046483//heterocycle metabolic process;G…
100736459	SlBRC1a-like	38217789	38218829	NC_015439.2	+	5.11	8.12	41.85	36.76	7.8	8.53	TCP	K16221//transcription factor TCP21 (protein CCA1 HIKING EXPEDITION)+ko04712//Circadian rhythm - plant	NP_001234590.2|3.6e-147|TCP transcription factor BRC1a-like [Solanum lycopersicum]	GO:1901576//organic substance biosynthetic process;GO:0051252//regulation of RNA metabolic process;GO:0006807//nitrogen compound metabolic process;GO:0010468//regulation of gene expression;GO:0009987//cellular process;GO:0034645//cellular macromolecule biosynthetic process;GO:0019219//regulation of nucleobase-containing compound metabolic process;GO:0060255//regulation of macromolecule metabolic …
100736460	TCP23	1996624	2000847	NC_015442.2	-	3.39	2.15	13.65	10.24	2.55	1.77	TCP	K16221//transcription factor TCP21 (protein CCA1 HIKING EXPEDITION)+ko04712//Circadian rhythm - plant	NP_001234594.1|1.4e-216|TCP transcription factor 23 [Solanum lycopersicum]	GO:0032774//RNA biosynthetic process;GO:0043170//macromolecule metabolic process;GO:0080090//regulation of primary metabolic process;GO:0065007//biological regulation;GO:1903506//regulation of nucleic acid-templated transcription;GO:0090304//nucleic acid metabolic process;GO:0051171//regulation of nitrogen compound metabolic process;GO:0008152//metabolic process;GO:0009987//cellular process;GO:00…
100736461	TCP22	687101	688630	NC_015441.2	-	1.92	1.62	0.31	0.28	2.44	1.28	TCP	-	NP_001234598.1|4.3e-205|TCP transcription factor 22 [Solanum lycopersicum]	GO:0071704//organic substance metabolic process;GO:0019219//regulation of nucleobase-containing compound metabolic process;GO:0044238//primary metabolic process;GO:0006807//nitrogen compound metabolic process;GO:0006351//transcription, DNA-templated;GO:0018130//heterocycle biosynthetic process;GO:0034654//nucleobase-containing compound biosynthetic process;GO:2000112//regulation of cellular macro…
100736462	ARF12	2807779	2813154	NC_015445.2	+	8.04	4.52	2.3	2.53	5.89	5.06	ARF	K14486//auxin response factor+ko04075//Plant hormone signal transduction;K14486//auxin response factor+ko04075//Plant hormone signal transduction;K14486//auxin response factor+ko04075//Plant hormone signal transduction;K14486//auxin response factor+ko04075//Plant hormone signal transduction	NP_001234602.1|6.2e-238|auxin response factor 12 [Solanum lycopersicum]	GO:0009987//cellular process;GO:0018130//heterocycle biosynthetic process;GO:0009058//biosynthetic process;GO:2000112//regulation of cellular macromolecule biosynthetic process;GO:0032870//cellular response to hormone stimulus;GO:0044271//cellular nitrogen compound biosynthetic process;GO:0032774//RNA biosynthetic process;GO:0070887//cellular response to chemical stimulus;GO:0009733//response to …
100736463	ARF19-1	58904217	58910912	NC_015442.2	-	3.02	1.23	4.24	4.46	1.57	1.25	ARF	K14486//auxin response factor+ko04075//Plant hormone signal transduction	NP_001234605.1|0.0e+00|auxin response factor 19-1 [Solanum lycopersicum]	GO:0044271//cellular nitrogen compound biosynthetic process;GO:0044238//primary metabolic process;GO:0006139//nucleobase-containing compound metabolic process;GO:0070887//cellular response to chemical stimulus;GO:0034641//cellular nitrogen compound metabolic process;GO:0031323//regulation of cellular metabolic process;GO:0019222//regulation of metabolic process;GO:1901576//organic substance biosy…
100736464	PAT	53086076	53092189	NC_015441.2	+	31.95	28.4	25.44	23.45	32.7	37.3	-	K15849//bifunctional aspartate aminotransferase and glutamate/aspartate-prephenate aminotransferase [EC:2.6.1.1 2.6.1.78 2.6.1.79]+ko01230//Biosynthesis of amino acids+ko00960//Tropane, piperidine and pyridine alkaloid biosynthesis+ko00350//Tyrosine metabolism+ko01100//Metabolic pathways+ko00950//Isoquinoline alkaloid biosynthesis+ko01110//Biosynthesis of secondary metabolites+ko00400//Phenylalan…	NP_001234609.1|4.0e-266|prephenate aminotransferase [Solanum lycopersicum]	GO:0008152//metabolic process;GO:0009058//biosynthetic process;GO:0008144//drug binding;GO:0019842//vitamin binding;GO:0016740//transferase activity;GO:0005488//binding;GO:0043168//anion binding;GO:1901363//heterocyclic compound binding;GO:0070279//vitamin B6 binding;GO:0016769//transferase activity, transferring nitrogenous groups;GO:0050662//coenzyme binding;GO:0003824//catalytic activity;GO:00…
100736465	LOC100736465	72109947	72152121	NC_015446.2	+	9.5	7.13	6.77	4.7	6.03	6.79	-	K11380//NuA3 HAT complex component NTO1;K11422//histone-lysine N-methyltransferase SETD1 [EC:2.1.1.43]+ko00310//Lysine degradation;K11348//bromodomain and PHD finger-containing protein 1;K11380//NuA3 HAT complex component NTO1;K11422//histone-lysine N-methyltransferase SETD1 [EC:2.1.1.43]+ko00310//Lysine degradation;K11348//bromodomain and PHD finger-containing protein 1;K01213//galacturan 1,4-al…	XP_010326927.1|0.0e+00|PREDICTED: histone-lysine N-methyltransferase ATX2 [Solanum lycopersicum]	GO:0043229//intracellular organelle;GO:0005622//intracellular;GO:0043231//intracellular membrane-bounded organelle;GO:0005634//nucleus;GO:0043227//membrane-bounded organelle;GO:0044464//cell part;GO:0005623//cell;GO:0044424//intracellular part;GO:0043226//organelle;GO:0008170//N-methyltransferase activity;GO:0016278//lysine N-methyltransferase activity;GO:0005488//binding;GO:0008168//methyltransf…
100736466	GAME3	61011320	61013031	NC_015445.2	-	0.61	1.16	0.42	0.28	0.16	0.09	-	K18822//soyasapogenol B glucuronide galactosyltransferase [EC:2.4.1.272]	NP_001234619.1|4.2e-278|glycoalkaloid metabolism 3 [Solanum lycopersicum]	GO:0008152//metabolic process;GO:0005622//intracellular;GO:0044464//cell part;GO:0043229//intracellular organelle;GO:0043226//organelle;GO:0043231//intracellular membrane-bounded organelle;GO:0044424//intracellular part;GO:0043227//membrane-bounded organelle;GO:0005623//cell;GO:0035251//UDP-glucosyltransferase activity;GO:0046527//glucosyltransferase activity;GO:0016757//transferase activity, tra…
100736467	SERK3A	39896530	39907402	NC_015447.2	-	12.9	10.26	13.95	14.56	12.14	12.23	-	K13416//brassinosteroid insensitive 1-associated receptor kinase 1 [EC:2.7.10.1 2.7.11.1]+ko04016//MAPK signaling pathway - plant+ko04626//Plant-pathogen interaction+ko04075//Plant hormone signal transduction	NP_001234626.1|0.0e+00|somatic embryogenesis receptor kinase 3A precursor [Solanum lycopersicum]	GO:0043412//macromolecule modification;GO:0007154//cell communication;GO:0007165//signal transduction;GO:0008152//metabolic process;GO:0006796//phosphate-containing compound metabolic process;GO:0044267//cellular protein metabolic process;GO:0019538//protein metabolic process;GO:0036211//protein modification process;GO:0006468//protein phosphorylation;GO:0006793//phosphorus metabolic process;GO:0…
100736468	SlATG8a	66721192	66724170	NC_015444.2	+	78.8	57.36	71.68	71.52	78.35	77.02	-	K08341//GABA(A) receptor-associated protein+ko04136//Autophagy - other	NP_001234630.1|1.9e-59|autophagy 8a [Solanum lycopersicum]	GO:0006914//autophagy;GO:0006995//cellular response to nitrogen starvation;GO:0071496//cellular response to external stimulus;GO:0009267//cellular response to starvation;GO:0044237//cellular metabolic process;GO:0051716//cellular response to stimulus;GO:0042594//response to starvation;GO:0031667//response to nutrient levels;GO:0009056//catabolic process;GO:0050896//response to stimulus;GO:0061919…
100736469	LOC100736469	62532538	62536297	NC_015445.2	+	21.49	24.21	50.43	52.28	33.97	41.87	-	K08341//GABA(A) receptor-associated protein+ko04136//Autophagy - other	NP_001234634.1|8.7e-61|autophagy 8f [Solanum lycopersicum]	GO:0061919//process utilizing autophagic mechanism;GO:0044237//cellular metabolic process;GO:0009056//catabolic process;GO:0044248//cellular catabolic process;GO:0008152//metabolic process;GO:0006914//autophagy;GO:0009987//cellular process;
100736470	LOC100736470	77084425	77090171	NC_015438.2	-	22.43	16.66	26.18	22.59	32.05	33.54	-	K08341//GABA(A) receptor-associated protein+ko04136//Autophagy - other	NP_001234639.1|1.2e-62|autophagy 8h [Solanum lycopersicum]	GO:0009987//cellular process;GO:0044237//cellular metabolic process;GO:0033554//cellular response to stress;GO:0007154//cell communication;GO:0009605//response to external stimulus;GO:0031667//response to nutrient levels;GO:0031668//cellular response to extracellular stimulus;GO:0061919//process utilizing autophagic mechanism;GO:0042594//response to starvation;GO:0050896//response to stimulus;GO:…
100736471	LOC100736471	62130006	62139114	NC_015445.2	+	10.63	9.58	12.08	10.41	9.85	9.75	-	K16278//E3 ubiquitin-protein ligase HOS1 [EC:2.3.2.27]	XP_010325501.1|0.0e+00|PREDICTED: E3 ubiquitin-protein ligase HOS1 [Solanum lycopersicum]	GO:0009966//regulation of signal transduction;GO:0023051//regulation of signaling;GO:0065007//biological regulation;GO:0048583//regulation of response to stimulus;GO:0050794//regulation of cellular process;GO:0050789//regulation of biological process;GO:0010646//regulation of cell communication;GO:0005737//cytoplasm;GO:0005622//intracellular;GO:0005623//cell;GO:0044464//cell part;GO:0044424//intr…
100736472	LOC100736472	55773646	55776943	NC_015448.2	-	152.75	191.37	216.46	283.73	177.74	87.53	AP2-EREBP	K09284//AP2-like factor, euAP2 lineage;K09284//AP2-like factor, euAP2 lineage;K09284//AP2-like factor, euAP2 lineage	NP_001234647.2|2.2e-283|AP2 transcription factor SlAP2d [Solanum lycopersicum]	GO:0009058//biosynthetic process;GO:0008152//metabolic process;GO:0090304//nucleic acid metabolic process;GO:0034641//cellular nitrogen compound metabolic process;GO:0044271//cellular nitrogen compound biosynthetic process;GO:0010467//gene expression;GO:0044260//cellular macromolecule metabolic process;GO:0032502//developmental process;GO:0009059//macromolecule biosynthetic process;GO:0097659//nu…
100736473	NR	7173681	7178200	NC_015448.2	-	49.79	16.66	2.52	2.15	33.76	66.1	-	K10534//nitrate reductase (NAD(P)H) [EC:1.7.1.1 1.7.1.2 1.7.1.3]+ko00910//Nitrogen metabolism	NP_001315427.1|0.0e+00|nitrate reductase [NADH] [Solanum lycopersicum]	GO:1903409//reactive oxygen species biosynthetic process;GO:2001057//reactive nitrogen species metabolic process;GO:0006807//nitrogen compound metabolic process;GO:0044271//cellular nitrogen compound biosynthetic process;GO:0006082//organic acid metabolic process;GO:0017144//drug metabolic process;GO:0009058//biosynthetic process;GO:0009987//cellular process;GO:0071704//organic substance metaboli…
100736474	MAPK6	59818295	59823161	NC_015442.2	+	8.94	7.24	10.52	10.56	9.45	9.24	-	K20600//mitogen-activated protein kinase 4 [EC:2.7.11.24]+ko04016//MAPK signaling pathway - plant	NP_001234660.1|2.4e-223|mitogen-activated protein kinase 6 [Solanum lycopersicum]	GO:0019222//regulation of metabolic process;GO:0010468//regulation of gene expression;GO:0050789//regulation of biological process;GO:0060255//regulation of macromolecule metabolic process;GO:0065007//biological regulation;GO:0044464//cell part;GO:0005737//cytoplasm;GO:0044424//intracellular part;GO:0043229//intracellular organelle;GO:0043227//membrane-bounded organelle;GO:0043231//intracellular …
100736475	MAPK12	64225707	64231892	NC_015444.2	+	25.64	22.8	14.46	14.59	16.65	18.09	-	K04371//mitogen-activated protein kinase 1/3 [EC:2.7.11.24]+ko04933//AGE-RAGE signaling pathway in diabetic complications	NP_001234664.1|0.0e+00|mitogen-activated protein kinase 12 [Solanum lycopersicum]	GO:0019222//regulation of metabolic process;GO:0010468//regulation of gene expression;GO:0065007//biological regulation;GO:0050789//regulation of biological process;GO:0060255//regulation of macromolecule metabolic process;GO:0005634//nucleus;GO:0043231//intracellular membrane-bounded organelle;GO:0005737//cytoplasm;GO:0005622//intracellular;GO:0044464//cell part;GO:0043229//intracellular organel…
100736476	LOC100736476	2439420	2443726	NC_015442.2	+	1.44	0.96	0.11	0.34	1.15	1.19	-	K20538//mitogen-activated protein kinase 8 [EC:2.7.11.24]+ko04016//MAPK signaling pathway - plant	XP_010320705.1|3.4e-302|PREDICTED: mitogen-activated protein kinase 17 [Solanum lycopersicum]	GO:0019222//regulation of metabolic process;GO:0050789//regulation of biological process;GO:0065007//biological regulation;GO:0010468//regulation of gene expression;GO:0060255//regulation of macromolecule metabolic process;GO:0043229//intracellular organelle;GO:0044464//cell part;GO:0005622//intracellular;GO:0044424//intracellular part;GO:0043227//membrane-bounded organelle;GO:0005634//nucleus;GO…
100736477	LOC100736477	97592717	97595905	NC_015438.2	-	11.21	5.02	2.56	3.05	5.23	3.71	-	K13946//auxin influx carrier (AUX1 LAX family)+ko04075//Plant hormone signal transduction	NP_001234675.1|2.5e-295|LAX2 protein [Solanum lycopersicum]	GO:0015711//organic anion transport;GO:0046942//carboxylic acid transport;GO:0006865//amino acid transport;GO:0071705//nitrogen compound transport;GO:0006811//ion transport;GO:0055085//transmembrane transport;GO:0071702//organic substance transport;GO:1903825//organic acid transmembrane transport;GO:0006810//transport;GO:0006820//anion transport;GO:0051179//localization;GO:1905039//carboxylic aci…
100736478	LOC100736478	6271845	6276669	NC_015448.2	+	10.66	17.79	6.26	5.62	23.86	14.93	-	K13946//auxin influx carrier (AUX1 LAX family)+ko04075//Plant hormone signal transduction	NP_001234682.1|4.2e-276|LAX3 protein [Solanum lycopersicum]	GO:0015711//organic anion transport;GO:0071702//organic substance transport;GO:0003333//amino acid transmembrane transport;GO:0015849//organic acid transport;GO:1903825//organic acid transmembrane transport;GO:0006811//ion transport;GO:0051179//localization;GO:0051234//establishment of localization;GO:0098656//anion transmembrane transport;GO:0046942//carboxylic acid transport;GO:0006810//transpo…
100736479	LOC100736479	59745348	59750773	NC_015447.2	-	2.98	3.75	1.63	2.75	5.02	4.08	-	K13946//auxin influx carrier (AUX1 LAX family)+ko04075//Plant hormone signal transduction	NP_001234688.1|2.4e-290|LAX4 protein [Solanum lycopersicum]	GO:0071702//organic substance transport;GO:0034220//ion transmembrane transport;GO:0051234//establishment of localization;GO:0046942//carboxylic acid transport;GO:1903825//organic acid transmembrane transport;GO:0055085//transmembrane transport;GO:0006810//transport;GO:0098656//anion transmembrane transport;GO:0006811//ion transport;GO:0015711//organic anion transport;GO:0051179//localization;GO:…
100736480	IAA21	210197	213248	NC_015440.2	-	8.8	0.69	0.47	0.55	0.51	0.07	-	K14484//auxin-responsive protein IAA+ko04075//Plant hormone signal transduction	XP_019068128.1|2.7e-104|PREDICTED: AUX/IAA 2 isoform X1 [Solanum lycopersicum]	GO:0007165//signal transduction;GO:0090304//nucleic acid metabolic process;GO:0046483//heterocycle metabolic process;GO:0031326//regulation of cellular biosynthetic process;GO:0023052//signaling;GO:0009987//cellular process;GO:0032870//cellular response to hormone stimulus;GO:0044237//cellular metabolic process;GO:0010468//regulation of gene expression;GO:0006355//regulation of transcription, DNA…
100736481	IAA32	3078259	3080096	NC_015442.2	+	0.07	0.08	0	0	0	0	-	K14484//auxin-responsive protein IAA+ko04075//Plant hormone signal transduction	NP_001234700.2|2.3e-108|auxin-responsive protein IAA32 [Solanum lycopersicum]	GO:2001141//regulation of RNA biosynthetic process;GO:0034645//cellular macromolecule biosynthetic process;GO:0051252//regulation of RNA metabolic process;GO:0032870//cellular response to hormone stimulus;GO:0019219//regulation of nucleobase-containing compound metabolic process;GO:0006807//nitrogen compound metabolic process;GO:0009719//response to endogenous stimulus;GO:0034654//nucleobase-cont…
100736482	F3H	47121986	47123923	NC_015439.2	-	68.24	48.89	4.32	7.31	57.82	90.25	-	K00475//naringenin 3-dioxygenase [EC:1.14.11.9]+ko01100//Metabolic pathways+ko01110//Biosynthesis of secondary metabolites+ko00941//Flavonoid biosynthesis	NP_001316412.1|3.3e-208|flavanone 3-dioxygenase [Solanum lycopersicum]	GO:0050896//response to stimulus;GO:0008152//metabolic process;GO:0010224//response to UV-B;GO:0009628//response to abiotic stimulus;GO:0071704//organic substance metabolic process;GO:0009411//response to UV;GO:0009314//response to radiation;GO:0009416//response to light stimulus;GO:1901576//organic substance biosynthetic process;GO:0009058//biosynthetic process;GO:0009813//flavonoid biosynthetic…
100736483	LOC100736483	69276430	69283277	NC_015440.2	-	7.1	4.09	5.85	4.24	4.91	5.4	-	K04733//interleukin-1 receptor-associated kinase 4 [EC:2.7.11.1]	NP_001234712.1|0.0e+00|Lyk3 precursor [Solanum lycopersicum]	GO:0050896//response to stimulus;GO:0071495//cellular response to endogenous stimulus;GO:1901419//regulation of response to alcohol;GO:0010646//regulation of cell communication;GO:0007154//cell communication;GO:0033993//response to lipid;GO:1901700//response to oxygen-containing compound;GO:0050794//regulation of cellular process;GO:0009620//response to fungus;GO:0048585//negative regulation of r…
100736484	LOC100736484	45104248	45107821	NC_015439.2	-	4.88	2.62	0.74	0.38	3.87	2.38	-	K13429//chitin elicitor receptor kinase 1+ko04626//Plant-pathogen interaction	NP_001234719.1|0.0e+00|Lyk11 precursor [Solanum lycopersicum]	GO:0044425//membrane part;GO:0031224//intrinsic component of membrane;GO:0016020//membrane;GO:0016021//integral component of membrane;GO:0005524//ATP binding;GO:0016773//phosphotransferase activity, alcohol group as acceptor;GO:0016301//kinase activity;GO:0140096//catalytic activity, acting on a protein;GO:0032555//purine ribonucleotide binding;GO:0032553//ribonucleotide binding;GO:0017076//purin…
100736485	LOC100736485	45109458	45113437	NC_015439.2	-	0.02	0	0.17	0.06	0.02	0.02	-	K13429//chitin elicitor receptor kinase 1+ko04626//Plant-pathogen interaction	NP_001234725.1|0.0e+00|Lyk12 precursor [Solanum lycopersicum]	GO:0044425//membrane part;GO:0031224//intrinsic component of membrane;GO:0016021//integral component of membrane;GO:0016020//membrane;GO:0035639//purine ribonucleoside triphosphate binding;GO:0097159//organic cyclic compound binding;GO:0004674//protein serine/threonine kinase activity;GO:0005524//ATP binding;GO:0000166//nucleotide binding;GO:0016773//phosphotransferase activity, alcohol group as …
100736486	LOC100736486	88934072	88938640	NC_015438.2	+	12.02	17.89	5.02	5.95	16.77	10.05	-	K13429//chitin elicitor receptor kinase 1+ko04626//Plant-pathogen interaction;K13429//chitin elicitor receptor kinase 1+ko04626//Plant-pathogen interaction;K13429//chitin elicitor receptor kinase 1+ko04626//Plant-pathogen interaction	NP_001234730.1|0.0e+00|Lyk13 precursor [Solanum lycopersicum]	GO:0006464//cellular protein modification process;GO:0071310//cellular response to organic substance;GO:0045088//regulation of innate immune response;GO:0031349//positive regulation of defense response;GO:0035556//intracellular signal transduction;GO:0051704//multi-organism process;GO:1901700//response to oxygen-containing compound;GO:0050776//regulation of immune response;GO:0043412//macromolecu…
100736487	CYP734A8	1296971	1301585	NC_015449.2	+	0.1	0.39	0.2	0.24	0.21	0.32	-	K15639//PHYB activation tagged suppressor 1 [EC:1.14.-.-]+ko00905//Brassinosteroid biosynthesis	NP_001234737.2|0.0e+00|putative brassinosteroid hydroxylase [Solanum lycopersicum]	GO:0065008//regulation of biological quality;GO:0009741//response to brassinosteroid;GO:0014070//response to organic cyclic compound;GO:0010268//brassinosteroid homeostasis;GO:0055088//lipid homeostasis;GO:1901700//response to oxygen-containing compound;GO:0048878//chemical homeostasis;GO:0008152//metabolic process;GO:0016131//brassinosteroid metabolic process;GO:0010033//response to organic subs…
100736493	GID1	66057782	66059537	NC_015446.2	-	41.89	43.09	150.46	185.46	41.08	23.7	-	K14493//gibberellin receptor GID1 [EC:3.-.-.-]+ko04075//Plant hormone signal transduction	NP_001234767.2|8.9e-208|putative GID1-like gibberellin receptor [Solanum lycopersicum]	GO:0048518//positive regulation of biological process;GO:0009966//regulation of signal transduction;GO:0009311//oligosaccharide metabolic process;GO:0032502//developmental process;GO:0048367//shoot system development;GO:0009653//anatomical structure morphogenesis;GO:0090567//reproductive shoot system development;GO:0023056//positive regulation of signaling;GO:0010646//regulation of cell communica…
100736498	PSK1	2464783	2466116	NC_015446.2	-	132.44	182.3	478.89	633.44	270.71	210.43	-	-	NP_001234797.1|8.1e-43|putative phytosulfokine peptide precursor [Solanum lycopersicum]	GO:0008283//cell proliferation;GO:0005576//extracellular region;GO:0030545//receptor regulator activity;GO:0005515//protein binding;GO:0005102//receptor binding;GO:0008083//growth factor activity;GO:0005488//binding;GO:0048018//receptor ligand activity;GO:0098772//molecular function regulator;
100736499	GAPDH	61708462	61711828	NC_015440.2	+	75.93	108.52	296.19	328.7	97.9	114.16	-	K00134//glyceraldehyde 3-phosphate dehydrogenase [EC:1.2.1.12]+ko00010//Glycolysis / Gluconeogenesis+ko01230//Biosynthesis of amino acids+ko01100//Metabolic pathways+ko01110//Biosynthesis of secondary metabolites+ko00710//Carbon fixation in photosynthetic organisms+ko01200//Carbon metabolism	NP_001234803.2|3.4e-190|glyceraldehyde 3-phosphate dehydrogenase [Solanum lycopersicum]	GO:0044281//small molecule metabolic process;GO:0019318//hexose metabolic process;GO:0005975//carbohydrate metabolic process;GO:0005996//monosaccharide metabolic process;GO:0008152//metabolic process;GO:0071704//organic substance metabolic process;GO:0006006//glucose metabolic process;GO:0044238//primary metabolic process;GO:1901265//nucleoside phosphate binding;GO:0036094//small molecule binding…
100736500	LeGRP1	39203347	39222546	NC_015443.2	-	12.04	3.68	4.95	4.69	3.24	4.13	-	K12121//phytochrome B+ko04712//Circadian rhythm - plant	NP_001234810.1|4.8e-97|glycine-rich protein LeGRP1 precursor [Solanum lycopersicum]	-
100736502	RPB2-2	3579059	3588005	NC_015449.2	+	0.04	0.07	0.03	0.03	0.06	0.07	-	K03010//DNA-directed RNA polymerase II subunit RPB2 [EC:2.7.7.6]+ko03020//RNA polymerase	XP_019066807.1|0.0e+00|PREDICTED: RNA polymerase II second largest subunit isoform X1 [Solanum lycopersicum]	GO:0008152//metabolic process;GO:0044237//cellular metabolic process;GO:0071704//organic substance metabolic process;GO:0090304//nucleic acid metabolic process;GO:0044238//primary metabolic process;GO:0006351//transcription, DNA-templated;GO:0010467//gene expression;GO:0019438//aromatic compound biosynthetic process;GO:0043170//macromolecule metabolic process;GO:0006139//nucleobase-containing com…
100736503	TIL'	202540	203356	NC_015444.2	-	140.19	206.96	87.54	138.14	497.11	426.83	-	K03098//apolipoprotein D and lipocalin family protein	NP_001234832.1|6.6e-108|temperature-induced lipocalin' [Solanum lycopersicum]	GO:0005215//transporter activity;
100736504	LOC100736504	52337789	52341150	NC_015448.2	+	0.51	0.24	0.11	0.02	0.17	3.91	-	K13083//flavonoid 3',5'-hydroxylase [EC:1.14.14.81]+ko01110//Biosynthesis of secondary metabolites+ko00941//Flavonoid biosynthesis+ko00944//Flavone and flavonol biosynthesis	NP_001234840.2|4.9e-298|putative flavonoid 3'5' hydroxylase [Solanum lycopersicum]	GO:0044550//secondary metabolite biosynthetic process;GO:0009058//biosynthetic process;GO:0008152//metabolic process;GO:0019748//secondary metabolic process;GO:0016020//membrane;GO:0016021//integral component of membrane;GO:0044425//membrane part;GO:0031224//intrinsic component of membrane;GO:1901363//heterocyclic compound binding;GO:0016709//oxidoreductase activity, acting on paired donors, with…
100736505	LOC100736505	7154933	7157365	NC_015446.2	-	3.34	2.13	24.04	29.32	6.18	7.26	-	K20617//cytochrome P450 family 71 subfamily A	NP_001234847.2|9.7e-291|cytochrome P450 71 family protein [Solanum lycopersicum]	GO:0008152//metabolic process;GO:0044550//secondary metabolite biosynthetic process;GO:0019748//secondary metabolic process;GO:0009058//biosynthetic process;GO:0016020//membrane;GO:0044425//membrane part;GO:0016021//integral component of membrane;GO:0031224//intrinsic component of membrane;GO:0046906//tetrapyrrole binding;GO:0016491//oxidoreductase activity;GO:0043169//cation binding;GO:0005506//…
100736506	HSFA3	2443074	2448233	NC_015446.2	-	49.27	52.16	55.82	49.85	47.69	55.68	HSF	K09419//heat shock transcription factor, other eukaryote;K09419//heat shock transcription factor, other eukaryote;K09419//heat shock transcription factor, other eukaryote;K09419//heat shock transcription factor, other eukaryote	NP_001234854.1|1.2e-291|heat stress transcription factor A3 [Solanum lycopersicum]	GO:0009628//response to abiotic stimulus;GO:0042221//response to chemical;GO:0042493//response to drug;GO:1901698//response to nitrogen compound;GO:0050896//response to stimulus;GO:0010200//response to chitin;GO:0010033//response to organic substance;GO:0006950//response to stress;GO:0010243//response to organonitrogen compound;GO:0009408//response to heat;GO:0009266//response to temperature stim…
100736507	LOC100736507	54436730	54440060	NC_015439.2	+	127.88	137.87	178.65	175.81	113.82	111.66	-	K00235//succinate dehydrogenase (ubiquinone) iron-sulfur subunit [EC:1.3.5.1]+ko00020//Citrate cycle (TCA cycle)+ko01100//Metabolic pathways+ko00190//Oxidative phosphorylation+ko01110//Biosynthesis of secondary metabolites+ko01200//Carbon metabolism	NP_001234860.1|1.7e-161|succinate dehydrogenase [Solanum lycopersicum]	GO:0071704//organic substance metabolic process;GO:0006101//citrate metabolic process;GO:0015980//energy derivation by oxidation of organic compounds;GO:0044238//primary metabolic process;GO:0043436//oxoacid metabolic process;GO:0022904//respiratory electron transport chain;GO:0055114//oxidation-reduction process;GO:0006091//generation of precursor metabolites and energy;GO:0006082//organic acid …
100736509	LOC100736509	91734026	91739993	NC_015438.2	+	132.65	158.03	224.74	202.46	101.9	102.78	ARF	K14486//auxin response factor+ko04075//Plant hormone signal transduction	NP_001234871.2|0.0e+00|auxin response factor 1 [Solanum lycopersicum]	GO:0019222//regulation of metabolic process;GO:0031326//regulation of cellular biosynthetic process;GO:0010150//leaf senescence;GO:0009058//biosynthetic process;GO:0032502//developmental process;GO:0044271//cellular nitrogen compound biosynthetic process;GO:0044238//primary metabolic process;GO:2000113//negative regulation of cellular macromolecule biosynthetic process;GO:0050794//regulation of c…
100736510	MAPK8	47935456	47939031	NC_015439.2	-	5.07	2.93	4.59	4.35	4.77	3.93	-	K20537//mitogen-activated protein kinase 7/14 [EC:2.7.11.24]+ko04016//MAPK signaling pathway - plant	NP_001234876.1|1.7e-220|mitogen-activated protein kinase 8 [Solanum lycopersicum]	GO:0019222//regulation of metabolic process;GO:0050789//regulation of biological process;GO:0060255//regulation of macromolecule metabolic process;GO:0065007//biological regulation;GO:0010468//regulation of gene expression;GO:0043226//organelle;GO:0005623//cell;GO:0044424//intracellular part;GO:0043231//intracellular membrane-bounded organelle;GO:0043229//intracellular organelle;GO:0044464//cell …
100736511	ARF16	46630763	46633753	NC_015443.2	+	0.97	0.67	0.59	0.68	0.24	0.22	ARF	K14486//auxin response factor+ko04075//Plant hormone signal transduction	NP_001234880.2|0.0e+00|auxin response factor 16 [Solanum lycopersicum]	GO:0090304//nucleic acid metabolic process;GO:1903506//regulation of nucleic acid-templated transcription;GO:1901362//organic cyclic compound biosynthetic process;GO:0010033//response to organic substance;GO:0006725//cellular aromatic compound metabolic process;GO:0019222//regulation of metabolic process;GO:0008152//metabolic process;GO:0010556//regulation of macromolecule biosynthetic process;GO…
100736512	MPK9	64827716	64834072	NC_015441.2	+	11.32	7.38	16.64	18.28	17.27	13.14	-	K20535//mitogen-activated protein kinase 1/2 [EC:2.7.11.24]+ko04016//MAPK signaling pathway - plant	NP_001233761.1|5.8e-221|mitogen-activated protein kinase 9 [Solanum lycopersicum]	GO:0060255//regulation of macromolecule metabolic process;GO:0010468//regulation of gene expression;GO:0050789//regulation of biological process;GO:0019222//regulation of metabolic process;GO:0065007//biological regulation;GO:0005737//cytoplasm;GO:0043231//intracellular membrane-bounded organelle;GO:0043226//organelle;GO:0044424//intracellular part;GO:0044464//cell part;GO:0043229//intracellular …
100736513	MAPK4	55862315	55866225	NC_015448.2	+	8.22	5.42	3.76	3.57	6.68	6.74	-	K04371//mitogen-activated protein kinase 1/3 [EC:2.7.11.24]+ko04933//AGE-RAGE signaling pathway in diabetic complications	NP_001233767.1|1.4e-217|mitogen-activated protein kinase 4 [Solanum lycopersicum]	GO:0050789//regulation of biological process;GO:1905392//plant organ morphogenesis;GO:0090696//post-embryonic plant organ development;GO:0032501//multicellular organismal process;GO:0048646//anatomical structure formation involved in morphogenesis;GO:0007275//multicellular organism development;GO:1905393//plant organ formation;GO:0048527//lateral root development;GO:0090697//post-embryonic plant …
100736514	Bti9	59437433	59448017	NC_015444.2	-	34.01	50.02	89.09	83.29	34.34	24.76	-	K13429//chitin elicitor receptor kinase 1+ko04626//Plant-pathogen interaction;K13429//chitin elicitor receptor kinase 1+ko04626//Plant-pathogen interaction	NP_001233773.1|0.0e+00|LysM receptor-like kinase isoform 1 precursor [Solanum lycopersicum]	GO:0044267//cellular protein metabolic process;GO:0051716//cellular response to stimulus;GO:0065007//biological regulation;GO:0006793//phosphorus metabolic process;GO:0007165//signal transduction;GO:0007166//cell surface receptor signaling pathway;GO:0071704//organic substance metabolic process;GO:0008152//metabolic process;GO:0006468//protein phosphorylation;GO:0050896//response to stimulus;GO:0…
100736515	TCP1	42244262	42245511	NC_015439.2	-	2.14	1.03	0.61	0.38	1.26	1.22	TCP	-	NP_001233783.1|4.0e-185|TCP transcription factor 1 [Solanum lycopersicum]	GO:0006351//transcription, DNA-templated;GO:0031323//regulation of cellular metabolic process;GO:2001141//regulation of RNA biosynthetic process;GO:0060255//regulation of macromolecule metabolic process;GO:0071704//organic substance metabolic process;GO:0044271//cellular nitrogen compound biosynthetic process;GO:1901360//organic cyclic compound metabolic process;GO:0090304//nucleic acid metabolic…
100736516	TCP5	50927808	50929584	NC_015439.2	+	15.24	9.75	23.37	24.51	16.81	13.8	TCP	-	NP_001233792.1|9.9e-164|TCP transcription factor 5 [Solanum lycopersicum]	GO:0019438//aromatic compound biosynthetic process;GO:0018130//heterocycle biosynthetic process;GO:0006807//nitrogen compound metabolic process;GO:0080090//regulation of primary metabolic process;GO:0010467//gene expression;GO:0050794//regulation of cellular process;GO:1903506//regulation of nucleic acid-templated transcription;GO:0044249//cellular biosynthetic process;GO:2000112//regulation of c…
100736517	SlCYC1	51526307	51527357	NC_015439.2	-	0.51	0.12	0	0	0.04	0	TCP	-	NP_001233797.1|5.6e-134|TCP transcription factor 7 [Solanum lycopersicum]	GO:0031323//regulation of cellular metabolic process;GO:0044238//primary metabolic process;GO:0090304//nucleic acid metabolic process;GO:0009058//biosynthetic process;GO:0032774//RNA biosynthetic process;GO:0006139//nucleobase-containing compound metabolic process;GO:0009987//cellular process;GO:0046483//heterocycle metabolic process;GO:0051171//regulation of nitrogen compound metabolic process;G…
100736518	SLBRC1A	68328856	68330150	NC_015440.2	+	0.44	0.96	0.67	0.33	0.06	0.13	TCP	-	NP_001233802.2|1.0e-185|TCP transcription factor BRC1A [Solanum lycopersicum]	GO:0071704//organic substance metabolic process;GO:0044249//cellular biosynthetic process;GO:2001141//regulation of RNA biosynthetic process;GO:0031326//regulation of cellular biosynthetic process;GO:2000112//regulation of cellular macromolecule biosynthetic process;GO:0046483//heterocycle metabolic process;GO:0006725//cellular aromatic compound metabolic process;GO:0016070//RNA metabolic process…
100736519	TCP12	11820627	11822301	NC_015448.2	-	13.36	10.09	30.05	30.88	8.91	6.33	TCP	K16221//transcription factor TCP21 (protein CCA1 HIKING EXPEDITION)+ko04712//Circadian rhythm - plant	NP_001233806.1|9.3e-209|TCP transcription factor 12 [Solanum lycopersicum]	GO:0031326//regulation of cellular biosynthetic process;GO:0016070//RNA metabolic process;GO:0044260//cellular macromolecule metabolic process;GO:0009987//cellular process;GO:2001141//regulation of RNA biosynthetic process;GO:0032774//RNA biosynthetic process;GO:0046483//heterocycle metabolic process;GO:0065007//biological regulation;GO:0097659//nucleic acid-templated transcription;GO:0008152//me…
100736520	TCP15	2359362	2360629	NC_015438.2	-	20.34	10.25	14.16	17.59	17.2	14.32	TCP	K16221//transcription factor TCP21 (protein CCA1 HIKING EXPEDITION)+ko04712//Circadian rhythm - plant	NP_001233810.1|2.6e-136|TCP transcription factor 15 [Solanum lycopersicum]	GO:0031326//regulation of cellular biosynthetic process;GO:2000112//regulation of cellular macromolecule biosynthetic process;GO:0006725//cellular aromatic compound metabolic process;GO:0006351//transcription, DNA-templated;GO:0071704//organic substance metabolic process;GO:0032774//RNA biosynthetic process;GO:0034654//nucleobase-containing compound biosynthetic process;GO:0065007//biological reg…
100736521	TCP17	43532214	43533909	NC_015443.2	+	2.11	1.13	0.45	1.26	1.14	0.6	TCP	K16221//transcription factor TCP21 (protein CCA1 HIKING EXPEDITION)+ko04712//Circadian rhythm - plant	NP_001233815.1|3.5e-228|TCP transcription factor 17 [Solanum lycopersicum]	GO:0006355//regulation of transcription, DNA-templated;GO:0044237//cellular metabolic process;GO:0006725//cellular aromatic compound metabolic process;GO:0006807//nitrogen compound metabolic process;GO:0032774//RNA biosynthetic process;GO:1901362//organic cyclic compound biosynthetic process;GO:0050789//regulation of biological process;GO:1901576//organic substance biosynthetic process;GO:0019219…
100736522	TCP19	1504908	1505932	NC_015446.2	-	4.63	3.61	5.3	7.27	4.12	6.45	TCP	K16221//transcription factor TCP21 (protein CCA1 HIKING EXPEDITION)+ko04712//Circadian rhythm - plant	NP_001233821.2|3.2e-108|TCP transcription factor 19 [Solanum lycopersicum]	GO:0019438//aromatic compound biosynthetic process;GO:0006139//nucleobase-containing compound metabolic process;GO:0034645//cellular macromolecule biosynthetic process;GO:2001141//regulation of RNA biosynthetic process;GO:0006355//regulation of transcription, DNA-templated;GO:0009889//regulation of biosynthetic process;GO:1901360//organic cyclic compound metabolic process;GO:0044271//cellular nit…
100736523	TCP21	1316453	1317604	NC_015440.2	+	1.07	0.27	0.14	0.21	0.4	0.39	TCP	K16221//transcription factor TCP21 (protein CCA1 HIKING EXPEDITION)+ko04712//Circadian rhythm - plant	NP_001233826.1|1.1e-176|TCP transcription factor 21 [Solanum lycopersicum]	GO:0016070//RNA metabolic process;GO:2000112//regulation of cellular macromolecule biosynthetic process;GO:0071704//organic substance metabolic process;GO:0043170//macromolecule metabolic process;GO:0044271//cellular nitrogen compound biosynthetic process;GO:2001141//regulation of RNA biosynthetic process;GO:0046483//heterocycle metabolic process;GO:0032774//RNA biosynthetic process;GO:1901362//o…
100736524	TCP24	13134736	13141913	NC_015445.2	-	29.93	25.68	47.84	43.03	29.11	28.38	TCP	-	XP_015085226.1|3.0e-223|PREDICTED: transcription factor TCP2 isoform X1 [Solanum pennellii]	GO:0019219//regulation of nucleobase-containing compound metabolic process;GO:0051252//regulation of RNA metabolic process;GO:0044260//cellular macromolecule metabolic process;GO:0034654//nucleobase-containing compound biosynthetic process;GO:0006139//nucleobase-containing compound metabolic process;GO:0031326//regulation of cellular biosynthetic process;GO:0097659//nucleic acid-templated transcr…
100736525	LOC100736525	66702240	66703491	NC_015440.2	-	359.31	205.16	226.49	307.07	108.56	142.32	-	K11722//bromodomain-containing protein 4;K03686//molecular chaperone DnaJ;K09510//DnaJ homolog subfamily B member 4	NP_001233835.1|1.4e-90|heat shock protein binding protein [Solanum lycopersicum]	GO:0044425//membrane part;GO:0016021//integral component of membrane;GO:0031224//intrinsic component of membrane;GO:0016020//membrane;
100736526	LOC100736526	52078815	52083875	NC_015440.2	-	180.39	193.9	129.3	174.09	145.24	96.36	-	K00475//naringenin 3-dioxygenase [EC:1.14.11.9]+ko01100//Metabolic pathways+ko01110//Biosynthesis of secondary metabolites+ko00941//Flavonoid biosynthesis	NP_001233840.2|3.9e-201|2-oxoglutarate Fe(II) dependent oxygenase superfamily protein [Solanum lycopersicum]	GO:0046872//metal ion binding;GO:0043169//cation binding;GO:0005488//binding;GO:0003824//catalytic activity;GO:0043167//ion binding;GO:0016491//oxidoreductase activity;
100736527	LOC100736527	57108237	57109941	NC_015447.2	+	144.43	97.73	17.06	20.4	79.21	73.45	-	K09872//aquaporin PIP	NP_001233846.2|1.4e-160|putative PIP-type aquaporin [Solanum lycopersicum]	GO:0055085//transmembrane transport;GO:0006811//ion transport;GO:0051179//localization;GO:0051234//establishment of localization;GO:0034220//ion transmembrane transport;GO:0006810//transport;GO:0005886//plasma membrane;GO:0016021//integral component of membrane;GO:0016020//membrane;GO:0005623//cell;GO:0031224//intrinsic component of membrane;GO:0031226//intrinsic component of plasma membrane;GO:0…
100736528	GAME1	57317853	57319566	NC_015444.2	+	16.53	11.26	13.15	13.03	16.09	18.01	-	K13496//UDP-glucosyl transferase 73C [EC:2.4.1.-];K14595//abscisate beta-glucosyltransferase [EC:2.4.1.263]+ko00906//Carotenoid biosynthesis+ko01100//Metabolic pathways+ko01110//Biosynthesis of secondary metabolites;K18822//soyasapogenol B glucuronide galactosyltransferase [EC:2.4.1.272]	NP_001233853.2|5.5e-286|UDP-Gal:Tomatidine Galactosyltransferase precursor [Solanum lycopersicum]	GO:0008152//metabolic process;GO:0005622//intracellular;GO:0044424//intracellular part;GO:0044464//cell part;GO:0043227//membrane-bounded organelle;GO:0043231//intracellular membrane-bounded organelle;GO:0005623//cell;GO:0043229//intracellular organelle;GO:0043226//organelle;GO:0046527//glucosyltransferase activity;GO:0080044//quercetin 7-O-glucosyltransferase activity;GO:0035251//UDP-glucosyltra…
100736529	GAME2	57129710	57131362	NC_015444.2	-	0	0	0	0	0	0	-	K13496//UDP-glucosyl transferase 73C [EC:2.4.1.-];K18822//soyasapogenol B glucuronide galactosyltransferase [EC:2.4.1.272];K14595//abscisate beta-glucosyltransferase [EC:2.4.1.263]+ko00906//Carotenoid biosynthesis+ko01100//Metabolic pathways+ko01110//Biosynthesis of secondary metabolites	NP_001233860.1|2.1e-290|glycoalkaloid metabolism 2 [Solanum lycopersicum]	GO:0008152//metabolic process;GO:0005622//intracellular;GO:0005623//cell;GO:0043226//organelle;GO:0043227//membrane-bounded organelle;GO:0044424//intracellular part;GO:0044464//cell part;GO:0043229//intracellular organelle;GO:0043231//intracellular membrane-bounded organelle;GO:0080043//quercetin 3-O-glucosyltransferase activity;GO:0035251//UDP-glucosyltransferase activity;GO:0003824//catalytic a…
100736530	SERK1	59543893	59550188	NC_015441.2	-	28.21	15.16	12.99	13.58	19.33	14.69	-	K13418//somatic embryogenesis receptor kinase 1 [EC:2.7.10.1 2.7.11.1]	NP_001233866.1|0.0e+00|somatic embryogenesis receptor kinase 1 [Solanum lycopersicum]	GO:0016021//integral component of membrane;GO:0016020//membrane;GO:0044425//membrane part;GO:0031224//intrinsic component of membrane;GO:0017076//purine nucleotide binding;GO:0140096//catalytic activity, acting on a protein;GO:0005524//ATP binding;GO:0000166//nucleotide binding;GO:0016740//transferase activity;GO:0004674//protein serine/threonine kinase activity;GO:0030554//adenyl nucleotide bind…
100736531	SERK3B	93290393	93298356	NC_015438.2	+	15.19	12.85	17.19	18.39	18.45	17.09	-	K13416//brassinosteroid insensitive 1-associated receptor kinase 1 [EC:2.7.10.1 2.7.11.1]+ko04016//MAPK signaling pathway - plant+ko04626//Plant-pathogen interaction+ko04075//Plant hormone signal transduction	NP_001233871.1|0.0e+00|somatic embryogenesis receptor kinase 3B precursor [Solanum lycopersicum]	GO:0050794//regulation of cellular process;GO:0023052//signaling;GO:0009987//cellular process;GO:0007165//signal transduction;GO:0065007//biological regulation;GO:0051716//cellular response to stimulus;GO:0050896//response to stimulus;GO:0007154//cell communication;GO:0050789//regulation of biological process;GO:0016020//membrane;GO:0016021//integral component of membrane;GO:0044425//membrane par…
100736533	LOC100736533	47476003	47482090	NC_015443.2	-	43.87	43.05	48.48	49.8	49.57	45.07	-	K14424//methylsterol monooxygenase 2+ko01100//Metabolic pathways+ko01110//Biosynthesis of secondary metabolites+ko00100//Steroid biosynthesis	NP_001233880.1|1.4e-159|C-4 methyl sterol oxidase [Solanum lycopersicum]	GO:0030258//lipid modification;GO:0071704//organic substance metabolic process;GO:0006629//lipid metabolic process;GO:1901360//organic cyclic compound metabolic process;GO:0055114//oxidation-reduction process;GO:1901617//organic hydroxy compound biosynthetic process;GO:0044237//cellular metabolic process;GO:0008202//steroid metabolic process;GO:0009058//biosynthetic process;GO:0080065//4-alpha-me…
100736534	LOC100736534	54077654	54080791	NC_015439.2	+	4.05	5.26	15.65	14.56	4.51	5.97	AP2-EREBP	K09284//AP2-like factor, euAP2 lineage	NP_001233886.1|2.5e-297|AP2 transcription factor SlAP2c [Solanum lycopersicum]	GO:0006807//nitrogen compound metabolic process;GO:0009059//macromolecule biosynthetic process;GO:0010467//gene expression;GO:1901362//organic cyclic compound biosynthetic process;GO:0071704//organic substance metabolic process;GO:0097659//nucleic acid-templated transcription;GO:0048856//anatomical structure development;GO:0006351//transcription, DNA-templated;GO:0032501//multicellular organismal…
100736535	LOC100736535	46865225	46868860	NC_015443.2	-	1.6	1.13	1.28	1.36	2.13	2.17	AP2-EREBP	K09284//AP2-like factor, euAP2 lineage	NP_001233891.2|4.4e-270|AP2 transcription factor SlAP2e [Solanum lycopersicum]	GO:0044238//primary metabolic process;GO:0044271//cellular nitrogen compound biosynthetic process;GO:0006351//transcription, DNA-templated;GO:0043170//macromolecule metabolic process;GO:0019438//aromatic compound biosynthetic process;GO:0006139//nucleobase-containing compound metabolic process;GO:0009058//biosynthetic process;GO:0009987//cellular process;GO:0016070//RNA metabolic process;GO:19015…
100736536	MAPK7	64531005	64534286	NC_015445.2	-	3.08	2.41	3.73	3.54	4.56	6.09	-	K04464//mitogen-activated protein kinase 7 [EC:2.7.11.24];K20600//mitogen-activated protein kinase 4 [EC:2.7.11.24]+ko04016//MAPK signaling pathway - plant;K20600//mitogen-activated protein kinase 4 [EC:2.7.11.24]+ko04016//MAPK signaling pathway - plant	NP_001233897.2|1.6e-222|mitogen-activated protein kinase 7 [Solanum lycopersicum]	GO:0065007//biological regulation;GO:0050789//regulation of biological process;GO:0019222//regulation of metabolic process;GO:0010468//regulation of gene expression;GO:0060255//regulation of macromolecule metabolic process;GO:0043231//intracellular membrane-bounded organelle;GO:0005623//cell;GO:0044424//intracellular part;GO:0043227//membrane-bounded organelle;GO:0005622//intracellular;GO:0043229…
100736537	LOC100736537	64905907	64911511	NC_015444.2	+	80.31	60.54	74.71	101.47	44.48	32.71	-	K04371//mitogen-activated protein kinase 1/3 [EC:2.7.11.24]+ko04933//AGE-RAGE signaling pathway in diabetic complications	XP_004244299.1|0.0e+00|PREDICTED: mitogen-activated protein kinase 19 [Solanum lycopersicum]	GO:0010468//regulation of gene expression;GO:0060255//regulation of macromolecule metabolic process;GO:0019222//regulation of metabolic process;GO:0065007//biological regulation;GO:0050789//regulation of biological process;GO:0044464//cell part;GO:0005622//intracellular;GO:0005623//cell;GO:0005737//cytoplasm;GO:0005634//nucleus;GO:0044424//intracellular part;GO:0043226//organelle;GO:0043229//intr…
100736538	LOC100736538	79460636	79468112	NC_015438.2	+	38.68	40.36	65.87	57.92	40.22	36.19	-	K04371//mitogen-activated protein kinase 1/3 [EC:2.7.11.24]+ko04933//AGE-RAGE signaling pathway in diabetic complications;K04371//mitogen-activated protein kinase 1/3 [EC:2.7.11.24]+ko04933//AGE-RAGE signaling pathway in diabetic complications;K04371//mitogen-activated protein kinase 1/3 [EC:2.7.11.24]+ko04933//AGE-RAGE signaling pathway in diabetic complications	XP_004229459.1|0.0e+00|PREDICTED: mitogen-activated protein kinase 15 isoform X4 [Solanum lycopersicum]	GO:0019222//regulation of metabolic process;GO:0065007//biological regulation;GO:0060255//regulation of macromolecule metabolic process;GO:0010468//regulation of gene expression;GO:0050789//regulation of biological process;GO:0005634//nucleus;GO:0005623//cell;GO:0071944//cell periphery;GO:0044424//intracellular part;GO:0005886//plasma membrane;GO:0044464//cell part;GO:0016020//membrane;GO:0043227…
100736539	MAPK16	43038727	43046004	NC_015449.2	-	29.08	21.43	34.9	32.77	25.2	20.9	-	K20538//mitogen-activated protein kinase 8 [EC:2.7.11.24]+ko04016//MAPK signaling pathway - plant	NP_001233915.2|0.0e+00|mitogen-activated protein kinase 16 [Solanum lycopersicum]	GO:0065007//biological regulation;GO:0010468//regulation of gene expression;GO:0019222//regulation of metabolic process;GO:0060255//regulation of macromolecule metabolic process;GO:0050789//regulation of biological process;GO:0043226//organelle;GO:0005737//cytoplasm;GO:0043229//intracellular organelle;GO:0043231//intracellular membrane-bounded organelle;GO:0043227//membrane-bounded organelle;GO:0…
100736540	SlLAX1	6007825	6012097	NC_015446.2	+	12.41	8.36	6.23	5.81	8.35	8.22	-	K13946//auxin influx carrier (AUX1 LAX family)+ko04075//Plant hormone signal transduction	NP_001233919.1|7.4e-291|protein LAX1 [Solanum lycopersicum]	GO:0016021//integral component of membrane;GO:0044425//membrane part;GO:0016020//membrane;GO:0031224//intrinsic component of membrane;
100736541	LOC100736541	56523809	56528566	NC_015447.2	-	0.92	0.19	0.03	0.11	0.68	0.16	-	K13946//auxin influx carrier (AUX1 LAX family)+ko04075//Plant hormone signal transduction	NP_001233924.1|2.0e-292|LAX5 protein [Solanum lycopersicum]	GO:0003333//amino acid transmembrane transport;GO:0046942//carboxylic acid transport;GO:0098656//anion transmembrane transport;GO:0006810//transport;GO:0071705//nitrogen compound transport;GO:0015711//organic anion transport;GO:0071702//organic substance transport;GO:0051179//localization;GO:0006811//ion transport;GO:0006820//anion transport;GO:0051234//establishment of localization;GO:0034220//i…
100736543	LOC100736543	36687127	36688980	NC_015439.2	+	2.21	3.57	2.28	2.78	4.8	3.06	-	K04733//interleukin-1 receptor-associated kinase 4 [EC:2.7.11.1]	NP_001233936.1|0.0e+00|Lyk10 precursor [Solanum lycopersicum]	GO:0009987//cellular process;GO:0044237//cellular metabolic process;GO:0006464//cellular protein modification process;GO:0050896//response to stimulus;GO:0008152//metabolic process;GO:0007165//signal transduction;GO:0006468//protein phosphorylation;GO:0043412//macromolecule modification;GO:0044260//cellular macromolecule metabolic process;GO:0007154//cell communication;GO:0051716//cellular respon…
100736544	CYP734A7	68558759	68566982	NC_015440.2	+	0.64	0.42	0.16	0.38	1.01	0.28	-	K15639//PHYB activation tagged suppressor 1 [EC:1.14.-.-]+ko00905//Brassinosteroid biosynthesis	NP_001233940.1|4.5e-304|castasterone 26-hydroxylase [Solanum lycopersicum]	GO:1901360//organic cyclic compound metabolic process;GO:0044238//primary metabolic process;GO:0010817//regulation of hormone levels;GO:0048878//chemical homeostasis;GO:0071704//organic substance metabolic process;GO:0065007//biological regulation;GO:0016131//brassinosteroid metabolic process;GO:0055088//lipid homeostasis;GO:1901615//organic hydroxy compound metabolic process;GO:0016128//phytoste…
100736546	FtsZ1	66975173	66979906	NC_015444.2	-	34.73	50.26	23.13	22.52	47.61	56.29	-	K03531//cell division protein FtsZ	NP_001233950.1|2.3e-226|plastid-dividing ring protein [Solanum lycopersicum]	GO:0006996//organelle organization;GO:0009657//plastid organization;GO:0009987//cellular process;GO:0051301//cell division;GO:0007017//microtubule-based process;GO:0016043//cellular component organization;GO:0071840//cellular component organization or biogenesis;GO:0010020//chloroplast fission;GO:0009658//chloroplast organization;GO:0043572//plastid fission;GO:0048285//organelle fission;GO:004323…
100736547	TCP20	63484935	63486344	NC_015445.2	+	1.18	0.64	0.34	0.37	1.32	1.12	TCP	K16221//transcription factor TCP21 (protein CCA1 HIKING EXPEDITION)+ko04712//Circadian rhythm - plant	NP_001233956.2|1.7e-205|TCP transcription factor 20 [Solanum lycopersicum]	GO:0060255//regulation of macromolecule metabolic process;GO:0010467//gene expression;GO:0006725//cellular aromatic compound metabolic process;GO:0006355//regulation of transcription, DNA-templated;GO:1901576//organic substance biosynthetic process;GO:0006807//nitrogen compound metabolic process;GO:2000112//regulation of cellular macromolecule biosynthetic process;GO:0008152//metabolic process;GO…
100736548	MAPK14	1389682	1397087	NC_015441.2	-	45.88	35.58	41.33	36.2	34.96	34.75	-	K20538//mitogen-activated protein kinase 8 [EC:2.7.11.24]+ko04016//MAPK signaling pathway - plant;K20538//mitogen-activated protein kinase 8 [EC:2.7.11.24]+ko04016//MAPK signaling pathway - plant;K20538//mitogen-activated protein kinase 8 [EC:2.7.11.24]+ko04016//MAPK signaling pathway - plant;K20538//mitogen-activated protein kinase 8 [EC:2.7.11.24]+ko04016//MAPK signaling pathway - plant;K20538/…	NP_001233960.1|3.7e-293|mitogen-activated protein kinase 14 [Solanum lycopersicum]	GO:0019222//regulation of metabolic process;GO:0065007//biological regulation;GO:0050789//regulation of biological process;GO:0010468//regulation of gene expression;GO:0060255//regulation of macromolecule metabolic process;GO:0043226//organelle;GO:0044464//cell part;GO:0005634//nucleus;GO:0005623//cell;GO:0005622//intracellular;GO:0044424//intracellular part;GO:0043227//membrane-bounded organelle…
100736549	TCP13	40647013	40648414	NC_015443.2	-	2.3	1.09	0.2	0.23	2.06	0.84	TCP	K16221//transcription factor TCP21 (protein CCA1 HIKING EXPEDITION)+ko04712//Circadian rhythm - plant	NP_001233966.1|1.3e-179|TCP transcription factor 13 [Solanum lycopersicum]	GO:0090304//nucleic acid metabolic process;GO:0032774//RNA biosynthetic process;GO:1901362//organic cyclic compound biosynthetic process;GO:0046483//heterocycle metabolic process;GO:2001141//regulation of RNA biosynthetic process;GO:2000112//regulation of cellular macromolecule biosynthetic process;GO:0006351//transcription, DNA-templated;GO:0051252//regulation of RNA metabolic process;GO:0006355…
100750249	ADH3	61552660	61556880	NC_015446.2	+	102.17	84.3	117.61	121.93	113.5	102.25	-	K00121//S-(hydroxymethyl)glutathione dehydrogenase / alcohol dehydrogenase [EC:1.1.1.284 1.1.1.1]+ko00010//Glycolysis / Gluconeogenesis+ko00350//Tyrosine metabolism+ko01100//Metabolic pathways+ko01110//Biosynthesis of secondary metabolites+ko00071//Fatty acid degradation+ko01200//Carbon metabolism	NP_001238796.1|1.7e-222|alcohol dehydrogenase class III [Solanum lycopersicum]	GO:0055114//oxidation-reduction process;GO:0006066//alcohol metabolic process;GO:0034308//primary alcohol metabolic process;GO:1901615//organic hydroxy compound metabolic process;GO:0009987//cellular process;GO:0044281//small molecule metabolic process;GO:0044237//cellular metabolic process;GO:0008152//metabolic process;GO:0017144//drug metabolic process;GO:0071704//organic substance metabolic pr…
100750250	SlscADH1	62572030	62573116	NC_015449.2	+	12.2	4.87	0.42	0.29	13.26	15.05	-	K09841//xanthoxin dehydrogenase [EC:1.1.1.288]+ko00906//Carotenoid biosynthesis+ko01100//Metabolic pathways+ko01110//Biosynthesis of secondary metabolites	NP_001238797.2|1.4e-156|short-chain dehydrogenase-reductase [Solanum lycopersicum]	GO:0016491//oxidoreductase activity;GO:0003824//catalytic activity;GO:0004022//alcohol dehydrogenase (NAD) activity;GO:0016616//oxidoreductase activity, acting on the CH-OH group of donors, NAD or NADP as acceptor;GO:0016614//oxidoreductase activity, acting on CH-OH group of donors;
100750252	LOC100750252	65857632	65858470	NC_015440.2	-	0.52	0.76	93.48	154.12	0.48	0.74	-	K07889//Ras-related protein Rab-5C+ko04144//Endocytosis+ko04145//Phagosome;K01835//phosphoglucomutase [EC:5.4.2.2]+ko00010//Glycolysis / Gluconeogenesis+ko00230//Purine metabolism+ko00030//Pentose phosphate pathway+ko00520//Amino sugar and nucleotide sugar metabolism+ko01100//Metabolic pathways+ko00052//Galactose metabolism+ko00500//Starch and sucrose metabolism+ko01110//Biosynthesis of secondary…	NP_001238798.1|1.4e-79|late embryogenesis abundant protein [Solanum lycopersicum]	-
100750253	FK	2385642	2393796	NC_015446.2	+	12.73	7.37	5.62	7.89	8.26	8.4	-	K00222//Delta14-sterol reductase [EC:1.3.1.70]+ko01100//Metabolic pathways+ko01110//Biosynthesis of secondary metabolites+ko00100//Steroid biosynthesis	NP_001238799.2|1.2e-210|delta14-sterol reductase [Solanum lycopersicum]	GO:1901362//organic cyclic compound biosynthetic process;GO:1901360//organic cyclic compound metabolic process;GO:1901576//organic substance biosynthetic process;GO:1901617//organic hydroxy compound biosynthetic process;GO:0006694//steroid biosynthetic process;GO:0071704//organic substance metabolic process;GO:0044238//primary metabolic process;GO:0016126//sterol biosynthetic process;GO:0008152//…
100750254	XIP1-1-beta	55996638	55998178	NC_015447.2	-	0.67	0.64	0.3	0.32	1.35	1.53	-	K09866//aquaporin-4	NP_001238800.1|3.2e-180|X intrinsic protein 1 [Solanum lycopersicum]	GO:0055085//transmembrane transport;GO:0051179//localization;GO:0034220//ion transmembrane transport;GO:0006811//ion transport;GO:0006810//transport;GO:0051234//establishment of localization;GO:0098588//bounding membrane of organelle;GO:0005737//cytoplasm;GO:0005773//vacuole;GO:0005623//cell;GO:0005622//intracellular;GO:0005774//vacuolar membrane;GO:0044444//cytoplasmic part;GO:0031224//intrinsic…
100750255	ARF13	65422499	65428172	NC_015442.2	-	65.27	60.64	59.07	63.03	59.71	45.99	ARF	K14486//auxin response factor+ko04075//Plant hormone signal transduction;K14486//auxin response factor+ko04075//Plant hormone signal transduction;K14486//auxin response factor+ko04075//Plant hormone signal transduction	NP_001303697.1|0.0e+00|auxin response factor 13 isoform 1 [Solanum lycopersicum]	GO:0006355//regulation of transcription, DNA-templated;GO:0009719//response to endogenous stimulus;GO:0080090//regulation of primary metabolic process;GO:0090304//nucleic acid metabolic process;GO:0065007//biological regulation;GO:0051716//cellular response to stimulus;GO:0070887//cellular response to chemical stimulus;GO:0007165//signal transduction;GO:0097659//nucleic acid-templated transcripti…
100750256	LOC100750256	63481555	63483728	NC_015442.2	+	1.06	0.64	2.15	1.9	1.19	1.27	-	K14709//solute carrier family 39 (zinc transporter), member 1/2/3	XP_010321288.1|4.1e-176|PREDICTED: zinc transporter 6, chloroplastic [Solanum lycopersicum]	GO:0072511//divalent inorganic cation transport;GO:0098662//inorganic cation transmembrane transport;GO:0006810//transport;GO:0000041//transition metal ion transport;GO:0006812//cation transport;GO:0071577//zinc II ion transmembrane transport;GO:0030001//metal ion transport;GO:0098660//inorganic ion transmembrane transport;GO:0098655//cation transmembrane transport;GO:0055085//transmembrane trans…
100820700	TPS31	91007986	91010279	NC_015438.2	-	0.18	0.05	0	0.02	0.25	0.14	-	K18117//viridiflorene synthase [EC:4.2.3.88];K14182//vetispiradiene synthase [EC:4.2.3.21]+ko00909//Sesquiterpenoid and triterpenoid biosynthesis+ko01110//Biosynthesis of secondary metabolites	NP_001239040.1|0.0e+00|viridiflorene synthase [Solanum lycopersicum]	GO:1901576//organic substance biosynthetic process;GO:0044249//cellular biosynthetic process;GO:0044238//primary metabolic process;GO:0008610//lipid biosynthetic process;GO:0044255//cellular lipid metabolic process;GO:0009987//cellular process;GO:0009058//biosynthetic process;GO:0006629//lipid metabolic process;GO:0016114//terpenoid biosynthetic process;GO:0006720//isoprenoid metabolic process;GO…
100820702	TPS17	1067723	1072118	NC_015449.2	+	0.13	0.02	0	0	0.12	0.11	-	K15803//(-)-germacrene D synthase [EC:4.2.3.75]+ko00909//Sesquiterpenoid and triterpenoid biosynthesis	NP_001239041.1|0.0e+00|sesquiterpene synthase [Solanum lycopersicum]	GO:0008152//metabolic process;GO:0043167//ion binding;GO:0010333//terpene synthase activity;GO:0005488//binding;GO:0016838//carbon-oxygen lyase activity, acting on phosphates;GO:0003824//catalytic activity;GO:0000287//magnesium ion binding;GO:0043169//cation binding;GO:0046872//metal ion binding;GO:0016829//lyase activity;GO:0016835//carbon-oxygen lyase activity;
100820703	TPS16	3662321	3665570	NC_015444.2	+	0.07	0	0	0	0	0	-	K15803//(-)-germacrene D synthase [EC:4.2.3.75]+ko00909//Sesquiterpenoid and triterpenoid biosynthesis	NP_001239042.2|0.0e+00|sesquiterpene synthase [Solanum lycopersicum]	GO:0008152//metabolic process;GO:0043169//cation binding;GO:0016829//lyase activity;GO:0016838//carbon-oxygen lyase activity, acting on phosphates;GO:0005488//binding;GO:0046872//metal ion binding;GO:0010333//terpene synthase activity;GO:0016835//carbon-oxygen lyase activity;GO:0043167//ion binding;GO:0003824//catalytic activity;GO:0000287//magnesium ion binding;
100820704	SlABF4	32460139	32466500	NC_015448.2	+	49.71	31.67	47.86	52.48	46.21	35.71	bZIP	K14432//ABA responsive element binding factor+ko04075//Plant hormone signal transduction;K14432//ABA responsive element binding factor+ko04075//Plant hormone signal transduction	NP_001239043.2|1.4e-199|ABA responsive transcription factor [Solanum lycopersicum]	GO:0140110//transcription regulator activity;GO:0003700//DNA binding transcription factor activity;
100820705	ERF7	66870691	66872167	NC_015444.2	+	93.57	80.35	93.76	109.34	78.35	67.04	AP2-EREBP	K09286//EREBP-like factor	NP_001239044.1|9.9e-135|ethylene responsive factor [Solanum lycopersicum]	GO:1901360//organic cyclic compound metabolic process;GO:0009058//biosynthetic process;GO:0009059//macromolecule biosynthetic process;GO:1901362//organic cyclic compound biosynthetic process;GO:1901576//organic substance biosynthetic process;GO:0018130//heterocycle biosynthetic process;GO:0034641//cellular nitrogen compound metabolic process;GO:0097659//nucleic acid-templated transcription;GO:004…
100820706	CBL10	53237481	53246838	NC_015445.2	+	5.26	4.73	10.17	8.93	6.24	5.82	-	K06268//serine/threonine-protein phosphatase 2B regulatory subunit	NP_001239045.1|7.5e-145|calcineurin B-like 10 [Solanum lycopersicum]	GO:0043269//regulation of ion transport;GO:0032879//regulation of localization;GO:0006972//hyperosmotic response;GO:0009651//response to salt stress;GO:0042538//hyperosmotic salinity response;GO:0065008//regulation of biological quality;GO:0032844//regulation of homeostatic process;GO:0043266//regulation of potassium ion transport;GO:0009628//response to abiotic stimulus;GO:0006970//response to o…
100820707	CBL2	67427371	67432800	NC_015444.2	+	26.33	28.02	24.73	29.65	17.96	22.39	-	K06268//serine/threonine-protein phosphatase 2B regulatory subunit	NP_001239046.1|2.9e-120|calcineurin B-like 2 [Solanum lycopersicum]	GO:0046872//metal ion binding;GO:0043167//ion binding;GO:0005509//calcium ion binding;GO:0005488//binding;GO:0043169//cation binding;
100820708	CBL1	61672619	61679355	NC_015445.2	-	9.54	7.03	7.67	8.83	13.77	11.19	-	K06268//serine/threonine-protein phosphatase 2B regulatory subunit;K06268//serine/threonine-protein phosphatase 2B regulatory subunit	NP_001239047.1|2.4e-115|calcineurin B-like 1 [Solanum lycopersicum]	GO:0043167//ion binding;GO:0005509//calcium ion binding;GO:0043169//cation binding;GO:0046872//metal ion binding;GO:0005488//binding;
100874535	SlCKX5	7229985	7232390	NC_015441.2	-	0.32	0.12	0.83	0.61	1.51	0.7	-	K00279//cytokinin dehydrogenase [EC:1.5.99.12]+ko00908//Zeatin biosynthesis	NP_001244907.1|0.0e+00|cytokinin oxidase/dehydrogenase-like 5 precursor [Solanum lycopersicum]	GO:0009308//amine metabolic process;GO:0034754//cellular hormone metabolic process;GO:0008152//metabolic process;GO:0009987//cellular process;GO:0071704//organic substance metabolic process;GO:0042445//hormone metabolic process;GO:0065007//biological regulation;GO:0046483//heterocycle metabolic process;GO:0006807//nitrogen compound metabolic process;GO:0010817//regulation of hormone levels;GO:000…
100874536	SlCKX7	61345672	61348159	NC_015447.2	+	0	0.07	0.02	0.02	0.07	0	-	K00279//cytokinin dehydrogenase [EC:1.5.99.12]+ko00908//Zeatin biosynthesis	NP_001244908.1|0.0e+00|cytokinin oxidase/dehydrogenase-like 7 precursor [Solanum lycopersicum]	GO:0065007//biological regulation;GO:0034754//cellular hormone metabolic process;GO:0010817//regulation of hormone levels;GO:0046483//heterocycle metabolic process;GO:0008152//metabolic process;GO:0006725//cellular aromatic compound metabolic process;GO:1901564//organonitrogen compound metabolic process;GO:0009987//cellular process;GO:0042445//hormone metabolic process;GO:0071704//organic substan…
100874537	SlCKX2	83011141	83013120	NC_015438.2	-	0.98	2.15	10.93	5.27	2.52	2.24	-	K00279//cytokinin dehydrogenase [EC:1.5.99.12]+ko00908//Zeatin biosynthesis	NP_001244909.1|0.0e+00|cytokinin oxidase/dehydrogenase-like 2 [Solanum lycopersicum]	GO:0010817//regulation of hormone levels;GO:0009987//cellular process;GO:0071704//organic substance metabolic process;GO:0008152//metabolic process;GO:0006807//nitrogen compound metabolic process;GO:0009690//cytokinin metabolic process;GO:1901564//organonitrogen compound metabolic process;GO:0044237//cellular metabolic process;GO:0046483//heterocycle metabolic process;GO:0042445//hormone metaboli…
100874538	LOG7	62930029	62933540	NC_015447.2	+	0.37	0.13	0.2	0.07	0.32	0.31	-	K22522//cytokinin riboside 5'-monophosphate phosphoribohydrolase [EC:3.2.2.-]	NP_001244910.1|1.3e-118|cytokinin riboside 5'-monophosphate phosphoribohydrolase LOG7 [Solanum lycopersicum]	GO:0008152//metabolic process;GO:0009691//cytokinin biosynthetic process;GO:0065007//biological regulation;GO:0071704//organic substance metabolic process;GO:0009058//biosynthetic process;GO:0042446//hormone biosynthetic process;GO:0006725//cellular aromatic compound metabolic process;GO:0034754//cellular hormone metabolic process;GO:1901564//organonitrogen compound metabolic process;GO:0065008//…
100874539	LOG6	63805001	63808660	NC_015447.2	-	11.75	7.93	0.66	0.84	24.85	22.69	-	K22522//cytokinin riboside 5'-monophosphate phosphoribohydrolase [EC:3.2.2.-]	NP_001244911.1|4.8e-121|cytokinin riboside 5'-monophosphate phosphoribohydrolase LOG6 [Solanum lycopersicum]	GO:0009691//cytokinin biosynthetic process;GO:0044237//cellular metabolic process;GO:0006725//cellular aromatic compound metabolic process;GO:0009058//biosynthetic process;GO:0010817//regulation of hormone levels;GO:0042445//hormone metabolic process;GO:0044249//cellular biosynthetic process;GO:0065008//regulation of biological quality;GO:1901564//organonitrogen compound metabolic process;GO:0065…
100874540	LOG8	46591725	46596134	NC_015443.2	+	2.88	3.24	0	0.08	4.49	6.04	-	K22522//cytokinin riboside 5'-monophosphate phosphoribohydrolase [EC:3.2.2.-]	NP_001244912.1|2.4e-105|cytokinin riboside 5'-monophosphate phosphoribohydrolase LOG8 [Solanum lycopersicum]	GO:0009058//biosynthetic process;GO:0065007//biological regulation;GO:0065008//regulation of biological quality;GO:0006807//nitrogen compound metabolic process;GO:0009690//cytokinin metabolic process;GO:0044237//cellular metabolic process;GO:0010817//regulation of hormone levels;GO:1901564//organonitrogen compound metabolic process;GO:0071704//organic substance metabolic process;GO:0044249//cellu…
100874541	SlIPT1	3565993	3566979	NC_015442.2	+	0.39	0.12	0	0.04	0.52	0.2	-	K10760//adenylate dimethylallyltransferase (cytokinin synthase) [EC:2.5.1.27 2.5.1.112]+ko00908//Zeatin biosynthesis+ko01100//Metabolic pathways+ko01110//Biosynthesis of secondary metabolites	NP_001244913.1|9.1e-185|adenylate isopentenyltransferase [Solanum lycopersicum]	GO:0034470//ncRNA processing;GO:0009987//cellular process;GO:0008152//metabolic process;GO:0071704//organic substance metabolic process;GO:0010467//gene expression;GO:0044237//cellular metabolic process;GO:0044260//cellular macromolecule metabolic process;GO:0090304//nucleic acid metabolic process;GO:0034660//ncRNA metabolic process;GO:0006396//RNA processing;GO:0008033//tRNA processing;GO:004423…
100874542	SlIPT2	942579	943556	NC_015441.2	+	0.24	0.04	0	0.04	0.04	0.08	-	K10760//adenylate dimethylallyltransferase (cytokinin synthase) [EC:2.5.1.27 2.5.1.112]+ko00908//Zeatin biosynthesis+ko01100//Metabolic pathways+ko01110//Biosynthesis of secondary metabolites	NP_001244914.2|3.8e-183|adenylate isopentenyltransferase [Solanum lycopersicum]	GO:0009987//cellular process;GO:0034660//ncRNA metabolic process;GO:0016070//RNA metabolic process;GO:0006400//tRNA modification;GO:0043412//macromolecule modification;GO:0034470//ncRNA processing;GO:0044238//primary metabolic process;GO:0010467//gene expression;GO:0009451//RNA modification;GO:0006399//tRNA metabolic process;GO:0008152//metabolic process;GO:0044260//cellular macromolecule metabol…
100874543	SlIPT4	62400994	62401965	NC_015446.2	-	0.12	0.38	1.58	0.21	0.04	0	-	K10760//adenylate dimethylallyltransferase (cytokinin synthase) [EC:2.5.1.27 2.5.1.112]+ko00908//Zeatin biosynthesis+ko01100//Metabolic pathways+ko01110//Biosynthesis of secondary metabolites	NP_001244915.1|4.9e-183|adenylate isopentenyltransferase [Solanum lycopersicum]	GO:0090304//nucleic acid metabolic process;GO:0006139//nucleobase-containing compound metabolic process;GO:0010467//gene expression;GO:0008033//tRNA processing;GO:0046483//heterocycle metabolic process;GO:0043170//macromolecule metabolic process;GO:0006725//cellular aromatic compound metabolic process;GO:0008152//metabolic process;GO:0006807//nitrogen compound metabolic process;GO:0044238//primar…
100874544	SlIPT5	52741825	52748950	NC_015448.2	-	3.57	2.53	3.12	3.28	2.45	2.91	-	K00791//tRNA dimethylallyltransferase [EC:2.5.1.75]+ko00908//Zeatin biosynthesis+ko01100//Metabolic pathways+ko01110//Biosynthesis of secondary metabolites;K00791//tRNA dimethylallyltransferase [EC:2.5.1.75]+ko00908//Zeatin biosynthesis+ko01100//Metabolic pathways+ko01110//Biosynthesis of secondary metabolites	NP_001244916.1|2.2e-132|isopentenyltransferase [Solanum lycopersicum]	GO:0044237//cellular metabolic process;GO:0044260//cellular macromolecule metabolic process;GO:0071704//organic substance metabolic process;GO:0010467//gene expression;GO:0006400//tRNA modification;GO:0008033//tRNA processing;GO:0034470//ncRNA processing;GO:1901360//organic cyclic compound metabolic process;GO:0044249//cellular biosynthetic process;GO:0044238//primary metabolic process;GO:0034754…
101055499	LOC101055499	29281355	29283532	NC_015442.2	+	2.2	1.83	2.56	1.93	2.94	2.52	-	K04733//interleukin-1 receptor-associated kinase 4 [EC:2.7.11.1]	NP_001289825.1|1.3e-214|inactive leucine-rich repeat receptor-like protein kinase CORYNE precursor [Solanum lycopersicum]	GO:0040008//regulation of growth;GO:0048507//meristem development;GO:0065007//biological regulation;GO:0032501//multicellular organismal process;GO:2000241//regulation of reproductive process;GO:0048509//regulation of meristem development;GO:2000026//regulation of multicellular organismal development;GO:0009909//regulation of flower development;GO:0048580//regulation of post-embryonic development…
101055500	CIPK6	3266705	3268733	NC_015449.2	+	32.76	28.38	34.83	43.22	47.44	41.37	-	K07198//5'-AMP-activated protein kinase, catalytic alpha subunit [EC:2.7.11.11];K12761//carbon catabolite-derepressing protein kinase [EC:2.7.11.1]	NP_001265891.2|3.7e-249|CBL-interacting protein kinase 6 [Solanum lycopersicum]	GO:0051716//cellular response to stimulus;GO:0044267//cellular protein metabolic process;GO:0016310//phosphorylation;GO:0007154//cell communication;GO:0035556//intracellular signal transduction;GO:0065007//biological regulation;GO:0043170//macromolecule metabolic process;GO:0050794//regulation of cellular process;GO:0043412//macromolecule modification;GO:0050896//response to stimulus;GO:0006807//…
101055501	CIPK11	48251823	48253082	NC_015443.2	-	49.3	41.2	131.31	122.04	35.53	28.07	-	K12761//carbon catabolite-derepressing protein kinase [EC:2.7.11.1]	NP_001265893.1|6.5e-244|CBL-interacting protein kinase 11 [Solanum lycopersicum]	GO:0042981//regulation of apoptotic process;GO:0060548//negative regulation of cell death;GO:0009987//cellular process;GO:0050794//regulation of cellular process;GO:0048523//negative regulation of cellular process;GO:0050789//regulation of biological process;GO:0050896//response to stimulus;GO:0051716//cellular response to stimulus;GO:0007154//cell communication;GO:0043066//negative regulation of…
101055502	CIPK14	64620995	64622997	NC_015447.2	-	18.14	16.04	34.61	27.37	13.73	12.6	-	K12761//carbon catabolite-derepressing protein kinase [EC:2.7.11.1]	NP_001265898.2|7.8e-252|CBL-interacting protein kinase 14 [Solanum lycopersicum]	GO:0007154//cell communication;GO:0051716//cellular response to stimulus;GO:0050789//regulation of biological process;GO:0023052//signaling;GO:0009987//cellular process;GO:0050896//response to stimulus;GO:0050794//regulation of cellular process;GO:0065007//biological regulation;GO:0007165//signal transduction;GO:0016772//transferase activity, transferring phosphorus-containing groups;GO:0032553//…
101055503	SlCIPK2	62532414	62535956	NC_015442.2	-	6.44	3.9	8.05	8.8	8.11	7.73	-	K07198//5'-AMP-activated protein kinase, catalytic alpha subunit [EC:2.7.11.11]	NP_001265903.1|1.1e-249|CBL-interacting protein kinase [Solanum lycopersicum]	GO:0071704//organic substance metabolic process;GO:0018105//peptidyl-serine phosphorylation;GO:0050794//regulation of cellular process;GO:0051716//cellular response to stimulus;GO:0006464//cellular protein modification process;GO:0006468//protein phosphorylation;GO:0018193//peptidyl-amino acid modification;GO:0044260//cellular macromolecule metabolic process;GO:0007154//cell communication;GO:0018…
101055507	LOC101055507	45899429	45907169	NC_015440.2	+	1.37	2.61	0	0.04	2.04	3.31	-	K09874//aquaporin NIP	NP_001274283.1|5.0e-155|Lsi-1 [Solanum lycopersicum]	GO:0006811//ion transport;GO:0006810//transport;GO:0055085//transmembrane transport;GO:0034220//ion transmembrane transport;GO:0051179//localization;GO:0051234//establishment of localization;GO:0044425//membrane part;GO:0005887//integral component of plasma membrane;GO:0005886//plasma membrane;GO:0071944//cell periphery;GO:0031224//intrinsic component of membrane;GO:0016020//membrane;GO:0016021//…
101055509	LOC101055509	65646093	65657027	NC_015445.2	-	25.4	14.68	13.04	10.87	13.93	15.4	-	K23025//H+-translocating diphosphatase [EC:7.1.3.1]	NP_001265915.1|0.0e+00|Hop-interacting protein THI002 [Solanum lycopersicum]	GO:0048731//system development;GO:0048767//root hair elongation;GO:0048588//developmental cell growth;GO:0009826//unidimensional cell growth;GO:0032501//multicellular organismal process;GO:0032940//secretion by cell;GO:0048589//developmental growth;GO:0000904//cell morphogenesis involved in differentiation;GO:0090558//plant epidermis development;GO:0010054//trichoblast differentiation;GO:0009932/…
101055510	LOC101055510	57312868	57328472	NC_015445.2	+	22.44	19.61	24.01	20.79	19.02	21.42	-	K12392//AP-1 complex subunit beta-1	NP_001265918.1|0.0e+00|Hop-interacting protein THI006 [Solanum lycopersicum]	GO:0070727//cellular macromolecule localization;GO:0016192//vesicle-mediated transport;GO:0051641//cellular localization;GO:0034613//cellular protein localization;GO:0042886//amide transport;GO:0045184//establishment of protein localization;GO:0071705//nitrogen compound transport;GO:0051179//localization;GO:0071702//organic substance transport;GO:0051234//establishment of localization;GO:0046907/…
101055511	LOC101055511	41529200	41541677	NC_015447.2	+	11.91	11.45	11.24	13.15	10.24	10.1	C2C2-GATA	K21444//poly(rC)-binding protein 3/4;K17604//zinc finger SWIM domain-containing protein 3;K11420//euchromatic histone-lysine N-methyltransferase [EC:2.1.1.43]+ko00310//Lysine degradation;K12129//pseudo-response regulator 7+ko04712//Circadian rhythm - plant	NP_001265920.1|1.1e-171|Hop-interacting protein THI008 [Solanum lycopersicum]	GO:0043231//intracellular membrane-bounded organelle;GO:0043226//organelle;GO:0005623//cell;GO:0005634//nucleus;GO:0043229//intracellular organelle;GO:0005622//intracellular;GO:0044424//intracellular part;GO:0043227//membrane-bounded organelle;GO:0044464//cell part;GO:0003677//DNA binding;GO:0046914//transition metal ion binding;GO:0005488//binding;GO:0043169//cation binding;GO:0097159//organic c…
101055512	LOC101055512	51656978	51659632	NC_015448.2	-	18.95	11.45	26.33	27.92	15.26	17.46	-	K19044//E3 ubiquitin-protein ligase XBAT32/33 [EC:2.3.2.27]	NP_001265923.1|6.1e-263|Hop-interacting protein THI012 [Solanum lycopersicum]	GO:0003824//catalytic activity;GO:0016874//ligase activity;
101055513	LOC101055513	65775665	65778186	NC_015445.2	+	7.48	2.01	0.06	0.08	2.15	2.28	-	K17479//glutaredoxin domain-containing cysteine-rich protein 1	NP_001265925.1|1.7e-187|Hop-interacting protein THI143 [Solanum lycopersicum]	GO:0050794//regulation of cellular process;GO:0045454//cell redox homeostasis;GO:0065008//regulation of biological quality;GO:0050789//regulation of biological process;GO:0042592//homeostatic process;GO:0009987//cellular process;GO:0019725//cellular homeostasis;GO:0065007//biological regulation;GO:0005623//cell;GO:0003824//catalytic activity;GO:0016491//oxidoreductase activity;GO:0009055//electro…
101055514	LOC101055514	66916085	66921067	NC_015444.2	+	102.12	85.14	38.72	44.04	39.26	34.04	-	K16732//protein regulator of cytokinesis 1	NP_001265928.1|0.0e+00|Hop-interacting protein THI016 [Solanum lycopersicum]	GO:0022402//cell cycle process;GO:0071840//cellular component organization or biogenesis;GO:0007049//cell cycle;GO:0000910//cytokinesis;GO:0009987//cellular process;GO:0051301//cell division;GO:0007017//microtubule-based process;GO:0006996//organelle organization;GO:0016043//cellular component organization;GO:0000226//microtubule cytoskeleton organization;GO:0007010//cytoskeleton organization;GO:…
101055515	LOC101055515	60730746	60733403	NC_015445.2	+	23.9	19.76	0.63	0.29	13.05	19.87	bHLH	K18485//myogenic factor 6;K20558//transcription factor SPEECHLESS+ko04016//MAPK signaling pathway - plant	NP_001265931.1|3.1e-177|Hop-interacting protein THI018 [Solanum lycopersicum]	GO:0005515//protein binding;GO:0005488//binding;GO:0046983//protein dimerization activity;
101055516	LOC101055516	9603248	9603892	NC_015441.2	+	281.42	253.07	124.52	125.47	198.99	190.75	-	K13448//calcium-binding protein CML+ko04626//Plant-pathogen interaction	NP_001265939.1|1.4e-114|Hop-interacting protein THI026 [Solanum lycopersicum]	GO:0046872//metal ion binding;GO:0005509//calcium ion binding;GO:0005488//binding;GO:0043169//cation binding;GO:0043167//ion binding;
101055517	LOC101055517	1532409	1539417	NC_015441.2	+	47.67	39.49	54.63	45.63	36.13	40.75	-	K20043//clathrin coat assembly protein AP180	NP_001265941.1|0.0e+00|Hop-interacting protein THI028 [Solanum lycopersicum]	GO:0043623//cellular protein complex assembly;GO:0065003//macromolecular complex assembly;GO:0006461//protein complex assembly;GO:0070271//protein complex biogenesis;GO:0048268//clathrin coat assembly;GO:0043933//macromolecular complex subunit organization;GO:0071822//protein complex subunit organization;GO:0034622//cellular macromolecular complex assembly;GO:0016043//cellular component organizat…
101055518	LOC101055518	40119469	40127445	NC_015439.2	-	36.51	66.48	56.45	47.52	52.26	67.17	-	-	NP_001265944.1|3.5e-303|Hop-interacting protein THI030 [Solanum lycopersicum]	GO:0019219//regulation of nucleobase-containing compound metabolic process;GO:0010467//gene expression;GO:0042793//transcription from plastid promoter;GO:0045893//positive regulation of transcription, DNA-templated;GO:0010114//response to red light;GO:0009628//response to abiotic stimulus;GO:0051173//positive regulation of nitrogen compound metabolic process;GO:0048522//positive regulation of cel…
101055519	LOC101055519	66881968	66886414	NC_015449.2	+	81.55	132.98	113.99	98.08	163.08	214.32	-	K00830//alanine-glyoxylate transaminase / serine-glyoxylate transaminase / serine-pyruvate transaminase [EC:2.6.1.44 2.6.1.45 2.6.1.51]+ko00250//Alanine, aspartate and glutamate metabolism+ko04146//Peroxisome+ko01100//Metabolic pathways+ko01110//Biosynthesis of secondary metabolites+ko00260//Glycine, serine and threonine metabolism+ko01200//Carbon metabolism+ko00630//Glyoxylate and dicarboxylate …	NP_001265946.1|1.2e-233|Hop-interacting protein THI032 [Solanum lycopersicum]	GO:0044283//small molecule biosynthetic process;GO:0044249//cellular biosynthetic process;GO:1901605//alpha-amino acid metabolic process;GO:0044237//cellular metabolic process;GO:0009069//serine family amino acid metabolic process;GO:0008152//metabolic process;GO:0006544//glycine metabolic process;GO:0019752//carboxylic acid metabolic process;GO:1901607//alpha-amino acid biosynthetic process;GO:0…
101055520	LOC101055520	47223828	47226009	NC_015443.2	+	75.57	116.4	132.97	112.54	87.05	64.43	-	K19044//E3 ubiquitin-protein ligase XBAT32/33 [EC:2.3.2.27]	NP_001265951.1|1.5e-262|Hop-interacting protein THI033 [Solanum lycopersicum]	GO:0016874//ligase activity;GO:0003824//catalytic activity;
101055521	LOC101055521	49629309	49647250	NC_015439.2	+	38.03	34.11	24.24	23.72	33.89	29.9	-	K17541//SCY1-like protein 2;K01213//galacturan 1,4-alpha-galacturonidase [EC:3.2.1.67]+ko00040//Pentose and glucuronate interconversions+ko01100//Metabolic pathways;K11778//ditrans,polycis-polyprenyl diphosphate synthase [EC:2.5.1.87]+ko00900//Terpenoid backbone biosynthesis+ko01110//Biosynthesis of secondary metabolites;K01265//methionyl aminopeptidase [EC:3.4.11.18];K01609//indole-3-glycerol ph…	NP_001265956.1|2.5e-162|Hop-interacting protein THI034 [Solanum lycopersicum]	GO:0004523//RNA-DNA hybrid ribonuclease activity;GO:0097159//organic cyclic compound binding;GO:0016891//endoribonuclease activity, producing 5'-phosphomonoesters;GO:0004519//endonuclease activity;GO:0016893//endonuclease activity, active with either ribo- or deoxyribonucleic acids and producing 5'-phosphomonoesters;GO:0003824//catalytic activity;GO:0003676//nucleic acid binding;GO:0004518//nucle…
101055522	LOC101055522	79244745	79255793	NC_015438.2	-	19.02	17.19	23.21	22	16.43	17.67	-	K10604//E3 ubiquitin-protein ligase MGRN1 [EC:2.3.2.27]+ko04120//Ubiquitin mediated proteolysis	NP_001265959.1|2.7e-214|Hop-interacting protein THI037 [Solanum lycopersicum]	GO:0016874//ligase activity;GO:0003824//catalytic activity;
101055523	LOC101055523	54066672	54067793	NC_015441.2	+	10.95	9.31	19.11	18.37	11.22	10.56	C2H2	-	NP_001265961.1|4.9e-219|Hop-interacting protein THI038 [Solanum lycopersicum]	GO:0005488//binding;GO:0097159//organic cyclic compound binding;GO:0003676//nucleic acid binding;GO:1901363//heterocyclic compound binding;
101055524	LOC101055524	49771915	49774735	NC_015439.2	+	44.09	49.5	59.4	52.27	55.65	64.46	-	-	NP_001265964.1|1.6e-198|Hop-interacting protein THI043 [Solanum lycopersicum]	-
101055525	LOC101055525	65116411	65121190	NC_015441.2	-	22.67	27.16	24.69	19.8	22.86	30.33	-	-	NP_001265966.1|0.0e+00|Hop-interacting protein THI044 [Solanum lycopersicum]	GO:0048285//organelle fission;GO:0071840//cellular component organization or biogenesis;GO:0006996//organelle organization;GO:0010020//chloroplast fission;GO:0009657//plastid organization;GO:0016043//cellular component organization;GO:0043572//plastid fission;GO:0009658//chloroplast organization;GO:0009987//cellular process;GO:0044425//membrane part;GO:0031301//integral component of organelle mem…
101055526	LOC101055526	64222413	64225230	NC_015449.2	-	17.87	13.32	3.91	2.35	16.82	13.34	-	-	NP_001265969.1|1.1e-122|Hop-interacting protein THI045 [Solanum lycopersicum]	GO:0022803//passive transmembrane transporter activity;GO:0022832//voltage-gated channel activity;GO:0015267//channel activity;GO:0005215//transporter activity;GO:0022838//substrate-specific channel activity;GO:0022836//gated channel activity;GO:0022857//transmembrane transporter activity;GO:0005216//ion channel activity;GO:0022839//ion gated channel activity;GO:0140135//mechanosensitive cation c…
101055527	LOC101055527	63540074	63545355	NC_015440.2	+	61.82	57.23	144.39	125.55	74.81	64.37	-	K13412//calcium-dependent protein kinase [EC:2.7.11.1]+ko04626//Plant-pathogen interaction	NP_001265972.2|1.2e-310|Hop-interacting protein THI080 [Solanum lycopersicum]	GO:0051716//cellular response to stimulus;GO:0009555//pollen development;GO:0009738//abscisic acid-activated signaling pathway;GO:0071704//organic substance metabolic process;GO:0048229//gametophyte development;GO:0048584//positive regulation of response to stimulus;GO:0042221//response to chemical;GO:1901700//response to oxygen-containing compound;GO:0032502//developmental process;GO:0044237//ce…
101055528	LOC101055528	1021460	1023046	NC_015438.2	-	1378.29	148.87	382.22	552.47	241.97	239.02	-	K17506//protein phosphatase 1L [EC:3.1.3.16];K10747//DNA ligase 1 [EC:6.5.1.1 6.5.1.6 6.5.1.7]+ko03420//Nucleotide excision repair+ko03030//DNA replication+ko03410//Base excision repair+ko03430//Mismatch repair;K20547//basic endochitinase B [EC:3.2.1.14]+ko04016//MAPK signaling pathway - plant+ko00520//Amino sugar and nucleotide sugar metabolism+ko01100//Metabolic pathways	NP_001265976.1|1.1e-137|Hop-interacting protein THI101 precursor [Solanum lycopersicum]	-
101055529	LOC101055529	683608	690484	NC_015447.2	-	40.69	35.88	36.02	37.46	37.8	38.39	-	K11885//DNA damage-inducible protein 1	NP_001265985.1|4.5e-226|Hop-interacting protein THI111 [Solanum lycopersicum]	GO:0140096//catalytic activity, acting on a protein;GO:0070001//aspartic-type peptidase activity;GO:0016787//hydrolase activity;GO:0070011//peptidase activity, acting on L-amino acid peptides;GO:0004190//aspartic-type endopeptidase activity;GO:0003824//catalytic activity;GO:0043130//ubiquitin binding;GO:0008233//peptidase activity;GO:0004175//endopeptidase activity;GO:0005515//protein binding;GO:…
101055530	LOC101055530	5783065	5788133	NC_015438.2	-	192.68	147.37	367.29	428.6	182.56	183.99	-	K05747//Wiskott-Aldrich syndrome protein+ko04144//Endocytosis;K13210//far upstream element-binding protein	NP_001265987.1|2.2e-199|Hop-interacting protein THI113 [Solanum lycopersicum]	-
101055531	LOC101055531	29054516	29063076	NC_015447.2	+	47.37	40.21	38.95	37.38	36.76	33.56	-	K08737//DNA mismatch repair protein MSH6+ko03430//Mismatch repair;K11267//sister chromatid cohesion protein PDS5;K06236//collagen, type I, alpha+ko04933//AGE-RAGE signaling pathway in diabetic complications	NP_001265989.1|6.9e-249|Hop-interacting protein THI115 [Solanum lycopersicum]	GO:0051704//multi-organism process;GO:0050896//response to stimulus;GO:0051707//response to other organism;GO:0009620//response to fungus;GO:0006950//response to stress;GO:0009605//response to external stimulus;GO:0043207//response to external biotic stimulus;GO:0009607//response to biotic stimulus;GO:0006952//defense response;GO:0050832//defense response to fungus;GO:0098542//defense response to…
101055532	LOC101055532	66437536	66439200	NC_015440.2	-	19.04	23.08	2.78	3.52	22.63	16.82	-	K07192//flotillin	NP_001265995.1|7.7e-265|Hop-interacting protein THI116 [Solanum lycopersicum]	-
101055533	LOC101055533	329676	333132	NC_015445.2	+	85.65	55.08	211.18	237.79	56.36	55.25	-	K22909//zinc finger CCCH domain-containing protein 13;K12811//ATP-dependent RNA helicase DDX46/PRP5 [EC:3.6.4.13]+ko03040//Spliceosome	NP_001265998.1|2.7e-159|Hop-interacting protein THI119 [Solanum lycopersicum]	GO:0005737//cytoplasm;GO:0043226//organelle;GO:0005623//cell;GO:0043229//intracellular organelle;GO:0005622//intracellular;GO:0005634//nucleus;GO:0043231//intracellular membrane-bounded organelle;GO:0044464//cell part;GO:0043227//membrane-bounded organelle;GO:0044424//intracellular part;GO:1901363//heterocyclic compound binding;GO:0043167//ion binding;GO:0046914//transition metal ion binding;GO:0…
101055534	LOC101055534	351057	351746	NC_015449.2	-	17.06	13.76	16.14	24.2	25.66	21.17	-	K12135//zinc finger protein CONSTANS+ko04712//Circadian rhythm - plant	NP_001266001.1|2.2e-112|Hop-interacting protein THI121 [Solanum lycopersicum]	GO:0005622//intracellular;GO:0005623//cell;GO:0044464//cell part;GO:0005488//binding;GO:0043167//ion binding;GO:0046914//transition metal ion binding;GO:0043169//cation binding;GO:0046872//metal ion binding;GO:0008270//zinc ion binding;
101055535	BSL1	66096555	66109943	NC_015446.2	+	16.86	13.68	18.03	17.95	17.87	17.82	-	K01090//protein phosphatase [EC:3.1.3.16]	NP_001266004.1|0.0e+00|Hop-interacting protein THI129 [Solanum lycopersicum]	GO:0007154//cell communication;GO:0009725//response to hormone;GO:0009742//brassinosteroid mediated signaling pathway;GO:0051716//cellular response to stimulus;GO:0065007//biological regulation;GO:1901700//response to oxygen-containing compound;GO:0007165//signal transduction;GO:0071407//cellular response to organic cyclic compound;GO:0050896//response to stimulus;GO:1901701//cellular response to…
101055536	LOC101055536	46733590	46743725	NC_015439.2	-	12.56	15.98	21.1	23.93	19.82	16.84	-	K17535//serine/threonine-protein kinase TNNI3K [EC:2.7.11.1]	NP_001266007.1|0.0e+00|Hop-interacting protein THI135 [Solanum lycopersicum]	GO:0050789//regulation of biological process;GO:0035556//intracellular signal transduction;GO:0007154//cell communication;GO:0050896//response to stimulus;GO:0065007//biological regulation;GO:0050794//regulation of cellular process;GO:0009987//cellular process;GO:0007165//signal transduction;GO:0023052//signaling;GO:0051716//cellular response to stimulus;GO:0044424//intracellular part;GO:0005623/…
101055537	LOC101055537	64242619	64247392	NC_015445.2	+	8.37	10.24	14.9	10.94	9.23	15.58	-	K14306//nuclear pore complex protein Nup62+ko03013//RNA transport	NP_001266012.1|0.0e+00|Hop-interacting protein THI138 [Solanum lycopersicum]	GO:0051301//cell division;GO:0022604//regulation of cell morphogenesis;GO:0065007//biological regulation;GO:0050789//regulation of biological process;GO:0022603//regulation of anatomical structure morphogenesis;GO:0050793//regulation of developmental process;GO:0008152//metabolic process;GO:0009058//biosynthetic process;GO:0065008//regulation of biological quality;GO:0050794//regulation of cellul…
101055538	LOC101055538	35499760	35507962	NC_015449.2	+	30.67	27.55	32.83	41.83	36.62	32.24	-	-	NP_001266014.1|2.2e-100|Hop-interacting protein THI141 [Solanum lycopersicum]	GO:0006950//response to stress;GO:0050896//response to stimulus;
101055539	LOC101055539	3303073	3320121	NC_015438.2	-	9.8	8.64	11.21	9.32	6.88	9.13	-	K01090//protein phosphatase [EC:3.1.3.16]	NP_001266022.1|0.0e+00|Hop-interacting protein THI140 [Solanum lycopersicum]	GO:0009741//response to brassinosteroid;GO:0010033//response to organic substance;GO:0033993//response to lipid;GO:0071383//cellular response to steroid hormone stimulus;GO:0065007//biological regulation;GO:0071310//cellular response to organic substance;GO:1901700//response to oxygen-containing compound;GO:0050794//regulation of cellular process;GO:0009725//response to hormone;GO:1901701//cellul…
101055540	LOC101055540	30576501	30579010	NC_015439.2	-	17.51	22.93	15.58	13.19	18.29	23.39	-	K17768//mitochondrial import receptor subunit TOM70;K21991//protein unc-45	NP_001266032.2|0.0e+00|Hop-interacting protein THI142 [Solanum lycopersicum]	-
101055541	LOC101055541	68933412	68934657	NC_015446.2	-	67.24	27.19	44.84	37.98	22.77	11.17	-	K14484//auxin-responsive protein IAA+ko04075//Plant hormone signal transduction	NP_001266037.1|1.9e-108|IAA1 [Solanum lycopersicum]	GO:0042221//response to chemical;GO:0010556//regulation of macromolecule biosynthetic process;GO:0009733//response to auxin;GO:0034641//cellular nitrogen compound metabolic process;GO:0044249//cellular biosynthetic process;GO:0009987//cellular process;GO:0097659//nucleic acid-templated transcription;GO:0007165//signal transduction;GO:0019438//aromatic compound biosynthetic process;GO:0051716//cel…
101055542	LOC101055542	49326729	49327556	NC_015443.2	+	13.56	2.2	0.72	0.19	0.45	0.52	-	K14484//auxin-responsive protein IAA+ko04075//Plant hormone signal transduction	NP_001266042.1|3.8e-88|IAA2 [Solanum lycopersicum]	GO:2000112//regulation of cellular macromolecule biosynthetic process;GO:0071310//cellular response to organic substance;GO:0019438//aromatic compound biosynthetic process;GO:0009719//response to endogenous stimulus;GO:0071495//cellular response to endogenous stimulus;GO:0006351//transcription, DNA-templated;GO:0006725//cellular aromatic compound metabolic process;GO:0034641//cellular nitrogen co…
101055543	SlIAA8	1648714	1652586	NC_015449.2	+	16.33	7.98	5.31	4.91	20.83	12.27	-	K14484//auxin-responsive protein IAA+ko04075//Plant hormone signal transduction	NP_001266052.1|1.7e-170|auxin-regulated IAA8 [Solanum lycopersicum]	GO:0070887//cellular response to chemical stimulus;GO:0042221//response to chemical;GO:0009734//auxin-activated signaling pathway;GO:0080090//regulation of primary metabolic process;GO:0034641//cellular nitrogen compound metabolic process;GO:0043170//macromolecule metabolic process;GO:0032774//RNA biosynthetic process;GO:0009058//biosynthetic process;GO:1901362//organic cyclic compound biosynthet…
101055544	IAA5	65671995	65674340	NC_015449.2	+	3.84	1.62	0	0	2.17	0.93	-	K14484//auxin-responsive protein IAA+ko04075//Plant hormone signal transduction	NP_001266062.1|1.3e-132|auxin-regulated IAA5 [Solanum lycopersicum]	GO:0009719//response to endogenous stimulus;GO:0050794//regulation of cellular process;GO:0070887//cellular response to chemical stimulus;GO:0010556//regulation of macromolecule biosynthetic process;GO:0031323//regulation of cellular metabolic process;GO:0016070//RNA metabolic process;GO:1903506//regulation of nucleic acid-templated transcription;GO:0019438//aromatic compound biosynthetic process…
101055545	LOC101055545	61808262	61812953	NC_015446.2	-	4.05	2.29	1.46	1.57	2.25	3.27	-	K14484//auxin-responsive protein IAA+ko04075//Plant hormone signal transduction	NP_001266065.1|1.1e-171|IAA12 [Solanum lycopersicum]	GO:0080090//regulation of primary metabolic process;GO:1901360//organic cyclic compound metabolic process;GO:0009719//response to endogenous stimulus;GO:0016070//RNA metabolic process;GO:0009734//auxin-activated signaling pathway;GO:0019219//regulation of nucleobase-containing compound metabolic process;GO:1903506//regulation of nucleic acid-templated transcription;GO:0032870//cellular response t…
101055546	LOC101055546	70314481	70317804	NC_015446.2	-	12.7	3.96	1.95	1.86	6.25	5.17	-	K14484//auxin-responsive protein IAA+ko04075//Plant hormone signal transduction	NP_001266067.1|9.7e-159|IAA13 [Solanum lycopersicum]	GO:0009058//biosynthetic process;GO:0050789//regulation of biological process;GO:0034641//cellular nitrogen compound metabolic process;GO:0070887//cellular response to chemical stimulus;GO:0044271//cellular nitrogen compound biosynthetic process;GO:0009725//response to hormone;GO:0071365//cellular response to auxin stimulus;GO:0031323//regulation of cellular metabolic process;GO:0006725//cellular…
101055547	LOC101055547	68966690	68969421	NC_015446.2	+	100.4	89.45	51.94	84.07	138.84	86.06	-	K14484//auxin-responsive protein IAA+ko04075//Plant hormone signal transduction	NP_001266070.1|7.6e-133|IAA14 [Solanum lycopersicum]	GO:0019438//aromatic compound biosynthetic process;GO:0090304//nucleic acid metabolic process;GO:1901362//organic cyclic compound biosynthetic process;GO:0010033//response to organic substance;GO:1901360//organic cyclic compound metabolic process;GO:0032774//RNA biosynthetic process;GO:0060255//regulation of macromolecule metabolic process;GO:0009733//response to auxin;GO:1903506//regulation of n…
101055548	IAA8	68810221	68811798	NC_015440.2	+	13.31	12.28	19.58	18.64	15.08	15.68	-	K14484//auxin-responsive protein IAA+ko04075//Plant hormone signal transduction	NP_001266077.1|1.1e-141|protein IAA8 [Solanum lycopersicum]	GO:0044271//cellular nitrogen compound biosynthetic process;GO:0050896//response to stimulus;GO:0007154//cell communication;GO:0071365//cellular response to auxin stimulus;GO:0007165//signal transduction;GO:0010033//response to organic substance;GO:1901362//organic cyclic compound biosynthetic process;GO:2000112//regulation of cellular macromolecule biosynthetic process;GO:0031326//regulation of …
101055549	LOC101055549	68802863	68804481	NC_015440.2	+	7.35	3.07	0	0.05	2.31	1.09	-	K14484//auxin-responsive protein IAA+ko04075//Plant hormone signal transduction	NP_001266080.1|2.8e-107|IAA19 [Solanum lycopersicum]	GO:0018130//heterocycle biosynthetic process;GO:0009987//cellular process;GO:0019219//regulation of nucleobase-containing compound metabolic process;GO:0031323//regulation of cellular metabolic process;GO:0031326//regulation of cellular biosynthetic process;GO:0044238//primary metabolic process;GO:0006355//regulation of transcription, DNA-templated;GO:0034645//cellular macromolecule biosynthetic …
101055550	LOC101055550	2489880	2490970	NC_015443.2	-	3.11	0.53	0.08	0.31	0.3	0.22	-	K14484//auxin-responsive protein IAA+ko04075//Plant hormone signal transduction	NP_001266082.1|1.0e-103|IAA22 [Solanum lycopersicum]	GO:0009734//auxin-activated signaling pathway;GO:0009889//regulation of biosynthetic process;GO:0009719//response to endogenous stimulus;GO:2000112//regulation of cellular macromolecule biosynthetic process;GO:0097659//nucleic acid-templated transcription;GO:0023052//signaling;GO:0032774//RNA biosynthetic process;GO:0065007//biological regulation;GO:0009733//response to auxin;GO:0050896//response…
101055551	LOC101055551	52274108	52275594	NC_015441.2	+	0	0	0	0.09	0	0	-	K14484//auxin-responsive protein IAA+ko04075//Plant hormone signal transduction	NP_001266085.1|3.2e-93|IAA23 [Solanum lycopersicum]	GO:0007154//cell communication;GO:0010556//regulation of macromolecule biosynthetic process;GO:0051252//regulation of RNA metabolic process;GO:2000112//regulation of cellular macromolecule biosynthetic process;GO:0006725//cellular aromatic compound metabolic process;GO:0008152//metabolic process;GO:0009755//hormone-mediated signaling pathway;GO:1901360//organic cyclic compound metabolic process;G…
101055552	LOC101055552	69297832	69299963	NC_015440.2	+	94.15	83.75	49.23	60.01	142.65	59.71	-	K14484//auxin-responsive protein IAA+ko04075//Plant hormone signal transduction	NP_001266088.1|9.2e-157|IAA26 [Solanum lycopersicum]	GO:0051252//regulation of RNA metabolic process;GO:0065007//biological regulation;GO:0009059//macromolecule biosynthetic process;GO:0046483//heterocycle metabolic process;GO:0044237//cellular metabolic process;GO:0097659//nucleic acid-templated transcription;GO:0006139//nucleobase-containing compound metabolic process;GO:1901360//organic cyclic compound metabolic process;GO:2000112//regulation of…
101055553	LOC101055553	34548065	34549411	NC_015445.2	+	1.06	3.58	0.63	0.62	8.34	2.51	-	K14484//auxin-responsive protein IAA+ko04075//Plant hormone signal transduction	NP_001266091.1|3.3e-133|IAA29 [Solanum lycopersicum]	GO:0050789//regulation of biological process;GO:0051252//regulation of RNA metabolic process;GO:0009058//biosynthetic process;GO:2001141//regulation of RNA biosynthetic process;GO:0044249//cellular biosynthetic process;GO:0044260//cellular macromolecule metabolic process;GO:0009733//response to auxin;GO:0051171//regulation of nitrogen compound metabolic process;GO:0031323//regulation of cellular …
101055554	LOC101055554	11423140	11424357	NC_015444.2	+	0	0	0	0	0	0	-	K14484//auxin-responsive protein IAA+ko04075//Plant hormone signal transduction	NP_001266093.1|8.2e-77|IAA33 [Solanum lycopersicum]	GO:0034654//nucleobase-containing compound biosynthetic process;GO:0006807//nitrogen compound metabolic process;GO:0010468//regulation of gene expression;GO:0006139//nucleobase-containing compound metabolic process;GO:0009719//response to endogenous stimulus;GO:0050896//response to stimulus;GO:1901360//organic cyclic compound metabolic process;GO:0006355//regulation of transcription, DNA-template…
101055555	LOC101055555	2730927	2732468	NC_015444.2	+	6.49	13.52	52.71	33.33	14.78	17.89	-	K14484//auxin-responsive protein IAA+ko04075//Plant hormone signal transduction	NP_001266098.1|1.4e-111|IAA35 [Solanum lycopersicum]	GO:0009889//regulation of biosynthetic process;GO:1901362//organic cyclic compound biosynthetic process;GO:0031323//regulation of cellular metabolic process;GO:0009058//biosynthetic process;GO:0071365//cellular response to auxin stimulus;GO:0019222//regulation of metabolic process;GO:0009725//response to hormone;GO:0010467//gene expression;GO:0032870//cellular response to hormone stimulus;GO:0016…
101055556	LOC101055556	41376261	41378378	NC_015443.2	+	5.83	8.9	2.12	1.74	6.53	4.07	-	K14484//auxin-responsive protein IAA+ko04075//Plant hormone signal transduction	NP_001266100.1|1.5e-139|IAA36 [Solanum lycopersicum]	GO:0009058//biosynthetic process;GO:0050794//regulation of cellular process;GO:0006355//regulation of transcription, DNA-templated;GO:0042221//response to chemical;GO:0051171//regulation of nitrogen compound metabolic process;GO:0034654//nucleobase-containing compound biosynthetic process;GO:0031326//regulation of cellular biosynthetic process;GO:0070887//cellular response to chemical stimulus;GO…
101055557	LOC101055557	46278747	46280393	NC_015447.2	+	30.93	26.74	27.99	25.67	29.15	31.43	-	K22419//Delta4-3-oxosteroid 5beta-reductase [EC:1.3.1.3]	NP_001266103.2|2.2e-241|putative steroid 5beta-reductase [Solanum lycopersicum]	GO:0016491//oxidoreductase activity;GO:0016628//oxidoreductase activity, acting on the CH-CH group of donors, NAD or NADP as acceptor;GO:0003824//catalytic activity;GO:0048037//cofactor binding;GO:0050662//coenzyme binding;GO:0016627//oxidoreductase activity, acting on the CH-CH group of donors;GO:0005488//binding;GO:0035671//enone reductase activity;
101055558	SlArf/Xyl1	32035625	32044273	NC_015448.2	-	0.23	1.21	5.17	3.25	0.44	0.66	-	K15920//xylan 1,4-beta-xylosidase [EC:3.2.1.37]+ko00520//Amino sugar and nucleotide sugar metabolism+ko01100//Metabolic pathways	NP_001266104.2|0.0e+00|SlArf/Xyl1 protein precursor [Solanum lycopersicum]	GO:0048316//seed development;GO:0003006//developmental process involved in reproduction;GO:0071704//organic substance metabolic process;GO:0048731//system development;GO:0009791//post-embryonic development;GO:0044238//primary metabolic process;GO:0010154//fruit development;GO:0008152//metabolic process;GO:0061458//reproductive system development;GO:0005975//carbohydrate metabolic process;GO:00072…
101055559	SlArf/Xyl2	78640988	78646629	NC_015438.2	+	8.47	1.98	0.05	0.08	2.01	2.22	-	K15920//xylan 1,4-beta-xylosidase [EC:3.2.1.37]+ko00520//Amino sugar and nucleotide sugar metabolism+ko01100//Metabolic pathways	NP_001266107.1|0.0e+00|SlArf/Xyl2 protein precursor [Solanum lycopersicum]	GO:0008152//metabolic process;GO:0005975//carbohydrate metabolic process;GO:0071704//organic substance metabolic process;GO:0044238//primary metabolic process;GO:0071944//cell periphery;GO:0030312//external encapsulating structure;GO:0005618//cell wall;GO:0044464//cell part;GO:0009505//plant-type cell wall;GO:0005623//cell;GO:0016787//hydrolase activity;GO:0004553//hydrolase activity, hydrolyzing…
101055560	SlArf/Xyl3	59816715	59821072	NC_015441.2	-	5.87	1.43	1.67	1.92	2.88	3.29	-	K15920//xylan 1,4-beta-xylosidase [EC:3.2.1.37]+ko00520//Amino sugar and nucleotide sugar metabolism+ko01100//Metabolic pathways	NP_001266109.1|0.0e+00|SlArf/Xyl3 protein precursor [Solanum lycopersicum]	GO:0008152//metabolic process;GO:0044238//primary metabolic process;GO:0071704//organic substance metabolic process;GO:0005975//carbohydrate metabolic process;GO:0004553//hydrolase activity, hydrolyzing O-glycosyl compounds;GO:0003824//catalytic activity;GO:0016798//hydrolase activity, acting on glycosyl bonds;GO:0016787//hydrolase activity;
101055561	SlArf/Xyl4	59808101	59814478	NC_015441.2	-	12.2	7.77	1.99	2.75	11.76	11.32	-	K15920//xylan 1,4-beta-xylosidase [EC:3.2.1.37]+ko00520//Amino sugar and nucleotide sugar metabolism+ko01100//Metabolic pathways	NP_001266114.1|0.0e+00|SlArf/Xyl4 protein precursor [Solanum lycopersicum]	GO:0044238//primary metabolic process;GO:0008152//metabolic process;GO:0005975//carbohydrate metabolic process;GO:0071704//organic substance metabolic process;GO:0016021//integral component of membrane;GO:0016020//membrane;GO:0044425//membrane part;GO:0031224//intrinsic component of membrane;GO:0004553//hydrolase activity, hydrolyzing O-glycosyl compounds;GO:0003824//catalytic activity;GO:0016798…
101055562	BBR/BPC1	2015439	2019624	NC_015441.2	-	61.21	52.02	41.45	42.63	46.24	37.73	BBR/BPC	K08835//serine/threonine-protein kinase OSR1/STK39 [EC:2.7.11.1];K08835//serine/threonine-protein kinase OSR1/STK39 [EC:2.7.11.1]	NP_001266117.1|2.9e-162|GAGA-binding transcriptional activator [Solanum lycopersicum]	-
101055563	BBR/BPC3	60245027	60247943	NC_015445.2	-	3.59	2.26	4.16	6.14	2.72	2.99	BBR/BPC	K08835//serine/threonine-protein kinase OSR1/STK39 [EC:2.7.11.1]	NP_001266119.1|6.6e-125|GAGA-binding transcriptional activator [Solanum lycopersicum]	GO:0019222//regulation of metabolic process;GO:2000112//regulation of cellular macromolecule biosynthetic process;GO:0031326//regulation of cellular biosynthetic process;GO:0050789//regulation of biological process;GO:0065007//biological regulation;GO:0060255//regulation of macromolecule metabolic process;GO:0010556//regulation of macromolecule biosynthetic process;GO:0010468//regulation of gene …
101055564	BBR/BPC5	44642800	44644844	NC_015443.2	-	6.28	4.63	0.87	1.24	3.6	3.74	BBR/BPC	K08835//serine/threonine-protein kinase OSR1/STK39 [EC:2.7.11.1];K08835//serine/threonine-protein kinase OSR1/STK39 [EC:2.7.11.1]	NP_001266122.1|2.6e-183|GAGA-binding transcriptional activator isoform 1 [Solanum lycopersicum]	-
101055565	LOC101055565	72784619	72786981	NC_015438.2	-	20.5	18.08	42.07	44.15	16.14	17	AP2-EREBP	K09286//EREBP-like factor	NP_001266125.1|1.3e-141|ERF6 [Solanum lycopersicum]	GO:0006725//cellular aromatic compound metabolic process;GO:0018130//heterocycle biosynthetic process;GO:0010467//gene expression;GO:0008152//metabolic process;GO:0006139//nucleobase-containing compound metabolic process;GO:0097659//nucleic acid-templated transcription;GO:0071704//organic substance metabolic process;GO:0044238//primary metabolic process;GO:0046483//heterocycle metabolic process;G…
101055566	SlTIP2-2	68858568	68859995	NC_015440.2	-	31.07	27.2	8.11	10.71	59.97	53.88	-	K09873//aquaporin TIP	NP_001274296.1|1.4e-133|tonoplast intrinsic protein 2.2 [Solanum lycopersicum]	GO:0031224//intrinsic component of membrane;GO:0016020//membrane;GO:0044425//membrane part;GO:0016021//integral component of membrane;GO:0005215//transporter activity;
101055567	LOC101055567	57401384	57458051	NC_015449.2	-	7.79	7.2	13.08	9.83	9.16	10.17	TIG	K21596//calmodulin-binding transcription activator;K21596//calmodulin-binding transcription activator;K21596//calmodulin-binding transcription activator;K21596//calmodulin-binding transcription activator;K21596//calmodulin-binding transcription activator;K21596//calmodulin-binding transcription activator;K21596//calmodulin-binding transcription activator;K21596//calmodulin-binding transcription a…	NP_001266130.1|0.0e+00|calmodulin-binding transcription factor SR2 [Solanum lycopersicum]	GO:0006357//regulation of transcription from RNA polymerase II promoter;GO:0010468//regulation of gene expression;GO:0010556//regulation of macromolecule biosynthetic process;GO:0050789//regulation of biological process;GO:0048522//positive regulation of cellular process;GO:0010628//positive regulation of gene expression;GO:0051173//positive regulation of nitrogen compound metabolic process;GO:00…
101055568	LOC101055568	11602648	11617844	NC_015442.2	-	9.53	7.77	10.35	8.2	7.56	6.99	TIG	K21596//calmodulin-binding transcription activator	NP_001266135.2|0.0e+00|calmodulin-binding transcription factor SR2L [Solanum lycopersicum]	GO:0043226//organelle;GO:0005634//nucleus;GO:0044424//intracellular part;GO:0044464//cell part;GO:0043231//intracellular membrane-bounded organelle;GO:0005623//cell;GO:0043229//intracellular organelle;GO:0005622//intracellular;GO:0043227//membrane-bounded organelle;GO:0097159//organic cyclic compound binding;GO:0005488//binding;GO:1901363//heterocyclic compound binding;GO:0003676//nucleic acid bi…
101055569	LOC101055569	60284100	60294883	NC_015438.2	+	1.01	0.91	0.67	0.46	1.52	1.13	TIG	K21596//calmodulin-binding transcription activator	NP_001266138.1|0.0e+00|calmodulin-binding transcription factor SR4 [Solanum lycopersicum]	GO:0043226//organelle;GO:0005623//cell;GO:0005634//nucleus;GO:0043229//intracellular organelle;GO:0044424//intracellular part;GO:0043227//membrane-bounded organelle;GO:0005622//intracellular;GO:0044464//cell part;GO:0043231//intracellular membrane-bounded organelle;GO:1901363//heterocyclic compound binding;GO:0097159//organic cyclic compound binding;GO:0003676//nucleic acid binding;GO:0005488//bi…
101055570	LOC101055570	66522782	66532056	NC_015449.2	-	7.33	7.77	13.61	13.61	5.74	4.61	CAMTA	K21596//calmodulin-binding transcription activator;K21596//calmodulin-binding transcription activator	NP_001266140.1|0.0e+00|calmodulin-binding transcription factor SR3L [Solanum lycopersicum]	GO:0044464//cell part;GO:0044424//intracellular part;GO:0043227//membrane-bounded organelle;GO:0043229//intracellular organelle;GO:0043226//organelle;GO:0005623//cell;GO:0043231//intracellular membrane-bounded organelle;GO:0005622//intracellular;GO:0005634//nucleus;GO:0005488//binding;GO:0097159//organic cyclic compound binding;GO:1901363//heterocyclic compound binding;GO:0003677//DNA binding;GO:…
101055571	LOC101055571	93464751	93475579	NC_015438.2	+	16.52	14.49	15.99	15.16	15.85	12.41	TIG	K21596//calmodulin-binding transcription activator;K21596//calmodulin-binding transcription activator	NP_001266143.1|0.0e+00|calmodulin-binding transcription activator 2 [Solanum lycopersicum]	GO:0045944//positive regulation of transcription from RNA polymerase II promoter;GO:0019219//regulation of nucleobase-containing compound metabolic process;GO:0010557//positive regulation of macromolecule biosynthetic process;GO:0009893//positive regulation of metabolic process;GO:0019222//regulation of metabolic process;GO:0010604//positive regulation of macromolecule metabolic process;GO:004593…
101055572	GGP	45177273	45180011	NC_015443.2	+	321.13	225.9	270.79	370.38	417.74	422.44	-	K14190//GDP-L-galactose phosphorylase [EC:2.7.7.69]+ko01100//Metabolic pathways+ko00053//Ascorbate and aldarate metabolism+ko01110//Biosynthesis of secondary metabolites	NP_001266145.1|1.1e-253|GDP-L-galactose phosphorylase [Solanum lycopersicum]	GO:0044281//small molecule metabolic process;GO:0005996//monosaccharide metabolic process;GO:0044238//primary metabolic process;GO:0008152//metabolic process;GO:0071704//organic substance metabolic process;GO:0006006//glucose metabolic process;GO:0019318//hexose metabolic process;GO:0005975//carbohydrate metabolic process;GO:0044464//cell part;GO:0005622//intracellular;GO:0005737//cytoplasm;GO:00…
101055573	LOC101055573	71269127	71277397	NC_015446.2	-	1.41	2.78	0.54	0.34	2.03	4.52	-	K00696//sucrose-phosphate synthase [EC:2.4.1.14]+ko01100//Metabolic pathways+ko00500//Starch and sucrose metabolism	NP_001266150.1|0.0e+00|sucrose-phosphate synthase B [Solanum lycopersicum]	GO:0005975//carbohydrate metabolic process;GO:0071704//organic substance metabolic process;GO:0005984//disaccharide metabolic process;GO:0008152//metabolic process;GO:0009311//oligosaccharide metabolic process;GO:0044262//cellular carbohydrate metabolic process;GO:0044237//cellular metabolic process;GO:0044238//primary metabolic process;GO:0005985//sucrose metabolic process;GO:0009987//cellular p…
101055574	VIN3	9969957	9981377	NC_015444.2	+	7.51	6.07	7.69	6.76	6.36	6.82	-	-	NP_001266153.1|0.0e+00|vernalization insensitive 3 [Solanum lycopersicum]	-
101055575	RBR1	70571877	70578549	NC_015446.2	+	14.58	9.7	6.68	6.88	6.17	7.25	-	K04681//retinoblastoma-like protein 1	NP_001266162.1|0.0e+00|retinoblastoma-related protein 1 [Solanum lycopersicum]	GO:0009566//fertilization;GO:0048367//shoot system development;GO:0048827//phyllome development;GO:0045165//cell fate commitment;GO:0044249//cellular biosynthetic process;GO:0051726//regulation of cell cycle;GO:0010467//gene expression;GO:0006355//regulation of transcription, DNA-templated;GO:2000112//regulation of cellular macromolecule biosynthetic process;GO:0065007//biological regulation;GO:0…
101055576	DNApolalpha	54201482	54214263	NC_015439.2	-	11.49	4.1	0.19	0.1	3.26	3.44	-	K02320//DNA polymerase alpha subunit A [EC:2.7.7.7]+ko03030//DNA replication	NP_001266164.1|0.0e+00|DNA polymerase alpha catalytic subunit [Solanum lycopersicum]	GO:0048367//shoot system development;GO:1901576//organic substance biosynthetic process;GO:0006270//DNA replication initiation;GO:0006974//cellular response to DNA damage stimulus;GO:0010016//shoot system morphogenesis;GO:0006272//leading strand elongation;GO:0006271//DNA strand elongation involved in DNA replication;GO:0050896//response to stimulus;GO:0008152//metabolic process;GO:0044238//prima…
101055577	SlCYP735A1	48675704	48678678	NC_015439.2	+	0	0	0	0	0	0	-	K10717//cytokinin trans-hydroxylase+ko00908//Zeatin biosynthesis+ko01100//Metabolic pathways+ko01110//Biosynthesis of secondary metabolites	NP_001266167.1|1.6e-301|cytokinin hydroxylase-like [Solanum lycopersicum]	GO:0046906//tetrapyrrole binding;GO:0005506//iron ion binding;GO:0097159//organic cyclic compound binding;GO:0020037//heme binding;GO:1901363//heterocyclic compound binding;GO:0043169//cation binding;GO:0016705//oxidoreductase activity, acting on paired donors, with incorporation or reduction of molecular oxygen;GO:0046872//metal ion binding;GO:0046914//transition metal ion binding;GO:0016491//ox…
101055578	SlCYP735A2	48668035	48670349	NC_015439.2	+	0.02	0	0	0.05	0.02	0	-	K10717//cytokinin trans-hydroxylase+ko00908//Zeatin biosynthesis+ko01100//Metabolic pathways+ko01110//Biosynthesis of secondary metabolites	NP_001266171.1|1.9e-300|cytokinin hydroxylase-like [Solanum lycopersicum]	GO:0046914//transition metal ion binding;GO:0043167//ion binding;GO:0005506//iron ion binding;GO:0043169//cation binding;GO:0046872//metal ion binding;GO:0020037//heme binding;GO:0097159//organic cyclic compound binding;GO:0003824//catalytic activity;GO:0005488//binding;GO:0016491//oxidoreductase activity;GO:0048037//cofactor binding;GO:1901363//heterocyclic compound binding;GO:0046906//tetrapyrr…
101055579	LOC101055579	2208949	2213098	NC_015449.2	-	2.46	1.19	4.02	14.65	15.94	6.67	-	K00279//cytokinin dehydrogenase [EC:1.5.99.12]+ko00908//Zeatin biosynthesis;K00279//cytokinin dehydrogenase [EC:1.5.99.12]+ko00908//Zeatin biosynthesis	XP_004251670.1|0.0e+00|PREDICTED: cytokinin dehydrogenase 3 isoform X1 [Solanum lycopersicum]	GO:0006725//cellular aromatic compound metabolic process;GO:0009987//cellular process;GO:0034754//cellular hormone metabolic process;GO:0009308//amine metabolic process;GO:1901564//organonitrogen compound metabolic process;GO:0008152//metabolic process;GO:0010817//regulation of hormone levels;GO:0046483//heterocycle metabolic process;GO:0071704//organic substance metabolic process;GO:0006807//nit…
101055581	LOC101055581	58597833	58602041	NC_015444.2	+	3.46	3.12	3.2	3.21	5.67	5.9	-	K07199//5'-AMP-activated protein kinase, regulatory beta subunit	NP_001266173.1|1.2e-164|Tau1 [Solanum lycopersicum]	-
101055582	LOC101055582	5480835	5484323	NC_015448.2	+	2.8	2.37	4.59	2.86	3.21	3.23	-	K07199//5'-AMP-activated protein kinase, regulatory beta subunit	NP_001266176.1|2.3e-157|Tau2 [Solanum lycopersicum]	GO:0016772//transferase activity, transferring phosphorus-containing groups;GO:0016301//kinase activity;GO:0003824//catalytic activity;GO:0016740//transferase activity;
101055583	LOC101055583	35983707	35984118	NC_015443.2	+	3.98	8.25	5.35	6.73	10.85	12.59	-	K14488//SAUR family protein+ko04075//Plant hormone signal transduction	NP_001266178.1|1.9e-75|small auxin-up protein 58 [Solanum lycopersicum]	GO:0009733//response to auxin;GO:0009719//response to endogenous stimulus;GO:0050896//response to stimulus;GO:0010033//response to organic substance;GO:0042221//response to chemical;GO:0009725//response to hormone;
101055584	LOC101055584	55908139	55908486	NC_015447.2	+	0	0	0	0	0	0	-	K14488//SAUR family protein+ko04075//Plant hormone signal transduction	NP_001266184.1|3.9e-58|small auxin-up protein 81 [Solanum lycopersicum]	GO:0050896//response to stimulus;GO:0010033//response to organic substance;GO:0009719//response to endogenous stimulus;GO:0009725//response to hormone;GO:0009733//response to auxin;GO:0042221//response to chemical;
101055585	ZF2	94788030	94789115	NC_015438.2	+	89.8	114.19	129	88.75	160.96	254.92	C2H2	K22534//PR domain zinc finger protein 5;K05747//Wiskott-Aldrich syndrome protein+ko04144//Endocytosis	NP_001266186.1|6.1e-174|ZF2 protein [Solanum lycopersicum]	GO:0044464//cell part;GO:0005622//intracellular;GO:0044424//intracellular part;GO:0043226//organelle;GO:0005623//cell;GO:0043227//membrane-bounded organelle;GO:0005634//nucleus;GO:0043229//intracellular organelle;GO:0043231//intracellular membrane-bounded organelle;GO:0005488//binding;GO:1901363//heterocyclic compound binding;GO:0003676//nucleic acid binding;GO:0097159//organic cyclic compound bi…
101055586	bHLH1	60144797	60147597	NC_015440.2	-	2.67	1.69	3.16	5.57	6.09	3.19	bHLH	K04733//interleukin-1 receptor-associated kinase 4 [EC:2.7.11.1];K11253//histone H3;K16189//phytochrome-interacting factor 4+ko04075//Plant hormone signal transduction;K12126//phytochrome-interacting factor 3+ko04712//Circadian rhythm - plant+ko04075//Plant hormone signal transduction	NP_001266190.2|1.2e-179|basic helix-loop-helix [Solanum lycopersicum]	GO:0005488//binding;GO:0005515//protein binding;GO:0046983//protein dimerization activity;
101055587	GLK1	62061914	62066756	NC_015444.2	-	2.2	2.21	5.18	3.97	3.49	4.18	G2-like	K14491//two-component response regulator ARR-B family+ko04075//Plant hormone signal transduction	NP_001266193.1|1.6e-268|golden1-like protein [Solanum lycopersicum]	GO:0046483//heterocycle metabolic process;GO:0010556//regulation of macromolecule biosynthetic process;GO:0016070//RNA metabolic process;GO:0071704//organic substance metabolic process;GO:0051171//regulation of nitrogen compound metabolic process;GO:0044249//cellular biosynthetic process;GO:0006725//cellular aromatic compound metabolic process;GO:0044238//primary metabolic process;GO:2001141//reg…
101055588	AT1	93688741	93690099	NC_015438.2	+	0.5	0.17	0.8	0.73	0.49	0.48	-	K13065//shikimate O-hydroxycinnamoyltransferase [EC:2.3.1.133]+ko01100//Metabolic pathways+ko01110//Biosynthesis of secondary metabolites+ko00940//Phenylpropanoid biosynthesis+ko00941//Flavonoid biosynthesis+ko00945//Stilbenoid, diarylheptanoid and gingerol biosynthesis	NP_001266195.1|1.4e-265|AT1 protein [Solanum lycopersicum]	GO:0003824//catalytic activity;GO:0016740//transferase activity;GO:0016746//transferase activity, transferring acyl groups;GO:0016747//transferase activity, transferring acyl groups other than amino-acyl groups;
101055589	AT3	93718790	93720154	NC_015438.2	-	0.06	0	0	0	0.03	0.03	-	K13065//shikimate O-hydroxycinnamoyltransferase [EC:2.3.1.133]+ko01100//Metabolic pathways+ko01110//Biosynthesis of secondary metabolites+ko00940//Phenylpropanoid biosynthesis+ko00941//Flavonoid biosynthesis+ko00945//Stilbenoid, diarylheptanoid and gingerol biosynthesis	NP_001266200.1|1.3e-261|AT3 protein [Solanum lycopersicum]	GO:0016740//transferase activity;GO:0003824//catalytic activity;GO:0016747//transferase activity, transferring acyl groups other than amino-acyl groups;GO:0016746//transferase activity, transferring acyl groups;
101055590	Sl3-MMP	47477	48714	NC_015441.2	+	102.38	122.29	102.11	83.63	82.33	108.21	-	K07761//metalloendoproteinase 5-MMP [EC:3.4.24.-]	NP_001266203.1|1.3e-217|matrix metalloproteinase precursor [Solanum lycopersicum]	GO:0044425//membrane part;GO:0016020//membrane;GO:0005576//extracellular region;GO:0044421//extracellular region part;GO:0031012//extracellular matrix;GO:0031224//intrinsic component of membrane;GO:0016021//integral component of membrane;GO:0008233//peptidase activity;GO:0016787//hydrolase activity;GO:0004175//endopeptidase activity;GO:0008270//zinc ion binding;GO:0070011//peptidase activity, act…
101055591	LOC101055591	71998690	72003678	NC_015446.2	-	5	3.8	6.62	6.42	4.16	3.84	-	K13453//disease resistance protein+ko04626//Plant-pathogen interaction;K07198//5'-AMP-activated protein kinase, catalytic alpha subunit [EC:2.7.11.11];K14497//protein phosphatase 2C [EC:3.1.3.16]+ko04016//MAPK signaling pathway - plant+ko04075//Plant hormone signal transduction;K13457//disease resistance protein RPM1+ko04626//Plant-pathogen interaction	NP_001289831.1|0.0e+00|putative late blight resistance protein homolog R1A-3 [Solanum lycopersicum]	GO:0006950//response to stress;GO:0006952//defense response;GO:0050896//response to stimulus;GO:0043168//anion binding;GO:0043167//ion binding;GO:0005488//binding;GO:0032555//purine ribonucleotide binding;GO:0097367//carbohydrate derivative binding;GO:0032559//adenyl ribonucleotide binding;GO:0036094//small molecule binding;GO:0017076//purine nucleotide binding;GO:0030554//adenyl nucleotide bindi…
101055592	LOC101055592	36013118	36013897	NC_015443.2	+	3.77	4.04	3.65	2.75	7.62	7.6	-	K14488//SAUR family protein+ko04075//Plant hormone signal transduction	XP_004240979.1|3.0e-66|PREDICTED: auxin-responsive protein SAUR32 [Solanum lycopersicum]	GO:0050896//response to stimulus;GO:0009719//response to endogenous stimulus;GO:0009725//response to hormone;GO:0042221//response to chemical;GO:0009733//response to auxin;GO:0010033//response to organic substance;
101055593	LOC101055593	5123092	5130522	NC_015441.2	+	4.82	3.77	5.18	3.76	5.75	5.36	-	K11699//RNA-dependent RNA polymerase [EC:2.7.7.48]	NP_001266205.1|0.0e+00|RNA-dependent RNA polymerase 6 [Solanum lycopersicum]	GO:0010629//negative regulation of gene expression;GO:0009987//cellular process;GO:0016458//gene silencing;GO:0050789//regulation of biological process;GO:0010605//negative regulation of macromolecule metabolic process;GO:0060255//regulation of macromolecule metabolic process;GO:0031047//gene silencing by RNA;GO:0009892//negative regulation of metabolic process;GO:0065007//biological regulation;G…
101055594	AGO7	6612270	6616334	NC_015438.2	+	0.24	0.02	0.31	0.24	0.03	0.13	-	K11593//eukaryotic translation initiation factor 2C	NP_001266209.1|0.0e+00|argonaute 7 [Solanum lycopersicum]	GO:0009892//negative regulation of metabolic process;GO:0010608//posttranscriptional regulation of gene expression;GO:0009987//cellular process;GO:0040029//regulation of gene expression, epigenetic;GO:0032501//multicellular organismal process;GO:0016458//gene silencing;GO:0019827//stem cell population maintenance;GO:0010074//maintenance of meristem identity;GO:0050789//regulation of biological pr…
101055595	DCL4	52957	86564	NC_015444.2	-	12.02	7.79	3.84	3.24	10.79	9.4	-	K11592//endoribonuclease Dicer [EC:3.1.26.-]	NP_001266210.2|0.0e+00|dicer-like protein 4 [Solanum lycopersicum]	-
101055596	hsc70.3	3894989	3900174	NC_015441.2	+	720.96	722.95	91	104.16	767.7	500.65	-	K03283//heat shock 70kDa protein 1/2/6/8+ko03040//Spliceosome+ko04144//Endocytosis+ko04141//Protein processing in endoplasmic reticulum	NP_001266213.1|0.0e+00|heat shock protein 70-3 [Solanum lycopersicum]	GO:0043167//ion binding;GO:0097159//organic cyclic compound binding;GO:0005488//binding;GO:0036094//small molecule binding;GO:1901363//heterocyclic compound binding;GO:0008144//drug binding;GO:1901265//nucleoside phosphate binding;GO:0035639//purine ribonucleoside triphosphate binding;GO:0032559//adenyl ribonucleotide binding;GO:0005524//ATP binding;GO:0017076//purine nucleotide binding;GO:003055…
101055597	BBR/BPC4	65180319	65185595	NC_015441.2	+	13.04	7.48	16.9	18.49	12.71	11	BBR/BPC	K08835//serine/threonine-protein kinase OSR1/STK39 [EC:2.7.11.1]	NP_001266214.1|2.0e-185|GAGA-binding transcriptional activator [Solanum lycopersicum]	GO:0009725//response to hormone;GO:0051171//regulation of nitrogen compound metabolic process;GO:0019222//regulation of metabolic process;GO:0009889//regulation of biosynthetic process;GO:0006355//regulation of transcription, DNA-templated;GO:0031326//regulation of cellular biosynthetic process;GO:0050794//regulation of cellular process;GO:0080090//regulation of primary metabolic process;GO:00192…
101055598	SlCKX1	49996445	50000399	NC_015445.2	+	15.14	15.69	12.34	12.46	5.59	7.75	-	K00279//cytokinin dehydrogenase [EC:1.5.99.12]+ko00908//Zeatin biosynthesis;K00279//cytokinin dehydrogenase [EC:1.5.99.12]+ko00908//Zeatin biosynthesis	NP_001266216.1|2.0e-311|cytokinin oxidase/dehydrogenase-like [Solanum lycopersicum]	GO:0009987//cellular process;GO:0071704//organic substance metabolic process;GO:0010817//regulation of hormone levels;GO:1901564//organonitrogen compound metabolic process;GO:0009308//amine metabolic process;GO:0009690//cytokinin metabolic process;GO:0044237//cellular metabolic process;GO:0006807//nitrogen compound metabolic process;GO:0008152//metabolic process;GO:0006725//cellular aromatic comp…
101055599	LOC101055599	3791709	3796183	NC_015449.2	-	19.36	19.08	27.85	26	14.6	12.89	Trihelix	K12501//homogentisate solanesyltransferase [EC:2.5.1.117]+ko00130//Ubiquinone and other terpenoid-quinone biosynthesis	XP_004251803.1|7.0e-179|PREDICTED: trihelix transcription factor ASIL1 isoform X1 [Solanum lycopersicum]	-
101055600	LOC101055600	4016154	4019933	NC_015446.2	+	27.29	14.84	13.06	12.22	38.05	21.65	-	K19044//E3 ubiquitin-protein ligase XBAT32/33 [EC:2.3.2.27]	NP_001266220.1|6.7e-263|Hop-interacting protein THI015 [Solanum lycopersicum]	GO:0003824//catalytic activity;GO:0016874//ligase activity;
101055601	LOC101055601	54462552	54463127	NC_015439.2	+	44.74	18.15	4.25	4.57	28.31	27.24	-	-	NP_001266223.1|8.6e-111|Hop-interacting protein THI031 [Solanum lycopersicum]	-
101055602	LOC101055602	211260	214361	NC_015449.2	-	410.29	479.19	400.97	342.76	401.38	574.65	GRAS	K14494//DELLA protein+ko04075//Plant hormone signal transduction	NP_001266225.1|0.0e+00|Hop-interacting protein THI039 [Solanum lycopersicum]	GO:0009058//biosynthetic process;GO:0019222//regulation of metabolic process;GO:0043170//macromolecule metabolic process;GO:0065007//biological regulation;GO:0060255//regulation of macromolecule metabolic process;GO:0050794//regulation of cellular process;GO:0090304//nucleic acid metabolic process;GO:2001141//regulation of RNA biosynthetic process;GO:0080090//regulation of primary metabolic proce…
101055603	LOC101055603	47244517	47247754	NC_015443.2	-	38.75	38.94	50.5	43.98	37.89	27.98	-	K01102//pyruvate dehydrogenase phosphatase [EC:3.1.3.43]	NP_001266229.2|0.0e+00|Hop-interacting protein THI109 [Solanum lycopersicum]	GO:0140096//catalytic activity, acting on a protein;GO:0003824//catalytic activity;GO:0016791//phosphatase activity;GO:0042578//phosphoric ester hydrolase activity;GO:0016788//hydrolase activity, acting on ester bonds;GO:0004721//phosphoprotein phosphatase activity;GO:0004722//protein serine/threonine phosphatase activity;GO:0016787//hydrolase activity;
101055604	LOC101055604	64658162	64662373	NC_015440.2	+	21.55	11.54	3.47	3.32	12.82	13.84	-	-	NP_001266233.1|4.1e-175|Hop-interacting protein THI110 [Solanum lycopersicum]	GO:0009615//response to virus;GO:1901700//response to oxygen-containing compound;GO:0051234//establishment of localization;GO:0048583//regulation of response to stimulus;GO:0048519//negative regulation of biological process;GO:0031122//cytoplasmic microtubule organization;GO:0043622//cortical microtubule organization;GO:0010035//response to inorganic substance;GO:0071840//cellular component organ…
101055605	LOC101055605	65828094	65830191	NC_015441.2	-	24.21	26.32	78.35	69.49	22.83	29.56	-	K17808//mitochondrial protein import protein ZIM17	NP_001266237.2|1.3e-115|Hop-interacting protein THI120 [Solanum lycopersicum]	GO:0065002//intracellular protein transmembrane transport;GO:0042886//amide transport;GO:0071702//organic substance transport;GO:0015031//protein transport;GO:0046907//intracellular transport;GO:0017038//protein import;GO:0006996//organelle organization;GO:0033365//protein localization to organelle;GO:0034613//cellular protein localization;GO:0072594//establishment of protein localization to orga…
101055606	LOC101055606	23332066	23335675	NC_015439.2	-	13.98	9.79	5.9	6.01	10.93	11.05	-	K03453//bile acid:Na+ symporter, BASS family	NP_001266239.2|0.0e+00|Hop-interacting protein THI063 [Solanum lycopersicum]	GO:0016020//membrane;GO:0044464//cell part;GO:0071944//cell periphery;GO:0005886//plasma membrane;GO:0005623//cell;
101055607	LOC101055607	55581423	55583832	NC_015448.2	+	26.41	30.31	23.76	23.72	34.37	34.84	-	K18532//adenylate kinase [EC:2.7.4.3]+ko00230//Purine metabolism+ko01100//Metabolic pathways+ko03008//Ribosome biogenesis in eukaryotes+ko01110//Biosynthesis of secondary metabolites	NP_001266241.1|2.4e-99|Hop-interacting protein THI105 [Solanum lycopersicum]	GO:0044464//cell part;GO:0043229//intracellular organelle;GO:0043226//organelle;GO:0043227//membrane-bounded organelle;GO:0005634//nucleus;GO:0044424//intracellular part;GO:0005737//cytoplasm;GO:0005622//intracellular;GO:0005623//cell;GO:0043231//intracellular membrane-bounded organelle;GO:0097367//carbohydrate derivative binding;GO:0019205//nucleobase-containing compound kinase activity;GO:00168…
101055608	BBR/BPC2	47389669	47393987	NC_015439.2	-	39.52	28.32	28.76	29.83	31.53	30.41	BBR/BPC	K08835//serine/threonine-protein kinase OSR1/STK39 [EC:2.7.11.1]	NP_001266243.1|2.1e-170|GAGA-binding transcriptional activator [Solanum lycopersicum]	-
101055609	LOC101055609	51139549	51144143	NC_015448.2	+	36.54	49.88	38.43	31.73	54.78	74.29	-	K00392//sulfite reductase (ferredoxin) [EC:1.8.7.1]+ko00920//Sulfur metabolism+ko01100//Metabolic pathways	NP_001266248.1|0.0e+00|sulfite reductase [Solanum lycopersicum]	GO:0019419//sulfate reduction;GO:0009266//response to temperature stimulus;GO:0006970//response to osmotic stress;GO:0044237//cellular metabolic process;GO:0008152//metabolic process;GO:0009628//response to abiotic stimulus;GO:0009409//response to cold;GO:0009651//response to salt stress;GO:0009987//cellular process;GO:0055114//oxidation-reduction process;GO:0006790//sulfur compound metabolic pro…
101055610	LOC101055610	69595726	69629102	NC_015438.2	-	30.9	22.56	44.84	46.33	23.56	23.92	CAMTA	K21596//calmodulin-binding transcription activator	NP_001266249.2|0.0e+00|calmodulin-binding transcription factor SR3 [Solanum lycopersicum]	GO:0005634//nucleus;GO:0043229//intracellular organelle;GO:0043227//membrane-bounded organelle;GO:0005623//cell;GO:0044424//intracellular part;GO:0044464//cell part;GO:0043226//organelle;GO:0005622//intracellular;GO:0043231//intracellular membrane-bounded organelle;GO:0005488//binding;GO:0097159//organic cyclic compound binding;GO:0003676//nucleic acid binding;GO:0003677//DNA binding;GO:1901363//…
101055611	LOC101055611	24345513	24352793	NC_015445.2	+	2.94	1.5	2.06	1.42	3.13	2.36	-	K00696//sucrose-phosphate synthase [EC:2.4.1.14]+ko01100//Metabolic pathways+ko00500//Starch and sucrose metabolism	NP_001266250.1|0.0e+00|sucrose-phosphate synthase A2 [Solanum lycopersicum]	GO:0044237//cellular metabolic process;GO:0085029//extracellular matrix assembly;GO:0032501//multicellular organismal process;GO:0048646//anatomical structure formation involved in morphogenesis;GO:0048856//anatomical structure development;GO:0071704//organic substance metabolic process;GO:0032989//cellular component morphogenesis;GO:0010208//pollen wall assembly;GO:0045229//external encapsulatin…
101055612	SlCKX4	64892023	64897376	NC_015441.2	-	12.52	16.85	17.05	18.7	25.86	32.05	-	K00279//cytokinin dehydrogenase [EC:1.5.99.12]+ko00908//Zeatin biosynthesis;K00279//cytokinin dehydrogenase [EC:1.5.99.12]+ko00908//Zeatin biosynthesis	NP_001266251.1|9.9e-311|cytokinin oxidase/dehydrogenase-like precursor [Solanum lycopersicum]	GO:1901564//organonitrogen compound metabolic process;GO:0010817//regulation of hormone levels;GO:0044237//cellular metabolic process;GO:0065008//regulation of biological quality;GO:0046483//heterocycle metabolic process;GO:0009987//cellular process;GO:0065007//biological regulation;GO:0009308//amine metabolic process;GO:0042445//hormone metabolic process;GO:0009690//cytokinin metabolic process;G…
101055613	GLK2	2291210	2295928	NC_015447.2	+	2.78	3.36	1.46	1.99	1.16	2.58	G2-like	K14491//two-component response regulator ARR-B family+ko04075//Plant hormone signal transduction	NP_001266252.1|3.0e-176|golden2-like protein [Solanum lycopersicum]	GO:0016070//RNA metabolic process;GO:1903506//regulation of nucleic acid-templated transcription;GO:0050789//regulation of biological process;GO:0044237//cellular metabolic process;GO:0065007//biological regulation;GO:0051252//regulation of RNA metabolic process;GO:0050794//regulation of cellular process;GO:0009987//cellular process;GO:0034645//cellular macromolecule biosynthetic process;GO:00067…
101055614	AT2	93712832	93714187	NC_015438.2	-	0.03	0	0	0	0	0	-	K13065//shikimate O-hydroxycinnamoyltransferase [EC:2.3.1.133]+ko01100//Metabolic pathways+ko01110//Biosynthesis of secondary metabolites+ko00940//Phenylpropanoid biosynthesis+ko00941//Flavonoid biosynthesis+ko00945//Stilbenoid, diarylheptanoid and gingerol biosynthesis	NP_001266253.1|1.3e-269|acylsugar acetyltransferase AT2 [Solanum lycopersicum]	GO:0016747//transferase activity, transferring acyl groups other than amino-acyl groups;GO:0016740//transferase activity;GO:0016746//transferase activity, transferring acyl groups;GO:0003824//catalytic activity;
101243626	LOC101243626	60416334	60420168	NC_015445.2	-	2.45	2.68	1.98	1.97	2.57	3.04	G2-like	K06236//collagen, type I, alpha+ko04933//AGE-RAGE signaling pathway in diabetic complications;K14491//two-component response regulator ARR-B family+ko04075//Plant hormone signal transduction	XP_004245982.1|1.2e-146|PREDICTED: probable transcription factor KAN2 [Solanum lycopersicum]	GO:0018130//heterocycle biosynthetic process;GO:0009987//cellular process;GO:0071704//organic substance metabolic process;GO:2001141//regulation of RNA biosynthetic process;GO:0019219//regulation of nucleobase-containing compound metabolic process;GO:0031323//regulation of cellular metabolic process;GO:0097659//nucleic acid-templated transcription;GO:0044237//cellular metabolic process;GO:0034641…
101243628	LOC101243628	359766	370405	NC_015438.2	-	12.55	21.7	8.43	8.96	17.58	22.4	-	K04567//lysyl-tRNA synthetase, class II [EC:6.1.1.6]+ko00970//Aminoacyl-tRNA biosynthesis	XP_004228608.1|0.0e+00|PREDICTED: lysine--tRNA ligase, chloroplastic/mitochondrial [Solanum lycopersicum]	GO:0043604//amide biosynthetic process;GO:0006082//organic acid metabolic process;GO:0003006//developmental process involved in reproduction;GO:0035670//plant-type ovary development;GO:0048608//reproductive structure development;GO:0044249//cellular biosynthetic process;GO:0006520//cellular amino acid metabolic process;GO:0032501//multicellular organismal process;GO:0034645//cellular macromolecul…
101243629	LOC101243629	600733	603061	NC_015438.2	-	9.19	7.38	5.18	5.44	7.9	6.54	-	K11584//serine/threonine-protein phosphatase 2A regulatory subunit B'+ko03015//mRNA surveillance pathway;K13863//solute carrier family 7 (cationic amino acid transporter), member 1	XP_004228697.1|1.1e-273|PREDICTED: probable polyamine transporter At3g13620 [Solanum lycopersicum]	GO:0005887//integral component of plasma membrane;GO:0005886//plasma membrane;GO:0016021//integral component of membrane;GO:0031226//intrinsic component of plasma membrane;GO:0044425//membrane part;GO:0031224//intrinsic component of membrane;GO:0044464//cell part;GO:0071944//cell periphery;GO:0005623//cell;GO:0016020//membrane;GO:0044459//plasma membrane part;GO:0015291//secondary active transmem…
101243631	LOC101243631	1413300	1422216	NC_015446.2	-	428.72	414.59	264.2	257.85	250.22	288.38	-	K10775//phenylalanine ammonia-lyase [EC:4.3.1.24]+ko01100//Metabolic pathways+ko01110//Biosynthesis of secondary metabolites+ko00940//Phenylpropanoid biosynthesis+ko00360//Phenylalanine metabolism;K10775//phenylalanine ammonia-lyase [EC:4.3.1.24]+ko01100//Metabolic pathways+ko01110//Biosynthesis of secondary metabolites+ko00940//Phenylpropanoid biosynthesis+ko00360//Phenylalanine metabolism;K1077…	XP_004246649.1|0.0e+00|PREDICTED: phenylalanine ammonia-lyase-like [Solanum lycopersicum]	GO:0046394//carboxylic acid biosynthetic process;GO:0019439//aromatic compound catabolic process;GO:0016053//organic acid biosynthetic process;GO:0009072//aromatic amino acid family metabolic process;GO:1902222//erythrose 4-phosphate/phosphoenolpyruvate family amino acid catabolic process;GO:0016054//organic acid catabolic process;GO:0009800//cinnamic acid biosynthetic process;GO:0042537//benzene…
101243632	LOC101243632	575001	577845	NC_015438.2	+	0.19	0.34	0.43	0.22	0.24	0.25	-	K03006//DNA-directed RNA polymerase II subunit RPB1 [EC:2.7.7.6]+ko03020//RNA polymerase	XP_019069146.1|6.3e-222|PREDICTED: extensin-3-like isoform X1 [Solanum lycopersicum]	-
101243633	LOC101243633	5704992	5710819	NC_015446.2	+	2.87	3.36	3.01	2.46	3.25	3.82	-	K17964//leucine-rich PPR motif-containing protein, mitochondrial;K17964//leucine-rich PPR motif-containing protein, mitochondrial	XP_004246847.1|0.0e+00|PREDICTED: pentatricopeptide repeat-containing protein At3g09060 [Solanum lycopersicum]	GO:0009451//RNA modification;GO:0006807//nitrogen compound metabolic process;GO:0090304//nucleic acid metabolic process;GO:0046483//heterocycle metabolic process;GO:0006139//nucleobase-containing compound metabolic process;GO:0044238//primary metabolic process;GO:0044237//cellular metabolic process;GO:0016070//RNA metabolic process;GO:0008152//metabolic process;GO:0006725//cellular aromatic compo…
101243634	LOC101243634	62838991	62840143	NC_015438.2	+	0	0	0	0	0	0	-	K07478//putative ATPase;K01723//hydroperoxide dehydratase [EC:4.2.1.92]+ko00592//alpha-Linolenic acid metabolism+ko01100//Metabolic pathways+ko01110//Biosynthesis of secondary metabolites;K00820//glucosamine---fructose-6-phosphate aminotransferase (isomerizing) [EC:2.6.1.16]+ko00250//Alanine, aspartate and glutamate metabolism+ko00520//Amino sugar and nucleotide sugar metabolism+ko01100//Metaboli…	XP_004229112.1|1.3e-97|PREDICTED: uncharacterized protein LOC101243634 [Solanum lycopersicum]	-
101243635	LOC101243635	77760336	77766567	NC_015438.2	+	5.31	2.79	1.08	1.22	3.91	3.69	-	K14567//U3 small nucleolar RNA-associated protein 14+ko03008//Ribosome biogenesis in eukaryotes	XP_004229285.1|8.3e-240|PREDICTED: uncharacterized protein LOC101243635 [Solanum lycopersicum]	GO:1901363//heterocyclic compound binding;GO:0003677//DNA binding;GO:0003676//nucleic acid binding;GO:0097159//organic cyclic compound binding;GO:0005488//binding;
101243636	LOC101243636	78548937	78554977	NC_015438.2	+	28.94	10.02	0.24	0.25	8.15	8.13	-	K02210//DNA replication licensing factor MCM7 [EC:3.6.4.12]+ko03030//DNA replication	NP_001308946.1|0.0e+00|DNA replication licensing factor MCM7-like protein [Solanum lycopersicum]	GO:0034645//cellular macromolecule biosynthetic process;GO:0009059//macromolecule biosynthetic process;GO:0090304//nucleic acid metabolic process;GO:0034641//cellular nitrogen compound metabolic process;GO:0006260//DNA replication;GO:0044238//primary metabolic process;GO:0009058//biosynthetic process;GO:0044260//cellular macromolecule metabolic process;GO:0006270//DNA replication initiation;GO:00…
101243637	LOC101243637	78631767	78633467	NC_015438.2	+	0	0	0	0	0	0	ABI3VP1	-	XP_004229559.3|4.0e-60|PREDICTED: B3 domain-containing protein Os11g0197600-like [Solanum lycopersicum]	GO:0060255//regulation of macromolecule metabolic process;GO:0065007//biological regulation;GO:0009889//regulation of biosynthetic process;GO:0031323//regulation of cellular metabolic process;GO:1901576//organic substance biosynthetic process;GO:1903506//regulation of nucleic acid-templated transcription;GO:0080090//regulation of primary metabolic process;GO:0046483//heterocycle metabolic process…
101243638	LOC101243638	81964928	81965831	NC_015438.2	+	12.38	16.39	19.64	17.11	38.88	42.42	-	-	XP_004229619.1|2.9e-129|PREDICTED: thylakoid lumenal 19 kDa protein, chloroplastic [Solanum lycopersicum]	GO:0008152//metabolic process;GO:0015979//photosynthesis;GO:0009987//cellular process;GO:0044237//cellular metabolic process;GO:0009521//photosystem;GO:0016020//membrane;GO:0098796//membrane protein complex;GO:0005623//cell;GO:0044436//thylakoid part;GO:0044425//membrane part;GO:0009523//photosystem II;GO:0044424//intracellular part;GO:0042651//thylakoid membrane;GO:0009579//thylakoid;GO:0043234/…
101243639	LOC101243639	69394954	69397356	NC_015446.2	-	5.95	3.6	6.42	4.89	3.42	5.49	-	K18081//myotubularin-related protein 1/2 [EC:3.1.3.64 3.1.3.95]+ko01100//Metabolic pathways+ko04070//Phosphatidylinositol signaling system+ko00562//Inositol phosphate metabolism;K12812//ATP-dependent RNA helicase UAP56/SUB2 [EC:3.6.4.13]+ko03040//Spliceosome+ko03015//mRNA surveillance pathway+ko03013//RNA transport	XP_004247703.1|0.0e+00|PREDICTED: uncharacterized protein LOC101243639 [Solanum lycopersicum]	-
101243640	LOC101243640	71842610	71843251	NC_015446.2	-	28.88	35.46	59.77	75.9	37.59	27.52	-	K13899//cystatin-C;K13902//cystatin-M	XP_010326957.1|1.2e-65|PREDICTED: cysteine proteinase inhibitor B [Solanum lycopersicum]	GO:0032268//regulation of cellular protein metabolic process;GO:0065007//biological regulation;GO:0043086//negative regulation of catalytic activity;GO:0080090//regulation of primary metabolic process;GO:0030162//regulation of proteolysis;GO:0031323//regulation of cellular metabolic process;GO:0065009//regulation of molecular function;GO:0048523//negative regulation of cellular process;GO:0060255…
101243641	LOC101243641	2239361	2246407	NC_015447.2	+	23.05	24.71	55.41	52.54	26.59	32.92	-	K00232//acyl-CoA oxidase [EC:1.3.3.6]+ko04146//Peroxisome+ko00592//alpha-Linolenic acid metabolism+ko01100//Metabolic pathways+ko01110//Biosynthesis of secondary metabolites+ko01212//Fatty acid metabolism+ko01040//Biosynthesis of unsaturated fatty acids+ko00071//Fatty acid degradation	XP_004248184.1|0.0e+00|PREDICTED: acyl-coenzyme A oxidase 3, peroxisomal-like isoform X1 [Solanum lycopersicum]	GO:0055114//oxidation-reduction process;GO:0030258//lipid modification;GO:0006631//fatty acid metabolic process;GO:0008152//metabolic process;GO:0044281//small molecule metabolic process;GO:0044237//cellular metabolic process;GO:0046395//carboxylic acid catabolic process;GO:0009987//cellular process;GO:0019395//fatty acid oxidation;GO:0009062//fatty acid catabolic process;GO:0019752//carboxylic a…
101243642	LOC101243642	1383396	1387209	NC_015447.2	-	1.03	0.55	0.75	0.75	0.68	0.85	-	K10666//E3 ubiquitin-protein ligase RNF5 [EC:2.3.2.27]+ko04141//Protein processing in endoplasmic reticulum	XP_004248270.1|1.5e-152|PREDICTED: E3 ubiquitin-protein ligase RMA3-like [Solanum lycopersicum]	GO:0016020//membrane;GO:0016021//integral component of membrane;GO:0044425//membrane part;GO:0031224//intrinsic component of membrane;GO:0043169//cation binding;GO:0046872//metal ion binding;GO:0043167//ion binding;GO:0003824//catalytic activity;GO:0005488//binding;GO:0016874//ligase activity;
101243643	LOC101243643	94857951	94861533	NC_015438.2	-	2.26	2.02	5.16	5.36	3.21	3.57	-	K13348//protein Mpv17+ko04146//Peroxisome;K13348//protein Mpv17+ko04146//Peroxisome	XP_004230709.1|3.7e-147|PREDICTED: PXMP2/4 family protein 4 [Solanum lycopersicum]	GO:0016020//membrane;GO:0031224//intrinsic component of membrane;GO:0044425//membrane part;GO:0016021//integral component of membrane;
101243644	LOC101243644	1248860	1253642	NC_015447.2	-	1.4	0.71	0.18	0.43	0.42	0.5	-	-	XP_010327150.1|8.3e-258|PREDICTED: uncharacterized protein LOC101243644 [Solanum lycopersicum]	-
101243645	LOC101243645	95644899	95649438	NC_015438.2	+	22.86	20.07	20.82	21.37	23.01	21.97	-	K15223//upstream activation factor subunit UAF30	NP_001304898.1|3.7e-178|SWIB/MDM2 domain-containing protein [Solanum lycopersicum]	-
101243646	LOC101243646	8735875	8762110	NC_015447.2	-	2.42	1.43	1.02	0.96	1.83	1.6	-	K08741//DNA mismatch repair protein MSH5;K08741//DNA mismatch repair protein MSH5	XP_004248554.1|0.0e+00|PREDICTED: DNA mismatch repair protein MSH5 isoform X2 [Solanum lycopersicum]	GO:0043170//macromolecule metabolic process;GO:1901360//organic cyclic compound metabolic process;GO:0044238//primary metabolic process;GO:0008152//metabolic process;GO:0033554//cellular response to stress;GO:0006281//DNA repair;GO:0034641//cellular nitrogen compound metabolic process;GO:0006950//response to stress;GO:0006259//DNA metabolic process;GO:0006807//nitrogen compound metabolic process;…
101243647	LOC101243647	96796619	96802358	NC_015438.2	-	3.44	2.61	2.71	3.19	3.38	4.05	-	K16670//homeobox protein Meis2;K15613//homeobox protein Meis1	XP_004230877.1|0.0e+00|PREDICTED: BEL1-like homeodomain protein 7 [Solanum lycopersicum]	GO:0065007//biological regulation;GO:0060255//regulation of macromolecule metabolic process;GO:2000112//regulation of cellular macromolecule biosynthetic process;GO:0031323//regulation of cellular metabolic process;GO:0031326//regulation of cellular biosynthetic process;GO:0019222//regulation of metabolic process;GO:0009889//regulation of biosynthetic process;GO:2001141//regulation of RNA biosynt…
101243648	LOC101243648	97869130	97870014	NC_015438.2	+	13.29	13.18	7.81	10.4	19.47	16.05	-	K20815//N-terminal acetyltransferase 2	XP_004231051.1|4.9e-73|PREDICTED: uncharacterized protein LOC101243648 [Solanum lycopersicum]	-
101243649	LOC101243649	86814799	86817474	NC_015438.2	+	0.7	0.95	1.16	1.16	0.74	0.51	-	K15271//ATP-dependent DNA helicase HFM1/MER3 [EC:3.6.4.12]	XP_019068310.1|0.0e+00|PREDICTED: putative pentatricopeptide repeat-containing protein At3g18840 [Solanum lycopersicum]	-
101243650	LOC101243650	42820371	42821963	NC_015447.2	+	0	0	0	0	0	0	-	K17604//zinc finger SWIM domain-containing protein 3	XP_010327613.1|1.1e-290|PREDICTED: uncharacterized protein LOC101243650 [Solanum lycopersicum]	-
101243651	LOC101243651	96256863	96260254	NC_015438.2	-	0.21	0.26	0.04	0	0.04	0.09	-	-	XP_019067459.1|0.0e+00|PREDICTED: uncharacterized protein LOC101243651 isoform X1 [Solanum lycopersicum]	-
101243653	LOC101243653	25047606	25057152	NC_015439.2	-	28.42	24.72	29.63	32.85	23.42	23.57	-	K14546//U3 small nucleolar RNA-associated protein 5+ko03008//Ribosome biogenesis in eukaryotes	XP_004231570.1|0.0e+00|PREDICTED: WD repeat-containing protein 43 [Solanum lycopersicum]	GO:0042254//ribosome biogenesis;GO:0009987//cellular process;GO:0034470//ncRNA processing;GO:0044237//cellular metabolic process;GO:0090304//nucleic acid metabolic process;GO:0071704//organic substance metabolic process;GO:0008152//metabolic process;GO:0046483//heterocycle metabolic process;GO:0006807//nitrogen compound metabolic process;GO:1901360//organic cyclic compound metabolic process;GO:00…
101243654	LOC101243654	4485993	4526726	NC_015439.2	+	28.08	23.74	17.74	14.63	22.52	22.74	-	K01354//oligopeptidase B [EC:3.4.21.83];K01354//oligopeptidase B [EC:3.4.21.83]	XP_004231723.1|0.0e+00|PREDICTED: uncharacterized protein LOC101243654 [Solanum lycopersicum]	GO:0070011//peptidase activity, acting on L-amino acid peptides;GO:0070008//serine-type exopeptidase activity;GO:0004175//endopeptidase activity;GO:0008236//serine-type peptidase activity;GO:0016787//hydrolase activity;GO:0140096//catalytic activity, acting on a protein;GO:0004177//aminopeptidase activity;GO:0004252//serine-type endopeptidase activity;GO:0008238//exopeptidase activity;GO:0017171/…
101243655	LOC101243655	54762150	54765404	NC_015439.2	-	178.39	170.13	421.44	501.21	190.74	174.84	-	K02996//small subunit ribosomal protein S9+ko03010//Ribosome;K10457//kelch-like protein 20	XP_010315914.1|1.4e-190|PREDICTED: B2 protein isoform X1 [Solanum lycopersicum]	-
101243656	LOC101243656	65098040	65101753	NC_015447.2	+	39.76	14.45	8.27	5.81	21.67	25.56	-	K10775//phenylalanine ammonia-lyase [EC:4.3.1.24]+ko01100//Metabolic pathways+ko01110//Biosynthesis of secondary metabolites+ko00940//Phenylpropanoid biosynthesis+ko00360//Phenylalanine metabolism	XP_004249558.1|0.0e+00|PREDICTED: phenylalanine ammonia-lyase [Solanum lycopersicum]	GO:0009800//cinnamic acid biosynthetic process;GO:1902222//erythrose 4-phosphate/phosphoenolpyruvate family amino acid catabolic process;GO:0017144//drug metabolic process;GO:0016054//organic acid catabolic process;GO:0009063//cellular amino acid catabolic process;GO:0044550//secondary metabolite biosynthetic process;GO:0006520//cellular amino acid metabolic process;GO:0006559//L-phenylalanine ca…
101243657	LOC101243657	63039381	63041620	NC_015447.2	-	0.92	0.32	0	0	0.21	0.28	-	K09841//xanthoxin dehydrogenase [EC:1.1.1.288]+ko00906//Carotenoid biosynthesis+ko01100//Metabolic pathways+ko01110//Biosynthesis of secondary metabolites;K13070//momilactone-A synthase [EC:1.1.1.295]+ko00904//Diterpenoid biosynthesis+ko01110//Biosynthesis of secondary metabolites	XP_004249781.1|2.4e-157|PREDICTED: secoisolariciresinol dehydrogenase-like [Solanum lycopersicum]	-
101243658	LOC101243658	510018	525636	NC_015448.2	+	5.12	2.42	0.55	0.66	2.79	2.47	-	K22614//NLR family CARD domain-containing protein 3;K22614//NLR family CARD domain-containing protein 3	XP_019066664.1|0.0e+00|PREDICTED: protein TONSOKU isoform X1 [Solanum lycopersicum]	-
101243659	SAP11	49675041	49675876	NC_015439.2	+	2201.68	2709.07	2024.28	1945.39	2014.39	1887.17	-	-	NP_001306921.1|2.4e-110|stress-associated protein 11 [Solanum lycopersicum]	GO:0046872//metal ion binding;GO:0043167//ion binding;GO:0043169//cation binding;GO:0005488//binding;GO:0008270//zinc ion binding;GO:0046914//transition metal ion binding;
101243660	LOC101243660	48695147	48698512	NC_015439.2	-	52.68	42.43	69.11	82.32	48	40.65	-	K02836//peptide chain release factor 2;K00837//aromatic aminotransferase [EC:2.6.1.-]+ko00380//Tryptophan metabolism+ko01100//Metabolic pathways+ko00270//Cysteine and methionine metabolism	NP_001316878.1|5.1e-98|uncharacterized protein LOC101243660 [Solanum lycopersicum]	-
101243662	LOC101243662	45910814	45923253	NC_015439.2	+	15.95	13.78	22.19	17.27	15.04	16.2	-	K14007//protein transport protein SEC24+ko04141//Protein processing in endoplasmic reticulum	XP_004232597.1|0.0e+00|PREDICTED: protein transport protein Sec24-like At3g07100 [Solanum lycopersicum]	GO:0042886//amide transport;GO:0016192//vesicle-mediated transport;GO:0033036//macromolecule localization;GO:0006810//transport;GO:0045184//establishment of protein localization;GO:0048193//Golgi vesicle transport;GO:0006888//ER to Golgi vesicle-mediated transport;GO:0051234//establishment of localization;GO:0006886//intracellular protein transport;GO:0051179//localization;GO:0034613//cellular pr…
101243664	LOC101243664	39390242	39395075	NC_015439.2	+	6.2	4.72	10.36	10.59	7.05	6.98	-	K14972//PAX-interacting protein 1	XP_004233193.1|2.1e-82|PREDICTED: mediator of RNA polymerase II transcription subunit 9 [Solanum lycopersicum]	-
101243665	LOC101243665	34280343	34282687	NC_015448.2	+	0.04	0.26	0.31	0.09	0.21	0.04	-	-	XP_004250722.1|7.8e-109|PREDICTED: embryonic protein DC-8-like [Solanum lycopersicum]	-
101243667	LOC101243667	46586687	46587544	NC_015439.2	+	2.56	1.87	1.22	1.94	1.36	1.44	-	K04421//mitogen-activated protein kinase kinase kinase 3 [EC:2.7.11.25]	XP_004233753.1|3.8e-155|PREDICTED: uncharacterized protein LOC101243667 [Solanum lycopersicum]	-
101243668	LOC101243668	54501386	54505619	NC_015448.2	-	2.28	0.61	1.19	1.28	8.4	0.54	-	K15613//homeobox protein Meis1;K16670//homeobox protein Meis2	XP_004251168.1|0.0e+00|PREDICTED: BEL1-like homeodomain protein 9 [Solanum lycopersicum]	GO:0050789//regulation of biological process;GO:0051252//regulation of RNA metabolic process;GO:0019222//regulation of metabolic process;GO:0010556//regulation of macromolecule biosynthetic process;GO:0060255//regulation of macromolecule metabolic process;GO:0019219//regulation of nucleobase-containing compound metabolic process;GO:0050794//regulation of cellular process;GO:1903506//regulation of…
101243669	LOC101243669	55441952	55450262	NC_015448.2	+	1.68	1.14	2.4	2.2	1.88	1.14	-	K08596//sentrin-specific protease 7 [EC:3.4.22.68]	XP_004251247.1|1.3e-263|PREDICTED: ubiquitin-like-specific protease 1D [Solanum lycopersicum]	GO:0044238//primary metabolic process;GO:0008152//metabolic process;GO:0071704//organic substance metabolic process;GO:0043412//macromolecule modification;GO:0070647//protein modification by small protein conjugation or removal;GO:0070646//protein modification by small protein removal;GO:0016926//protein desumoylation;GO:0044267//cellular protein metabolic process;GO:1901564//organonitrogen compo…
101243671	LOC101243671	35499139	35500974	NC_015439.2	+	1.06	0.51	3.13	3.99	0.73	0.76	-	-	XP_004233959.1|1.9e-72|PREDICTED: uncharacterized protein At5g65660-like [Solanum lycopersicum]	GO:0016021//integral component of membrane;GO:0031224//intrinsic component of membrane;GO:0044425//membrane part;GO:0016020//membrane;
101243672	LOC101243672	349715	357172	NC_015440.2	-	3.27	0.78	0.08	0.06	0.61	0.66	-	K15505//DNA repair protein RAD5 [EC:3.6.4.-]	XP_004234234.2|0.0e+00|PREDICTED: putative SWI/SNF-related matrix-associated actin-dependent regulator of chromatin subfamily A member 3-like 3 [Solanum lycopersicum]	GO:0009507//chloroplast;GO:0043227//membrane-bounded organelle;GO:0044422//organelle part;GO:0009941//chloroplast envelope;GO:0043226//organelle;GO:0031967//organelle envelope;GO:0009526//plastid envelope;GO:0044424//intracellular part;GO:0044446//intracellular organelle part;GO:0043229//intracellular organelle;GO:0043231//intracellular membrane-bounded organelle;GO:0044435//plastid part;GO:00444…
101243673	LOC101243673	2198543	2207078	NC_015449.2	-	7.6	6.5	8.25	7.01	7.94	9.25	C3H	K18328//lariat debranching enzyme [EC:3.1.-.-]	XP_010313754.1|0.0e+00|PREDICTED: zinc finger CCCH domain-containing protein 64 [Solanum lycopersicum]	GO:0044464//cell part;GO:0005737//cytoplasm;GO:0044424//intracellular part;GO:0005829//cytosol;GO:0044444//cytoplasmic part;GO:0005622//intracellular;GO:0005623//cell;GO:0043169//cation binding;GO:0046872//metal ion binding;GO:0005488//binding;GO:0043167//ion binding;
101243674	LOC101243674	46820401	46820982	NC_015440.2	+	3.96	2.33	2.97	3.35	1.87	2.96	-	K05605//3-hydroxyisobutyryl-CoA hydrolase [EC:3.1.2.4]+ko00410//beta-Alanine metabolism+ko00280//Valine, leucine and isoleucine degradation+ko00640//Propanoate metabolism+ko01100//Metabolic pathways+ko01200//Carbon metabolism;K20924//cellulose synthase-like protein [EC:2.4.1.-];K03283//heat shock 70kDa protein 1/2/6/8+ko03040//Spliceosome+ko04144//Endocytosis+ko04141//Protein processing in endopl…	XP_004234299.1|2.2e-109|PREDICTED: uncharacterized protein LOC101243674 [Solanum lycopersicum]	-
101243675	LOC101243675	3455468	3456541	NC_015440.2	+	0.1	0	3.39	8	0.05	0.1	-	K16223//protein FLOWERING LOCUS T+ko04712//Circadian rhythm - plant	XP_004234370.1|2.2e-96|PREDICTED: CEN-like protein 1 [Solanum lycopersicum]	-
101243676	LOC101243676	3117897	3119739	NC_015440.2	+	2.04	3.68	2.21	2.01	3.24	3.74	-	K13800//UMP-CMP kinase [EC:2.7.4.14]+ko01100//Metabolic pathways+ko00240//Pyrimidine metabolism;K22733//magnesium transporter	XP_004234452.2|0.0e+00|PREDICTED: pentatricopeptide repeat-containing protein At4g25270, chloroplastic [Solanum lycopersicum]	-
101243677	LOC101243677	10627992	10629078	NC_015449.2	+	42.69	36.78	3.17	3.96	93.16	85.56	-	-	XP_004252001.1|2.6e-60|PREDICTED: uncharacterized protein LOC101243677 [Solanum lycopersicum]	-
101243679	LOC101243679	11863967	11864583	NC_015449.2	-	0	0	0	0	0	0	-	K09422//transcription factor MYB, plant	XP_010314115.1|1.3e-56|PREDICTED: uncharacterized protein LOC101243679 [Solanum lycopersicum]	-
101243680	LOC101243680	27664288	27665798	NC_015449.2	-	0	0	0.03	0	0	0	-	K13111//WD40 repeat-containing protein SMU1	XP_004252205.2|1.6e-288|PREDICTED: uncharacterized protein LOC101243680 [Solanum lycopersicum]	-
101243681	LOC101243681	34361743	34387068	NC_015440.2	+	26.76	22.2	22.26	21.24	24.2	22.07	-	K02328//DNA polymerase delta subunit 2+ko03420//Nucleotide excision repair+ko03030//DNA replication+ko03440//Homologous recombination+ko03410//Base excision repair+ko03430//Mismatch repair	NP_001309221.1|5.8e-261|DNA polymerase delta small subunit [Solanum lycopersicum]	GO:0006807//nitrogen compound metabolic process;GO:0034645//cellular macromolecule biosynthetic process;GO:0071704//organic substance metabolic process;GO:0044260//cellular macromolecule metabolic process;GO:0044249//cellular biosynthetic process;GO:0006139//nucleobase-containing compound metabolic process;GO:0009987//cellular process;GO:0006259//DNA metabolic process;GO:0008152//metabolic proces…
101243683	LOC101243683	52516446	52523944	NC_015440.2	+	10.83	7.01	13.12	12.85	8.79	6.89	-	K20168//TBC1 domain family member 15	XP_004235001.1|0.0e+00|PREDICTED: TBC1 domain family member 15 isoform X1 [Solanum lycopersicum]	GO:0008104//protein localization;GO:0051049//regulation of transport;GO:0046907//intracellular transport;GO:0051179//localization;GO:0071702//organic substance transport;GO:0070727//cellular macromolecule localization;GO:0051345//positive regulation of hydrolase activity;GO:0043087//regulation of GTPase activity;GO:0043085//positive regulation of catalytic activity;GO:0045184//establishment of pr…
101243684	LOC101243684	59115347	59115890	NC_015440.2	-	0.46	1.61	3.64	2.69	12.49	10.04	-	-	XP_004235267.1|2.3e-52|PREDICTED: uncharacterized protein LOC101243684 [Solanum lycopersicum]	-
101243685	LOC101243685	21706519	21707075	NC_015449.2	-	0	0	0	0	0	0	-	K05666//ATP-binding cassette, subfamily C (CFTR/MRP), member 2+ko02010//ABC transporters;K15255//ATP-dependent DNA helicase PIF1 [EC:3.6.4.12]	XP_004252706.1|1.9e-63|PREDICTED: uncharacterized protein LOC101243685 [Solanum lycopersicum]	-
101243686	LOC101243686	60964204	60965580	NC_015440.2	-	0	0	0.05	0	0	0	-	-	XP_004235490.1|2.7e-129|PREDICTED: miraculin-like [Solanum lycopersicum]	GO:0004857//enzyme inhibitor activity;GO:0030414//peptidase inhibitor activity;GO:0030234//enzyme regulator activity;GO:0098772//molecular function regulator;GO:0004866//endopeptidase inhibitor activity;GO:0061134//peptidase regulator activity;GO:0061135//endopeptidase regulator activity;
101243687	LOC101243687	70457245	70464206	NC_015440.2	+	19.72	20.51	15.46	16.82	21.39	23.91	-	K00053//ketol-acid reductoisomerase [EC:1.1.1.86]+ko00290//Valine, leucine and isoleucine biosynthesis+ko00770//Pantothenate and CoA biosynthesis+ko01230//Biosynthesis of amino acids+ko01100//Metabolic pathways+ko01110//Biosynthesis of secondary metabolites+ko01210//2-Oxocarboxylic acid metabolism;K05857//phosphatidylinositol phospholipase C, delta [EC:3.1.4.11]+ko01100//Metabolic pathways+ko0493…	XP_004235520.1|0.0e+00|PREDICTED: uncharacterized protein LOC101243687 isoform X1 [Solanum lycopersicum]	GO:0003677//DNA binding;GO:0003676//nucleic acid binding;GO:1901363//heterocyclic compound binding;GO:0097159//organic cyclic compound binding;GO:0005488//binding;
101243688	LOC101243688	66436720	66437940	NC_015449.2	+	0	0	0	0.08	0.08	0	-	-	XP_004252930.1|2.9e-87|PREDICTED: cell wall / vacuolar inhibitor of fructosidase 1-like [Solanum lycopersicum]	GO:0030234//enzyme regulator activity;GO:0098772//molecular function regulator;GO:0004857//enzyme inhibitor activity;
101243689	LOC101243689	65399210	65401375	NC_015449.2	+	1.09	1.17	2.01	1.91	2.31	2.83	-	K03452//magnesium/proton exchanger	XP_004253185.1|0.0e+00|PREDICTED: pentatricopeptide repeat-containing protein At5g66520-like [Solanum lycopersicum]	GO:0009451//RNA modification;GO:1901360//organic cyclic compound metabolic process;GO:0006139//nucleobase-containing compound metabolic process;GO:0009987//cellular process;GO:0046483//heterocycle metabolic process;GO:0006725//cellular aromatic compound metabolic process;GO:0034641//cellular nitrogen compound metabolic process;GO:0006807//nitrogen compound metabolic process;GO:0071704//organic su…
101243690	LOC101243690	67098960	67101169	NC_015440.2	+	0.65	0.2	1.15	1.06	0.75	0.17	-	-	XP_004235850.1|1.5e-34|PREDICTED: protein kish-like isoform X3 [Solanum lycopersicum]	GO:0033036//macromolecule localization;GO:0006810//transport;GO:0002790//peptide secretion;GO:0042886//amide transport;GO:0032940//secretion by cell;GO:0046903//secretion;GO:0051649//establishment of localization in cell;GO:0071702//organic substance transport;GO:0015833//peptide transport;GO:0009306//protein secretion;GO:0051641//cellular localization;GO:0045184//establishment of protein localiz…
101243692	LOC101243692	65450428	65452330	NC_015440.2	-	3.81	6.6	10.23	9.56	14.55	8.58	NAC	K00521//ferric-chelate reductase [EC:1.16.1.7];K13126//polyadenylate-binding protein+ko03015//mRNA surveillance pathway+ko03018//RNA degradation+ko03013//RNA transport;K16296//serine carboxypeptidase-like clade I [EC:3.4.16.-];K12862//pleiotropic regulator 1+ko03040//Spliceosome	NP_001308203.1|4.4e-195|NAC domain-containing protein [Solanum lycopersicum]	GO:0090304//nucleic acid metabolic process;GO:0044238//primary metabolic process;GO:0010556//regulation of macromolecule biosynthetic process;GO:0051252//regulation of RNA metabolic process;GO:0006355//regulation of transcription, DNA-templated;GO:0009058//biosynthetic process;GO:0034654//nucleobase-containing compound biosynthetic process;GO:0009889//regulation of biosynthetic process;GO:0050789…
101243694	LOC101243694	419	952	NW_004196389.1	+	0	0	0	0	0	0	-	K10393//kinesin family member 2/24;K18195//rhamnogalacturonan endolyase [EC:4.2.2.23];K09667//protein O-GlcNAc transferase [EC:2.4.1.255]+ko00514//Other types of O-glycan biosynthesis;K21866//ion channel POLLUX/CASTOR;K13343//peroxin-14+ko04146//Peroxisome	XP_004253503.1|1.4e-102|PREDICTED: uncharacterized protein LOC101243694 [Solanum lycopersicum]	-
101243695	LOC101243695	67702202	67704045	NC_015440.2	-	0	0	0.02	0	0	0	-	K18134//EGF domain-specific O-GlcNAc transferase [EC:2.4.1.255]+ko00514//Other types of O-glycan biosynthesis	XP_004236426.1|7.2e-272|PREDICTED: uncharacterized protein LOC101243695 [Solanum lycopersicum]	GO:0016020//membrane;GO:0044425//membrane part;GO:0016021//integral component of membrane;GO:0031224//intrinsic component of membrane;GO:0016740//transferase activity;GO:0003824//catalytic activity;GO:0016757//transferase activity, transferring glycosyl groups;
101243696	LOC101243696	2559445	2560664	NC_015441.2	+	1.7	0.6	0.75	0.53	1.23	0.21	-	K04733//interleukin-1 receptor-associated kinase 4 [EC:2.7.11.1]	NP_001335318.1|2.4e-110|pleckstrin homology-like domain-containing protein [Solanum lycopersicum]	-
101243697	LOC101243697	1064139	1065169	NC_015441.2	+	0.41	0.23	0.08	0.04	0.23	0.15	-	-	XP_004237032.1|1.4e-87|PREDICTED: uncharacterized protein LOC101243697 [Solanum lycopersicum]	-
101243699	LOC101243699	52628751	52630005	NC_015441.2	+	59.48	38.42	9.51	11.91	29.19	24.66	-	K10752//histone-binding protein RBBP4;K22763//deubiquitinase DESI2 [EC:3.4.19.12];K07213//copper chaperone	NP_001308204.1|3.4e-82|metal ion binding protein [Solanum lycopersicum]	GO:0006875//cellular metal ion homeostasis;GO:0065008//regulation of biological quality;GO:0050801//ion homeostasis;GO:0009987//cellular process;GO:0030003//cellular cation homeostasis;GO:0006811//ion transport;GO:0006810//transport;GO:0055076//transition metal ion homeostasis;GO:0051179//localization;GO:0006812//cation transport;GO:0055080//cation homeostasis;GO:0055065//metal ion homeostasis;GO…
101243701	LOC101243701	55694391	55696694	NC_015441.2	-	0.07	0.04	1.53	0.65	0	0	MYB	K09422//transcription factor MYB, plant	XP_004237755.1|3.2e-178|PREDICTED: transcription factor MYB59-like [Solanum lycopersicum]	GO:0009889//regulation of biosynthetic process;GO:2001141//regulation of RNA biosynthetic process;GO:0050789//regulation of biological process;GO:0010556//regulation of macromolecule biosynthetic process;GO:0031323//regulation of cellular metabolic process;GO:0006355//regulation of transcription, DNA-templated;GO:0048869//cellular developmental process;GO:0050794//regulation of cellular process;G…
101243702	LOC101243702	61945802	61949510	NC_015441.2	+	63	57.15	83.34	81.93	47.18	41.41	-	K00924//kinase [EC:2.7.1.-]	XP_004238042.1|0.0e+00|PREDICTED: receptor-like protein kinase HAIKU2 [Solanum lycopersicum]	GO:0044260//cellular macromolecule metabolic process;GO:0009845//seed germination;GO:0044237//cellular metabolic process;GO:0006468//protein phosphorylation;GO:0006950//response to stress;GO:0050896//response to stimulus;GO:0046777//protein autophosphorylation;GO:0006464//cellular protein modification process;GO:0006793//phosphorus metabolic process;GO:0043412//macromolecule modification;GO:00717…
101243703	SlGID2	63131046	63131933	NC_015441.2	+	36.5	24.69	26.92	23.51	22.51	20.96	-	K14495//F-box protein GID2+ko04075//Plant hormone signal transduction	NP_001333987.1|1.4e-120|F-box protein GID2 [Solanum lycopersicum]	-
101243704	LOC101243704	64885631	64890005	NC_015441.2	-	14.55	18.73	17.52	17.6	27.82	28.29	-	K10688//ubiquitin-conjugating enzyme E2 W [EC:2.3.2.25]+ko04120//Ubiquitin mediated proteolysis	NP_001310969.1|1.5e-91|probable ubiquitin-conjugating enzyme E2 16 [Solanum lycopersicum]	GO:0044237//cellular metabolic process;GO:0044267//cellular protein metabolic process;GO:0009057//macromolecule catabolic process;GO:0070647//protein modification by small protein conjugation or removal;GO:0044260//cellular macromolecule metabolic process;GO:0010498//proteasomal protein catabolic process;GO:0016567//protein ubiquitination;GO:0036211//protein modification process;GO:0044238//prima…
101243705	LOC101243705	66333621	66338953	NC_015441.2	-	18.6	16.76	15.03	14.39	19.58	19.69	-	K18655//ATP-dependent RNA helicase DDX19/DBP5 [EC:3.6.4.13]	XP_004238462.1|4.7e-279|PREDICTED: DEAD-box ATP-dependent RNA helicase 38 [Solanum lycopersicum]	GO:0051649//establishment of localization in cell;GO:0071702//organic substance transport;GO:0016973//poly(A)+ mRNA export from nucleus;GO:0042221//response to chemical;GO:0071426//ribonucleoprotein complex export from nucleus;GO:0001101//response to acid chemical;GO:1901700//response to oxygen-containing compound;GO:0071704//organic substance metabolic process;GO:0015833//peptide transport;GO:00…
101243706	LOC101243706	64588039	64589658	NC_015441.2	-	0	0	0.02	0	0	0	-	K22395//cinnamyl-alcohol dehydrogenase [EC:1.1.1.195]+ko01100//Metabolic pathways+ko01110//Biosynthesis of secondary metabolites+ko00940//Phenylpropanoid biosynthesis	XP_004238605.1|0.0e+00|PREDICTED: reticuline oxidase-like [Solanum lycopersicum]	GO:0003824//catalytic activity;GO:0050662//coenzyme binding;GO:0016491//oxidoreductase activity;GO:1901265//nucleoside phosphate binding;GO:0005488//binding;GO:0016614//oxidoreductase activity, acting on CH-OH group of donors;GO:0048037//cofactor binding;GO:0050660//flavin adenine dinucleotide binding;GO:0097159//organic cyclic compound binding;GO:0036094//small molecule binding;GO:0043168//anion…
101243707	LOC101243707	1038892	1043745	NC_015442.2	-	21.63	15.37	32.11	31.99	23.95	22.18	-	K08472//mlo protein;K10875//DNA repair and recombination protein RAD54 and RAD54-like protein [EC:3.6.4.-]+ko03440//Homologous recombination;K07541//phosphatidylinositol glycan, class X+ko01100//Metabolic pathways+ko00563//Glycosylphosphatidylinositol (GPI)-anchor biosynthesis	XP_004238724.1|0.0e+00|PREDICTED: uncharacterized protein LOC101243707 [Solanum lycopersicum]	-
101243708	LOC101243708	2208468	2212466	NC_015442.2	+	7.18	5.6	7.38	6.92	5.51	6.19	-	K22733//magnesium transporter;K06180//23S rRNA pseudouridine1911/1915/1917 synthase [EC:5.4.99.23]	XP_004238807.1|0.0e+00|PREDICTED: pentatricopeptide repeat-containing protein At2g34370, mitochondrial-like [Solanum lycopersicum]	GO:0009987//cellular process;GO:0090304//nucleic acid metabolic process;GO:0043170//macromolecule metabolic process;GO:0044237//cellular metabolic process;GO:1901360//organic cyclic compound metabolic process;GO:0044238//primary metabolic process;GO:0009451//RNA modification;GO:0006139//nucleobase-containing compound metabolic process;GO:0016070//RNA metabolic process;GO:0044260//cellular macromo…
101243709	LOC101243709	3230395	3232796	NC_015442.2	+	0.97	0.94	2.26	2.33	3.71	7.58	-	K04733//interleukin-1 receptor-associated kinase 4 [EC:2.7.11.1]	XP_019069329.1|0.0e+00|PREDICTED: LEAF RUST 10 DISEASE-RESISTANCE LOCUS RECEPTOR-LIKE PROTEIN KINASE-like 2.1 [Solanum lycopersicum]	GO:0044425//membrane part;GO:0016021//integral component of membrane;GO:0016020//membrane;GO:0031224//intrinsic component of membrane;GO:0043168//anion binding;GO:0003824//catalytic activity;GO:0005488//binding;GO:0004672//protein kinase activity;GO:0016301//kinase activity;GO:0032553//ribonucleotide binding;GO:0140096//catalytic activity, acting on a protein;GO:0008144//drug binding;GO:0097367//…
101243711	LOC101243711	61050872	61052119	NC_015442.2	+	1.01	2.67	0.16	0.19	2.32	1.24	AP2-EREBP	K09286//EREBP-like factor	XP_004240059.1|5.6e-139|PREDICTED: ethylene-responsive transcription factor ERF038-like [Solanum lycopersicum]	GO:0019438//aromatic compound biosynthetic process;GO:0044260//cellular macromolecule metabolic process;GO:0097659//nucleic acid-templated transcription;GO:1901360//organic cyclic compound metabolic process;GO:1901362//organic cyclic compound biosynthetic process;GO:0044271//cellular nitrogen compound biosynthetic process;GO:0034641//cellular nitrogen compound metabolic process;GO:0009987//cellul…
101243714	LOC101243714	17070830	17074006	NC_015443.2	-	21.07	11.84	6.5	6.64	26.74	20.05	-	K00924//kinase [EC:2.7.1.-]	NP_001297397.1|4.9e-262|aspartic proteinase Asp1 precursor [Solanum lycopersicum]	GO:1901564//organonitrogen compound metabolic process;GO:0044238//primary metabolic process;GO:0019538//protein metabolic process;GO:0009056//catabolic process;GO:0008152//metabolic process;GO:0006508//proteolysis;GO:0009057//macromolecule catabolic process;GO:0006807//nitrogen compound metabolic process;GO:0030163//protein catabolic process;GO:0043170//macromolecule metabolic process;GO:1901575/…
101243715	LOC101243715	24665819	24667204	NC_015443.2	+	5.25	2.56	0.61	0.75	3.29	2.11	-	K12885//heterogeneous nuclear ribonucleoprotein G+ko03040//Spliceosome;K13195//cold-inducible RNA-binding protein	XP_004240744.1|3.4e-76|PREDICTED: glycine-rich RNA-binding protein 2, mitochondrial isoform X1 [Solanum lycopersicum]	GO:1901363//heterocyclic compound binding;GO:0003676//nucleic acid binding;GO:0005488//binding;GO:0097159//organic cyclic compound binding;GO:0003723//RNA binding;
101243716	LOC101243716	47487506	47492593	NC_015443.2	-	30.72	21.92	24.71	24.16	23.38	24.94	-	K06269//serine/threonine-protein phosphatase PP1 catalytic subunit [EC:3.1.3.16]+ko03015//mRNA surveillance pathway;K06269//serine/threonine-protein phosphatase PP1 catalytic subunit [EC:3.1.3.16]+ko03015//mRNA surveillance pathway	XP_004241210.1|1.1e-185|PREDICTED: serine/threonine-protein phosphatase PP1 isozyme 2 [Solanum lycopersicum]	GO:0043169//cation binding;GO:0016791//phosphatase activity;GO:0042578//phosphoric ester hydrolase activity;GO:0005488//binding;GO:0046872//metal ion binding;GO:0016788//hydrolase activity, acting on ester bonds;GO:0004721//phosphoprotein phosphatase activity;GO:0016787//hydrolase activity;GO:0003824//catalytic activity;GO:0043167//ion binding;GO:0140096//catalytic activity, acting on a protein;
101243717	LOC101243717	44684668	44687103	NC_015443.2	-	28.62	21.21	13.42	16.09	32.81	26.32	-	K00472//prolyl 4-hydroxylase [EC:1.14.11.2]+ko00330//Arginine and proline metabolism+ko01100//Metabolic pathways	XP_015077123.1|2.0e-68|PREDICTED: uncharacterized protein LOC107021059 [Solanum pennellii]	GO:0006888//ER to Golgi vesicle-mediated transport;GO:0051234//establishment of localization;GO:0008104//protein localization;GO:0015031//protein transport;GO:0034613//cellular protein localization;GO:0071702//organic substance transport;GO:0042886//amide transport;GO:0051641//cellular localization;GO:0070973//protein localization to endoplasmic reticulum exit site;GO:0006886//intracellular prote…
101243718	LOC101243718	42064905	42067228	NC_015443.2	-	0.14	0.18	0.66	0.65	0.35	0.28	-	K05933//aminocyclopropanecarboxylate oxidase [EC:1.14.17.4]+ko01100//Metabolic pathways+ko01110//Biosynthesis of secondary metabolites+ko00270//Cysteine and methionine metabolism;K05282//gibberellin-44 dioxygenase [EC:1.14.11.12]+ko00904//Diterpenoid biosynthesis+ko01100//Metabolic pathways+ko01110//Biosynthesis of secondary metabolites;K04125//gibberellin 2beta-dioxygenase [EC:1.14.11.13]+ko0090…	XP_004241716.1|8.7e-184|PREDICTED: 2-oxoglutarate-dependent dioxygenase AOP2-like [Solanum lycopersicum]	GO:0051213//dioxygenase activity;GO:0043167//ion binding;GO:0046872//metal ion binding;GO:0043169//cation binding;GO:0005488//binding;GO:0003824//catalytic activity;GO:0016491//oxidoreductase activity;
101243719	LOC101243719	40437443	40442317	NC_015443.2	+	9.65	8.61	18.83	19.02	9.4	7.63	-	K13544//pheophorbidase [EC:3.1.1.82]+ko00860//Porphyrin and chlorophyll metabolism+ko01110//Biosynthesis of secondary metabolites	NP_001309122.1|1.2e-198|putative methylesterase 12, chloroplastic [Solanum lycopersicum]	GO:0016787//hydrolase activity;GO:0003824//catalytic activity;
101243720	LOC101243720	37758163	37760185	NC_015443.2	+	4.21	3.4	4.96	5.47	7.99	8.61	-	-	XP_004242054.1|1.7e-145|PREDICTED: uncharacterized protein LOC101243720 [Solanum lycopersicum]	-
101243721	LOC101243721	42242453	42245752	NC_015443.2	-	1.14	0.21	0.44	0.26	0.08	0.12	-	K13153//U11/U12 small nuclear ribonucleoprotein 25 kDa protein	XP_004242207.1|2.9e-119|PREDICTED: uncharacterized protein LOC101243721 [Solanum lycopersicum]	-
101243722	LOC101243722	48964710	48966279	NC_015443.2	-	0	0	0	0	0	0	-	-	XP_004242389.1|4.0e-65|PREDICTED: uncharacterized protein At4g13230-like [Solanum lycopersicum]	-
101243723	LOC101243723	1617793	1621764	NC_015444.2	-	17.76	26.54	91.68	84.96	10.01	12.54	-	K13420//LRR receptor-like serine/threonine-protein kinase FLS2 [EC:2.7.11.1]+ko04016//MAPK signaling pathway - plant+ko04626//Plant-pathogen interaction	XP_004242680.2|0.0e+00|PREDICTED: probable LRR receptor-like serine/threonine-protein kinase At3g47570 [Solanum lycopersicum]	GO:0044425//membrane part;GO:0031224//intrinsic component of membrane;GO:0016021//integral component of membrane;GO:0016020//membrane;GO:0004672//protein kinase activity;GO:0005524//ATP binding;GO:0032555//purine ribonucleotide binding;GO:1901265//nucleoside phosphate binding;GO:0004674//protein serine/threonine kinase activity;GO:0003824//catalytic activity;GO:1901363//heterocyclic compound bind…
101243725	LOC101243725	40979577	40982082	NC_015444.2	+	1.43	0.54	0.11	0.17	0.14	0.1	-	K10418//dynein light chain LC8-type	XP_010323589.1|4.4e-281|PREDICTED: rho guanine nucleotide exchange factor 8-like [Solanum lycopersicum]	GO:0005088//Ras guanyl-nucleotide exchange factor activity;GO:0017016//Ras GTPase binding;GO:0051020//GTPase binding;GO:0019899//enzyme binding;GO:0005488//binding;GO:0005085//guanyl-nucleotide exchange factor activity;GO:0005515//protein binding;GO:0031267//small GTPase binding;GO:0098772//molecular function regulator;GO:0017048//Rho GTPase binding;GO:0005089//Rho guanyl-nucleotide exchange fact…
101243726	LOC101243726	64310702	64321388	NC_015444.2	-	7.07	7.54	13.8	14.01	9.91	8.43	-	K11855//ubiquitin carboxyl-terminal hydrolase 36/42 [EC:3.4.19.12]	XP_004243191.1|0.0e+00|PREDICTED: ubiquitin carboxyl-terminal hydrolase 25 [Solanum lycopersicum]	GO:0071704//organic substance metabolic process;GO:0051603//proteolysis involved in cellular protein catabolic process;GO:0009056//catabolic process;GO:0043632//modification-dependent macromolecule catabolic process;GO:1901575//organic substance catabolic process;GO:0044257//cellular protein catabolic process;GO:0009987//cellular process;GO:0044265//cellular macromolecule catabolic process;GO:001…
101243727	LOC101243727	59628585	59634391	NC_015444.2	+	32.57	30.53	53.51	39.89	34.13	25.91	-	-	XP_004243517.1|0.0e+00|PREDICTED: uncharacterized protein LOC101243727 [Solanum lycopersicum]	GO:0016021//integral component of membrane;GO:0016020//membrane;GO:0031224//intrinsic component of membrane;GO:0044425//membrane part;
101243728	LOC101243728	47145752	47169918	NC_015444.2	+	25.67	20.26	15.86	15.63	20.8	17.82	-	K10752//histone-binding protein RBBP4	XP_004243757.1|1.8e-299|PREDICTED: WD-40 repeat-containing protein MSI4 [Solanum lycopersicum]	GO:0044424//intracellular part;GO:0043229//intracellular organelle;GO:0043227//membrane-bounded organelle;GO:0044464//cell part;GO:0005634//nucleus;GO:0043226//organelle;GO:0043231//intracellular membrane-bounded organelle;GO:0005622//intracellular;GO:0005623//cell;
101243729	LOC101243729	61518453	61521626	NC_015444.2	-	0.03	0.07	0.42	0.6	0.38	0.09	-	K04733//interleukin-1 receptor-associated kinase 4 [EC:2.7.11.1]	XP_004243824.3|0.0e+00|PREDICTED: G-type lectin S-receptor-like serine/threonine-protein kinase B120 [Solanum lycopersicum]	GO:0032501//multicellular organismal process;GO:0071704//organic substance metabolic process;GO:0051704//multi-organism process;GO:0006464//cellular protein modification process;GO:0006468//protein phosphorylation;GO:0009875//pollen-pistil interaction;GO:0009987//cellular process;GO:0022414//reproductive process;GO:0000003//reproduction;GO:0036211//protein modification process;GO:0044706//multi-m…
101243730	LOC101243730	66008119	66010211	NC_015444.2	+	1.31	0.37	0.25	0.24	0.45	0.42	-	-	XP_004244189.1|1.3e-200|PREDICTED: uncharacterized protein LOC101243730 [Solanum lycopersicum]	-
101243731	LOC101243731	2087699	2091589	NC_015445.2	-	0.39	0.28	1.02	0.85	0.66	0.41	-	-	XP_004244583.1|2.2e-254|PREDICTED: ACT domain-containing protein ACR8 [Solanum lycopersicum]	-
101243732	LOC101243732	15576279	15577714	NC_015445.2	+	0	0	0	0	0	0	-	K07478//putative ATPase;K01723//hydroperoxide dehydratase [EC:4.2.1.92]+ko00592//alpha-Linolenic acid metabolism+ko01100//Metabolic pathways+ko01110//Biosynthesis of secondary metabolites;K00820//glucosamine---fructose-6-phosphate aminotransferase (isomerizing) [EC:2.6.1.16]+ko00250//Alanine, aspartate and glutamate metabolism+ko00520//Amino sugar and nucleotide sugar metabolism+ko01100//Metaboli…	XP_004245008.1|9.0e-221|PREDICTED: uncharacterized protein LOC101243732 [Solanum lycopersicum]	-
101243733	LOC101243733	49553842	49563373	NC_015445.2	-	21.89	16.43	20.88	16.71	13.9	14.61	-	K10268//F-box and leucine-rich repeat protein 2/20	XP_004245050.1|0.0e+00|PREDICTED: F-box/LRR-repeat protein 15 [Solanum lycopersicum]	GO:0009653//anatomical structure morphogenesis;GO:0048646//anatomical structure formation involved in morphogenesis;GO:0032502//developmental process;GO:0065007//biological regulation;GO:0065008//regulation of biological quality;GO:0048856//anatomical structure development;GO:0010252//auxin homeostasis;GO:0042592//homeostatic process;GO:0048878//chemical homeostasis;GO:1905393//plant organ format…
101243734	LOC101243734	3842448	3846829	NC_015438.2	-	28.12	23.35	8.34	10.36	21.13	22.77	-	K16833//protein phosphatase inhibitor 2	XP_004228447.1|4.9e-80|PREDICTED: protein phosphatase inhibitor 2 isoform X2 [Solanum lycopersicum]	GO:0031323//regulation of cellular metabolic process;GO:0010921//regulation of phosphatase activity;GO:0080090//regulation of primary metabolic process;GO:0051246//regulation of protein metabolic process;GO:0023051//regulation of signaling;GO:0048583//regulation of response to stimulus;GO:0065009//regulation of molecular function;GO:0043666//regulation of phosphoprotein phosphatase activity;GO:00…
101243735	LOC101243735	2480766	2484432	NC_015446.2	+	3.02	1.97	1.17	1.16	2.03	1.72	-	K16570//gamma-tubulin complex component 3	XP_010325937.1|0.0e+00|PREDICTED: gamma-tubulin complex component 3 [Solanum lycopersicum]	GO:0097435//supramolecular fiber organization;GO:0070925//organelle assembly;GO:0009987//cellular process;GO:0140014//mitotic nuclear division;GO:1902850//microtubule cytoskeleton organization involved in mitosis;GO:0007052//mitotic spindle organization;GO:0071840//cellular component organization or biogenesis;GO:0051321//meiotic cell cycle;GO:0000226//microtubule cytoskeleton organization;GO:004…
101243736	LOC101243736	4413073	4415213	NC_015438.2	+	0	0	0	0	0	0	-	K07195//exocyst complex component 7	XP_004228856.1|0.0e+00|PREDICTED: exocyst complex component EXO70B1 [Solanum lycopersicum]	GO:0009987//cellular process;GO:0051234//establishment of localization;GO:0016192//vesicle-mediated transport;GO:0006810//transport;GO:0006887//exocytosis;GO:0046903//secretion;GO:0051179//localization;GO:0032940//secretion by cell;GO:0043234//protein complex;GO:0099023//tethering complex;GO:0032991//macromolecular complex;GO:0005938//cell cortex;GO:0099568//cytoplasmic region;GO:0044444//cytopla…
101243737	LOC101243737	629810	638339	NC_015446.2	-	16.4	13.88	20.34	17.69	16.55	20.32	-	K15728//phosphatidate phosphatase LPIN [EC:3.1.3.4]+ko01100//Metabolic pathways+ko01110//Biosynthesis of secondary metabolites+ko00564//Glycerophospholipid metabolism+ko00561//Glycerolipid metabolism;K15728//phosphatidate phosphatase LPIN [EC:3.1.3.4]+ko01100//Metabolic pathways+ko01110//Biosynthesis of secondary metabolites+ko00564//Glycerophospholipid metabolism+ko00561//Glycerolipid metabolism…	XP_004246734.1|0.0e+00|PREDICTED: phosphatidate phosphatase PAH1-like isoform X2 [Solanum lycopersicum]	GO:0016791//phosphatase activity;GO:0016787//hydrolase activity;GO:0003824//catalytic activity;GO:0008195//phosphatidate phosphatase activity;GO:0016788//hydrolase activity, acting on ester bonds;GO:0042578//phosphoric ester hydrolase activity;
101243738	LOC101243738	61497367	61498275	NC_015446.2	-	0	0	0	0.07	0.06	0	-	K06995//uncharacterized protein	XP_004247124.1|5.0e-59|PREDICTED: uncharacterized protein LOC101243738 [Solanum lycopersicum]	-
101243740	LOC101243740	66994844	66995747	NC_015446.2	-	5.45	2.57	5.73	5.81	3.19	2.99	-	-	XP_004247408.1|9.8e-93|PREDICTED: uncharacterized protein At5g01610-like [Solanum lycopersicum]	-
101243742	LOC101243742	87605736	87608852	NC_015438.2	+	9.73	7.99	9.12	10.46	10.31	9.23	-	K20302//trafficking protein particle complex subunit 3	NP_001316063.1|1.2e-101|trafficking protein particle complex subunit 3-like [Solanum lycopersicum]	GO:0051179//localization;GO:0048193//Golgi vesicle transport;GO:0016192//vesicle-mediated transport;GO:0051234//establishment of localization;GO:0006810//transport;GO:0043229//intracellular organelle;GO:0012505//endomembrane system;GO:0005737//cytoplasm;GO:0032991//macromolecular complex;GO:0044464//cell part;GO:0005783//endoplasmic reticulum;GO:0044424//intracellular part;GO:0043227//membrane-bo…
101243743	LOC101243743	88543823	88547489	NC_015438.2	+	5.04	3.02	6.89	5.34	2.25	1.81	-	K08867//WNK lysine deficient protein kinase [EC:2.7.11.1];K08867//WNK lysine deficient protein kinase [EC:2.7.11.1]	XP_004230120.1|0.0e+00|PREDICTED: probable serine/threonine-protein kinase WNK9 isoform X1 [Solanum lycopersicum]	GO:0007154//cell communication;GO:0051716//cellular response to stimulus;GO:0006468//protein phosphorylation;GO:0006796//phosphate-containing compound metabolic process;GO:0023052//signaling;GO:0019538//protein metabolic process;GO:0007165//signal transduction;GO:0008152//metabolic process;GO:0006464//cellular protein modification process;GO:0043412//macromolecule modification;GO:0050896//respons…
101243744	LOC101243744	89446319	89449191	NC_015438.2	+	27.36	19.6	24.23	22.78	25.24	28.91	-	K15718//linoleate 9S-lipoxygenase [EC:1.13.11.58]+ko00591//Linoleic acid metabolism	XP_004230204.1|2.0e-152|PREDICTED: F-box protein At1g55000 [Solanum lycopersicum]	-
101243745	LOC101243745	94279204	94287275	NC_015438.2	+	2.61	1.77	1.14	1.52	3.47	2.72	-	K02433//aspartyl-tRNA(Asn)/glutamyl-tRNA(Gln) amidotransferase subunit A [EC:6.3.5.6 6.3.5.7]+ko00970//Aminoacyl-tRNA biosynthesis+ko01100//Metabolic pathways;K02433//aspartyl-tRNA(Asn)/glutamyl-tRNA(Gln) amidotransferase subunit A [EC:6.3.5.6 6.3.5.7]+ko00970//Aminoacyl-tRNA biosynthesis+ko01100//Metabolic pathways	XP_019067403.1|0.0e+00|PREDICTED: fatty acid amide hydrolase-like isoform X1 [Solanum lycopersicum]	GO:0004040//amidase activity;GO:0016810//hydrolase activity, acting on carbon-nitrogen (but not peptide) bonds;GO:0016787//hydrolase activity;GO:0016811//hydrolase activity, acting on carbon-nitrogen (but not peptide) bonds, in linear amides;GO:0003824//catalytic activity;
101243746	LOC101243746	1075513	1079593	NC_015447.2	+	55.1	42.27	31.41	28.69	58.92	46.99	-	K20302//trafficking protein particle complex subunit 3	XP_006352489.1|6.0e-102|PREDICTED: trafficking protein particle complex subunit 3-like [Solanum tuberosum]	GO:0016192//vesicle-mediated transport;GO:0051234//establishment of localization;GO:0006810//transport;GO:0048193//Golgi vesicle transport;GO:0051179//localization;GO:0099023//tethering complex;GO:0043229//intracellular organelle;GO:0043234//protein complex;GO:0005623//cell;GO:0012505//endomembrane system;GO:0005783//endoplasmic reticulum;GO:0043227//membrane-bounded organelle;GO:0043226//organel…
101243747	LOC101243747	4585159	4585662	NC_015447.2	+	0	0	0	0	0	0	MADS	K09260//MADS-box transcription enhancer factor 2A	XP_004248432.1|9.3e-85|PREDICTED: agamous-like MADS-box protein AGL62 [Solanum lycopersicum]	GO:0044237//cellular metabolic process;GO:0006139//nucleobase-containing compound metabolic process;GO:0090304//nucleic acid metabolic process;GO:0006807//nitrogen compound metabolic process;GO:0051252//regulation of RNA metabolic process;GO:0065007//biological regulation;GO:0019219//regulation of nucleobase-containing compound metabolic process;GO:0009059//macromolecule biosynthetic process;GO:0…
101243748	LOC101243748	51800515	51802812	NC_015447.2	+	0.73	0.36	0.71	0.88	0.28	0.56	-	K00121//S-(hydroxymethyl)glutathione dehydrogenase / alcohol dehydrogenase [EC:1.1.1.284 1.1.1.1]+ko00010//Glycolysis / Gluconeogenesis+ko00350//Tyrosine metabolism+ko01100//Metabolic pathways+ko01110//Biosynthesis of secondary metabolites+ko00071//Fatty acid degradation+ko01200//Carbon metabolism;K00121//S-(hydroxymethyl)glutathione dehydrogenase / alcohol dehydrogenase [EC:1.1.1.284 1.1.1.1]+ko…	XP_019071389.1|1.0e-133|PREDICTED: uncharacterized protein LOC101243748 [Solanum lycopersicum]	GO:0044425//membrane part;GO:0016021//integral component of membrane;GO:0016020//membrane;GO:0031224//intrinsic component of membrane;
101243750	LOC101243750	40561856	40565939	NC_015447.2	-	43.49	27.74	22.51	22.79	27.16	22.86	-	K13457//disease resistance protein RPM1+ko04626//Plant-pathogen interaction;K13453//disease resistance protein+ko04626//Plant-pathogen interaction	XP_004248798.1|0.0e+00|PREDICTED: putative late blight resistance protein homolog R1A-3 [Solanum lycopersicum]	GO:0023052//signaling;GO:0050789//regulation of biological process;GO:0051716//cellular response to stimulus;GO:0009987//cellular process;GO:0065007//biological regulation;GO:0007165//signal transduction;GO:0050794//regulation of cellular process;GO:0006950//response to stress;GO:0007154//cell communication;GO:0050896//response to stimulus;GO:0006952//defense response;GO:0005623//cell;GO:0016020/…
101243751	LOC101243751	51174364	51174873	NC_015447.2	+	0	0	0	0.09	0	0	MADS	K09260//MADS-box transcription enhancer factor 2A;K04378//serum response factor;K12412//pheromone receptor transcription factor	XP_004248901.1|2.2e-89|PREDICTED: agamous-like MADS-box protein AGL62 [Solanum lycopersicum]	GO:0016070//RNA metabolic process;GO:0044271//cellular nitrogen compound biosynthetic process;GO:0009889//regulation of biosynthetic process;GO:0051252//regulation of RNA metabolic process;GO:0034641//cellular nitrogen compound metabolic process;GO:0010468//regulation of gene expression;GO:0051171//regulation of nitrogen compound metabolic process;GO:0006355//regulation of transcription, DNA-temp…
101243752	LOC101243752	59224425	59230212	NC_015447.2	+	1.31	0.69	1.17	0.85	1.07	0.79	-	K10268//F-box and leucine-rich repeat protein 2/20	XP_004249058.1|0.0e+00|PREDICTED: F-box/LRR-repeat protein 3 [Solanum lycopersicum]	-
101243753	LOC101243753	28568046	28569004	NC_015439.2	-	0	0	0	0.09	0	0	-	K17604//zinc finger SWIM domain-containing protein 3	XP_004231684.1|1.1e-176|PREDICTED: uncharacterized protein LOC101243753 [Solanum lycopersicum]	-
101243754	LOC101243754	61928784	61936999	NC_015447.2	-	16.94	15.16	15.01	18.64	18.04	16.57	-	K14948//polypyrimidine tract-binding protein 2	XP_004249306.1|2.2e-255|PREDICTED: polypyrimidine tract-binding protein homolog 3-like [Solanum lycopersicum]	GO:0044238//primary metabolic process;GO:0043170//macromolecule metabolic process;GO:0016071//mRNA metabolic process;GO:0006139//nucleobase-containing compound metabolic process;GO:0006807//nitrogen compound metabolic process;GO:0034641//cellular nitrogen compound metabolic process;GO:0006725//cellular aromatic compound metabolic process;GO:0010467//gene expression;GO:0006397//mRNA processing;GO:…
101243755	LOC101243755	62725196	62731400	NC_015447.2	+	21.14	18.61	21.29	22.16	23.83	23.46	-	K19043//E3 ubiquitin-protein ligase RHF [EC:2.3.2.27];K19043//E3 ubiquitin-protein ligase RHF [EC:2.3.2.27]	XP_004249390.1|1.1e-184|PREDICTED: E3 ubiquitin-protein ligase RHF2A isoform X1 [Solanum lycopersicum]	-
101243757	LOC101243757	53291463	53295256	NC_015439.2	+	2.73	3.26	2.71	3.32	3.65	2.72	-	K02893//large subunit ribosomal protein L23Ae+ko03010//Ribosome	XP_004231945.1|1.1e-120|PREDICTED: 60S ribosomal protein L23a isoform X1 [Solanum lycopersicum]	GO:0034645//cellular macromolecule biosynthetic process;GO:0044271//cellular nitrogen compound biosynthetic process;GO:0044267//cellular protein metabolic process;GO:0044260//cellular macromolecule metabolic process;GO:0071704//organic substance metabolic process;GO:0043603//cellular amide metabolic process;GO:0044249//cellular biosynthetic process;GO:1901566//organonitrogen compound biosynthetic…
101243758	LOC101243758	2570056	2575444	NC_015448.2	-	26.38	22.99	31.1	24.28	29.68	34.58	-	K06182//23S rRNA pseudouridine2604 synthase [EC:5.4.99.21]	XP_004250054.1|1.3e-234|PREDICTED: uncharacterized protein LOC101243758 [Solanum lycopersicum]	GO:0016072//rRNA metabolic process;GO:0043412//macromolecule modification;GO:0000455//enzyme-directed rRNA pseudouridine synthesis;GO:0071840//cellular component organization or biogenesis;GO:0010467//gene expression;GO:0006807//nitrogen compound metabolic process;GO:0071704//organic substance metabolic process;GO:0090304//nucleic acid metabolic process;GO:0046483//heterocycle metabolic process;G…
101243759	LOC101243759	1240293	1247041	NC_015448.2	+	1.27	0.75	0.66	0.53	1.14	0.79	-	K13457//disease resistance protein RPM1+ko04626//Plant-pathogen interaction	XP_019066753.1|0.0e+00|PREDICTED: putative late blight resistance protein homolog R1A-3 [Solanum lycopersicum]	-
101243760	LOC101243760	50281397	50282455	NC_015439.2	+	0.04	0.08	0	0	0.15	0.16	-	K00799//glutathione S-transferase [EC:2.5.1.18]+ko00480//Glutathione metabolism;K16292//KDEL-tailed cysteine endopeptidase [EC:3.4.22.-];K18134//EGF domain-specific O-GlcNAc transferase [EC:2.4.1.255]+ko00514//Other types of O-glycan biosynthesis	XP_004233677.1|1.7e-200|PREDICTED: uncharacterized protein LOC101243760 [Solanum lycopersicum]	-
101243761	LOC101243761	53417660	53419957	NC_015448.2	+	43.05	87.94	76.97	69.63	75.59	98.11	-	K20815//N-terminal acetyltransferase 2	XP_004251086.1|3.3e-98|PREDICTED: uncharacterized protein LOC101243761 [Solanum lycopersicum]	GO:0031224//intrinsic component of membrane;GO:0044425//membrane part;GO:0016021//integral component of membrane;GO:0016020//membrane;
101243762	LOC101243762	38977919	38982426	NC_015439.2	-	0.59	0.56	0.54	0.6	0.76	0.48	-	K00784//ribonuclease Z [EC:3.1.26.11]+ko03013//RNA transport;K01728//pectate lyase [EC:4.2.2.2]+ko00040//Pentose and glucuronate interconversions	XP_010317012.1|0.0e+00|PREDICTED: uncharacterized protein LOC101243762 [Solanum lycopersicum]	GO:0031224//intrinsic component of membrane;GO:0044425//membrane part;GO:0016021//integral component of membrane;GO:0016020//membrane;
101243763	LOC101243763	519794	521521	NC_015440.2	-	79.16	59.39	56.61	57.98	75.76	67.07	-	K12946//signal peptidase complex subunit 1 [EC:3.4.-.-]+ko03060//Protein export	XP_004234065.1|6.8e-46|PREDICTED: probable signal peptidase complex subunit 1 [Solanum lycopersicum]	GO:0010467//gene expression;GO:0006518//peptide metabolic process;GO:0006508//proteolysis;GO:0009987//cellular process;GO:1901564//organonitrogen compound metabolic process;GO:0071704//organic substance metabolic process;GO:0008152//metabolic process;GO:0044260//cellular macromolecule metabolic process;GO:0043603//cellular amide metabolic process;GO:0043170//macromolecule metabolic process;GO:004…
101243764	LOC101243764	1555058	1560376	NC_015440.2	-	6.32	7.37	3.48	2.8	6.38	7.28	-	K16911//ATP-dependent RNA helicase DDX21 [EC:3.6.4.13]	XP_004234150.1|0.0e+00|PREDICTED: DEAD-box ATP-dependent RNA helicase 7-like [Solanum lycopersicum]	GO:0006725//cellular aromatic compound metabolic process;GO:0090304//nucleic acid metabolic process;GO:1901360//organic cyclic compound metabolic process;GO:0044260//cellular macromolecule metabolic process;GO:0008152//metabolic process;GO:0043170//macromolecule metabolic process;GO:0010501//RNA secondary structure unwinding;GO:0044238//primary metabolic process;GO:0034641//cellular nitrogen comp…
101243765	LOC101243765	1312859	1323165	NC_015449.2	+	18.72	23.32	23.9	21.9	24.58	24.66	-	K06130//lysophospholipase II [EC:3.1.1.5]+ko00564//Glycerophospholipid metabolism	XP_004251587.1|1.6e-149|PREDICTED: acyl-protein thioesterase 2 [Solanum lycopersicum]	GO:0030163//protein catabolic process;GO:0043170//macromolecule metabolic process;GO:0042159//lipoprotein catabolic process;GO:1901565//organonitrogen compound catabolic process;GO:1901564//organonitrogen compound metabolic process;GO:0098732//macromolecule deacylation;GO:0036211//protein modification process;GO:0009056//catabolic process;GO:0035601//protein deacylation;GO:0002084//protein depalm…
101243766	CAB13	4262245	4263478	NC_015449.2	+	317.19	408.55	178.02	169.04	507.98	569.86	-	K08914//light-harvesting complex II chlorophyll a/b binding protein 3+ko01100//Metabolic pathways+ko00196//Photosynthesis - antenna proteins	NP_001296244.1|1.1e-155|chlorophyll a-b binding protein 13, chloroplastic [Solanum lycopersicum]	GO:0043412//macromolecule modification;GO:0044267//cellular protein metabolic process;GO:0009628//response to abiotic stimulus;GO:0018298//protein-chromophore linkage;GO:0006091//generation of precursor metabolites and energy;GO:0044237//cellular metabolic process;GO:0044238//primary metabolic process;GO:0019538//protein metabolic process;GO:0036211//protein modification process;GO:0009416//respo…
101243767	LOC101243767	5420483	5425005	NC_015449.2	+	0.94	1.5	1.09	1.2	1.55	2.2	-	-	XP_004251922.1|6.7e-244|PREDICTED: uncharacterized protein LOC101243767 [Solanum lycopersicum]	GO:0016020//membrane;GO:0031224//intrinsic component of membrane;GO:0044425//membrane part;GO:0016021//integral component of membrane;
101243768	LOC101243768	4966197	4975922	NC_015440.2	+	18.82	15.53	17.89	16.9	16.96	15.61	-	K18468//vacuolar protein sorting-associated protein 35+ko04144//Endocytosis	XP_004234527.1|0.0e+00|PREDICTED: vacuolar protein sorting-associated protein 35A-like [Solanum lycopersicum]	GO:0051649//establishment of localization in cell;GO:0042886//amide transport;GO:0015833//peptide transport;GO:0015031//protein transport;GO:0071702//organic substance transport;GO:0008104//protein localization;GO:0006810//transport;GO:0034613//cellular protein localization;GO:0016482//cytosolic transport;GO:0045184//establishment of protein localization;GO:0016192//vesicle-mediated transport;GO:…
101243769	LOC101243769	5806804	5809374	NC_015449.2	-	0	0	0	0	0	0	-	-	XP_004252130.1|0.0e+00|PREDICTED: uncharacterized protein LOC101243769 [Solanum lycopersicum]	GO:0044425//membrane part;GO:0031224//intrinsic component of membrane;GO:0016021//integral component of membrane;GO:0016020//membrane;
101243773	LOC101243773	50352678	50355551	NC_015440.2	-	1.07	0.39	0.89	1.2	0	0	-	K12447//UDP-sugar pyrophosphorylase [EC:2.7.7.64]+ko00520//Amino sugar and nucleotide sugar metabolism+ko00040//Pentose and glucuronate interconversions+ko01100//Metabolic pathways+ko00052//Galactose metabolism+ko00053//Ascorbate and aldarate metabolism;K11593//eukaryotic translation initiation factor 2C;K22686//pro-apoptotic serine protease NMA111 [EC:3.4.21.-]	XP_004235138.1|0.0e+00|PREDICTED: uncharacterized protein LOC101243773 [Solanum lycopersicum]	-
101243774	LOC101243774	31521467	31531225	NC_015449.2	+	19.91	23.41	27.31	25.7	23.23	28.82	-	K14165//atypical dual specificity phosphatase [EC:3.1.3.16 3.1.3.48];K07199//5'-AMP-activated protein kinase, regulatory beta subunit;K07200//5'-AMP-activated protein kinase, regulatory gamma subunit	XP_004252666.1|0.0e+00|PREDICTED: phosphoglucan phosphatase LSF1, chloroplastic isoform X2 [Solanum lycopersicum]	GO:0043170//macromolecule metabolic process;GO:0008152//metabolic process;GO:0044275//cellular carbohydrate catabolic process;GO:0009057//macromolecule catabolic process;GO:0016052//carbohydrate catabolic process;GO:0071704//organic substance metabolic process;GO:0006073//cellular glucan metabolic process;GO:0005983//starch catabolic process;GO:0009251//glucan catabolic process;GO:0005976//polysa…
101243775	LOC101243775	55327608	55332140	NC_015440.2	-	2.84	1.66	0.81	1.14	1.5	1.36	-	K11420//euchromatic histone-lysine N-methyltransferase [EC:2.1.1.43]+ko00310//Lysine degradation;K11420//euchromatic histone-lysine N-methyltransferase [EC:2.1.1.43]+ko00310//Lysine degradation	XP_010318182.1|0.0e+00|PREDICTED: histone-lysine N-methyltransferase, H3 lysine-9 specific SUVH6-like [Solanum lycopersicum]	GO:0005622//intracellular;GO:0043226//organelle;GO:0005634//nucleus;GO:0005623//cell;GO:0044464//cell part;GO:0043231//intracellular membrane-bounded organelle;GO:0005694//chromosome;GO:0044424//intracellular part;GO:0043229//intracellular organelle;GO:0043227//membrane-bounded organelle;GO:0043232//intracellular non-membrane-bounded organelle;GO:0043228//non-membrane-bounded organelle;GO:0018024…
101243776	LOC101243776	64186426	64191397	NC_015449.2	+	29.98	23.96	20.86	23.32	28.61	25.49	-	K10579//ubiquitin-conjugating enzyme E2 M+ko04120//Ubiquitin mediated proteolysis;K10579//ubiquitin-conjugating enzyme E2 M+ko04120//Ubiquitin mediated proteolysis	NP_001304838.1|4.4e-104|NEDD8-conjugating enzyme Ubc12-like [Solanum lycopersicum]	GO:0036211//protein modification process;GO:0009987//cellular process;GO:0070647//protein modification by small protein conjugation or removal;GO:1901564//organonitrogen compound metabolic process;GO:0006807//nitrogen compound metabolic process;GO:0008152//metabolic process;GO:0044238//primary metabolic process;GO:0045116//protein neddylation;GO:0006464//cellular protein modification process;GO:0…
101243777	LOC101243777	64981901	64985366	NC_015449.2	+	5.97	1.92	0.33	0.66	2.98	2.95	-	K08850//aurora kinase, other [EC:2.7.11.1]	XP_004253103.1|7.1e-171|PREDICTED: serine/threonine-protein kinase Aurora-2 [Solanum lycopersicum]	GO:0009987//cellular process;GO:0032465//regulation of cytokinesis;GO:0007051//spindle organization;GO:0007017//microtubule-based process;GO:0016043//cellular component organization;GO:0010564//regulation of cell cycle process;GO:0071840//cellular component organization or biogenesis;GO:1902850//microtubule cytoskeleton organization involved in mitosis;GO:0050794//regulation of cellular process;G…
101243779	LOC101243779	48262260	48267921	NC_015441.2	-	3.61	3.29	3.46	3.77	3.46	2.64	-	-	XP_004237501.1|8.4e-78|PREDICTED: uncharacterized protein LOC101243779 [Solanum lycopersicum]	-
101243781	LOC101243781	60749718	60753400	NC_015441.2	-	0	0.02	0.02	0	0	0	-	K03327//multidrug resistance protein, MATE family	XP_004237959.1|5.5e-283|PREDICTED: protein DETOXIFICATION 27-like [Solanum lycopersicum]	GO:0055085//transmembrane transport;GO:0050896//response to stimulus;GO:0042493//response to drug;GO:0006855//drug transmembrane transport;GO:0015893//drug transport;GO:0051234//establishment of localization;GO:0042221//response to chemical;GO:0051179//localization;GO:0006810//transport;GO:0016020//membrane;GO:0031224//intrinsic component of membrane;GO:0016021//integral component of membrane;GO:…
101243783	LOC101243783	15689	18619	NC_015442.2	-	11.3	5.69	2.63	2.08	7.63	4.27	-	-	XP_004238639.1|3.5e-267|PREDICTED: uncharacterized protein LOC101243783 [Solanum lycopersicum]	GO:0016020//membrane;GO:0031224//intrinsic component of membrane;GO:0044425//membrane part;GO:0016021//integral component of membrane;
101243784	LOC101243784	42051864	42053073	NC_015442.2	+	16.92	33.66	36.83	34.72	39.42	40.65	-	-	NP_001304839.1|2.5e-74|uncharacterized LOC101243784 [Solanum lycopersicum]	GO:0016021//integral component of membrane;GO:0016020//membrane;GO:0044425//membrane part;GO:0031224//intrinsic component of membrane;
101243785	LOC101243785	11290897	11291606	NC_015442.2	+	0	0.09	0	0	0	0	-	K12349//neutral ceramidase [EC:3.5.1.23]+ko00600//Sphingolipid metabolism+ko01100//Metabolic pathways;K14309//nuclear pore complex protein Nup93+ko03013//RNA transport;K12396//AP-3 complex subunit delta;K02920//large subunit ribosomal protein L36e+ko03010//Ribosome;K14641//apyrase [EC:3.6.1.5]+ko00230//Purine metabolism+ko00240//Pyrimidine metabolism	XP_010321195.1|7.1e-90|PREDICTED: uncharacterized protein LOC101243785 [Solanum lycopersicum]	-
101243786	LOC101243786	65718494	65727330	NC_015442.2	-	5.79	4.7	3.18	2.37	4.06	3.79	-	K00901//diacylglycerol kinase (ATP) [EC:2.7.1.107]+ko01100//Metabolic pathways+ko01110//Biosynthesis of secondary metabolites+ko04070//Phosphatidylinositol signaling system+ko00564//Glycerophospholipid metabolism+ko00561//Glycerolipid metabolism;K00901//diacylglycerol kinase (ATP) [EC:2.7.1.107]+ko01100//Metabolic pathways+ko01110//Biosynthesis of secondary metabolites+ko04070//Phosphatidylinosit…	XP_004239639.1|0.0e+00|PREDICTED: diacylglycerol kinase 2 [Solanum lycopersicum]	GO:0032501//multicellular organismal process;GO:0048827//phyllome development;GO:0048366//leaf development;GO:0048364//root development;GO:0007205//protein kinase C-activating G-protein coupled receptor signaling pathway;GO:0048731//system development;GO:0032502//developmental process;GO:0051716//cellular response to stimulus;GO:0050794//regulation of cellular process;GO:0035556//intracellular si…
101243787	LOC101243787	62433498	62437554	NC_015442.2	+	0.08	0.06	0.09	0.12	0.09	0.06	-	K01051//pectinesterase [EC:3.1.1.11]+ko00040//Pentose and glucuronate interconversions+ko01100//Metabolic pathways	XP_004239981.3|7.9e-216|PREDICTED: LOW QUALITY PROTEIN: pectinesterase 1-like [Solanum lycopersicum]	GO:0000272//polysaccharide catabolic process;GO:0045488//pectin metabolic process;GO:0045490//pectin catabolic process;GO:0044237//cellular metabolic process;GO:0005975//carbohydrate metabolic process;GO:0042737//drug catabolic process;GO:1901575//organic substance catabolic process;GO:0009056//catabolic process;GO:0005976//polysaccharide metabolic process;GO:0043170//macromolecule metabolic proc…
101243788	LOC101243788	58263059	58265857	NC_015442.2	-	3.29	5.37	4.48	5.73	4.11	3.9	-	-	XP_004240138.1|8.6e-84|PREDICTED: uncharacterized protein LOC101243788 [Solanum lycopersicum]	GO:0031224//intrinsic component of membrane;GO:0016021//integral component of membrane;GO:0016020//membrane;GO:0044425//membrane part;
101243790	LOC101243790	1298210	1301692	NC_015443.2	+	2.52	2.38	1.07	1.42	2.2	2.15	-	K09555//BCL2-associated athanogene 1+ko04141//Protein processing in endoplasmic reticulum	XP_004240412.1|4.8e-153|PREDICTED: BAG family molecular chaperone regulator 4 [Solanum lycopersicum]	GO:0005488//binding;GO:0051087//chaperone binding;GO:0005515//protein binding;
101243791	LOC101243791	3858234	3880982	NC_015443.2	+	0	0	0	0	0.03	0	-	K01679//fumarate hydratase, class II [EC:4.2.1.2]+ko00020//Citrate cycle (TCA cycle)+ko01100//Metabolic pathways+ko01110//Biosynthesis of secondary metabolites+ko00620//Pyruvate metabolism+ko01200//Carbon metabolism	XP_004240578.1|1.0e-279|PREDICTED: fumarate hydratase 1, mitochondrial isoform X1 [Solanum lycopersicum]	GO:0009060//aerobic respiration;GO:0071704//organic substance metabolic process;GO:0043436//oxoacid metabolic process;GO:0006101//citrate metabolic process;GO:0043648//dicarboxylic acid metabolic process;GO:0055114//oxidation-reduction process;GO:0006091//generation of precursor metabolites and energy;GO:0009987//cellular process;GO:0045333//cellular respiration;GO:0006082//organic acid metabolic…
101243792	LOC101243792	37393191	37394792	NC_015443.2	+	7.5	6.82	17.31	24.09	31.98	11.53	-	-	XP_015078877.1|1.1e-131|PREDICTED: uncharacterized protein LOC107022804 isoform X1 [Solanum pennellii]	-
101243795	LOC101243795	45420220	45422451	NC_015443.2	-	10.43	10.62	14.62	16.05	19.21	17.55	-	K03635//molybdopterin synthase catalytic subunit [EC:2.8.1.12]+ko04122//Sulfur relay system+ko01100//Metabolic pathways+ko00790//Folate biosynthesis	XP_004241380.1|2.7e-108|PREDICTED: molybdopterin synthase catalytic subunit [Solanum lycopersicum]	GO:1901576//organic substance biosynthetic process;GO:0090407//organophosphate biosynthetic process;GO:0018130//heterocycle biosynthetic process;GO:0006807//nitrogen compound metabolic process;GO:0019637//organophosphate metabolic process;GO:0008152//metabolic process;GO:0019720//Mo-molybdopterin cofactor metabolic process;GO:0009108//coenzyme biosynthetic process;GO:0046483//heterocycle metaboli…
101243796	LOC101243796	39120799	39121964	NC_015443.2	+	0	0	0	0	0	0	-	-	XP_004241969.1|2.1e-60|PREDICTED: protein LE25 [Solanum lycopersicum]	GO:0009791//post-embryonic development;GO:0048856//anatomical structure development;GO:0032502//developmental process;GO:0048316//seed development;GO:0061458//reproductive system development;GO:0022414//reproductive process;GO:0009790//embryo development;GO:0003006//developmental process involved in reproduction;GO:0009793//embryo development ending in seed dormancy;GO:0007275//multicellular orga…
101243797	LOC101243797	44947677	44954336	NC_015443.2	+	0	0	0	0	0	0	-	K03695//ATP-dependent Clp protease ATP-binding subunit ClpB	XP_004242127.1|0.0e+00|PREDICTED: aluminum-activated malate transporter 4-like [Solanum lycopersicum]	GO:0046942//carboxylic acid transport;GO:0015711//organic anion transport;GO:0006811//ion transport;GO:0006810//transport;GO:0006820//anion transport;GO:0015849//organic acid transport;GO:0015740//C4-dicarboxylate transport;GO:0051179//localization;GO:0015743//malate transport;GO:0051234//establishment of localization;GO:0006835//dicarboxylic acid transport;GO:0071702//organic substance transport…
101243798	LOC101243798	48173213	48174637	NC_015443.2	-	0.21	0	0.11	0	0.05	0.11	LOB	K13944//LOB domain-containing protein 16;K21994//LOB domain-containing protein 18	XP_004242550.1|2.8e-93|PREDICTED: LOB domain-containing protein 12 [Solanum lycopersicum]	-
101243799	LOC101243799	9793907	9801591	NC_015444.2	+	3.69	2.33	2.79	2.15	2.48	2.92	-	K22943//protein YIPF6;K22943//protein YIPF6	XP_010323407.1|2.8e-132|PREDICTED: LOW QUALITY PROTEIN: protein YIPF6 homolog [Solanum lycopersicum]	GO:0016021//integral component of membrane;GO:0016020//membrane;GO:0044425//membrane part;GO:0031224//intrinsic component of membrane;
101243800	LOC101243800	112242	113536	NC_015444.2	+	0.43	0.76	0.78	1.01	0.81	0.87	-	K01183//chitinase [EC:3.2.1.14]+ko00520//Amino sugar and nucleotide sugar metabolism+ko01100//Metabolic pathways	XP_004242978.3|1.4e-221|PREDICTED: acidic mammalian chitinase-like [Solanum lycopersicum]	GO:0008152//metabolic process;GO:0071704//organic substance metabolic process;GO:0044238//primary metabolic process;GO:0005975//carbohydrate metabolic process;GO:0005488//binding;GO:0016787//hydrolase activity;GO:0097367//carbohydrate derivative binding;GO:0008144//drug binding;GO:0008061//chitin binding;GO:0016798//hydrolase activity, acting on glycosyl bonds;GO:0004553//hydrolase activity, hydr…
101243801	LOC101243801	22795783	22797432	NC_015444.2	+	0	0	0	0	0	0	-	K11426//SET and MYND domain-containing protein;K17710//pentatricopeptide repeat domain-containing protein 1	XP_019070341.1|3.5e-219|PREDICTED: uncharacterized protein LOC101243801 [Solanum lycopersicum]	-
101243802	LOC101243802	58245710	58249919	NC_015444.2	+	0.32	0.32	1.01	1.18	0.31	0.31	-	K16055//trehalose 6-phosphate synthase/phosphatase [EC:2.4.1.15 3.1.3.12]+ko01100//Metabolic pathways+ko00500//Starch and sucrose metabolism	XP_004243604.1|0.0e+00|PREDICTED: uncharacterized membrane protein At3g27390 [Solanum lycopersicum]	GO:0010228//vegetative to reproductive phase transition of meristem;GO:0048608//reproductive structure development;GO:0061458//reproductive system development;GO:0032501//multicellular organismal process;GO:0022414//reproductive process;GO:0048856//anatomical structure development;GO:0048731//system development;GO:0003006//developmental process involved in reproduction;GO:0032502//developmental p…
101243803	LOC101243803	66359691	66363591	NC_015444.2	+	0	0.06	0.06	0	0	0	-	K12844//U4/U6 small nuclear ribonucleoprotein PRP31+ko03040//Spliceosome	XP_010324333.1|7.6e-177|PREDICTED: U4/U6 small nuclear ribonucleoprotein Prp31-like [Solanum lycopersicum]	GO:0000398//mRNA splicing, via spliceosome;GO:0043170//macromolecule metabolic process;GO:0006139//nucleobase-containing compound metabolic process;GO:0065003//macromolecular complex assembly;GO:0071840//cellular component organization or biogenesis;GO:0010467//gene expression;GO:1901360//organic cyclic compound metabolic process;GO:0000377//RNA splicing, via transesterification reactions with bu…
101243804	LOC101243804	3184811	3192200	NC_015445.2	+	6.22	8.95	3.19	3.03	8.43	11	-	-	XP_004244811.1|2.5e-180|PREDICTED: uncharacterized protein LOC101243804 isoform X2 [Solanum lycopersicum]	-
101243805	LOC101243805	56406522	56408641	NC_015445.2	+	55.27	33.04	4.95	2.73	78.03	156.65	WRKY	K18834//WRKY transcription factor 1+ko04626//Plant-pathogen interaction	NP_001304843.1|1.6e-141|probable WRKY transcription factor 40 [Solanum lycopersicum]	GO:0018130//heterocycle biosynthetic process;GO:0010467//gene expression;GO:0006725//cellular aromatic compound metabolic process;GO:1901362//organic cyclic compound biosynthetic process;GO:0043170//macromolecule metabolic process;GO:0032774//RNA biosynthetic process;GO:0009058//biosynthetic process;GO:1901576//organic substance biosynthetic process;GO:0008152//metabolic process;GO:0097659//nucle…
101243807	LOC101243807	65566447	65568928	NC_015445.2	+	3.39	2.81	3.72	3.35	3.37	2.81	C2C2-Dof	K20043//clathrin coat assembly protein AP180;K16222//Dof zinc finger protein DOF5.5+ko04712//Circadian rhythm - plant;K04733//interleukin-1 receptor-associated kinase 4 [EC:2.7.11.1]	XP_004245474.1|5.2e-183|PREDICTED: dof zinc finger protein DOF4.6-like [Solanum lycopersicum]	GO:0010468//regulation of gene expression;GO:0019219//regulation of nucleobase-containing compound metabolic process;GO:0050789//regulation of biological process;GO:2001141//regulation of RNA biosynthetic process;GO:0031326//regulation of cellular biosynthetic process;GO:2000112//regulation of cellular macromolecule biosynthetic process;GO:1903506//regulation of nucleic acid-templated transcripti…
101243808	SlSUN23	63762926	63766808	NC_015445.2	+	24.84	13.04	17.81	23.1	11.94	10.41	-	K14411//RNA-binding protein Musashi+ko03015//mRNA surveillance pathway	NP_001309011.1|2.8e-272|putative calmodulin binding protein [Solanum lycopersicum]	-
101243809	LOC101243809	7593687	7621714	NC_015438.2	+	21.86	19.18	26.25	22.56	16.55	17.72	-	K14802//phospholipid-transporting ATPase [EC:7.6.2.1]	XP_004228365.1|0.0e+00|PREDICTED: phospholipid-transporting ATPase 3-like [Solanum lycopersicum]	GO:0044425//membrane part;GO:0016020//membrane;GO:0016021//integral component of membrane;GO:0031224//intrinsic component of membrane;GO:0043169//cation binding;GO:0003824//catalytic activity;GO:0016887//ATPase activity;GO:0042623//ATPase activity, coupled;GO:0046872//metal ion binding;GO:0005215//transporter activity;GO:0043167//ion binding;GO:0032553//ribonucleotide binding;GO:0043168//anion bi…
101243810	ABC1K1	58663704	58679033	NC_015445.2	-	12.82	24.11	30.61	21.46	21.56	30.36	-	K08869//aarF domain-containing kinase	NP_001305094.1|0.0e+00|ABC1-like kinase 1 [Solanum lycopersicum]	GO:0007154//cell communication;GO:0045828//positive regulation of isoprenoid metabolic process;GO:0044237//cellular metabolic process;GO:1901564//organonitrogen compound metabolic process;GO:1901575//organic substance catabolic process;GO:0031540//regulation of anthocyanin biosynthetic process;GO:0015979//photosynthesis;GO:0009889//regulation of biosynthetic process;GO:0006996//organelle organiza…
101243811	LOC101243811	2391524	2395347	NC_015438.2	+	11.13	10.15	23.95	21.4	11.1	11.31	-	K17605//serine/threonine-protein phosphatase 2A activator	XP_004228529.1|6.9e-227|PREDICTED: serine/threonine-protein phosphatase 2A activator [Solanum lycopersicum]	GO:0022402//cell cycle process;GO:0009987//cellular process;GO:0016043//cellular component organization;GO:0000278//mitotic cell cycle;GO:0000226//microtubule cytoskeleton organization;GO:1902850//microtubule cytoskeleton organization involved in mitosis;GO:1903047//mitotic cell cycle process;GO:0007052//mitotic spindle organization;GO:0007010//cytoskeleton organization;GO:0007017//microtubule-ba…
101243813	LOC101243813	7326645	7327951	NC_015446.2	-	0.91	0.39	0	0.04	0.45	0.31	-	K20802//(R)-mandelonitrile lyase [EC:4.1.2.10]+ko01110//Biosynthesis of secondary metabolites+ko00460//Cyanoamino acid metabolism	XP_004246309.1|3.2e-157|PREDICTED: polyneuridine-aldehyde esterase [Solanum lycopersicum]	GO:0003824//catalytic activity;GO:0016787//hydrolase activity;
101243814	LOC101243814	4793420	4796952	NC_015446.2	+	8.96	9.7	11.78	16.5	6.76	5.99	-	-	NP_001304781.1|3.1e-78|uncharacterized LOC101243814 [Solanum lycopersicum]	GO:0009651//response to salt stress;GO:0006970//response to osmotic stress;GO:0050896//response to stimulus;GO:0006950//response to stress;GO:0009628//response to abiotic stimulus;
101243815	LOC101243815	3673315	3681751	NC_015446.2	-	5.88	3.91	4.42	3.44	4.94	5.11	-	K12611//mRNA-decapping enzyme 1B [EC:3.-.-.-]+ko03018//RNA degradation;K12611//mRNA-decapping enzyme 1B [EC:3.-.-.-]+ko03018//RNA degradation;K12611//mRNA-decapping enzyme 1B [EC:3.-.-.-]+ko03018//RNA degradation;K12611//mRNA-decapping enzyme 1B [EC:3.-.-.-]+ko03018//RNA degradation	XP_004246477.1|5.7e-202|PREDICTED: mRNA-decapping enzyme-like protein isoform X2 [Solanum lycopersicum]	GO:0046483//heterocycle metabolic process;GO:0006139//nucleobase-containing compound metabolic process;GO:1901361//organic cyclic compound catabolic process;GO:0010468//regulation of gene expression;GO:0019222//regulation of metabolic process;GO:0044270//cellular nitrogen compound catabolic process;GO:1901360//organic cyclic compound metabolic process;GO:0019439//aromatic compound catabolic proce…
101243817	LOC101243817	1452683	1453969	NC_015446.2	-	1	0.18	0.22	0.06	0.09	0.3	-	K14488//SAUR family protein+ko04075//Plant hormone signal transduction	XP_004246914.1|4.8e-69|PREDICTED: auxin-induced protein 15A [Solanum lycopersicum]	GO:0010033//response to organic substance;GO:0042221//response to chemical;GO:0009719//response to endogenous stimulus;GO:0009733//response to auxin;GO:0050896//response to stimulus;GO:0009725//response to hormone;
101243818	LOC101243818	27293583	27295146	NC_015446.2	-	26.27	33.7	15.92	14.76	22.74	31.46	-	-	XP_004246971.1|2.3e-198|PREDICTED: protein RETICULATA-RELATED 3, chloroplastic-like [Solanum lycopersicum]	GO:0016021//integral component of membrane;GO:0044425//membrane part;GO:0016020//membrane;GO:0031224//intrinsic component of membrane;
101243821	LOC101243821	76239553	76242382	NC_015438.2	+	7.19	9	0.04	0.06	3.55	3.46	-	K04733//interleukin-1 receptor-associated kinase 4 [EC:2.7.11.1];K04733//interleukin-1 receptor-associated kinase 4 [EC:2.7.11.1];K04733//interleukin-1 receptor-associated kinase 4 [EC:2.7.11.1];K04733//interleukin-1 receptor-associated kinase 4 [EC:2.7.11.1]	XP_015062968.1|2.0e-191|PREDICTED: proline-rich receptor-like protein kinase PERK14 [Solanum pennellii]	GO:0044425//membrane part;GO:0031224//intrinsic component of membrane;GO:0016020//membrane;GO:0016021//integral component of membrane;GO:0035639//purine ribonucleoside triphosphate binding;GO:0030554//adenyl nucleotide binding;GO:0016772//transferase activity, transferring phosphorus-containing groups;GO:0000166//nucleotide binding;GO:0016740//transferase activity;GO:1901265//nucleoside phosphate…
101243822	SlFBA4	53010761	53054540	NC_015446.2	-	36.75	33.83	99.15	121.25	54.05	70.55	-	K00224//chloroplastic oxoene reductase [EC:1.3.1.-]+ko00592//alpha-Linolenic acid metabolism+ko01110//Biosynthesis of secondary metabolites;K00224//chloroplastic oxoene reductase [EC:1.3.1.-]+ko00592//alpha-Linolenic acid metabolism+ko01110//Biosynthesis of secondary metabolites	NP_001333906.1|3.6e-181|fructose 1,6-bisphosphate aldolase [Solanum lycopersicum]	GO:0003824//catalytic activity;GO:0016491//oxidoreductase activity;
101243823	LOC101243823	64095485	64100003	NC_015446.2	+	30.12	22.05	20.7	23.11	28.99	23.73	bHLH	K11253//histone H3;K16189//phytochrome-interacting factor 4+ko04075//Plant hormone signal transduction;K12126//phytochrome-interacting factor 3+ko04712//Circadian rhythm - plant+ko04075//Plant hormone signal transduction	XP_004247209.1|5.1e-165|PREDICTED: transcription factor UNE12 [Solanum lycopersicum]	GO:0006139//nucleobase-containing compound metabolic process;GO:0009059//macromolecule biosynthetic process;GO:0009987//cellular process;GO:0032774//RNA biosynthetic process;GO:0006725//cellular aromatic compound metabolic process;GO:0043170//macromolecule metabolic process;GO:0006351//transcription, DNA-templated;GO:0044260//cellular macromolecule metabolic process;GO:0071704//organic substance …
101243824	LOC101243824	79763408	79767179	NC_015438.2	+	0.08	0.31	0.3	0.28	0.07	0.15	-	K04733//interleukin-1 receptor-associated kinase 4 [EC:2.7.11.1]	XP_010323534.2|4.0e-281|PREDICTED: receptor-like cytosolic serine/threonine-protein kinase RBK2 [Solanum lycopersicum]	GO:0050789//regulation of biological process;GO:0050896//response to stimulus;GO:0043170//macromolecule metabolic process;GO:0044260//cellular macromolecule metabolic process;GO:0044238//primary metabolic process;GO:0006464//cellular protein modification process;GO:0006793//phosphorus metabolic process;GO:0008152//metabolic process;GO:0007166//cell surface receptor signaling pathway;GO:0006807//n…
101243825	LOC101243825	65641901	65648185	NC_015446.2	-	27.08	21.29	15	15.48	19.76	18.92	-	K10523//speckle-type POZ protein	XP_010326625.1|6.0e-238|PREDICTED: BTB/POZ and MATH domain-containing protein 2-like [Solanum lycopersicum]	-
101243826	LOC101243826	84557449	84566544	NC_015438.2	+	9.02	6.39	13.09	11.51	8	8.64	-	K13203//zinc finger RNA-binding protein;K12200//programmed cell death 6-interacting protein+ko04144//Endocytosis;K22419//Delta4-3-oxosteroid 5beta-reductase [EC:1.3.1.3]	XP_004229784.1|0.0e+00|PREDICTED: uncharacterized protein LOC101243826 [Solanum lycopersicum]	GO:0003676//nucleic acid binding;GO:0046872//metal ion binding;GO:1901363//heterocyclic compound binding;GO:0097159//organic cyclic compound binding;GO:0008270//zinc ion binding;GO:0046914//transition metal ion binding;GO:0043169//cation binding;GO:0005488//binding;GO:0043167//ion binding;
101243827	LOC101243827	85567756	85569733	NC_015438.2	-	5.99	4.21	2.72	3.24	5.51	6.66	-	K15919//glyoxylate/hydroxypyruvate reductase [EC:1.1.1.79 1.1.1.81]+ko01100//Metabolic pathways+ko01110//Biosynthesis of secondary metabolites+ko00260//Glycine, serine and threonine metabolism+ko01200//Carbon metabolism+ko00630//Glyoxylate and dicarboxylate metabolism	XP_004229871.1|4.8e-182|PREDICTED: glyoxylate/hydroxypyruvate reductase HPR3 [Solanum lycopersicum]	GO:0005737//cytoplasm;GO:0044464//cell part;GO:0005829//cytosol;GO:0044424//intracellular part;GO:0044444//cytoplasmic part;GO:0005622//intracellular;GO:0005623//cell;GO:1901363//heterocyclic compound binding;GO:0000166//nucleotide binding;GO:1901265//nucleoside phosphate binding;GO:0030267//glyoxylate reductase (NADP) activity;GO:0016614//oxidoreductase activity, acting on CH-OH group of donors;…
101243828	LOC101243828	70871614	70873168	NC_015446.2	-	0.05	0	0	0	0	0	-	K21596//calmodulin-binding transcription activator;K15030//translation initiation factor 3 subunit M;K04079//molecular chaperone HtpG+ko04141//Protein processing in endoplasmic reticulum+ko04626//Plant-pathogen interaction	XP_004247950.1|2.2e-217|PREDICTED: F-box/kelch-repeat protein At3g06240-like [Solanum lycopersicum]	-
101243829	LOC101243829	90379213	90380633	NC_015438.2	+	7.2	1.91	0.34	0.59	1.2	0.78	-	-	XP_004230290.2|1.7e-208|PREDICTED: uncharacterized protein LOC101243829 [Solanum lycopersicum]	-
101243830	LOC101243830	91216980	91224666	NC_015438.2	+	73.15	54.65	29.36	26.19	46.53	88.58	-	K00856//adenosine kinase [EC:2.7.1.20]+ko00230//Purine metabolism+ko01100//Metabolic pathways;K00856//adenosine kinase [EC:2.7.1.20]+ko00230//Purine metabolism+ko01100//Metabolic pathways	XP_004230374.2|7.2e-118|PREDICTED: germin-like protein 5-1 [Solanum lycopersicum]	GO:0051234//establishment of localization;GO:0050789//regulation of biological process;GO:2000026//regulation of multicellular organismal development;GO:0050793//regulation of developmental process;GO:0010497//plasmodesmata-mediated intercellular transport;GO:0065007//biological regulation;GO:0051239//regulation of multicellular organismal process;GO:0006810//transport;GO:2000280//regulation of r…
101243831	LOC101243831	92168249	92169476	NC_015438.2	+	350.51	227.5	345.18	664.26	208.14	124.61	-	K14611//solute carrier family 23 (nucleobase transporter), member 1/2;K08234//glyoxylase I family protein	XP_004230457.1|6.0e-126|PREDICTED: uncharacterized protein LOC101243831 [Solanum lycopersicum]	-
101243832	LOC101243832	94083479	94085003	NC_015438.2	-	3.6	3.34	4.72	4.3	4.2	4.49	-	K11844//ubiquitin carboxyl-terminal hydrolase 16/45 [EC:3.4.19.12];K06268//serine/threonine-protein phosphatase 2B regulatory subunit	XP_004230632.1|1.1e-168|PREDICTED: myosin-binding protein 7-like [Solanum lycopersicum]	GO:0016020//membrane;GO:0031224//intrinsic component of membrane;GO:0044425//membrane part;GO:0016021//integral component of membrane;
101243833	LOC101243833	12286121	12288329	NC_015447.2	+	0	0	0	0	0	0	-	K07767//katanin p60 ATPase-containing subunit A1 [EC:5.6.1.1]	XP_019071456.1|1.2e-95|PREDICTED: katanin p60 ATPase-containing subunit A1-like [Solanum lycopersicum]	-
101243834	LOC101243834	96383950	96388046	NC_015438.2	-	5.99	2.16	0.22	0.53	2.8	1.6	-	K22763//deubiquitinase DESI2 [EC:3.4.19.12]	NP_001316396.1|1.4e-148|PPPDE putative thiol peptidase family protein [Solanum lycopersicum]	-
101243835	LOC101243835	57194814	57196400	NC_015447.2	-	15.47	16.74	16.7	10.27	30.79	36.36	-	K08242//24-methylenesterol C-methyltransferase [EC:2.1.1.143]+ko01110//Biosynthesis of secondary metabolites+ko00100//Steroid biosynthesis	XP_004248642.1|1.0e-214|PREDICTED: 24-methylenesterol C-methyltransferase 2-like [Solanum lycopersicum]	GO:1901362//organic cyclic compound biosynthetic process;GO:0009058//biosynthetic process;GO:1901576//organic substance biosynthetic process;GO:0006694//steroid biosynthetic process;GO:0044238//primary metabolic process;GO:0006629//lipid metabolic process;GO:0008152//metabolic process;GO:0008610//lipid biosynthetic process;GO:0008202//steroid metabolic process;GO:0032259//methylation;GO:1901360//…
101243839	LOC101243839	60965524	60968958	NC_015447.2	-	1.84	1.44	4.03	3.04	1.77	1.64	-	K00109//2-hydroxyglutarate dehydrogenase [EC:1.1.99.2]+ko00650//Butanoate metabolism	XP_004249226.1|2.3e-246|PREDICTED: L-2-hydroxyglutarate dehydrogenase, mitochondrial [Solanum lycopersicum]	GO:0016491//oxidoreductase activity;GO:0003824//catalytic activity;
101243840	LOC101243840	63632858	63637256	NC_015447.2	-	14.08	12.16	14.98	17.47	15.1	14.37	-	K12733//peptidyl-prolyl cis-trans isomerase-like 1 [EC:5.2.1.8]+ko03040//Spliceosome;K12736//peptidylprolyl isomerase domain and WD repeat-containing protein 1 [EC:5.2.1.8]	XP_004249477.1|3.6e-126|PREDICTED: peptidyl-prolyl cis-trans isomerase CYP21-4 [Solanum lycopersicum]	GO:0031224//intrinsic component of membrane;GO:0044425//membrane part;GO:0016021//integral component of membrane;GO:0016020//membrane;GO:0003824//catalytic activity;GO:0003755//peptidyl-prolyl cis-trans isomerase activity;GO:0016853//isomerase activity;GO:0016859//cis-trans isomerase activity;GO:0140096//catalytic activity, acting on a protein;
101243841	LOC101243841	64420929	64423960	NC_015447.2	-	1.55	1.85	7.51	7.55	3.05	2.67	-	-	XP_004249646.1|1.2e-138|PREDICTED: uncharacterized protein LOC101243841 [Solanum lycopersicum]	GO:0044444//cytoplasmic part;GO:0005622//intracellular;GO:0005829//cytosol;GO:0005623//cell;GO:0044424//intracellular part;GO:0044464//cell part;GO:0005737//cytoplasm;GO:0016874//ligase activity;GO:0003824//catalytic activity;
101243842	LOC101243842	52320481	52328588	NC_015439.2	+	40.39	37.03	31.01	31.59	48.6	44.75	-	K13168//splicing factor, arginine/serine-rich 16;K13168//splicing factor, arginine/serine-rich 16;K13168//splicing factor, arginine/serine-rich 16	XP_004232032.1|2.4e-293|PREDICTED: CLK4-associating serine/arginine rich protein [Solanum lycopersicum]	-
101243843	LOC101243843	50545267	50549468	NC_015439.2	-	16.21	18.15	15.5	15.95	25.01	26.29	-	K01850//chorismate mutase [EC:5.4.99.5]+ko01230//Biosynthesis of amino acids+ko01100//Metabolic pathways+ko01110//Biosynthesis of secondary metabolites+ko00400//Phenylalanine, tyrosine and tryptophan biosynthesis	XP_004232192.1|3.2e-183|PREDICTED: chorismate mutase 1, chloroplastic [Solanum lycopersicum]	GO:0043436//oxoacid metabolic process;GO:0009058//biosynthetic process;GO:0006725//cellular aromatic compound metabolic process;GO:1901576//organic substance biosynthetic process;GO:0046394//carboxylic acid biosynthetic process;GO:1901362//organic cyclic compound biosynthetic process;GO:0044281//small molecule metabolic process;GO:0071704//organic substance metabolic process;GO:0046417//chorismat…
101243844	LOC101243844	1521430	1525808	NC_015448.2	-	3.75	3.95	3.54	3.36	3.91	4.48	-	K20363//protein YIPF5/7	NP_001305141.1|4.6e-241|uncharacterized LOC101243844 isoform 2 [Solanum lycopersicum]	GO:0003824//catalytic activity;GO:0016787//hydrolase activity;
101243845	LOC101243845	47888457	47894569	NC_015439.2	-	0.09	0.13	0.49	0.06	0.19	0.09	-	K00430//peroxidase [EC:1.11.1.7]+ko01100//Metabolic pathways+ko01110//Biosynthesis of secondary metabolites+ko00940//Phenylpropanoid biosynthesis	XP_004232440.1|1.0e-185|PREDICTED: peroxidase 72 [Solanum lycopersicum]	GO:0006979//response to oxidative stress;GO:0050896//response to stimulus;GO:0009056//catabolic process;GO:0044248//cellular catabolic process;GO:0042743//hydrogen peroxide metabolic process;GO:0051187//cofactor catabolic process;GO:0006950//response to stress;GO:0042744//hydrogen peroxide catabolic process;GO:0017144//drug metabolic process;GO:0009987//cellular process;GO:0044237//cellular metab…
101243846	TFT1	3533344	3537505	NC_015448.2	-	177.28	183.44	163.77	184.63	191.45	202.5	-	K06630//14-3-3 protein epsilon	NP_001305469.1|6.4e-133|uncharacterized protein LOC102580766 [Solanum tuberosum]	GO:0005488//binding;GO:0005515//protein binding;GO:0019904//protein domain specific binding;
101243847	LOC101243847	4705284	4705831	NC_015448.2	+	3.39	0.24	0	0	0.16	0.15	-	K14488//SAUR family protein+ko04075//Plant hormone signal transduction	XP_004250224.2|5.2e-57|PREDICTED: auxin-responsive protein SAUR21-like [Solanum lycopersicum]	GO:0010033//response to organic substance;GO:0009719//response to endogenous stimulus;GO:0050896//response to stimulus;GO:0009733//response to auxin;GO:0009725//response to hormone;GO:0042221//response to chemical;
101243848	LOC101243848	5628207	5636923	NC_015448.2	+	18.41	15.53	22.24	26.69	19.77	20.41	-	K10295//F-box protein 9	NP_001305147.1|1.2e-193|F-box protein 7 [Solanum lycopersicum]	GO:0050794//regulation of cellular process;GO:0031323//regulation of cellular metabolic process;GO:0010468//regulation of gene expression;GO:0010608//posttranscriptional regulation of gene expression;GO:0050896//response to stimulus;GO:0009628//response to abiotic stimulus;GO:0006950//response to stress;GO:2000112//regulation of cellular macromolecule biosynthetic process;GO:0051171//regulation o…
101243849	LOC101243849	45224686	45231346	NC_015439.2	-	86.45	76.07	68.42	66.92	81.74	80.34	-	K00895//diphosphate-dependent phosphofructokinase [EC:2.7.1.90]+ko00010//Glycolysis / Gluconeogenesis+ko00030//Pentose phosphate pathway+ko01100//Metabolic pathways+ko00051//Fructose and mannose metabolism+ko01110//Biosynthesis of secondary metabolites	NP_001296972.1|0.0e+00|pyrophosphate--fructose 6-phosphate 1-phosphotransferase subunit beta-like [Solanum lycopersicum]	GO:0009987//cellular process;GO:0008152//metabolic process;GO:0071704//organic substance metabolic process;GO:0044237//cellular metabolic process;GO:1901135//carbohydrate derivative metabolic process;GO:0006793//phosphorus metabolic process;GO:0006002//fructose 6-phosphate metabolic process;GO:0019637//organophosphate metabolic process;GO:0006796//phosphate-containing compound metabolic process;G…
101243850	LOC101243850	8721333	8727097	NC_015448.2	+	17.55	16.94	11.81	12.03	16.7	18.48	-	K02897//large subunit ribosomal protein L25+ko03010//Ribosome	NP_001296974.1|1.5e-138|uncharacterized LOC101243850 [Solanum lycopersicum]	GO:0008152//metabolic process;GO:0019538//protein metabolic process;GO:0010467//gene expression;GO:0071704//organic substance metabolic process;GO:0034641//cellular nitrogen compound metabolic process;GO:0043043//peptide biosynthetic process;GO:0043603//cellular amide metabolic process;GO:0044238//primary metabolic process;GO:0009058//biosynthetic process;GO:0044260//cellular macromolecule metabo…
101243851	LOC101243851	44185911	44187486	NC_015439.2	+	28.11	17.63	16.02	19.95	21.65	17.94	-	K04733//interleukin-1 receptor-associated kinase 4 [EC:2.7.11.1];K08332//vacuolar protein 8;K22499//armadillo repeat-containing protein 5	XP_004232765.1|2.4e-203|PREDICTED: U-box domain-containing protein 8 [Solanum lycopersicum]	GO:0043229//intracellular organelle;GO:0005622//intracellular;GO:0044424//intracellular part;GO:0005634//nucleus;GO:0005737//cytoplasm;GO:0043226//organelle;GO:0043231//intracellular membrane-bounded organelle;GO:0044464//cell part;GO:0043227//membrane-bounded organelle;GO:0005623//cell;GO:0016740//transferase activity;GO:0140096//catalytic activity, acting on a protein;GO:0004842//ubiquitin-prot…
101243852	LOC101243852	43137620	43141101	NC_015439.2	+	4.78	3.92	11.05	9.27	5.58	6.88	-	-	XP_004232854.1|0.0e+00|PREDICTED: uncharacterized protein LOC101243852 [Solanum lycopersicum]	GO:0016020//membrane;GO:0044425//membrane part;GO:0016021//integral component of membrane;GO:0031224//intrinsic component of membrane;
101243853	LOC101243853	42360745	42362207	NC_015439.2	-	2.3	6.04	83.44	106.51	18.71	7.83	-	K00145//N-acetyl-gamma-glutamyl-phosphate reductase [EC:1.2.1.38]+ko00220//Arginine biosynthesis+ko01230//Biosynthesis of amino acids+ko01100//Metabolic pathways+ko01110//Biosynthesis of secondary metabolites+ko01210//2-Oxocarboxylic acid metabolism	XP_004232943.1|4.1e-236|PREDICTED: phospholipase A1-II 1 [Solanum lycopersicum]	GO:0006629//lipid metabolic process;GO:0044238//primary metabolic process;GO:0071704//organic substance metabolic process;GO:0008152//metabolic process;GO:0016298//lipase activity;GO:0003824//catalytic activity;GO:0052689//carboxylic ester hydrolase activity;GO:0016787//hydrolase activity;GO:0016788//hydrolase activity, acting on ester bonds;GO:0004620//phospholipase activity;GO:0008970//phosphat…
101243854	LOC101243854	9420120	9434721	NC_015448.2	+	11.14	9.98	13.13	12.63	11.02	12.16	-	K00974//tRNA nucleotidyltransferase (CCA-adding enzyme) [EC:2.7.7.72 3.1.3.- 3.1.4.-]+ko03013//RNA transport;K00974//tRNA nucleotidyltransferase (CCA-adding enzyme) [EC:2.7.7.72 3.1.3.- 3.1.4.-]+ko03013//RNA transport	XP_019066783.1|0.0e+00|PREDICTED: putative CCA tRNA nucleotidyltransferase 2 [Solanum lycopersicum]	-
101243855	LOC101243855	41264489	41271129	NC_015439.2	+	17.14	25.41	17.49	18.12	26.52	28.07	-	K00013//histidinol dehydrogenase [EC:1.1.1.23]+ko01230//Biosynthesis of amino acids+ko01100//Metabolic pathways+ko00340//Histidine metabolism+ko01110//Biosynthesis of secondary metabolites	NP_001308679.1|3.1e-269|histidinol dehydrogenase isoform 1 [Solanum lycopersicum]	GO:0050896//response to stimulus;GO:0006725//cellular aromatic compound metabolic process;GO:0044237//cellular metabolic process;GO:0019752//carboxylic acid metabolic process;GO:1901605//alpha-amino acid metabolic process;GO:1901607//alpha-amino acid biosynthetic process;GO:0044249//cellular biosynthetic process;GO:1901360//organic cyclic compound metabolic process;GO:0048856//anatomical structur…
101243856	LOC101243856	40363748	40367979	NC_015439.2	-	1.21	1.33	1.55	1.69	1.29	1.45	-	K06066//CBF1 interacting corepressor;K19589//release factor glutamine methyltransferase [EC:2.1.1.297]	XP_004233109.1|0.0e+00|PREDICTED: pentatricopeptide repeat-containing protein At3g20730 isoform X1 [Solanum lycopersicum]	GO:0044237//cellular metabolic process;GO:0046483//heterocycle metabolic process;GO:0044260//cellular macromolecule metabolic process;GO:0090304//nucleic acid metabolic process;GO:0043170//macromolecule metabolic process;GO:0043412//macromolecule modification;GO:0008152//metabolic process;GO:0016070//RNA metabolic process;GO:0006807//nitrogen compound metabolic process;GO:0071704//organic substan…
101243857	LOC101243857	38266765	38270669	NC_015439.2	-	21.76	23.7	32.53	34.14	27.2	23.68	-	-	NP_001305149.1|4.8e-74|uncharacterized LOC101243857 [Solanum lycopersicum]	-
101243858	LOC101243858	34316931	34324838	NC_015439.2	-	31.61	35.93	21.82	20.7	50.5	50.39	-	K01726//gamma-carbonic anhydrase [EC:4.2.1.-]	NP_001297049.1|1.4e-150|gamma carbonic anhydrase 1, mitochondrial [Solanum lycopersicum]	-
101243859	LOC101243859	50807930	50815404	NC_015448.2	-	30.6	28.63	21.06	19.82	23.02	27.95	-	K14964//Set1/Ash2 histone methyltransferase complex subunit ASH2	XP_004250921.1|7.5e-266|PREDICTED: protein TRAUCO [Solanum lycopersicum]	GO:0044238//primary metabolic process;GO:0048856//anatomical structure development;GO:0003006//developmental process involved in reproduction;GO:0010228//vegetative to reproductive phase transition of meristem;GO:0071704//organic substance metabolic process;GO:0044260//cellular macromolecule metabolic process;GO:0009790//embryo development;GO:0099402//plant organ development;GO:0043170//macromole…
101243860	LOC101243860	53721342	53722874	NC_015439.2	+	14.24	14.34	19.66	25.33	22.3	13.8	-	-	XP_015065145.1|3.9e-168|PREDICTED: probable esterase KAI2 [Solanum pennellii]	GO:0010223//secondary shoot formation;GO:0044249//cellular biosynthetic process;GO:0009653//anatomical structure morphogenesis;GO:0010817//regulation of hormone levels;GO:0044238//primary metabolic process;GO:0006721//terpenoid metabolic process;GO:0018130//heterocycle biosynthetic process;GO:0016106//sesquiterpenoid biosynthetic process;GO:0006714//sesquiterpenoid metabolic process;GO:0048646//a…
101243861	LOC101243861	52461455	52465700	NC_015448.2	-	0	0.03	0.94	0.22	0	0.03	-	K00679//phospholipid:diacylglycerol acyltransferase [EC:2.3.1.158]+ko01100//Metabolic pathways+ko00561//Glycerolipid metabolism;K14209//solute carrier family 36 (proton-coupled amino acid transporter);K10691//E3 ubiquitin-protein ligase UBR4 [EC:2.3.2.27];K01188//beta-glucosidase [EC:3.2.1.21]+ko01100//Metabolic pathways+ko00500//Starch and sucrose metabolism+ko01110//Biosynthesis of secondary me…	NP_001316398.1|1.4e-202|GDSL esterase/lipase family protein precursor [Solanum lycopersicum]	GO:0006629//lipid metabolic process;GO:0071704//organic substance metabolic process;GO:0044238//primary metabolic process;GO:0008152//metabolic process;GO:0016788//hydrolase activity, acting on ester bonds;GO:0016787//hydrolase activity;GO:0016298//lipase activity;GO:0003824//catalytic activity;
101243862	LOC101243862	43392552	43401880	NC_015439.2	+	7.35	6.52	5.07	5.52	4.26	3.99	-	K04733//interleukin-1 receptor-associated kinase 4 [EC:2.7.11.1];K04733//interleukin-1 receptor-associated kinase 4 [EC:2.7.11.1]	XP_004233823.1|0.0e+00|PREDICTED: G-type lectin S-receptor-like serine/threonine-protein kinase At4g03230 isoform X1 [Solanum lycopersicum]	GO:0007154//cell communication;GO:0032501//multicellular organismal process;GO:0048544//recognition of pollen;GO:0051704//multi-organism process;GO:0022414//reproductive process;GO:0008037//cell recognition;GO:0009875//pollen-pistil interaction;GO:0044706//multi-multicellular organism process;GO:0009856//pollination;GO:0000003//reproduction;GO:0009987//cellular process;GO:0031224//intrinsic compo…
101243863	LOC101243863	53062504	53063238	NC_015448.2	-	0	0	0	0	0	0	-	K22312//hydroxyjasmonate sulfotransferase [EC:2.8.2.39]	XP_004251381.3|6.8e-145|PREDICTED: flavonol sulfotransferase-like [Solanum lycopersicum]	GO:0016740//transferase activity;GO:0008146//sulfotransferase activity;GO:1901363//heterocyclic compound binding;GO:0003824//catalytic activity;GO:0003676//nucleic acid binding;GO:0016782//transferase activity, transferring sulfur-containing groups;GO:0097159//organic cyclic compound binding;GO:0005488//binding;
101243864	LOC101243864	333858	336579	NC_015449.2	-	229.19	412.98	222.2	200.78	354.07	453.23	-	K02636//cytochrome b6-f complex iron-sulfur subunit [EC:7.1.1.6]+ko01100//Metabolic pathways+ko00195//Photosynthesis	NP_001304899.1|1.7e-133|cytochrome b6-f complex iron-sulfur subunit, chloroplastic [Solanum lycopersicum]	GO:0051704//multi-organism process;GO:0006950//response to stress;GO:1990066//energy quenching;GO:0009605//response to external stimulus;GO:0009628//response to abiotic stimulus;GO:0009607//response to biotic stimulus;GO:0009314//response to radiation;GO:0015979//photosynthesis;GO:0009987//cellular process;GO:0050896//response to stimulus;GO:0009416//response to light stimulus;GO:0009617//respons…
101243865	LOC101243865	2697483	2702527	NC_015449.2	-	0.07	0.03	0.03	0.08	0.02	0.02	-	K01184//polygalacturonase [EC:3.2.1.15]+ko00040//Pentose and glucuronate interconversions+ko01100//Metabolic pathways	XP_004252072.1|2.5e-245|PREDICTED: polygalacturonase QRT2 [Solanum lycopersicum]	GO:0071555//cell wall organization;GO:0016043//cellular component organization;GO:0044238//primary metabolic process;GO:0009987//cellular process;GO:0071704//organic substance metabolic process;GO:0045229//external encapsulating structure organization;GO:0008152//metabolic process;GO:0005975//carbohydrate metabolic process;GO:0071554//cell wall organization or biogenesis;GO:0071840//cellular comp…
101243866	LOC101243866	8037654	8043337	NC_015440.2	+	1.9	2.42	2.64	1.87	4.16	3.91	-	-	XP_004234653.1|0.0e+00|PREDICTED: BTB/POZ domain-containing protein NPY4 isoform X1 [Solanum lycopersicum]	-
101243867	LOC101243867	38723854	38725349	NC_015449.2	+	1.21	2.94	7.27	7.28	4.73	5.64	-	K18606//hydroxyphenylpyruvate reductase [EC:1.1.1.237]+ko00130//Ubiquinone and other terpenoid-quinone biosynthesis+ko00960//Tropane, piperidine and pyridine alkaloid biosynthesis+ko00350//Tyrosine metabolism+ko01110//Biosynthesis of secondary metabolites+ko00360//Phenylalanine metabolism	XP_004252344.1|3.4e-176|PREDICTED: hydroxyphenylpyruvate reductase-like [Solanum lycopersicum]	GO:0044237//cellular metabolic process;GO:0043094//cellular metabolic compound salvage;GO:0008152//metabolic process;GO:0009987//cellular process;GO:0009853//photorespiration;GO:0005623//cell;GO:0005737//cytoplasm;GO:0044444//cytoplasmic part;GO:0044464//cell part;GO:0044424//intracellular part;GO:0005622//intracellular;GO:0005829//cytosol;GO:0005488//binding;GO:0050662//coenzyme binding;GO:00480…
101243868	LOC101243868	55471536	55474900	NC_015440.2	+	2.68	3.47	0.8	0.79	4.57	3.02	-	K01255//leucyl aminopeptidase [EC:3.4.11.1]+ko01100//Metabolic pathways+ko00480//Glutathione metabolism	NP_001304930.1|1.7e-109|cyclin-U4-1 [Solanum lycopersicum]	GO:0051246//regulation of protein metabolic process;GO:0043549//regulation of kinase activity;GO:0071900//regulation of protein serine/threonine kinase activity;GO:0050794//regulation of cellular process;GO:0060255//regulation of macromolecule metabolic process;GO:0065009//regulation of molecular function;GO:0050789//regulation of biological process;GO:0080090//regulation of primary metabolic pro…
[truncated: 25,572 more rows]
