# Supplementary material for: Integrated transcriptome and DNA methylome analysis reveal the biological base of increased resistance to gray leaf spot and growth inhibition in interspecific grafted tomato scions
Source: BMC Plant Biol. 2024 Feb 21;24:130. doi: 10.1186/s12870-024-04764-8 (PMC10880203; doi:10.1186/s12870-024-04764-8)
Supplement: Supplementary file 1 — Additional file 1. Tables S1-S11 [file 12870_2024_4764_MOESM1_ESM.zip › Additional File 1/Table S10.xlsx]

## Sheet: Sheet1
Table S10a The transcripts identified to be transferred from rootstock to scion in TE grafting
Gene id	TE1	TE2	Description	Note
Sme2.5_00039.1_g00019.1	1811.03	1507.57	alpha-tubulin 3 [Salix arbutifolia]
Sme2.5_06238.1_g00001.1	1261.05	744.419	heat shock cognate protein 80 [Solanum lycopersicum] gi	defense related genes
Sme2.5_00551.1_g00006.1	678.377	525.489	14-3-3 protein 4 [Solanum lycopersicum] gi
Sme2.5_00956.1_g00001.1	531.442	721.557	PREDICTED: 60S ribosomal protein L17-1-like [Solanum lycopersicum]
Sme2.5_31633.1_g00001.1	456.63	364.206	PREDICTED: ribosome biogenesis protein NSA2 homolog [Solanum lycopersicum]
Sme2.5_00039.1_g00020.1	413.856	426.24	hypothetical protein SELMODRAFT_230143 [Selaginella moellendorffii] gi
Sme2.5_13587.1_g00003.1	375.116	426.719	40S ribosomal protein S5 [Capsicum annuum]
Sme2.5_01862.1_g00005.1	319.506	332.808	PREDICTED: heat shock 70 kDa protein 15-like [Solanum lycopersicum]
Sme2.5_00001.1_g00027.1	306.01	352.494	PREDICTED: 60S ribosomal protein L5-like [Solanum lycopersicum]
Sme2.5_13550.1_g00002.1	288.861	317.823	PREDICTED: 40S ribosomal protein S15a-1-like [Brachypodium distachyon] gi
Sme2.5_05692.1_g00003.1	288.778	343.134	PREDICTED: 40S ribosomal protein S15a-1-like [Brachypodium distachyon] gi
Sme2.5_01665.1_g00004.1	272.901	370.484	chaperonin-60 beta subunit [Solanum tuberosum]
Sme2.5_00956.1_g00009.1	254.778	498.877	EFTUA_NICSY RecName: Full=Elongation factor TuA, chloroplastic; Short=EF-TuA; Flags: Precursor gi
Sme2.5_03742.1_g00004.1	246.897	222.619	Polyprotein, putative [Solanum demissum]	defense related genes
Sme2.5_00225.1_g00007.1	242.979	317.461	PREDICTED: chaperone protein DnaJ-like [Solanum lycopersicum]
Sme2.5_01319.1_g00010.1	221.638	187.103	NADP-dependent malic enzyme, chloroplastic [Solanum lycopersicum] gi
Sme2.5_06407.1_g00003.1	216.526	388.247	PREDICTED: glycerate dehydrogenase HPR, peroxisomal [Solanum lycopersicum]	defense related genes
Sme2.5_00354.1_g00010.1	200.418	169.61	Autoinhibited Ca(2+)-ATPase 10 isoform 1 [Theobroma cacao] gi	defense related genes
Sme2.5_25392.1_g00001.1	170.025	197.714	PREDICTED: FACT complex subunit SSRP1-like [Solanum lycopersicum]
Sme2.5_03836.1_g00002.1	167.235	191.85	PREDICTED: probable protein phosphatase 2C 49-like [Solanum lycopersicum]	defense related genes
Sme2.5_00094.1_g00007.1	165.599	151.998	PREDICTED: oxysterol-binding protein-related protein 3A-like [Solanum lycopersicum]
Sme2.5_06732.1_g00001.1	152.185	120.342	uncharacterized protein LOC100273753 [Zea mays] gi	defense related genes
Sme2.5_00391.1_g00010.1	140.328	170.627	PREDICTED: aminopeptidase N-like [Solanum lycopersicum]
Sme2.5_00662.1_g00006.1	138.745	279.6	PREDICTED: nucleoid-associated protein alr5067-like [Solanum lycopersicum]
Sme2.5_00298.1_g00003.1	133.664	190.731	PREDICTED: protein SET-like isoform 1 [Solanum lycopersicum]
Sme2.5_00009.1_g00038.1	129.954	171.98	PREDICTED: V-type proton ATPase subunit E-like [Solanum lycopersicum]	defense related genes
Sme2.5_01826.1_g00006.1	128.071	112.568	PREDICTED: pescadillo homolog [Solanum lycopersicum]
Sme2.5_00699.1_g00012.1	127.848	134.254	PREDICTED: dynamin-related protein 1E isoform 1 [Vitis vinifera] gi	defense related genes
Sme2.5_01375.1_g00006.1	125.698	92.8323	PREDICTED: DNA-directed RNA polymerase II subunit RPB11-like [Solanum lycopersicum]
Sme2.5_06540.1_g00005.1	110.324	382.055	ATP synthase CF1 alpha subunit (chloroplast) [Solanum carolinense]
Sme2.5_00033.1_g00010.1	110.086	84.4148	mature anther-specific protein LAT61 [Solanum lycopersicum] gi
Sme2.5_02903.1_g00001.1	108.649	110.252	PREDICTED: metal-nicotianamine transporter YSL2-like [Solanum lycopersicum]
Sme2.5_00347.1_g00004.1	104.816	90.6242	NDUS1_SOLTU RecName: Full=NADH dehydrogenase [ubiquinone] iron-sulfur protein 1, mitochondrial;
Sme2.5_02913.1_g00002.1	99.9996	133.842	PREDICTED: protein translocase subunit SECA1, chloroplastic-like [Solanum lycopersicum]
Sme2.5_01531.1_g00010.1	94.4979	78.9511	PREDICTED: calcium-transporting ATPase 4, endoplasmic reticulum-type-like [Solanum lycopersicum]
Sme2.5_02705.1_g00003.1	94.1055	135.585	PREDICTED: ethylene-responsive transcription factor RAP2-4-like isoform 1 [Solanum lycopersicum]	defense related genes
Sme2.5_00739.1_g00012.1	91.6648	68.144	PREDICTED: ras-related protein RABD2a-like [Solanum lycopersicum]
Sme2.5_00077.1_g00010.1	91.5366	130.595	PREDICTED: pollen-specific protein SF3-like [Solanum lycopersicum]
Sme2.5_04279.1_g00003.1	90.5557	62.9523	PREDICTED: unconventional myosin-Va-like [Solanum lycopersicum]
Sme2.5_03838.1_g00001.1	86.0097	114.511	PREDICTED: GTP pyrophosphokinase-like [Solanum lycopersicum]	defense related genes
Sme2.5_00488.1_g00029.1	84.5726	137.978	PREDICTED: ribosome-recycling factor, chloroplastic-like isoform 1 [Solanum lycopersicum]
Sme2.5_10142.1_g00001.1	80.2141	81.2125	PREDICTED: RNA-binding protein 39-like [Solanum lycopersicum]
Sme2.5_00127.1_g00019.1	73.5559	64.7374	PREDICTED: mitochondrial outer membrane protein porin 2-like isoform 1 [Solanum lycopersicum]
Sme2.5_01145.1_g00006.1	72.8856	68.7058	PREDICTED: uncharacterized protein LOC101252075 [Solanum lycopersicum]	defense related genes
Sme2.5_00411.1_g00008.1	70.2846	71.7498	PREDICTED: nucleosome assembly protein 1-like 1-like isoform 2 [Solanum lycopersicum]
Sme2.5_17681.1_g00002.1	68.4562	104.111	PREDICTED: probable glutamyl endopeptidase, chloroplastic-like isoform 1 [Solanum lycopersicum]
Sme2.5_00697.1_g00014.1	66.8982	45.4778	PREDICTED: dynamin-related protein 5A-like [Solanum lycopersicum]
Sme2.5_00609.1_g00004.1	66.3605	61.7656	PREDICTED: putative secretory carrier-associated membrane protein 1-like [Solanum lycopersicum]
Sme2.5_01832.1_g00004.1	66.271	68.2173	PREDICTED: DNA repair protein recA homolog 1, chloroplastic-like [Solanum lycopersicum]
Sme2.5_00206.1_g00009.1	63.7734	61.4093	PREDICTED: eukaryotic translation initiation factor 5B-like [Solanum lycopersicum]
Sme2.5_00988.1_g00010.1	63.7168	61.0869	PREDICTED: uncharacterized protein LOC101254863 [Solanum lycopersicum]
Sme2.5_02337.1_g00003.1	63.11	91.3298	PREDICTED: inositol-tetrakisphosphate 1-kinase 2-like [Solanum lycopersicum]	defense related genes
Sme2.5_01363.1_g00010.1	62.4609	68.871	PREDICTED: uncharacterized protein LOC101246077 [Solanum lycopersicum]
Sme2.5_07695.1_g00006.1	60.209	133.705	PREDICTED: multidrug and toxin extrusion protein 2-like [Solanum lycopersicum]	defense related genes
Sme2.5_01544.1_g00005.1	60.2	46.851	PREDICTED: AMP deaminase-like [Solanum lycopersicum]
Sme2.5_12365.1_g00003.1	59.9758	43.9005	actin [Populus tomentosa]	defense related genes
Sme2.5_00661.1_g00003.1	58.9907	31.8688	PREDICTED: glucan endo-1,3-beta-glucosidase 11-like [Solanum lycopersicum]
Sme2.5_02377.1_g00001.1	58.6183	89.9112	PREDICTED: calcium sensing receptor, chloroplastic-like [Solanum lycopersicum]
Sme2.5_00019.1_g00025.1	58.0673	61.3136	PREDICTED: carbamoyl-phosphate synthase large chain-like [Solanum lycopersicum]
Sme2.5_02330.1_g00004.1	57.5816	58.5435	PREDICTED: 26S protease regulatory subunit 7 homolog A-like [Solanum lycopersicum]
Sme2.5_06970.1_g00001.1	56.9314	53.166	PREDICTED: clustered mitochondria protein-like [Solanum lycopersicum]
Sme2.5_01484.1_g00008.1	56.0378	47.538	PREDICTED: ubiquitin carboxyl-terminal hydrolase 12-like [Solanum lycopersicum]
Sme2.5_00492.1_g00009.1	55.1157	60.925	PREDICTED: UDP-galactose/UDP-glucose transporter 3-like [Solanum lycopersicum]
Sme2.5_03156.1_g00004.1	53.5538	48.6356	hypothetical protein VITISV_008780 [Vitis vinifera]	defense related genes
Sme2.5_02777.1_g00002.1	53.3321	38.9189	PREDICTED: shaggy-related protein kinase eta-like isoform 1 [Solanum lycopersicum]
Sme2.5_07742.1_g00002.1	51.6313	33.6683	PREDICTED: V-type proton ATPase subunit B2-like [Solanum lycopersicum]
Sme2.5_00136.1_g00016.1	51.1763	47.5515	PREDICTED: vacuolar fusion protein MON1 homolog A-like [Solanum lycopersicum]
Sme2.5_02398.1_g00010.1	51.0161	40.5298	PREDICTED: syntaxin-71-like [Solanum lycopersicum]
Sme2.5_00555.1_g00012.1	49.3952	38.1764	PREDICTED: probable LRR receptor-like serine/threonine-protein kinase At1g56140-like [Solanum lycopersicum]
Sme2.5_05393.1_g00002.1	47.5008	42.0786	PREDICTED: pyruvate, phosphate dikinase, chloroplastic-like [Solanum lycopersicum]	defense related genes
Sme2.5_00289.1_g00017.1	46.9451	57.6453	glucose-6-phosphate isomerase [Solanum tuberosum]
Sme2.5_03480.1_g00002.1	46.2097	73.1649	biotin carboxylase carrier protein [Solanum lycopersicum] gi
Sme2.5_21672.1_g00001.1	46.0446	21.525	PREDICTED: adenosine kinase 2-like [Solanum lycopersicum]
Sme2.5_07412.1_g00001.1	45.3178	31.5296	SNF1 protein [Solanum lycopersicum] gi
Sme2.5_03182.1_g00006.1	44.7494	55.7084	PREDICTED: serine/threonine-protein kinase At5g01020-like [Solanum lycopersicum]	defense related genes
Sme2.5_01103.1_g00010.1	44.3845	40.2533	calcium-dependent protein kinase 3 [Solanum tuberosum]
Sme2.5_00127.1_g00025.1	43.182	34.2675	PREDICTED: UPF0553 protein-like [Solanum lycopersicum]	defense related genes
Sme2.5_00133.1_g00006.1	41.9704	42.4192	putative RNA processing factor 1-like [Solanum tuberosum]
Sme2.5_00406.1_g00021.1	41.439	43.5927	PREDICTED: uncharacterized WD repeat-containing protein C1672.07-like [Solanum lycopersicum]
Sme2.5_06439.1_g00001.1	41.3342	45.2591	PREDICTED: endoribonuclease Dicer homolog 2-like [Solanum lycopersicum]
Sme2.5_00410.1_g00002.1	41.0611	25.7729	PREDICTED: dolichyl-diphosphooligosaccharide--protein glycosyltransferase subunit 2-like [Solanum lycopersicum]
Sme2.5_04852.1_g00002.1	40.9784	46.1655	PREDICTED: uncharacterized protein LOC101245846 [Solanum lycopersicum]
Sme2.5_00950.1_g00011.1	39.7068	27.6029	PREDICTED: rac-like GTP-binding protein ARAC1-like [Solanum lycopersicum]
Sme2.5_01938.1_g00004.1	39.1326	28.9619	PREDICTED: LIMR family protein At5g01460-like [Solanum lycopersicum]
Sme2.5_15780.1_g00001.1	38.3547	54.4539	PREDICTED: polyadenylate-binding protein RBP47C-like [Solanum lycopersicum]
Sme2.5_00225.1_g00021.1	38.0387	37.7993	PREDICTED: potassium transporter 7-like [Solanum lycopersicum]
Sme2.5_01622.1_g00002.1	37.8711	65.8532	PREDICTED: 6-phosphofructo-2-kinase/fructose-2, 6-bisphosphatase-like [Solanum lycopersicum]
Sme2.5_08101.1_g00001.1	37.3711	32.6447	PREDICTED: RNA polymerase I-specific transcription initiation factor RRN3-like [Solanum lycopersicum]
Sme2.5_10914.1_g00001.1	36.2755	34.429	PREDICTED: ATPase GET3-like [Solanum lycopersicum]
Sme2.5_10376.1_g00001.1	35.5654	34.1875	PREDICTED: acetate--CoA ligase ACS, chloroplastic/glyoxysomal-like [Solanum lycopersicum]
Sme2.5_00653.1_g00024.1	35.1834	30.9007	phytocalpain [Nicotiana benthamiana]
Sme2.5_04380.1_g00001.1	35.106	23.3082	PREDICTED: uncharacterized protein LOC101260313 [Solanum lycopersicum]
Sme2.5_01565.1_g00003.1	34.238	38.3023	PREDICTED: uncharacterized protein LOC101264412 [Solanum lycopersicum]
Sme2.5_01428.1_g00012.1	34.2003	28.4975	PREDICTED: dynamin-related protein 3A-like [Solanum lycopersicum]
Sme2.5_01644.1_g00003.1	33.6551	23.6462	PREDICTED: uncharacterized protein LOC100247154 [Vitis vinifera]
Sme2.5_01570.1_g00006.1	33.6123	31.133	PREDICTED: CTP synthase-like [Solanum lycopersicum]
Sme2.5_08366.1_g00002.1	32.1157	23.8083	PREDICTED: vacuolar protein sorting-associated protein 33 homolog [Solanum lycopersicum]
Sme2.5_01912.1_g00001.1	31.5863	25.0187	DPEP_SOLTU RecName: Full=4-alpha-glucanotransferase, chloroplastic/amyloplastic
Sme2.5_00043.1_g00017.1	31.5822	25.5634	PREDICTED: 2-oxoglutarate dehydrogenase, mitochondrial-like [Solanum lycopersicum]
Sme2.5_00497.1_g00008.1	31.3524	20.7244	PREDICTED: novel plant SNARE 11-like [Solanum lycopersicum]
Sme2.5_00029.1_g00034.1	31.338	33.3812	PREDICTED: nuA4 complex subunit EAF3 homolog [Solanum lycopersicum]
Sme2.5_10467.1_g00001.1	31.0459	5.60958	Putative serine/threonine-protein kinase receptor [Aegilops tauschii]
Sme2.5_00343.1_g00015.1	31.0032	20.2275	PREDICTED: ras-related protein RABC2a-like [Solanum lycopersicum]
Sme2.5_01055.1_g00005.1	30.9983	30.963	PREDICTED: histone acetyltransferase HAC1-like [Solanum lycopersicum]
Sme2.5_03319.1_g00005.1	30.8848	35.9468	PREDICTED: probable methionine--tRNA ligase-like [Solanum lycopersicum]
Sme2.5_03943.1_g00004.1	30.405	11.1439	PREDICTED: homeobox-leucine zipper protein ATHB-6-like [Solanum lycopersicum]
Sme2.5_02661.1_g00006.1	30.3081	32.7781	PREDICTED: probable importin subunit beta-4-like [Solanum lycopersicum]
Sme2.5_01945.1_g00004.1	30.1347	28.3513	PREDICTED: putative cyclin-B3-1-like [Solanum lycopersicum]
Sme2.5_00359.1_g00010.1	29.4779	24.0373	PREDICTED: uncharacterized protein LOC101253187 [Solanum lycopersicum]
Sme2.5_01952.1_g00007.1	29.4096	38.407	PREDICTED: mitochondrial import receptor subunit TOM40-1-like [Solanum lycopersicum]
Sme2.5_04932.1_g00002.1	29.401	21.6086	PREDICTED: intron-binding protein aquarius-like [Solanum lycopersicum]
Sme2.5_01800.1_g00007.1	29.1254	32.6128	PREDICTED: GDP-mannose-dependent alpha-mannosyltransferase-like [Solanum lycopersicum]
Sme2.5_01822.1_g00006.1	28.9002	30.7022	PREDICTED: probable Xaa-Pro aminopeptidase P-like [Solanum lycopersicum]
Sme2.5_10251.1_g00003.1	28.5404	22.2574	PREDICTED: protein disulfide-isomerase 5-3-like [Solanum lycopersicum]
Sme2.5_01645.1_g00012.1	28.4244	24.4896	PREDICTED: prolyl 4-hydroxylase subunit alpha-1-like [Solanum lycopersicum]
Sme2.5_01238.1_g00003.1	28.3877	20.179	PREDICTED: MLO-like protein 8-like [Solanum lycopersicum]
Sme2.5_05178.1_g00004.1	27.7928	25.8447	PREDICTED: KH domain-containing protein At4g18375-like [Solanum lycopersicum]
Sme2.5_00518.1_g00004.1	27.5939	25.0482	protein-serine/threonine kinase [Nicotiana tabacum]
Sme2.5_00008.1_g00023.1	27.3534	14.3609	PREDICTED: probable beta-1,4-xylosyltransferase IRX10L-like [Solanum lycopersicum]
Sme2.5_03324.1_g00002.1	27.2225	16.9742	PREDICTED: putative axial regulator YABBY 2-like [Solanum lycopersicum]
Sme2.5_00058.1_g00021.1	27.1627	15.3215	DNA polymerase epsilon, catalytic subunit, putative [Ricinus communis] gi
Sme2.5_08430.1_g00003.1	26.8477	18.8356	PREDICTED: tubby-like F-box protein 5-like isoform 1 [Solanum lycopersicum] gi
Sme2.5_17616.1_g00002.1	26.6277	24.0876	AF429383_1 acetyl Co-A acetyltransferase [Hevea brasiliensis]
Sme2.5_00166.1_g00020.1	26.3251	23.2322	PREDICTED: DEAD-box ATP-dependent RNA helicase 8-like [Solanum lycopersicum]
Sme2.5_05599.1_g00003.1	26.13	23.8315	triosphosphate isomerase-like protein [Solanum tuberosum]
Sme2.5_03124.1_g00001.1	26.1296	21.5712	PREDICTED: histone deacetylase 15-like [Solanum lycopersicum]
Sme2.5_00085.1_g00025.1	26.0273	20.0457	PREDICTED: histone-lysine N-methyltransferase, H3 lysine-9 specific SUVH1-like [Solanum lycopersicum]
Sme2.5_00401.1_g00003.1	25.9168	34.1784	PREDICTED: inositol hexakisphosphate and diphosphoinositol-pentakisphosphate kinase 2-like [Solanum lycopersicum]
Sme2.5_05903.1_g00002.1	25.7609	32.4328	autophagy 8f [Solanum lycopersicum] gi
Sme2.5_14396.1_g00001.1	25.3992	22.4443	PREDICTED: putative GPI-anchor transamidase-like isoform 1 [Solanum lycopersicum] gi
Sme2.5_02574.1_g00001.1	25.3045	22.812	PREDICTED: vacuolar protein sorting-associated protein 53 homolog [Solanum lycopersicum]
Sme2.5_00091.1_g00009.1	24.9418	36.5781	PREDICTED: uncharacterized protein LOC101257411 [Solanum lycopersicum]
Sme2.5_08777.1_g00004.1	24.8751	20.588	PREDICTED: chaperone protein dnaJ 10-like [Solanum lycopersicum]	defense related genes
Sme2.5_08654.1_g00003.1	24.8163	36.6294	PREDICTED: apoptosis-inducing factor homolog A-like [Solanum lycopersicum]	defense related genes
Sme2.5_08647.1_g00004.1	24.6207	14.33	PREDICTED: probable methyltransferase PMT9-like isoform 1 [Solanum lycopersicum] gi
Sme2.5_08532.1_g00002.1	24.584	16.8518	PREDICTED: protein decapping 5-like [Solanum lycopersicum]
Sme2.5_03733.1_g00006.1	24.5182	23.0493	PREDICTED: zinc finger CCCH domain-containing protein 53-like isoform 1 [Solanum lycopersicum]
Sme2.5_03750.1_g00004.1	24.356	19.6701	PREDICTED: ADP-ribosylation factor-related protein 1-like [Solanum lycopersicum]
Sme2.5_03023.1_g00003.1	24.3558	20.5269	PREDICTED: uncharacterized protein LOC101265365 [Solanum lycopersicum]
Sme2.5_01155.1_g00012.1	23.9714	30.1883	PREDICTED: dof zinc finger protein DOF1.7-like [Solanum lycopersicum]
Sme2.5_08616.1_g00002.1	23.9335	17.1538	PREDICTED: cyclin-dependent kinase E-1-like [Solanum lycopersicum]
Sme2.5_02409.1_g00002.1	23.8065	18.4592	PREDICTED: uncharacterized protein LOC101264788 isoform 1 [Solanum lycopersicum] gi
Sme2.5_00446.1_g00011.1	23.7044	22.5555	PREDICTED: RNA-binding protein 5-like [Solanum lycopersicum]
Sme2.5_00456.1_g00001.1	23.5977	20.3068	PREDICTED: uncharacterized protein LOC100783258 [Glycine max]
Sme2.5_00128.1_g00020.1	23.5862	1.67681	PREDICTED: small ubiquitin-related modifier 1-like [Solanum lycopersicum]
Sme2.5_00190.1_g00017.1	23.4279	22.9271	PREDICTED: probable leucine-rich repeat receptor-like protein kinase At2g28990-like [Solanum lycopersicum]
Sme2.5_09300.1_g00001.1	23.4152	28.6536	PREDICTED: alpha-glucan phosphorylase, H isozyme [Vitis vinifera] gi	defense related genes
Sme2.5_01564.1_g00011.1	23.3869	23.5402	PREDICTED: peroxisome biogenesis protein 16-like [Solanum lycopersicum]
Sme2.5_00091.1_g00020.1	23.3115	23.2331	PREDICTED: phosphatidylinositol 4-phosphate 5-kinase 8-like [Solanum lycopersicum]
Sme2.5_01130.1_g00002.1	23.1637	15.4198	PREDICTED: probable LRR receptor-like serine/threonine-protein kinase At1g14390-like [Solanum lycopersicum]
Sme2.5_05705.1_g00001.1	23.1066	13.8901	PREDICTED: mitochondrial Rho GTPase 1-like [Solanum lycopersicum]
Sme2.5_02412.1_g00002.1	23.0577	14.5099	PREDICTED: uncharacterized protein LOC101267345 [Solanum lycopersicum]
Sme2.5_30799.1_g00001.1	22.952	14.3572	NA
Sme2.5_14883.1_g00001.1	22.6798	13.3845	PREDICTED: ion channel DMI1-like [Solanum lycopersicum]
Sme2.5_11058.1_g00001.1	22.3237	25.2035	unnamed protein product [Vitis vinifera]
Sme2.5_01688.1_g00006.1	22.2838	14.9791	PREDICTED: probable zinc protease PqqL-like [Solanum lycopersicum]
Sme2.5_02380.1_g00003.1	21.7716	26.1577	PREDICTED: ATP-dependent zinc metalloprotease FTSH 9, chloroplastic-like [Solanum lycopersicum]
Sme2.5_01985.1_g00005.1	21.6965	17.2449	hypothetical protein VITISV_032357 [Vitis vinifera]
Sme2.5_00225.1_g00003.1	21.4235	22.464	3-deoxy-d-arabino-heptulosonate 7-phosphate synthase isoform 1 [Theobroma cacao]
Sme2.5_00161.1_g00018.1	21.4233	13.9141	PREDICTED: uncharacterized membrane protein YLR241W-like [Solanum lycopersicum]
Sme2.5_00954.1_g00008.1	21.3187	22.2253	PREDICTED: THO complex subunit 1-like [Solanum lycopersicum]	defense related genes
Sme2.5_07216.1_g00004.1	21.1608	19.8429	PREDICTED: uncharacterized protein LOC101261075 [Solanum lycopersicum]	defense related genes
Sme2.5_06897.1_g00004.1	21.0109	27.3023	PREDICTED: uncharacterized protein LOC101256841 isoform 1 [Solanum lycopersicum] gi
Sme2.5_00785.1_g00008.1	20.9599	21.418	PREDICTED: uncharacterized protein LOC101254456 [Solanum lycopersicum]
Sme2.5_03606.1_g00001.1	20.9563	13.5316	PREDICTED: transcription initiation factor TFIID subunit 5-like [Solanum lycopersicum]
Sme2.5_06472.1_g00003.1	20.8112	11.7192	PREDICTED: alpha-1,3-mannosyl-glycoprotein 2-beta-N-acetylglucosaminyltransferase-like isoform 1 [Solanum lycopersicum]
Sme2.5_04364.1_g00004.1	20.55	18.2074	PREDICTED: uncharacterized protein LOC101248472 [Solanum lycopersicum]
Sme2.5_01270.1_g00011.1	20.3052	16.226	PREDICTED: ABC transporter B family member 20-like [Solanum lycopersicum]	defense related genes
Sme2.5_01323.1_g00001.1	19.9475	16.7623	PREDICTED: uncharacterized protein LOC101254384 [Solanum lycopersicum]
Sme2.5_00414.1_g00013.1	19.8387	22.7311	unknow protein [Oryza sativa Japonica Group]
Sme2.5_07524.1_g00003.1	19.6945	18.5706	PREDICTED: uncharacterized protein LOC101257075 [Solanum lycopersicum]
Sme2.5_09233.1_g00002.1	19.599	21.1595	PREDICTED: RRP12-like protein-like [Solanum lycopersicum]
Sme2.5_06926.1_g00006.1	19.4246	15.7882	PREDICTED: putative chromatin-remodeling complex ATPase chain-like [Solanum lycopersicum]
Sme2.5_00515.1_g00005.1	19.2334	20.2415	PREDICTED: serine/threonine-protein phosphatase 4 regulatory subunit 3-like [Solanum lycopersicum]
Sme2.5_00001.1_g00041.1	19.2206	18.2723	RL10_SOLME RecName: Full=60S ribosomal protein L10; AltName: Full=EQM gi
Sme2.5_05321.1_g00001.1	19.0931	12.1672	sialyltransferase-like protein [Solanum tuberosum]
Sme2.5_06540.1_g00006.1	19.0863	53.819	ATP synthase CF1 alpha subunit [Atropa belladonna] gi
Sme2.5_00319.1_g00003.1	18.8811	23.4534	PREDICTED: COP9 signalosome complex subunit 4-like [Solanum lycopersicum]
Sme2.5_05180.1_g00006.1	18.7302	12.0088	PREDICTED: cell cycle checkpoint control protein RAD9A-like [Solanum lycopersicum]
Sme2.5_01818.1_g00002.1	18.5883	23.5597	PREDICTED: isoleucine--tRNA ligase-like [Solanum lycopersicum]
Sme2.5_12809.1_g00001.1	18.571	50.7052	PREDICTED: selenocysteine methyltransferase-like [Solanum lycopersicum]
Sme2.5_04752.1_g00003.1	18.5513	16.3768	PREDICTED: serine/threonine-protein phosphatase 6 regulatory subunit 3-like [Solanum lycopersicum]
Sme2.5_02828.1_g00006.1	18.55	24.1235	geranyl pyrophosphate synthase [Solanum lycopersicum] gi
Sme2.5_02689.1_g00005.1	18.5412	16.0347	PREDICTED: zinc finger protein ZPR1 homolog [Solanum lycopersicum]
Sme2.5_00972.1_g00006.1	18.4985	14.5137	NA
Sme2.5_00396.1_g00015.1	18.4929	13.8562	peroxin 12 [Nicotiana tabacum]
Sme2.5_00396.1_g00019.1	18.4273	14.0959	PREDICTED: uncharacterized protein LOC101254205 [Solanum lycopersicum]
Sme2.5_04203.1_g00001.1	18.4224	12.7778	PREDICTED: uncharacterized protein LOC101257435 [Solanum lycopersicum]
Sme2.5_08308.1_g00005.1	18.0912	23.2982	PREDICTED: protein OPI10 homolog [Solanum lycopersicum]
Sme2.5_15880.1_g00001.1	17.9111	18.9158	ferrochelatase [Solanum tuberosum]
Sme2.5_09053.1_g00001.1	17.8856	12.0799	PREDICTED: importin-9-like [Solanum lycopersicum]
Sme2.5_12776.1_g00001.1	17.7321	17.6111	PREDICTED: uncharacterized protein LOC101263043 [Solanum lycopersicum]
Sme2.5_00433.1_g00024.1	17.7074	17.8499	PREDICTED: pyridoxal kinase-like [Solanum lycopersicum]
Sme2.5_00066.1_g00021.1	17.4719	15.746	DNA topoisomerase family protein [Arabidopsis lyrata subsp. lyrata] gi
Sme2.5_01980.1_g00004.1	17.3799	19.1601	PREDICTED: CTP synthase-like [Solanum lycopersicum]
Sme2.5_28613.1_g00001.1	17.3326	21.1587	short-chain dehydrogenase/reductase family protein [Arabidopsis lyrata subsp. lyrata] gi
Sme2.5_01704.1_g00008.1	17.3048	14.5437	PREDICTED: uncharacterized protein At1g04910-like [Solanum lycopersicum]
Sme2.5_01682.1_g00001.1	17.2298	29.9837	PREDICTED: uncharacterized protein LOC101263865 [Solanum lycopersicum]
Sme2.5_00165.1_g00018.1	17.2294	15.3387	PREDICTED: checkpoint serine/threonine-protein kinase BUB1-like [Solanum lycopersicum]
Sme2.5_00123.1_g00011.1	17.207	12.4203	PREDICTED: cullin-1-like [Solanum lycopersicum]
Sme2.5_06123.1_g00003.1	17.1845	12.8806	PREDICTED: transcription factor bHLH144-like [Solanum lycopersicum]
Sme2.5_01669.1_g00004.1	17.0046	13.7793	PREDICTED: uncharacterized protein LOC101259807 isoform 1 [Solanum lycopersicum]
Sme2.5_01169.1_g00002.1	16.8299	14.8002	PREDICTED: translation initiation factor eIF-2B subunit alpha-like [Solanum lycopersicum]
Sme2.5_03214.1_g00010.1	16.7298	35.8689	PREDICTED: ribonucleoside-diphosphate reductase small chain A-like [Solanum lycopersicum]
Sme2.5_00284.1_g00005.1	16.5219	15.0912	PREDICTED: vacuolar protein sorting-associated protein 35B-like [Solanum lycopersicum]
Sme2.5_05413.1_g00001.1	16.2446	14.9	PREDICTED: transmembrane protein 184C-like [Solanum lycopersicum]
Sme2.5_02236.1_g00004.1	16.2059	14.7861	PREDICTED: uncharacterized protein LOC101259468 [Solanum lycopersicum]
Sme2.5_00104.1_g00003.1	16.1461	18.7077	PREDICTED: LOW QUALITY PROTEIN: HEAT repeat-containing protein 7A homolog [Solanum lycopersicum]
Sme2.5_25077.1_g00001.1	16.0686	12.5748	PREDICTED: vacuolar protein sorting-associated protein 18 homolog [Solanum lycopersicum]
Sme2.5_00036.1_g00027.1	15.9472	15.1632	PREDICTED: putative pre-mRNA-splicing factor ATP-dependent RNA helicase DHX16-like [Solanum lycopersicum]
Sme2.5_00112.1_g00020.1	15.9423	5.23185	PREDICTED: methyltransferase-like protein 16 homolog [Solanum lycopersicum]
Sme2.5_00161.1_g00022.1	15.8691	9.50088	PREDICTED: probable WRKY transcription factor 3 [Solanum lycopersicum]	defense related genes
Sme2.5_05834.1_g00001.1	15.8368	15.4934	PREDICTED: uncharacterized protein LOC101261935 [Solanum lycopersicum]
Sme2.5_00990.1_g00001.1	15.817	24.6342	LysM receptor-like kinase precursor [Solanum lycopersicum] gi	defense related genes
Sme2.5_00294.1_g00013.1	15.697	20.6171	PREDICTED: ribonuclease II, chloroplastic/mitochondrial-like [Solanum lycopersicum]
Sme2.5_09704.1_g00001.1	15.6103	13.1345	PREDICTED: alpha/beta hydrolase domain-containing protein 13-like [Solanum lycopersicum]
Sme2.5_07984.1_g00001.1	15.5227	14.4401	Polyprotein, putative [Solanum demissum]
Sme2.5_00946.1_g00002.1	15.4941	18.9092	PREDICTED: MMS19 nucleotide excision repair protein homolog [Solanum lycopersicum]
Sme2.5_01170.1_g00014.1	15.3971	15.5959	glutamate/malate translocator [Nicotiana tabacum]
Sme2.5_01435.1_g00004.1	15.301	15.4338	PREDICTED: uncharacterized protein LOC101246632 [Solanum lycopersicum]
Sme2.5_00208.1_g00009.1	15.0511	17.9224	PREDICTED: uncharacterized protein LOC101264030 [Solanum lycopersicum]
Sme2.5_00085.1_g00013.1	15.041	17.0628	PREDICTED: uncharacterized protein LOC101252732 [Solanum lycopersicum]
Sme2.5_02090.1_g00003.1	14.9455	13.8686	PREDICTED: CDK5RAP3-like protein-like [Solanum lycopersicum]
Sme2.5_00515.1_g00008.1	14.6713	6.05843	PREDICTED: aldehyde dehydrogenase 22A1-like [Solanum lycopersicum]
Sme2.5_00310.1_g00001.1	14.6671	9.49188	PREDICTED: FKBP12-interacting protein of 37 kDa-like [Solanum lycopersicum]
Sme2.5_01611.1_g00002.1	14.5915	16.3665	PREDICTED: uncharacterized protein LOC101252039 [Solanum lycopersicum]
Sme2.5_00418.1_g00010.1	14.5711	12.3387	PREDICTED: uncharacterized protein LOC101268604 [Solanum lycopersicum]
Sme2.5_00763.1_g00011.1	14.4547	20.0466	PREDICTED: protein RRP5 homolog [Solanum lycopersicum]
Sme2.5_02155.1_g00005.1	14.3712	10.4424	PREDICTED: pre-mRNA-processing protein 40A-like [Solanum lycopersicum]
Sme2.5_02193.1_g00005.1	14.3324	22.9297	PREDICTED: protein SYM1-like [Solanum lycopersicum]
Sme2.5_00683.1_g00005.1	14.2938	10.0777	PREDICTED: uncharacterized protein LOC101262688 [Solanum lycopersicum]
Sme2.5_01841.1_g00002.1	14.2604	10.9754	PREDICTED: signal peptide peptidase-like 5-like [Solanum lycopersicum]
Sme2.5_11570.1_g00002.1	14.2377	9.48372	PREDICTED: uncharacterized protein LOC101260688 [Solanum lycopersicum]
Sme2.5_00284.1_g00012.1	14.1787	12.8752	PREDICTED: 5'-3' exoribonuclease 3-like [Solanum lycopersicum]
Sme2.5_01464.1_g00004.1	14.1553	2.06633	tousled-like protein [Solanum lycopersicum] gi
Sme2.5_03522.1_g00004.1	14.0641	12.0353	PREDICTED: squamous cell carcinoma antigen recognized by T-cells 3-like [Solanum lycopersicum]
Sme2.5_00688.1_g00011.1	14.0633	8.41547	PREDICTED: E3 ubiquitin ligase BIG BROTHER-like [Solanum lycopersicum]
Sme2.5_00558.1_g00007.1	13.9392	13.1897	PREDICTED: uncharacterized protein LOC101258167 [Solanum lycopersicum]
Sme2.5_06569.1_g00006.1	13.9379	19.2728	PREDICTED: uncharacterized protein LOC101055509 [Solanum lycopersicum] gi
Sme2.5_00543.1_g00006.1	13.8973	9.59741	PREDICTED: uncharacterized protein LOC101252575 [Solanum lycopersicum]
Sme2.5_00601.1_g00005.1	13.8658	8.25703	PREDICTED: uncharacterized protein LOC101258711 [Solanum lycopersicum]
Sme2.5_00009.1_g00043.1	13.7912	24.1833	PREDICTED: GDT1-like protein 1, chloroplastic-like [Solanum lycopersicum]
Sme2.5_00661.1_g00005.1	13.7045	11.7988	PREDICTED: uncharacterized protein LOC101260367 [Solanum lycopersicum]
Sme2.5_01885.1_g00006.1	13.6505	14.9062	PREDICTED: nucleolar complex protein 2 homolog [Solanum lycopersicum]
Sme2.5_04268.1_g00004.1	13.6422	9.69064	PREDICTED: exocyst complex component 7-like isoform 1 [Solanum lycopersicum]
Sme2.5_03587.1_g00002.1	13.5831	6.23246	PREDICTED: uncharacterized protein LOC101259004 [Solanum lycopersicum]
Sme2.5_06974.1_g00003.1	13.5447	20.9411	PREDICTED: nudix hydrolase 8-like [Solanum lycopersicum]	defense related genes
Sme2.5_00058.1_g00009.1	13.5239	18.6597	PREDICTED: uncharacterized protein LOC101250822 [Solanum lycopersicum]
Sme2.5_01439.1_g00007.1	13.481	13.0168	PREDICTED: cell division control protein 48 homolog C-like [Solanum lycopersicum]
Sme2.5_08080.1_g00001.1	13.4451	8.92906	PREDICTED: uncharacterized protein LOC101262250 [Solanum lycopersicum]
Sme2.5_03948.1_g00003.1	13.4164	13.7983	PREDICTED: uncharacterized protein LOC101247127 [Solanum lycopersicum]
Sme2.5_03303.1_g00005.1	13.3583	6.93853	PREDICTED: UDP-glucuronic acid decarboxylase 1-like [Solanum lycopersicum]
Sme2.5_04237.1_g00003.1	13.051	10.9825	PREDICTED: rae1-like protein At1g80670-like [Solanum lycopersicum]
Sme2.5_02607.1_g00003.1	13.0321	2.21117	putative RNA-directed DNA polymerase (Reverse transcriptase) [Malus domestica]
Sme2.5_00155.1_g00015.1	12.9269	4.22358	PREDICTED: osmotic avoidance abnormal protein 3-like [Solanum lycopersicum]
Sme2.5_04627.1_g00002.1	12.7362	13.5556	PREDICTED: leucine carboxyl methyltransferase 2-like isoform 2 [Solanum lycopersicum]
Sme2.5_00128.1_g00005.1	12.7194	11.571	PREDICTED: NEDD8-activating enzyme E1 regulatory subunit-like isoform 1 [Solanum lycopersicum]	defense related genes
Sme2.5_03845.1_g00002.1	12.7103	1.43131	PREDICTED: 15 kDa selenoprotein-like [Solanum lycopersicum]
Sme2.5_02690.1_g00004.1	12.6693	9.4024	PREDICTED: sorting nexin 2A-like [Solanum lycopersicum]
Sme2.5_05711.1_g00002.1	12.6517	12.4327	PREDICTED: B3 domain-containing protein Os07g0679700-like [Solanum lycopersicum]
Sme2.5_07454.1_g00004.1	12.6429	10.2118	PREDICTED: chlorophyll a-b binding protein 3, chloroplastic-like [Glycine max]
Sme2.5_03584.1_g00003.1	12.6266	10.9798	PREDICTED: uncharacterized protein LOC101258600 [Solanum lycopersicum]
Sme2.5_12785.1_g00001.1	12.2649	13.1865	PREDICTED: uncharacterized protein LOC101261408 [Solanum lycopersicum]
Sme2.5_01728.1_g00006.1	12.1488	3.89073	PREDICTED: uncharacterized protein LOC101264617 [Solanum lycopersicum]
Sme2.5_01130.1_g00004.1	12.0907	19.1922	WHY1_SOLTU RecName: Full=Single-stranded DNA-binding protein WHY1, chloroplastic
Sme2.5_24493.1_g00002.1	12.0624	11.4667	PREDICTED: sulfhydryl oxidase 2-like isoform 1 [Solanum lycopersicum]
Sme2.5_00025.1_g00001.1	12.015	10.4138	PREDICTED: uncharacterized protein LOC101264766 [Solanum lycopersicum]	defense related genes
Sme2.5_00846.1_g00009.1	11.8837	11.6278	PREDICTED: probable S-acyltransferase At3g18620-like [Solanum lycopersicum]
Sme2.5_00859.1_g00012.1	11.8252	14.8271	PREDICTED: dual specificity protein phosphatase 12-like [Solanum lycopersicum]
Sme2.5_04129.1_g00005.1	11.7963	3.01829	PREDICTED: probable S-acyltransferase At1g69420-like [Solanum lycopersicum]
Sme2.5_11332.1_g00001.1	11.706	8.3145	PREDICTED: branched-chain-amino-acid aminotransferase-like protein 2-like [Solanum lycopersicum]
Sme2.5_02961.1_g00004.1	11.6857	14.5781	PREDICTED: glycine--tRNA ligase 2, chloroplastic/mitochondrial-like [Solanum lycopersicum]
Sme2.5_04185.1_g00005.1	11.677	9.87011	PREDICTED: ornithine carbamoyltransferase, chloroplastic-like [Solanum lycopersicum]
Sme2.5_00385.1_g00005.1	11.6193	7.77362	PREDICTED: protein furry homolog-like [Solanum lycopersicum]
Sme2.5_19109.1_g00001.1	11.5305	8.9832	PREDICTED: receptor-like serine/threonine-protein kinase At2g45590-like [Solanum lycopersicum]
Sme2.5_00121.1_g00012.1	11.4378	8.84467	PREDICTED: THO complex subunit 7 homolog [Solanum lycopersicum]
Sme2.5_09220.1_g00002.1	11.3988	6.21327	tryptophan decarboxylase [Capsicum annuum]	defense related genes
Sme2.5_00044.1_g00016.1	11.3132	9.01065	PREDICTED: uncharacterized protein LOC101251768 isoform 1 [Solanum lycopersicum]
Sme2.5_00001.1_g00013.1	11.3089	5.78113	PREDICTED: HAUS augmin-like complex subunit 3-like [Solanum lycopersicum]
Sme2.5_05028.1_g00006.1	11.2578	6.68745	PREDICTED: lipase-like [Solanum lycopersicum]	defense related genes
Sme2.5_09170.1_g00001.1	11.0639	7.95943	PREDICTED: uncharacterized protein LOC101258733 [Solanum lycopersicum]
Sme2.5_09861.1_g00001.1	11.0433	11.3294	PREDICTED: uncharacterized protein LOC101259826 isoform 1 [Solanum lycopersicum]
Sme2.5_12731.1_g00001.1	11.0389	7.88628	PREDICTED: uncharacterized protein LOC101245252 [Solanum lycopersicum]
Sme2.5_00096.1_g00016.1	10.9607	8.74745	PREDICTED: transcription initiation factor TFIID subunit 1-A-like [Solanum lycopersicum]
Sme2.5_03818.1_g00002.1	10.9315	5.24573	PREDICTED: anaphase-promoting complex subunit 1-like [Solanum lycopersicum]
Sme2.5_01561.1_g00005.1	10.9253	2.41105	PREDICTED: serine/threonine-protein kinase TIO-like [Solanum lycopersicum]
Sme2.5_02916.1_g00003.1	10.8998	9.46252	hypothetical protein VITISV_028324 [Vitis vinifera]
Sme2.5_00190.1_g00012.1	10.8673	6.80027	PREDICTED: transcription factor bHLH30-like [Solanum lycopersicum]
Sme2.5_02101.1_g00005.1	10.8437	6.42035	PREDICTED: serine/threonine-protein kinase WNK1-like [Solanum lycopersicum]
Sme2.5_01346.1_g00003.1	10.8208	14.9363	Histone deacetylase 9 isoform 1 [Theobroma cacao]
Sme2.5_00461.1_g00009.1	10.741	4.60492	PREDICTED: SRSF protein kinase 1-like [Solanum lycopersicum]
Sme2.5_02022.1_g00005.1	10.7042	9.10937	PREDICTED: translocation protein SEC63 homolog [Solanum lycopersicum]
Sme2.5_00091.1_g00008.1	10.5663	12.5131	PREDICTED: nucleolar protein 6-like [Solanum lycopersicum]
Sme2.5_02102.1_g00006.1	10.4383	8.14681	PREDICTED: BTB/POZ domain-containing protein NPY2-like [Solanum lycopersicum]
Sme2.5_00230.1_g00013.1	10.3706	8.00419	PREDICTED: uncharacterized protein LOC101254818 [Solanum lycopersicum]
Sme2.5_09098.1_g00001.1	10.161	8.10286	PREDICTED: nucleolar GTP-binding protein 2-like [Solanum lycopersicum]
Sme2.5_05975.1_g00003.1	10.131	7.1843	PREDICTED: pentatricopeptide repeat-containing protein At2g30100, chloroplastic-like [Solanum lycopersicum]	defense related genes
Sme2.5_09573.1_g00002.1	9.80609	7.74823	PREDICTED: spastin-like [Solanum lycopersicum]
Sme2.5_00146.1_g00008.1	9.68739	13.0127	PREDICTED: methionine--tRNA ligase-like [Solanum lycopersicum]
Sme2.5_00001.1_g00007.1	9.63589	5.97711	PREDICTED: phosphomevalonate kinase-like [Solanum lycopersicum]
Sme2.5_06019.1_g00001.1	9.58366	8.93616	uncharacterized protein [Arabidopsis thaliana] gi
Sme2.5_29371.1_g00001.1	9.57108	8.16066	NA
Sme2.5_01145.1_g00008.1	9.56673	7.93224	hypothetical protein VITISV_029037 [Vitis vinifera]
Sme2.5_00518.1_g00009.1	9.49484	7.04612	hypothetical protein ZEAMMB73_762053 [Zea mays]
Sme2.5_04262.1_g00005.1	9.47752	8.34553	PREDICTED: SEC1 family transport protein SLY1-like [Solanum lycopersicum]
Sme2.5_11045.1_g00002.1	9.44758	2.37294	PREDICTED: 65-kDa microtubule-associated protein 3-like [Solanum lycopersicum]
Sme2.5_05618.1_g00002.1	9.44526	14.585	PREDICTED: small subunit processome component 20 homolog [Solanum lycopersicum]
Sme2.5_00136.1_g00012.1	9.39848	8.89831	PREDICTED: two-component response regulator-like APRR1-like [Solanum lycopersicum]
Sme2.5_05529.1_g00001.1	9.37637	7.81779	PREDICTED: autophagy-related protein 8C-like [Solanum lycopersicum]
Sme2.5_00046.1_g00016.1	9.36901	6.07863	PREDICTED: uncharacterized protein LOC101248578 [Solanum lycopersicum]
Sme2.5_01162.1_g00007.1	9.36489	9.11827	PREDICTED: uncharacterized protein sll0005-like [Solanum lycopersicum]
Sme2.5_02386.1_g00001.1	9.31467	12.2403	PREDICTED: uncharacterized protein LOC101250357 [Solanum lycopersicum]
Sme2.5_06363.1_g00004.1	9.29976	12.1614	PREDICTED: lariat debranching enzyme-like [Solanum lycopersicum]
Sme2.5_18998.1_g00001.1	9.18463	11.7367	PREDICTED: ABC transporter G family member 11-like [Solanum lycopersicum]	defense related genes
Sme2.5_15433.1_g00003.1	9.14296	6.98913	PREDICTED: putative methyltransferase NSUN6-like [Solanum lycopersicum]
Sme2.5_11745.1_g00002.1	9.09623	14.7481	PREDICTED: protein TIC 20-v, chloroplastic-like [Solanum lycopersicum]
Sme2.5_02438.1_g00006.1	9.08846	5.31722	PREDICTED: pentatricopeptide repeat-containing protein At2g01390-like [Solanum lycopersicum]
Sme2.5_00090.1_g00023.1	9.07616	8.58757	PREDICTED: serine/threonine-protein kinase WNK1-like [Solanum lycopersicum]
Sme2.5_01388.1_g00004.1	9.03032	7.34324	PREDICTED: uncharacterized protein LOC101262246 [Solanum lycopersicum]
Sme2.5_00769.1_g00005.1	9.0104	10.7259	PREDICTED: cytochrome c-type biogenesis ccda-like chloroplastic protein 2-like [Solanum lycopersicum]
Sme2.5_01008.1_g00006.1	8.9057	8.86999	PREDICTED: actin-related protein 5-like [Solanum lycopersicum]
Sme2.5_01298.1_g00012.1	8.89611	9.4731	PREDICTED: dihydrosphingosine 1-phosphate phosphatase LCB3-like [Solanum lycopersicum]
Sme2.5_00116.1_g00010.1	8.88792	7.49591	PREDICTED: uncharacterized membrane protein At4g09580-like isoform 1 [Solanum lycopersicum]
Sme2.5_01418.1_g00007.1	8.87688	5.80696	PREDICTED: formin-like protein 14-like [Solanum lycopersicum]
Sme2.5_00755.1_g00006.1	8.74518	8.47725	PREDICTED: tRNA (guanine(37)-N1)-methyltransferase 2-like [Solanum lycopersicum]
Sme2.5_00319.1_g00016.1	8.70614	4.13253	PREDICTED: NEDD8-conjugating enzyme Ubc12 [Solanum lycopersicum] gi
Sme2.5_00798.1_g00005.1	8.68645	6.67207	PREDICTED: probable receptor protein kinase TMK1-like [Solanum lycopersicum]
Sme2.5_00208.1_g00008.1	8.67042	5.21284	PREDICTED: uncharacterized protein LOC101263728 [Solanum lycopersicum]
Sme2.5_00543.1_g00008.1	8.62959	5.52388	PREDICTED: uncharacterized protein LOC101258141 [Solanum lycopersicum]
Sme2.5_06656.1_g00006.1	8.41143	5.15267	PREDICTED: CDP-diacylglycerol--inositol 3-phosphatidyltransferase 1-like [Solanum lycopersicum]
Sme2.5_06294.1_g00004.1	8.40158	6.94189	PREDICTED: eukaryotic translation initiation factor 5-like [Solanum lycopersicum]
Sme2.5_01957.1_g00004.1	8.3674	3.01848	PREDICTED: DNA helicase MCM8-like [Solanum lycopersicum]
Sme2.5_04627.1_g00003.1	8.29471	5.27349	PREDICTED: uncharacterized protein LOC101257405 [Solanum lycopersicum]
Sme2.5_09773.1_g00004.1	8.2246	3.85933	PREDICTED: uncharacterized protein LOC101246610 [Solanum lycopersicum]
Sme2.5_07017.1_g00002.1	8.21139	10.2244	PREDICTED: uncharacterized protein At2g17340-like [Solanum lycopersicum]
Sme2.5_02439.1_g00002.1	8.13326	8.2707	PREDICTED: sulfhydryl oxidase 2-like isoform 1 [Solanum lycopersicum]
Sme2.5_01704.1_g00004.1	8.00744	9.61254	PREDICTED: nudix hydrolase 25-like [Solanum lycopersicum]
Sme2.5_07025.1_g00002.1	7.96697	2.90349	PREDICTED: uncharacterized protein LOC101254741 [Solanum lycopersicum]
Sme2.5_02292.1_g00008.1	7.96256	6.80139	PREDICTED: protein ECERIFERUM 3-like [Solanum lycopersicum]
Sme2.5_00433.1_g00019.1	7.94109	10.0372	PREDICTED: methionyl-tRNA formyltransferase-like [Solanum lycopersicum]
Sme2.5_08916.1_g00001.1	7.9005	7.5985	PREDICTED: probable sugar phosphate/phosphate translocator At3g14410-like [Solanum lycopersicum]
Sme2.5_00179.1_g00006.1	7.88603	9.48035	PREDICTED: serine/threonine-protein kinase/endoribonuclease ire-1-like [Solanum lycopersicum]	defense related genes
Sme2.5_03678.1_g00018.1	7.80844	5.12097	PREDICTED: DEAD-box ATP-dependent RNA helicase 30-like [Solanum lycopersicum]
Sme2.5_05121.1_g00003.1	7.74098	3.43331	PREDICTED: serine/threonine-protein kinase SAPK2-like [Solanum lycopersicum]
Sme2.5_05387.1_g00005.1	7.65484	4.85748	PREDICTED: uncharacterized protein LOC101248767 [Solanum lycopersicum]
Sme2.5_06144.1_g00001.1	7.6337	5.23854	PREDICTED: probable RNA helicase SDE3-like [Solanum lycopersicum]
Sme2.5_03019.1_g00001.1	7.62532	9.50651	PREDICTED: uncharacterized protein LOC101252276 [Solanum lycopersicum]
Sme2.5_08782.1_g00001.1	7.57196	4.03337	PREDICTED: autophagy-related protein 18-like [Solanum lycopersicum]
Sme2.5_01488.1_g00004.1	7.53472	4.38874	PREDICTED: uncharacterized protein LOC101256081 [Solanum lycopersicum]
Sme2.5_02550.1_g00007.1	7.52429	6.24324	PREDICTED: chitinase-like protein 1-like [Solanum lycopersicum]	defense related genes
Sme2.5_00715.1_g00006.1	7.33985	7.00014	PREDICTED: lon protease homolog, mitochondrial-like [Solanum lycopersicum]
Sme2.5_01607.1_g00004.1	7.28993	4.805	PREDICTED: F-box protein At2g27310-like isoform 1 [Solanum lycopersicum] gi	defense related genes
Sme2.5_04411.1_g00003.1	7.25373	6.02068	PREDICTED: F-box/kelch-repeat protein At1g55270-like [Solanum lycopersicum]
Sme2.5_00044.1_g00017.1	7.24057	4.63772	PREDICTED: uncharacterized protein LOC101251464 [Solanum lycopersicum]
Sme2.5_08033.1_g00002.1	7.17002	6.31866	PREDICTED: outer envelope pore protein 37, chloroplastic-like [Solanum lycopersicum]
Sme2.5_00769.1_g00012.1	7.16532	7.02354	PREDICTED: LOW QUALITY PROTEIN: uncharacterized protein YnbB-like [Solanum lycopersicum]
Sme2.5_04493.1_g00005.1	7.13192	7.38775	PREDICTED: uncharacterized protein LOC101259995 [Solanum lycopersicum]
Sme2.5_00157.1_g00004.1	7.13154	5.68457	PREDICTED: E3 ubiquitin-protein ligase BRE1-like 2-like [Solanum lycopersicum]
Sme2.5_00721.1_g00007.1	7.11428	4.68084	unnamed protein product [Solanum lycopersicum]
Sme2.5_08948.1_g00001.1	6.90693	4.07026	PREDICTED: uncharacterized protein LOC100801287 [Glycine max]
Sme2.5_02423.1_g00001.1	6.90333	8.92341	PREDICTED: uncharacterized protein LOC101246707 [Solanum lycopersicum]
Sme2.5_06270.1_g00001.1	6.87854	3.53013	PREDICTED: probable N-acetylglucosaminyl-phosphatidylinositol de-N-acetylase-like [Solanum lycopersicum]
Sme2.5_02201.1_g00001.1	6.76375	3.80105	insulin degrading enzyme [Solanum lycopersicum] gi
Sme2.5_00946.1_g00010.1	6.72659	6.50387	PREDICTED: DNA repair protein RadA homolog [Solanum lycopersicum]
Sme2.5_00002.1_g00031.1	6.67848	4.22599	PREDICTED: uncharacterized protein LOC101252346 [Solanum lycopersicum]
Sme2.5_00168.1_g00016.1	6.51767	5.33631	PREDICTED: carbon catabolite repressor protein 4 homolog 3-like [Solanum lycopersicum]
Sme2.5_01279.1_g00007.1	6.47292	3.50167	hypothetical protein ArthMp097 [Arabidopsis thaliana] gi
Sme2.5_08092.1_g00003.1	6.46781	3.09803	PREDICTED: nuclear ribonuclease Z-like [Solanum lycopersicum]
Sme2.5_02433.1_g00017.1	6.46611	4.35777	PREDICTED: uncharacterized protein LOC101247829 [Solanum lycopersicum]
Sme2.5_00639.1_g00013.1	6.45947	2.19597	PREDICTED: subtilisin-like protease-like [Solanum lycopersicum]
Sme2.5_02000.1_g00006.1	6.45395	3.79664	PREDICTED: serine/threonine-protein phosphatase 2A regulatory subunit B'' subunit alpha-like [Solanum lycopersicum]
Sme2.5_08363.1_g00001.1	6.43241	3.99781	RNA-directed DNA polymerase [Arachis hypogaea]	defense related genes
Sme2.5_03875.1_g00001.1	6.37524	5.83431	PREDICTED: phospholipase DDHD1-like [Solanum lycopersicum]
Sme2.5_01249.1_g00008.1	6.3677	6.26369	PREDICTED: luc7-like protein 3-like [Solanum lycopersicum]
Sme2.5_06391.1_g00004.1	6.29368	2.69826	PREDICTED: uncharacterized protein LOC101247169 [Solanum lycopersicum]
Sme2.5_08519.1_g00002.1	6.28893	5.39637	PREDICTED: uncharacterized protein LOC101252999 [Solanum lycopersicum]
Sme2.5_01989.1_g00005.1	6.19153	3.52082	PREDICTED: uncharacterized protein LOC101245374 [Solanum lycopersicum]
Sme2.5_08553.1_g00002.1	6.17397	7.87455	LOV/LOV protein [Solanum lycopersicum] gi	defense related genes
Sme2.5_04265.1_g00002.1	5.93009	4.04231	AP-1 complex subunit mu-1 [Aegilops tauschii]
Sme2.5_00027.1_g00031.1	5.91782	6.24755	PREDICTED: uncharacterized protein LOC101246588 [Solanum lycopersicum]
Sme2.5_00043.1_g00011.1	5.90862	4.09073	PREDICTED: uncharacterized protein LOC101259831 [Solanum lycopersicum]
Sme2.5_01530.1_g00011.1	5.89447	6.0128	unnamed protein product [Vitis vinifera]
Sme2.5_03795.1_g00003.1	5.85089	4.72346	PREDICTED: protein RFT1 homolog [Solanum lycopersicum]
Sme2.5_00444.1_g00001.1	5.83106	3.45236	PREDICTED: uncharacterized protein LOC101252108 [Solanum lycopersicum]
Sme2.5_02801.1_g00006.1	5.82278	8.55692	PREDICTED: lysine histidine transporter-like 6-like [Solanum lycopersicum]
Sme2.5_05068.1_g00002.1	5.72795	10.2694	PREDICTED: putative rRNA methyltransferase YqxC-like [Solanum lycopersicum]
Sme2.5_00871.1_g00007.1	5.65907	6.08205	PREDICTED: carbon catabolite repressor protein 4 homolog 6-like [Solanum lycopersicum]
Sme2.5_04726.1_g00003.1	5.63305	5.05671	PREDICTED: probable galacturonosyltransferase 13-like [Solanum lycopersicum]
Sme2.5_00539.1_g00003.1	5.61292	4.58557	PREDICTED: non-lysosomal glucosylceramidase-like [Solanum lycopersicum]
Sme2.5_00178.1_g00013.1	5.59723	5.47459	PREDICTED: uncharacterized protein LOC101249677 [Solanum lycopersicum]
Sme2.5_03140.1_g00007.1	5.58296	4.52002	PREDICTED: antiviral helicase SKI2-like [Solanum lycopersicum]
Sme2.5_08035.1_g00004.1	5.57139	8.87659	PREDICTED: hexose carrier protein HEX6-like [Solanum lycopersicum]
Sme2.5_02470.1_g00002.1	5.55833	2.44659	Putative selenium-binding protein, related [Solanum demissum]
Sme2.5_07454.1_g00003.1	5.47217	1.84954	PREDICTED: uncharacterized protein LOC101255070 [Solanum lycopersicum]
Sme2.5_00377.1_g00007.1	5.45095	3.4948	PREDICTED: zinc finger CCCH domain-containing protein 62-like [Solanum lycopersicum]
Sme2.5_07421.1_g00001.1	5.40286	3.49978	PREDICTED: transcription factor PIF1-like [Solanum lycopersicum]
Sme2.5_02508.1_g00004.1	5.33038	3.8847	PREDICTED: serine/threonine-protein phosphatase 6 regulatory subunit 3-like [Solanum lycopersicum]
Sme2.5_05503.1_g00001.1	5.31581	4.1286	PREDICTED: uncharacterized protein LOC101266688 [Solanum lycopersicum]
Sme2.5_02550.1_g00001.1	5.29242	4.43904	PREDICTED: DNA annealing helicase and endonuclease ZRANB3-like [Solanum lycopersicum]
Sme2.5_00347.1_g00009.1	5.28665	4.54966	PREDICTED: uncharacterized protein LOC101261087 isoform 1 [Solanum lycopersicum]
Sme2.5_05282.1_g00002.1	5.24395	2.38635	PREDICTED: telomere repeat-binding protein 5-like [Solanum lycopersicum]
Sme2.5_01236.1_g00005.1	5.22662	3.99296	PREDICTED: uncharacterized protein LOC101245911 [Solanum lycopersicum]
Sme2.5_01687.1_g00005.1	5.21927	5.08301	PREDICTED: phosphatidylinositol glycan anchor biosynthesis class U protein-like [Solanum lycopersicum]
Sme2.5_00478.1_g00011.1	5.20344	8.72985	PREDICTED: uncharacterized protein At3g06530-like [Solanum lycopersicum]
Sme2.5_00215.1_g00002.1	5.15264	5.15263	PREDICTED: protein ECERIFERUM 3-like [Solanum lycopersicum]
Sme2.5_03884.1_g00002.1	5.11523	4.01864	PREDICTED: methylsterol monooxygenase 1-1-like [Solanum lycopersicum]
Sme2.5_01597.1_g00006.1	5.10837	3.92675	PREDICTED: TATA box-binding protein-associated factor RNA polymerase I subunit B-like [Solanum lycopersicum]
Sme2.5_00348.1_g00013.1	5.06281	3.53625	alpha-N-acetylglucosaminidase [Nicotiana tabacum]
Sme2.5_02689.1_g00007.1	5.03627	5.53811	unnamed protein product [Vitis vinifera]
Sme2.5_05572.1_g00001.1	5.0263	3.60401	PREDICTED: uncharacterized protein LOC101267620 [Solanum lycopersicum]
Sme2.5_01446.1_g00002.1	5.02225	2.73913	PREDICTED: protein HIRA-like [Solanum lycopersicum]
Sme2.5_01546.1_g00006.1	4.99544	4.00003	PREDICTED: protein disulfide-isomerase 5-2-like [Solanum lycopersicum]
Sme2.5_01961.1_g00003.1	4.99394	3.07182	PREDICTED: uncharacterized protein LOC101266909 [Solanum lycopersicum]
Sme2.5_07678.1_g00001.1	4.99391	3.88693	PREDICTED: nicalin-1-like [Solanum lycopersicum]
Sme2.5_00733.1_g00012.1	4.99364	3.40864	PREDICTED: uncharacterized protein LOC101249817 [Solanum lycopersicum]
Sme2.5_02881.1_g00001.1	4.98634	1.75969	Cytochrome c biogenesis [Medicago truncatula] gi
Sme2.5_05511.1_g00003.1	4.97955	6.092	PREDICTED: probable phenylalanine--tRNA ligase beta subunit-like [Solanum lycopersicum]
Sme2.5_01564.1_g00003.1	4.90607	2.629	PREDICTED: lysophosphatidylcholine acyltransferase 2-like [Solanum lycopersicum]
Sme2.5_00356.1_g00001.1	4.8952	5.28724	PREDICTED: probable potassium transporter 11-like [Glycine max]
Sme2.5_05759.1_g00001.1	4.85616	2.9145	PREDICTED: uncharacterized protein LOC101251690 [Solanum lycopersicum]
Sme2.5_05798.1_g00004.1	4.85532	7.27148	(Sodium/potassium)/proton exchanger 4 [Solanum lycopersicum] gi
Sme2.5_00584.1_g00001.1	4.80667	2.63407	PREDICTED: uncharacterized protein LOC101254388 [Solanum lycopersicum]
Sme2.5_01334.1_g00013.1	4.71762	2.96054	PREDICTED: uncharacterized protein LOC101268806 isoform 1 [Solanum lycopersicum]
Sme2.5_04000.1_g00005.1	4.67492	4.2411	PREDICTED: pentatricopeptide repeat-containing protein At5g43790-like [Solanum lycopersicum]
Sme2.5_03225.1_g00007.1	4.65264	3.88427	PREDICTED: uncharacterized protein LOC101260929 [Solanum lycopersicum]
Sme2.5_00407.1_g00010.1	4.60832	3.32446	PREDICTED: uncharacterized protein LOC101244264 [Solanum lycopersicum]
Sme2.5_06518.1_g00001.1	4.57094	5.28326	PREDICTED: uncharacterized protein LOC101243832 [Solanum lycopersicum]
Sme2.5_00173.1_g00013.1	4.53482	1.80654	PREDICTED: uncharacterized protein LOC101257369 [Solanum lycopersicum]
Sme2.5_09348.1_g00002.1	4.51048	3.05028	PREDICTED: 1-deoxy-D-xylulose-5-phosphate synthase 1, chloroplastic-like [Solanum lycopersicum]
Sme2.5_00486.1_g00009.1	4.48436	4.17517	PREDICTED: uncharacterized protein LOC101251191 isoform 1 [Solanum lycopersicum] gi
Sme2.5_04897.1_g00006.1	4.47618	4.66745	PREDICTED: phosphatidylserine synthase 2-like [Solanum lycopersicum]
Sme2.5_01601.1_g00008.1	4.44881	5.27811	PREDICTED: uncharacterized protein LOC101254782 [Solanum lycopersicum]
Sme2.5_06002.1_g00002.1	4.39511	8.77249	PREDICTED: probable RNA polymerase II transcription factor B subunit 1-1-like [Solanum lycopersicum]
Sme2.5_00299.1_g00012.1	4.29894	3.74258	PREDICTED: uncharacterized protein LOC101258404 [Solanum lycopersicum]
Sme2.5_02963.1_g00002.1	4.28045	4.19401	PREDICTED: uncharacterized protein LOC101253001 [Solanum lycopersicum]
Sme2.5_03126.1_g00005.1	4.24311	4.47697	PREDICTED: uncharacterized protein LOC101251905 [Solanum lycopersicum]
Sme2.5_04259.1_g00005.1	4.21211	2.4669	PREDICTED: magnesium/proton exchanger-like [Solanum lycopersicum]
Sme2.5_00565.1_g00007.1	4.20957	4.13499	PREDICTED: uncharacterized protein LOC101251343 [Solanum lycopersicum]
Sme2.5_00197.1_g00017.1	4.20318	4.05909	PREDICTED: uncharacterized protein LOC101247367 [Solanum lycopersicum]
Sme2.5_14336.1_g00002.1	4.20096	4.89127	PREDICTED: uncharacterized protein LOC101244028 [Solanum lycopersicum]
Sme2.5_06009.1_g00003.1	4.17284	5.40596	PREDICTED: protein ARABIDILLO 1-like [Solanum lycopersicum]
Sme2.5_11702.1_g00003.1	4.13225	3.65223	PREDICTED: V-type proton ATPase subunit D-like isoform 1 [Solanum lycopersicum] gi
Sme2.5_00466.1_g00001.1	4.10229	2.60265	PREDICTED: serine/threonine-protein kinase Nek6-like [Solanum lycopersicum]
Sme2.5_05917.1_g00001.1	4.09695	0.668842	PREDICTED: uncharacterized protein LOC101263091 [Solanum lycopersicum]
Sme2.5_00013.1_g00031.1	4.09376	1.0804	ubiquitin-conjugating enzyme E2 28 [Arabidopsis thaliana] gi
Sme2.5_01144.1_g00001.1	4.09365	2.37314	PREDICTED: AP3-complex subunit beta-A-like [Solanum lycopersicum]
Sme2.5_01016.1_g00008.1	4.0922	4.38169	PREDICTED: uncharacterized protein LOC101259128 [Solanum lycopersicum]
Sme2.5_13353.1_g00001.1	4.09011	2.77458	PREDICTED: putative pentatricopeptide repeat-containing protein At3g18840-like [Solanum lycopersicum]
Sme2.5_00172.1_g00021.1	4.07806	1.97432	PREDICTED: butyrate--CoA ligase AAE11, peroxisomal-like [Solanum lycopersicum]	defense related genes
Sme2.5_06572.1_g00007.1	4.07766	4.00791	PREDICTED: rho GDP-dissociation inhibitor 1-like [Solanum lycopersicum]
Sme2.5_00114.1_g00021.1	4.07716	2.59483	PREDICTED: chaperone protein dnaJ 1, mitochondrial-like [Solanum lycopersicum]
Sme2.5_09569.1_g00001.1	4.04027	4.46229	PREDICTED: clustered mitochondria protein homolog [Solanum lycopersicum]	defense related genes
Sme2.5_02374.1_g00002.1	4.03393	0.892634	PREDICTED: RING-H2 finger protein ATL51-like [Solanum lycopersicum]
Sme2.5_02106.1_g00006.1	4.01135	4.54503	O-linked GlcNAc transferase [Solanum tuberosum]
Sme2.5_01148.1_g00004.1	3.93349	3.13543	PREDICTED: uncharacterized protein LOC101246912 [Solanum lycopersicum]
Sme2.5_04222.1_g00001.1	3.92755	3.49961	PREDICTED: uncharacterized protein LOC101266467 [Solanum lycopersicum]
Sme2.5_05639.1_g00003.1	3.92624	1.14149	PREDICTED: uncharacterized protein LOC101258477 [Solanum lycopersicum]
Sme2.5_09103.1_g00003.1	3.89548	3.14629	PREDICTED: uncharacterized protein LOC101260482 [Solanum lycopersicum]
Sme2.5_02601.1_g00001.1	3.88893	3.35252	PREDICTED: uncharacterized protein LOC101266159 [Solanum lycopersicum]
Sme2.5_00417.1_g00018.1	3.88304	3.81108	PREDICTED: uncharacterized protein LOC101261324 [Solanum lycopersicum]
Sme2.5_00388.1_g00014.1	3.85986	3.61973	PREDICTED: clustered mitochondria protein homolog [Solanum lycopersicum]
Sme2.5_00099.1_g00016.1	3.84574	3.13477	PREDICTED: proline-rich receptor-like protein kinase PERK5-like [Solanum lycopersicum]
Sme2.5_01512.1_g00014.1	3.84519	1.51726	PREDICTED: U-box domain-containing protein 4-like [Solanum lycopersicum]
Sme2.5_07103.1_g00001.1	3.74094	3.27546	PREDICTED: two pore calcium channel protein 1A-like [Solanum lycopersicum]
Sme2.5_03551.1_g00002.1	3.73972	2.00584	PREDICTED: 3-hydroxyisobutyryl-CoA hydrolase-like protein 1, mitochondrial-like [Solanum lycopersicum]
Sme2.5_05205.1_g00003.1	3.71635	4.54749	photosystem I P700 apoprotein A2 (chloroplast) [Datura stramonium] gi
Sme2.5_00163.1_g00013.1	3.69825	3.1085	PREDICTED: gamma-secretase subunit APH1-like [Solanum lycopersicum]
Sme2.5_01578.1_g00008.1	3.69085	5.00272	PREDICTED: putative PAP-specific phosphatase, mitochondrial-like [Solanum lycopersicum]
Sme2.5_06621.1_g00002.1	3.64228	2.07283	PREDICTED: MATH domain-containing protein At5g43560-like [Solanum lycopersicum]
Sme2.5_04357.1_g00003.1	3.63453	2.01721	PREDICTED: membralin-like [Solanum lycopersicum]
Sme2.5_06063.1_g00002.1	3.56623	2.08192	PREDICTED: polyphosphoinositide phosphatase-like [Solanum lycopersicum]
Sme2.5_01894.1_g00002.1	3.56366	1.89173	PREDICTED: uncharacterized protein LOC101252266 [Solanum lycopersicum]
Sme2.5_12232.1_g00001.1	3.5094	3.20925	PREDICTED: THO complex subunit 5 homolog [Solanum lycopersicum]
Sme2.5_13598.1_g00001.1	3.50246	1.14112	PREDICTED: WD repeat-containing protein WRAP73-like [Solanum lycopersicum]
Sme2.5_06989.1_g00001.1	3.49401	2.23535	PREDICTED: serine/threonine-protein kinase CBK1-like [Solanum lycopersicum]
Sme2.5_05529.1_g00004.1	3.49307	2.08278	PREDICTED: arogenate dehydratase/prephenate dehydratase 1, chloroplastic-like [Solanum lycopersicum]
Sme2.5_00426.1_g00008.1	3.43425	2.25624	PREDICTED: methyltransferase-like protein 23-like [Solanum lycopersicum]
Sme2.5_07017.1_g00005.1	3.42808	3.33676	PREDICTED: nucleolar complex protein 4 homolog B-like [Solanum lycopersicum]
Sme2.5_01887.1_g00008.1	3.41084	2.83417	PREDICTED: uncharacterized protein LOC101255308 [Solanum lycopersicum] gi
Sme2.5_09864.1_g00001.1	3.40781	4.97368	NA
Sme2.5_06679.1_g00005.1	3.40468	4.38651	PREDICTED: uncharacterized protein LOC101259600 [Solanum lycopersicum]
Sme2.5_02351.1_g00011.1	3.39881	3.23063	PREDICTED: LRR receptor-like serine/threonine-protein kinase FLS2-like [Solanum lycopersicum]	defense related genes
Sme2.5_03766.1_g00004.1	3.37962	4.15186	hypothetical protein ARALYDRAFT_317312 [Arabidopsis lyrata subsp. lyrata] gi
Sme2.5_01822.1_g00005.1	3.36894	1.91887	PREDICTED: protein AUXIN RESPONSE 4-like [Solanum lycopersicum]
Sme2.5_04716.1_g00004.1	3.36572	2.98682	PREDICTED: histone-lysine N-methyltransferase ASHH2-like [Solanum lycopersicum]
Sme2.5_02712.1_g00005.1	3.35451	2.43823	PREDICTED: uncharacterized protein LOC100259829 [Vitis vinifera]
Sme2.5_00085.1_g00030.1	3.34179	1.68145	PREDICTED: uncharacterized protein LOC101260385 [Solanum lycopersicum]
Sme2.5_00085.1_g00008.1	3.33354	3.25263	PREDICTED: FH protein interacting protein FIP2-like [Solanum lycopersicum]
Sme2.5_00396.1_g00018.1	3.32791	0.546654	PREDICTED: serine/arginine-rich splicing factor RS2Z32-like isoform 1 [Solanum lycopersicum]
Sme2.5_01458.1_g00005.1	3.32396	2.57388	PREDICTED: MATH domain-containing protein At5g43560-like [Solanum lycopersicum]
Sme2.5_02679.1_g00003.1	3.29857	3.77707	hypothetical protein VITISV_030891 [Vitis vinifera]
Sme2.5_08479.1_g00001.1	3.29542	3.12608	PREDICTED: uncharacterized protein LOC101256602 [Solanum lycopersicum]
Sme2.5_00133.1_g00009.1	3.29071	4.29408	PREDICTED: CRS2-associated factor 2, chloroplastic-like [Solanum lycopersicum]
Sme2.5_00487.1_g00001.1	3.28214	3.83738	PREDICTED: BAG family molecular chaperone regulator 4-like [Solanum lycopersicum]	defense related genes
Sme2.5_00788.1_g00012.1	3.18651	3.64445	PREDICTED: uncharacterized protein LOC101251749 [Solanum lycopersicum]
Sme2.5_01688.1_g00009.1	3.17235	1.53391	PREDICTED: splicing factor U2af large subunit B-like [Solanum lycopersicum]
Sme2.5_00266.1_g00018.1	3.16159	2.65578	PREDICTED: uncharacterized protein LOC101263808 [Solanum lycopersicum]
Sme2.5_01005.1_g00014.1	3.14563	1.70242	PREDICTED: signal peptide peptidase-like 2-like [Solanum lycopersicum]
Sme2.5_01166.1_g00006.1	3.12248	2.25295	tripeptidyl peptidase II, putative [Ricinus communis] gi
Sme2.5_08339.1_g00002.1	3.10456	2.5547	PREDICTED: putative uncharacterized protein At4g01020, chloroplastic-like [Solanum lycopersicum]
Sme2.5_12180.1_g00006.1	3.09719	1.28437	PREDICTED: nibrin-like isoform 1 [Solanum lycopersicum]
Sme2.5_00141.1_g00013.1	3.08514	2.04492	PREDICTED: protein SPA1-RELATED 3-like [Solanum lycopersicum]
Sme2.5_03583.1_g00003.1	3.0614	2.99412	PREDICTED: uncharacterized protein LOC101252226 [Solanum lycopersicum]	defense related genes
Sme2.5_07467.1_g00001.1	3.05382	2.43922	PREDICTED: mitochondrial arginine transporter BAC1-like [Solanum lycopersicum]
Sme2.5_01638.1_g00003.1	3.053	2.67972	anthocyanidin synthase [Nicotiana tabacum]	defense related genes
Sme2.5_05308.1_g00002.1	2.98326	3.57937	PREDICTED: translation initiation factor eIF-2B subunit beta-like isoform 1 [Solanum lycopersicum] gi
Sme2.5_05299.1_g00004.1	2.95724	2.65197	PREDICTED: pre-mRNA-splicing factor SF2-like isoform 1 [Solanum lycopersicum]
Sme2.5_07482.1_g00001.1	2.94402	4.03253	hypothetical protein RasatMp046 (mitochondrion) [Raphanus sativus]
Sme2.5_03682.1_g00005.1	2.90184	1.49247	PREDICTED: protein TPX2-like [Solanum lycopersicum]
Sme2.5_00225.1_g00031.1	2.89171	1.77547	PREDICTED: uncharacterized protein LOC101251628 [Solanum lycopersicum]
Sme2.5_24995.1_g00001.1	2.87857	1.85793	PREDICTED: uncharacterized protein LOC101251913 [Solanum lycopersicum]	defense related genes
Sme2.5_24887.1_g00001.1	2.84992	2.59842	PREDICTED: CBL-interacting serine/threonine-protein kinase 14 isoform 2 [Solanum lycopersicum]
Sme2.5_00097.1_g00006.1	2.83522	1.93186	Polycomb group protein EMBRYONIC FLOWER 2 [Triticum urartu]
Sme2.5_00004.1_g00011.1	2.78384	3.07546	PREDICTED: ATP-dependent RNA helicase DHX8-like [Solanum lycopersicum]
Sme2.5_09710.1_g00001.1	2.77366	2.87261	green-ripe like protein 1 [Solanum melongena]
Sme2.5_04309.1_g00003.1	2.70568	2.26003	PREDICTED: uncharacterized protein LOC101257625 [Solanum lycopersicum]
Sme2.5_00072.1_g00006.1	2.68892	2.54159	stress-associated protein 12 [Solanum lycopersicum]	defense related genes
Sme2.5_02786.1_g00001.1	2.68118	3.15174	predicted protein [Populus trichocarpa] gi
Sme2.5_13489.1_g00002.1	2.6746	4.19853	PREDICTED: inositol hexakisphosphate and diphosphoinositol-pentakisphosphate kinase 2-like [Solanum lycopersicum]
Sme2.5_00151.1_g00011.1	2.67192	2.29246	PREDICTED: uncharacterized protein LOC101254472 [Solanum lycopersicum]
Sme2.5_00325.1_g00009.1	2.60574	1.44467	PREDICTED: uncharacterized protein LOC101249403 [Solanum lycopersicum]	defense related genes
Sme2.5_01841.1_g00001.1	2.57225	6.17856	PREDICTED: epoxide hydrolase 4-like [Solanum lycopersicum]
Sme2.5_05882.1_g00001.1	2.55229	6.79092	PREDICTED: phosphate transporter PHO1 homolog 10-like [Solanum lycopersicum]
Sme2.5_08163.1_g00003.1	2.53961	2.72968	lycopene b-cyclase [Solanum pennellii]
Sme2.5_02876.1_g00003.1	2.5233	0.782632	tobamovirus multiplication 1 homolog [Solanum lycopersicum] gi
Sme2.5_00125.1_g00023.1	2.51475	2.14943	PREDICTED: pentatricopeptide repeat-containing protein At5g61990, mitochondrial-like [Solanum lycopersicum]
Sme2.5_00653.1_g00003.1	2.50583	3.52621	PREDICTED: histone-lysine N-methyltransferase ASHH3-like [Solanum lycopersicum]
Sme2.5_01388.1_g00007.1	2.48629	3.13115	beta-hexosaminidase 1 precursor [Solanum lycopersicum] gi
Sme2.5_05025.1_g00003.1	2.46631	2.48145	PREDICTED: PITH domain-containing protein 1-like [Solanum lycopersicum]
Sme2.5_01852.1_g00002.1	2.45054	2.10119	PREDICTED: protein FAM188A-like [Solanum lycopersicum]
Sme2.5_01887.1_g00011.1	2.42929	3.06761	putative pollen specific LIM domain-containing protein [Solanum lycopersicum]
Sme2.5_17393.1_g00002.1	2.42259	1.27858	ATP synthase alpha subunit [Roridula gorgonias]
Sme2.5_01822.1_g00004.1	2.41073	3.16055	PREDICTED: vacuole membrane protein 1-like [Solanum lycopersicum]
Sme2.5_03123.1_g00002.1	2.40524	2.47688	PREDICTED: uncharacterized protein LOC101260865 [Solanum lycopersicum]
Sme2.5_00195.1_g00013.1	2.40275	1.93262	PREDICTED: E3 ubiquitin-protein ligase RMA1-like isoform 1 [Solanum lycopersicum]
Sme2.5_05379.1_g00004.1	2.38802	1.86844	PREDICTED: uncharacterized protein LOC101263590 [Solanum lycopersicum]
Sme2.5_06479.1_g00003.1	2.35153	2.20688	basic helix-loop-helix [Solanum lycopersicum]
Sme2.5_00007.1_g00008.1	2.32983	1.45993	PREDICTED: protein FAR1-RELATED SEQUENCE 4-like [Solanum lycopersicum]
Sme2.5_02419.1_g00008.1	2.32102	1.9101	hypothetical protein TRIUR3_02669 [Triticum urartu]
Sme2.5_02333.1_g00005.1	2.29943	6.70984	PREDICTED: probable sucrose-phosphate synthase 2 [Solanum lycopersicum] gi
Sme2.5_00187.1_g00003.1	2.25951	1.99761	PREDICTED: poly(A) polymerase-like [Solanum lycopersicum]
Sme2.5_03387.1_g00007.1	2.23601	1.88294	PREDICTED: transmembrane protein 184C-like isoform 1 [Solanum lycopersicum]
Sme2.5_03957.1_g00006.1	2.19746	1.27894	PREDICTED: uncharacterized protein LOC101260528 [Solanum lycopersicum]
Sme2.5_01286.1_g00002.1	2.18519	1.8356	PREDICTED: RRP12-like protein-like [Solanum lycopersicum]
Sme2.5_00192.1_g00001.1	2.1473	0.709454	PREDICTED: aspartic proteinase-like protein 2-like [Solanum lycopersicum]
Sme2.5_11346.1_g00003.1	2.1373	1.85489	PREDICTED: probable sulfate transporter 3.4-like [Solanum lycopersicum]
Sme2.5_00166.1_g00025.1	2.13375	2.52144	PREDICTED: riboflavin biosynthesis protein RibD-like [Solanum lycopersicum]
Sme2.5_00078.1_g00010.1	2.12845	2.02113	unknown [Medicago truncatula]
Sme2.5_07618.1_g00003.1	2.0871	3.2494	ATP synthase beta subunit [Ruppia maritima]
Sme2.5_01382.1_g00008.1	2.07506	1.47296	PREDICTED: probable E3 ubiquitin-protein ligase ARI7-like [Solanum lycopersicum]
Sme2.5_02556.1_g00001.1	2.05918	2.30366	PREDICTED: AP-1 complex subunit gamma-2-like [Solanum lycopersicum]
Sme2.5_02001.1_g00002.1	2.05306	0.554096	PREDICTED: vacuolar amino acid transporter 1-like [Solanum lycopersicum]
Sme2.5_00069.1_g00023.1	2.04472	1.31934	CLB1 [Solanum lycopersicum] gi	defense related genes
Sme2.5_00917.1_g00006.1	2.02685	2.00785	PREDICTED: serine/threonine-protein kinase HT1-like [Solanum lycopersicum]
Sme2.5_04109.1_g00003.1	2.02021	1.03739	PREDICTED: uncharacterized protein LOC101256198 [Solanum lycopersicum]
Sme2.5_03008.1_g00002.1	2.01716	2.08585	PREDICTED: DNA-directed RNA polymerase D subunit 1 [Solanum lycopersicum]
Sme2.5_00007.1_g00001.1	2.00211	2.84823	PREDICTED: uncharacterized protein LOC101267879 [Solanum lycopersicum]
Sme2.5_01542.1_g00004.1	1.9951	1.81104	beta-galactosidase, putative [Ricinus communis] gi
Sme2.5_04233.1_g00002.1	1.98503	1.42846	PREDICTED: uncharacterized protein LOC101252196 [Solanum lycopersicum]
Sme2.5_00159.1_g00004.1	1.97886	1.67282	PREDICTED: RRP12-like protein-like [Solanum lycopersicum]
Sme2.5_02561.1_g00001.1	1.95899	0.628718	PREDICTED: ZF-HD homeobox protein At4g24660-like [Solanum lycopersicum]
Sme2.5_00002.1_g00026.1	1.91934	1.34526	PREDICTED: protein arv1 homolog [Solanum lycopersicum]
Sme2.5_01196.1_g00005.1	1.90696	1.05754	PREDICTED: ribokinase-like [Solanum lycopersicum]
Sme2.5_00049.1_g00002.1	1.89764	3.18122	PREDICTED: uncharacterized protein LOC101256960 [Solanum lycopersicum]
Sme2.5_00832.1_g00001.1	1.86893	0.902381	PREDICTED: uncharacterized protein LOC101250607 [Solanum lycopersicum]
Sme2.5_03983.1_g00004.1	1.86592	3.83099	PREDICTED: outer envelope protein 80, chloroplastic-like [Solanum lycopersicum]
Sme2.5_00121.1_g00017.1	1.82515	2.56118	PREDICTED: molybdopterin biosynthesis protein CNX1-like [Solanum lycopersicum]
Sme2.5_02777.1_g00009.1	1.7726	2.50127	hypothetical protein VITISV_022809 [Vitis vinifera]
Sme2.5_00497.1_g00002.1	1.76972	2.53288	unnamed protein product [Vitis vinifera]
Sme2.5_00155.1_g00017.1	1.76707	2.19939	PREDICTED: l-Ala-D/L-Glu epimerase-like [Solanum lycopersicum]
Sme2.5_09038.1_g00001.1	1.76022	1.14138	PREDICTED: probable anion transporter 3, chloroplastic-like [Solanum lycopersicum]
Sme2.5_23102.1_g00001.1	1.74027	1.50469	PREDICTED: diacylglycerol kinase 1-like [Solanum lycopersicum]	defense related genes
Sme2.5_09259.1_g00001.1	1.73651	2.25132	PREDICTED: uncharacterized protein LOC101253869 [Solanum lycopersicum]
Sme2.5_00351.1_g00013.1	1.73618	2.16944	PREDICTED: ABC transporter C family member 13-like [Solanum lycopersicum]
Sme2.5_06144.1_g00002.1	1.71582	0.858231	inositol-1,4,5-triphosphate-5-phosphatase [Solanum lycopersicum] gi	defense related genes
Sme2.5_13427.1_g00001.1	1.6536	0.575471	PREDICTED: uncharacterized protein LOC101259054 [Solanum lycopersicum]
Sme2.5_01613.1_g00006.1	1.6444	0.775242	PREDICTED: conserved oligomeric Golgi complex subunit 3-like [Solanum lycopersicum]
Sme2.5_01519.1_g00001.1	1.63902	6.33572	PREDICTED: uncharacterized protein LOC101255126 [Solanum lycopersicum]
Sme2.5_03209.1_g00001.1	1.62829	1.26001	PREDICTED: probable ATP-dependent RNA helicase DHX37-like [Solanum lycopersicum]
Sme2.5_00226.1_g00012.1	1.62534	1.11073	PREDICTED: putative SWI/SNF-related matrix-associated actin-dependent regulator of chromatin subfamily A member 3-like 2-like [Solanum lycopersicum]
Sme2.5_00036.1_g00016.1	1.61084	1.35552	PREDICTED: transcription factor UNE10-like [Solanum lycopersicum]
Sme2.5_01077.1_g00016.1	1.61054	0.516502	CHS2_SOLTU RecName: Full=Chalcone synthase 2; AltName: Full=Naringenin-chalcone synthase 2 gi	defense related genes
Sme2.5_00115.1_g00015.1	1.58966	1.70865	PREDICTED: annexin D3-like [Solanum lycopersicum]	defense related genes
Sme2.5_03279.1_g00003.1	1.56515	0.616484	NA
Sme2.5_01424.1_g00006.1	1.51248	0.741576	hypothetical protein VITISV_031859 [Vitis vinifera]
Sme2.5_06652.1_g00002.1	1.50276	1.59932	PREDICTED: F-box protein At4g00755-like [Solanum lycopersicum]
Sme2.5_08481.1_g00002.1	1.47851	3.17073	PREDICTED: uncharacterized protein LOC101256841 isoform 1 [Solanum lycopersicum] gi
Sme2.5_01489.1_g00002.1	1.44766	1.00083	PREDICTED: uncharacterized protein LOC101249932 [Solanum lycopersicum]
Sme2.5_17600.1_g00002.1	1.42531	2.01968	prephenate aminotransferase [Solanum lycopersicum] gi
Sme2.5_25122.1_g00001.1	1.42261	0.831059	mas-binding factor MBF2 [Solanum tuberosum]	defense related genes
Sme2.5_01982.1_g00004.1	1.41967	1.1451	PREDICTED: uncharacterized protein LOC101255897 [Solanum lycopersicum]
Sme2.5_11813.1_g00002.1	1.41917	0.836727	PREDICTED: chlorophyllide a oxygenase, chloroplastic-like [Solanum lycopersicum]
Sme2.5_26520.1_g00001.1	1.4178	1.40232	PREDICTED: transcription factor E2FB-like [Solanum lycopersicum]
Sme2.5_03554.1_g00009.1	1.41129	1.15133	PREDICTED: uncharacterized protein LOC101267897 [Solanum lycopersicum]
Sme2.5_08838.1_g00001.1	1.40492	1.34399	PREDICTED: protein TRANSPARENT TESTA 1-like [Solanum lycopersicum]
Sme2.5_08361.1_g00001.1	1.3966	1.6245	PREDICTED: WD and tetratricopeptide repeats protein 1-like [Solanum lycopersicum]	defense related genes
Sme2.5_14930.1_g00001.1	1.3901	1.43161	PREDICTED: chloride channel protein CLC-d-like [Solanum lycopersicum]
Sme2.5_23240.1_g00001.1	1.3823	1.9102	PREDICTED: pentatricopeptide repeat-containing protein At5g66520-like [Solanum lycopersicum]
Sme2.5_00579.1_g00001.1	1.38191	1.34238	PREDICTED: E3 ubiquitin-protein ligase RNF14-like isoform 2 [Solanum lycopersicum]
Sme2.5_01723.1_g00009.1	1.37112	1.42075	PREDICTED: mechanosensitive ion channel protein 2, chloroplastic-like [Solanum lycopersicum]
Sme2.5_00165.1_g00015.1	1.36306	1.8033	PREDICTED: putative E3 ubiquitin-protein ligase RING1a-like [Solanum lycopersicum]
Sme2.5_18719.1_g00001.1	1.35752	1.25118	putative RNA-dependent RNA-polymerase [Solanum tuberosum]
Sme2.5_05055.1_g00004.1	1.35513	0.588451	PREDICTED: uncharacterized protein LOC101261812 [Solanum lycopersicum]
Sme2.5_10580.1_g00002.1	1.34243	1.61711	PREDICTED: uncharacterized protein LOC101267496 [Solanum lycopersicum]
Sme2.5_00090.1_g00022.1	1.33195	1.54133	PREDICTED: uncharacterized protein LOC101253531 [Solanum lycopersicum]
Sme2.5_00606.1_g00008.1	1.32173	8.5874	PREDICTED: putative tRNA pseudouridine synthase Pus10-like [Solanum lycopersicum]
Sme2.5_01521.1_g00006.1	1.30221	8.73336	PREDICTED: maf-like protein DDB_G0281937-like isoform 1 [Solanum lycopersicum]
Sme2.5_04839.1_g00004.1	1.29227	0.500556	PREDICTED: serine/threonine-protein kinase Nek2-like [Solanum lycopersicum]
Sme2.5_02214.1_g00005.1	1.28756	2.8406	PREDICTED: uncharacterized protein C20orf24 homolog [Solanum lycopersicum]
Sme2.5_29923.1_g00001.1	1.27986	1.13137	NA
Sme2.5_02115.1_g00004.1	1.27731	0.7095	PREDICTED: uncharacterized protein LOC101258578 [Solanum lycopersicum]
Sme2.5_00081.1_g00020.1	1.2738	1.23586	PREDICTED: pentatricopeptide repeat-containing protein At3g25210, mitochondrial-like [Solanum lycopersicum]
Sme2.5_01181.1_g00001.1	1.22063	1.45717	hypothetical protein VITISV_027642 [Vitis vinifera]
Sme2.5_00407.1_g00019.1	1.21063	3.20155	PREDICTED: mutS2 protein-like [Solanum lycopersicum]
Sme2.5_00110.1_g00021.1	1.15453	0.819542	PREDICTED: alpha-N-acetylglucosaminidase-like [Vitis vinifera]
Sme2.5_00319.1_g00002.1	1.14947	0.920281	PREDICTED: uncharacterized protein LOC101255091 [Solanum lycopersicum]
Sme2.5_00368.1_g00013.1	1.14945	1.78314	PREDICTED: zinc finger protein 252-like [Solanum lycopersicum]
Sme2.5_03077.1_g00004.1	1.14261	0.894403	PREDICTED: calcium-transporting ATPase 3, endoplasmic reticulum-type-like [Solanum lycopersicum]
Sme2.5_02456.1_g00003.1	1.12319	1.97234	PREDICTED: AP2-like ethylene-responsive transcription factor AIL6-like [Solanum lycopersicum]
Sme2.5_09068.1_g00007.1	1.1024	0.615249	TCP transcription factor 23 [Solanum lycopersicum] gi
Sme2.5_00195.1_g00002.1	1.07564	1.44679	PREDICTED: uncharacterized protein LOC101260494 [Solanum lycopersicum]	defense related genes
Sme2.5_08805.1_g00002.1	1.06631	0.811483	PREDICTED: uncharacterized protein LOC101249691 [Solanum lycopersicum]
Sme2.5_24044.1_g00001.1	1.06271	1.20838	NA
Sme2.5_02357.1_g00003.1	1.05724	0.575382	PREDICTED: uncharacterized protein LOC101264669 [Solanum lycopersicum]
Sme2.5_00017.1_g00036.1	1.04711	0.629777	PREDICTED: phytosulfokine receptor 2-like [Solanum lycopersicum]	defense related genes
Sme2.5_31823.1_g00001.1	1.00713	1.97419	NA
Sme2.5_21504.1_g00001.1	0.985767	0.798444	NA
Sme2.5_02754.1_g00010.1	0.907819	0.808562	PREDICTED: uncharacterized protein LOC101256834 [Solanum lycopersicum]
Sme2.5_03170.1_g00001.1	0.879473	1.04406	PREDICTED: probable glutamate carboxypeptidase 2-like [Solanum lycopersicum]
Sme2.5_04836.1_g00002.1	0.859625	0.626448	PREDICTED: protein CPR-5-like [Solanum lycopersicum]
Sme2.5_00805.1_g00003.1	0.85443	0.529589	PREDICTED: uncharacterized protein LOC101244103 [Solanum lycopersicum]
Sme2.5_02040.1_g00005.1	0.853462	0.551904	T4.15 [Malus x robusta]
Sme2.5_03284.1_g00003.1	0.812128	2.14316	PREDICTED: cyclin-H1-1-like [Solanum lycopersicum]	defense related genes
Sme2.5_00081.1_g00011.1	0.80909	1.16103	NA
Sme2.5_00353.1_g00015.1	0.805326	12.7612	T4.15 [Malus x robusta]
Sme2.5_09640.1_g00003.1	0.784428	1.02427	PREDICTED: ABC transporter B family member 9-like [Solanum lycopersicum]
Sme2.5_06493.1_g00002.1	0.769323	0.525237	PREDICTED: uncharacterized protein LOC101265135 [Solanum lycopersicum]	defense related genes
Sme2.5_00426.1_g00009.1	0.758913	0.697109	putative copia-like polyprotein [Solanum lycopersicum]
Sme2.5_01202.1_g00008.1	0.73171	0.724596	guanylyl cyclase [Solanum lycopersicum] gi
Sme2.5_01369.1_g00005.1	0.725117	1.37093	ASR4 protein [Solanum chilense]
Sme2.5_01110.1_g00005.1	0.722418	0.945778	PREDICTED: RNA-binding protein Nova-1-like [Solanum lycopersicum]
Sme2.5_00096.1_g00011.1	0.707413	1.92188	PREDICTED: probable LRR receptor-like serine/threonine-protein kinase At3g47570-like [Solanum lycopersicum]
Sme2.5_03122.1_g00006.1	0.706297	1.08951	PREDICTED: E3 ubiquitin-protein ligase At3g02290-like [Solanum lycopersicum]
Sme2.5_04405.1_g00008.1	0.694585	0.65617	PREDICTED: actin-related protein 8-like [Solanum lycopersicum]
Sme2.5_05238.1_g00004.1	0.640348	0.624747	PREDICTED: E3 ubiquitin-protein ligase UPL5-like [Solanum lycopersicum]
Sme2.5_01948.1_g00002.1	0.570769	0.948968	PREDICTED: uncharacterized membrane protein STKORF319-like [Solanum lycopersicum]
Sme2.5_00065.1_g00020.1	0.569721	1.0382	PREDICTED: heat stress transcription factor A-6b-like [Solanum lycopersicum]
Sme2.5_00846.1_g00002.1	0.545681	1.01611	PREDICTED: pentatricopeptide repeat-containing protein At2g35030, mitochondrial-like [Solanum lycopersicum]
Sme2.5_00606.1_g00009.1	0.531276	0.712928	PREDICTED: prolyl endopeptidase-like [Solanum lycopersicum]

## Sheet: Sheet2
Table S10b The transcripts identified to be transferred from rootstock to scion in TP grafting
Gene id	TP1	TP2	Description	Note
LOC107839936	1890.24	2009.98	ankyrin repeat domain-containing protein 2B
LOC107867044	589.53	719.903	NEDD8-conjugating enzyme Ubc12
LOC107878567	587.051	545.694	trifunctional UDP-glucose 4,6-dehydratase/UDP-4-keto-6-deoxy-D-glucose 3,5-epimerase/UDP-4-keto-L-rhamnose-reductase RHM1
LOC107859999	520.698	628.53	proteasome subunit beta type-1
LOC107860474	363.534	350.509	probable galacturonosyltransferase 13
LOC107838840	300.839	422.341	MLO-like protein 1
LOC107875996	281.117	265.952	ACT domain-containing protein DS12, chloroplastic
LOC107864188	172.543	168.431	serine/threonine-protein kinase tricornered
LOC107843763	170.063	193.428	tubulin beta-5 chain
LOC107867925	167.93	131.075	uncharacterized LOC107867925
LOC107840182	160.693	140.538	vacuolar-sorting receptor 3
LOC107861884	146.586	168.949	serine-threonine kinase receptor-associated protein
LOC107860371	146.318	143.003	lysM domain receptor-like kinase 4
LOC107853372	141.787	158.516	transcription factor TGA2.2
LOC107860795	139.133	120.36	acetyl-coenzyme A synthetase, chloroplastic/glyoxysomal
LOC107856315	137.448	120.786	calcium-dependent protein kinase 2
LOC107839265	136.104	134.17	WRKY transcription factor 22
LOC107839205	119.716	113.181	ubiquitin-conjugating enzyme E2-23 kDa
LOC107856590	118.584	113.081	omega-amidase, chloroplastic
LOC107877952	113.678	145.508	protein phosphatase 2C 50	defense related genes
LOC107858615	111.954	43.4511	glycine-rich domain-containing protein 2-like
LOC107860687	97.1962	125.879	serine/threonine-protein kinase STY13
LOC107872793	93.6546	88.2145	protein PSK SIMULATOR 1
LOC107839998	90.2264	86.3074	tubby-like F-box protein 8
LOC124892097	86.6942	128.665	photosystem II CP47 reaction center protein-like
LOC107840561	84.1218	93.3993	proteasome subunit alpha type-7
LOC107850526	79.6167	74.0474	SART-1 family protein DOT2
LOC107840586	77.3784	81.5116	probable 26S proteasome non-ATPase regulatory subunit 3
LOC107873188	74.4214	85.4804	stearoyl-[acyl-carrier-protein	defense related genes
LOC124895575	72.078	68.2812	50S ribosomal protein L2, chloroplastic
LOC107859855	69.2668	63.0719	3-dehydroquinate synthase, chloroplastic
LOC107875542	67.2728	64.7165	U-box domain-containing protein 13	defense related genes
LOC107859105	66.272	70.8163	50S ribosomal protein L21, mitochondrial
LOC107878302	65.6005	78.4098	G-type lectin S-receptor-like serine/threonine-protein kinase At2g19130	defense related genes
LOC107876583	63.7645	56.665	1-phosphatidylinositol-3-phosphate 5-kinase FAB1B
LOC107877618	61.7355	45.2063	ubiquitin carboxyl-terminal hydrolase 23
LOC107875220	60.7127	61.55	uncharacterized LOC107875220
LOC107838837	59.4937	62.811	guanosine nucleotide diphosphate dissociation inhibitor 2
LOC107867601	59.375	53.5692	exocyst complex component SEC6
LOC107847671	59.0085	63.1998	splicing factor U2af small subunit B
LOC107850612	58.8892	57.6963	mitogen-activated protein kinase 9
LOC107871483	58.4366	54.514	dolichyl-diphosphooligosaccharide--protein glycosyltransferase subunit 1B
LOC107839360	55.3214	49.9996	carotenoid 9,10(9',10')-cleavage dioxygenase 1-like	defense related genes
LOC107839679	53.6633	64.2807	zinc finger matrin-type protein 2
LOC107849481	53.5797	47.8307	probable protein phosphatase 2C 60
LOC107867627	50.933	61.6841	protein LIKE COV 2
LOC107870967	50.7445	41.9924	lysine-specific demethylase JMJ706
LOC107853896	50.4496	53.8348	DNA repair RAD52-like protein 2, chloroplastic
LOC107850552	50.2679	46.1651	NADH dehydrogenase [ubiquinone
LOC107878072	49.7532	70.2058	UDP-arabinose 4-epimerase 1
LOC107858860	47.3537	46.7854	ABC transporter I family member 11, chloroplastic
LOC107847910	46.4323	39.2391	ABC transporter G family member 7
LOC107867990	44.6023	41.4575	probable N-succinyldiaminopimelate aminotransferase DapC
LOC107845280	44.2743	35.8768	uncharacterized LOC107845280
LOC107845798	44.236	43.8425	tubby-like F-box protein 10
LOC107878755	42.7467	37.1559	thioredoxin-like protein HCF164, chloroplastic
LOC107868124	42.6661	47.2022	deSI-like protein At4g17486
LOC107875663	42.1897	51.8378	vesicle-associated membrane protein 714	defense related genes
LOC107839107	41.7692	41.0763	psbP domain-containing protein 5, chloroplastic
LOC107845688	41.5524	38.0103	cyclase-associated protein 1
LOC107862260	40.7478	55.6809	vacuolar fusion protein MON1 homolog
LOC107875344	39.8972	41.8049	oleoyl-acyl carrier protein thioesterase, chloroplastic-like
LOC107860387	39.8257	30.0856	protein furry homolog-like
LOC107855491	39.273	35.4611	protein trichome birefringence-like 19
LOC107860317	39.152	28.7587	uncharacterized LOC107860317
LOC107840870	37.4459	43.6041	leucine aminopeptidase 2, chloroplastic
LOC107878648	36.8779	39.2238	3-hydroxybutyryl-CoA dehydrogenase
LOC107851186	36.3896	33.021	histone deacetylase 6	defense related genes
LOC124894359	36.1537	48.8448	ATP synthase epsilon chain, chloroplastic-like
LOC107868133	35.1525	43.3338	uncharacterized LOC107868133	defense related genes
LOC107878166	34.4997	34.7558	lysM domain receptor-like kinase 37	defense related genes
LOC107860287	34.094	32.9117	nicotinate phosphoribosyltransferase 2
LOC107867891	32.1777	24.512	sister chromatid cohesion protein SCC2
LOC107842728	31.0455	33.5005	DEAD-box ATP-dependent RNA helicase 52A
LOC107859135	30.645	13.9112	protein REDUCED WALL ACETYLATION 3
LOC107878691	30.4772	21.9249	trafficking protein particle complex II-specific subunit 130 homolog
LOC107839307	30.381	25.4854	uncharacterized LOC107839307
LOC107859426	30.3493	35.9283	uncharacterized LOC107859426
LOC107848012	30.3071	30.3694	mitochondrial fission protein ELM1
LOC107863182	29.9172	20.5137	SUMO-conjugating enzyme UBC9
LOC107850893	29.4658	28.0709	trihelix transcription factor ASIL1-like
LOC107860599	29.0047	24.2379	CRM-domain containing factor CFM2, chloroplastic
LOC107844140	28.2587	40.2022	mannan endo-1,4-beta-mannosidase 2-like
LOC107838974	27.9844	30.0551	peptidyl-tRNA hydrolase 2, mitochondrial
LOC107839198	27.1723	22.0416	ascorbate transporter, chloroplastic
LOC124894970	27.038	18.7731	ATP synthase subunit alpha, chloroplastic
LOC107875737	26.367	30.6665	probable glutathione peroxidase 2	defense related genes
LOC107872815	26.3246	19.4405	serine/arginine-rich splicing factor RS417
LOC107863347	26.3175	25.1485	calcium-dependent protein kinase 26
LOC107851154	25.8447	31.0179	transmembrane protein 147
LOC107862419	25.8059	33.8967	39S ribosomal protein L47, mitochondrial
LOC107858553	25.6589	18.3746	zinc finger CCCH domain-containing protein 44
LOC107847311	25.3673	25.3969	alkaline/neutral invertase E, chloroplastic
LOC107840286	24.8758	20.5027	protein disulfide-isomerase SCO2
LOC107843795	24.5863	26.4247	protein NCA1
LOC124895733	24.3927	25.1177	ras-related protein RABD2a
LOC107847703	23.8287	23.6518	protein TRAUCO
LOC107875929	23.319	25.3291	serine/threonine-protein kinase AtPK2/AtPK19	defense related genes
LOC107840900	23.3182	30.8861	RING-box protein 1a
LOC107878780	22.7763	23.5841	uncharacterized LOC107878780
LOC107850317	22.6588	23.5382	cyclin-dependent kinase C-1
LOC107852124	22.6518	26.3087	uncharacterized LOC107852124
LOC107841721	22.6021	21.2804	protein SHOOT GRAVITROPISM 6
LOC124895360	22.5529	15.7901	zinc finger CCCH domain-containing protein 44-like
LOC124894840	22.4406	15.4638	zinc finger CCCH domain-containing protein 44-like
LOC107864101	22.3933	24.6496	photosystem II D1 precursor processing protein PSB27-H2, chloroplastic
LOC107855963	22.2498	17.739	glutamate synthase 1 [NADH
LOC107873121	22.193	18.9671	serine/threonine-protein phosphatase 6 regulatory subunit 3
LOC107878043	21.2676	24.4678	aspartyl protease family protein 2	defense related genes
LOC107845711	20.3352	16.4188	calmodulin-binding receptor-like cytoplasmic kinase 2
LOC107870399	20.2289	20.5828	formin-like protein 14
LOC107850323	20.0541	22.0838	nuclear poly(A) polymerase 4
LOC107866882	19.6046	12.8988	5'-3' exoribonuclease 3
LOC107861624	19.5217	20.4728	tyrosine-sulfated glycopeptide receptor 1	defense related genes
LOC107865316	19.5086	16.681	probable aquaporin PIP-type pTOM75	defense related genes
LOC107854357	19.5067	21.2623	serine/threonine protein phosphatase 2A 55 kDa regulatory subunit B beta isoform
LOC107842794	19.4908	16.3185	OVARIAN TUMOR DOMAIN-containing deubiquitinating enzyme 3
LOC107839134	19.2055	24.4558	probable beta-1,4-xylosyltransferase IRX9H
LOC107861814	18.6778	15.5442	uncharacterized LOC107861814
LOC107860556	18.4794	13.8185	THO complex subunit 2-like
LOC107866797	18.3018	14.4311	1,4-alpha-glucan-branching enzyme-like
LOC107856748	18.2984	20.9708	LEAF RUST 10 DISEASE-RESISTANCE LOCUS RECEPTOR-LIKE PROTEIN KINASE-like 1.1	defense related genes
LOC124890019	17.8516	19.2943	ras-related protein RABD2a
LOC107877763	17.8511	22.5161	glucan endo-1,3-beta-glucosidase 11
LOC107873124	17.7235	15.6683	uncharacterized LOC107873124
LOC107863338	17.6201	20.12	protein DETOXIFICATION 49	defense related genes
LOC107878266	17.5061	17.9934	beta-amylase
LOC107856413	17.4234	11.3434	AP-2 complex subunit alpha-1
LOC107867003	17.3883	13.9482	uncharacterized LOC107867003
LOC124898973	17.3156	18.3119	ras-related protein RABD2a
LOC107858741	16.8494	18.9018	uncharacterized protein At5g19025	defense related genes
LOC107858871	16.7041	16.3865	subtilisin-like serine-protease S
LOC107843089	16.5954	11.5236	ethylene-insensitive protein 2	defense related genes
LOC124893869	16.2566	13.9118	ATP synthase subunit alpha, mitochondrial
LOC107877620	16.1763	21.087	BTB/POZ domain-containing protein At2g24240	defense related genes
LOC124891363	15.9557	13.2196	NAD(P)H-quinone oxidoreductase subunit H, chloroplastic
LOC107866995	15.7811	16.0301	3-ketoacyl-CoA synthase 4
LOC107866776	15.7169	16.6344	serine/threonine-protein kinase/endoribonuclease IRE1a	defense related genes
LOC107845620	15.6528	16.84	scarecrow-like protein 22
LOC107860347	14.6649	15.5086	uncharacterized LOC107860347
LOC107841408	14.5031	15.6887	zinc transport protein ZntB
LOC107870630	14.4457	11.4269	probable protein S-acyltransferase 19
LOC107862980	14.2221	13.932	cell division cycle protein 27 homolog B
LOC107864400	13.8868	12.2013	transcription factor bHLH78
LOC107870035	13.5981	11.3883	ABC transporter A family member 1
LOC107845343	12.9994	13.9158	terminal nucleotidyltransferase 4B
LOC107842952	12.9795	11.3868	uncharacterized LOC107842952	defense related genes
LOC107878266	12.7247	13.3832	beta-amylase
LOC107870332	12.4973	11.8454	CDP-diacylglycerol--glycerol-3-phosphate 3-phosphatidyltransferase 2
LOC107863686	12.4587	14.6548	regulator of MON1-CCZ1 complex
LOC107875947	12.1166	12.4082	uncharacterized LOC107875947
LOC107851635	11.9697	9.60786	uncharacterized LOC107851635
LOC107848300	11.6257	10.7169	26S proteasome non-ATPase regulatory subunit 10
LOC107873074	11.5672	11.3813	F-box/LRR-repeat protein 4
LOC107840550	11.343	11.487	peptidyl-prolyl cis-trans isomerase CYP21-1
LOC107867320	11.3369	10.6226	probable beta-1,4-xylosyltransferase IRX9H
LOC107850957	11.0994	20.9959	protein LUTEIN DEFICIENT 5, chloroplastic
LOC124890440	11.0714	9.64142	ATP-dependent Clp protease proteolytic subunit
LOC107870276	10.9675	9.67081	diphthine--ammonia ligase
LOC107872278	10.7309	8.90053	uncharacterized protein sll0005
LOC107873722	10.561	10.5629	peroxisome biogenesis protein 6
LOC107856727	10.3783	8.17753	LEAF RUST 10 DISEASE-RESISTANCE LOCUS RECEPTOR-LIKE PROTEIN KINASE-like 1.1	defense related genes
LOC124885592	10.226	11.9001	DNA-directed RNA polymerase subunit beta-like
LOC124887195	10.0466	10.3852	ATP synthase subunit alpha, mitochondrial-like
LOC107841867	9.78867	8.2656	protein ABCI12, chloroplastic
LOC107870017	9.67114	16.2882	probable methyltransferase PMT21
LOC107860820	9.65494	13.4892	uncharacterized protein At2g33490
LOC107855023	9.56077	11.0097	beta-glucuronosyltransferase GlcAT14A
LOC107839184	9.47387	7.26496	uncharacterized LOC107839184
LOC107850439	9.47284	7.63545	serine/threonine-protein kinase EDR1
LOC107847820	9.46708	1.37098	uncharacterized LOC107847820
LOC107839524	9.34648	9.34331	U6 small nuclear RNA (adenine-(43)-N(6))-methyltransferase
LOC107840440	9.32639	8.57624	protein CHROMATIN REMODELING 35	defense related genes
LOC107866815	9.17823	12.1718	NADH dehydrogenase [ubiquinone
LOC107862265	9.11071	6.75747	two-component response regulator-like APRR1
LOC107843546	9.05808	10.2135	zinc finger protein JACKDAW
LOC107861977	9.01899	11.0659	probable GMP synthase [glutamine-hydrolyzing
LOC107839498	8.97863	5.74265	protein HASTY 1
LOC107845389	8.88993	4.77846	WD repeat-containing protein 44
LOC107871484	8.63449	6.13073	E3 ubiquitin-protein ligase WAV3
LOC124897122	8.53313	9.0006	DNA-directed RNA polymerase subunit beta'-like
LOC107856325	8.523	13.075	probable beta-1,3-galactosyltransferase 2
LOC107839300	8.38934	7.57141	auxin response factor 9
LOC107864334	8.37065	5.72681	splicing regulatory glutamine/lysine-rich protein 1
LOC107860753	8.2724	6.61193	uncharacterized LOC107860753
LOC107855486	8.27053	6.97484	nuclear matrix constituent protein 1
LOC107868287	8.23455	7.33312	probable xyloglucan endotransglucosylase/hydrolase protein 8
LOC107870483	8.04249	7.71247	uncharacterized LOC107870483
LOC107839660	7.99574	7.806	ABC transporter F family member 4
LOC107848334	7.94192	4.27778	phosphate transporter PHO1 homolog 10
LOC107859428	7.92674	8.21063	uncharacterized LOC107859428
LOC107870842	7.77973	6.37224	L10-interacting MYB domain-containing protein
LOC107873034	7.33071	6.75118	histone-lysine N-methyltransferase ASHH2
LOC107872985	7.32595	4.19435	sister chromatid cohesion protein PDS5 homolog B
LOC107840014	7.3156	6.21717	uncharacterized LOC107840014
LOC124894599	7.14926	3.21045	ATP synthase subunit alpha, chloroplastic-like
LOC107864626	7.08058	8.20417	phosphatidate cytidylyltransferase 1
LOC107843654	7.06805	7.46523	F-box/LRR-repeat protein At1g67190
LOC107864652	7.04517	5.31735	phosphoglycerate mutase-like protein AT74
LOC107878167	6.97095	8.97363	chromatin remodeling protein EBS
LOC107870396	6.9588	7.87792	probable protein arginine N-methyltransferase 6
LOC107843997	6.84798	9.31074	transcription factor MYBC1
LOC107870296	6.73309	6.605	inactive protein kinase SELMODRAFT_444075
LOC107847180	6.6645	7.79713	ankyrin repeat protein SKIP35
LOC107859194	6.56079	10.9138	ER lumen protein-retaining receptor A
LOC107851488	6.23096	6.85936	uncharacterized LOC1078514881
LOC107843835	6.22041	11.1289	cytoplasmic tRNA 2-thiolation protein 2
LOC107851488	6.21297	6.9045	uncharacterized LOC1078514880
LOC107855995	6.20432	5.11074	putative fucosyltransferase-like protein
LOC107850062	6.17776	5.77536	RNA pseudouridine synthase 5
LOC107877950	6.1589	8.46801	L-arabinokinase
LOC107843073	5.93801	5.05261	WD repeat-containing protein 20
LOC124889680	5.89946	4.87937	ATP-dependent Clp protease proteolytic subunit-like
LOC107860561	5.87833	5.25736	protein arginine methyltransferase NDUFAF7 homolog, mitochondrial
LOC107876056	5.79052	5.74818	zinc finger CCCH domain-containing protein 62
LOC107871209	5.75823	6.81732	scarecrow-like protein 30
LOC107879110	5.75802	4.46024	phytochrome B
LOC107848197	5.72143	4.63636	THO complex subunit 7A
LOC107847874	5.54859	4.07205	serine/threonine protein phosphatase 2A 57 kDa regulatory subunit B' theta isoform
LOC107847697	5.49735	7.28672	uncharacterized LOC107847697
LOC107856321	5.38746	3.00519	NADH dehydrogenase [ubiquinone
LOC107862190	5.32431	3.85125	AP-3 complex subunit delta
LOC107877568	5.18868	4.53878	cellulose synthase A catalytic subunit 7 [UDP-forming
LOC107873712	5.17655	4.99985	mediator of RNA polymerase II transcription subunit 33A
LOC107864408	5.17253	5.73132	CMP-sialic acid transporter 2
LOC107850262	5.17052	5.79383	pre-mRNA-processing protein 40A
LOC124892084	5.02567	3.67953	30S ribosomal protein S3, chloroplastic
LOC107875762	5.01097	6.37032	protein FAR1-RELATED SEQUENCE 5
LOC124894559	4.98915	2.42413	U6 spliceosomal RNA
LOC107880060	4.9345	5.44848	uncharacterized LOC107880060
LOC107875614	4.90822	2.66555	uncharacterized LOC107875614
LOC107841761	4.87564	3.63034	E3 ubiquitin-protein ligase At1g63170
LOC107875848	4.82925	4.98987	uncharacterized LOC107875848
LOC107875802	4.80947	6.11878	zinc finger CCCH domain-containing protein 56
LOC107853936	4.70575	5.43769	uncharacterized membrane protein At1g16860
LOC107870485	4.57278	5.23313	post-GPI attachment to proteins factor 3
LOC107873343	4.43521	5.61763	dual specificity tyrosine-phosphorylation-regulated kinase mbk-2
LOC107863250	4.42871	4.49527	short-chain dehydrogenase TIC 32, chloroplastic
LOC124893415	4.40905	3.94936	ATP synthase subunit alpha, chloroplastic-like
LOC107839573	4.34721	4.33388	DNA polymerase zeta catalytic subunit
LOC107862833	4.33866	4.37802	dehydrogenase/reductase SDR family member FEY
LOC107856199	4.27165	5.27376	probable protein S-acyltransferase 7
LOC107845972	4.23649	3.65184	uncharacterized LOC107845972	defense related genes
LOC107843549	4.21875	4.83798	protein FAR1-RELATED SEQUENCE 7
LOC107847820	4.0703	4.45809	uncharacterized LOC107847820
LOC107867125	4.06434	5.7388	uncharacterized LOC107867125
LOC107859030	4.03964	5.26405	homeobox-leucine zipper protein ATHB-14
LOC107850304	4.0305	3.0515	protein RNA-directed DNA methylation 3
LOC107845351	3.99091	6.55945	transcription factor GTE4
LOC107866925	3.94558	2.88232	bZIP transcription factor 29
LOC107839160	3.91018	4.50086	serine/threonine protein phosphatase 2A 57 kDa regulatory subunit B' kappa isoform
LOC107859587	3.84877	2.42288	soluble starch synthase 3, chloroplastic/amyloplastic
LOC107856366	3.73845	3.69262	rab GTPase-activating protein 22
LOC107872815	3.73281	2.73032	serine/arginine-rich splicing factor RS41
LOC107878614	3.6726	3.80852	increased DNA methylation 1
LOC107850643	3.64972	3.80479	protein CPR-5
LOC107862144	3.58673	3.31871	carbon catabolite repressor protein 4 homolog 3
LOC107874104	3.47201	3.20968	pentatricopeptide repeat-containing protein At2g01390
LOC107875173	3.40885	4.57264	uncharacterized LOC107875173	defense related genes
LOC124886150	3.38782	6.78354	U6 spliceosomal RNA
LOC107854484	3.28165	4.27933	type IV inositol polyphosphate 5-phosphatase 7
LOC107868643	3.23882	4.88787	homeobox-leucine zipper protein HAT22-like	defense related genes
LOC107861329	3.18981	3.28973	proline-rich receptor-like protein kinase PERK1
LOC107845605	3.15864	4.93491	uncharacterized LOC107845605
LOC107851585	3.15659	3.45664	putative HVA22-like protein g
LOC107840378	3.13219	1.96111	plastid division protein PDV2
LOC107871384	3.02036	4.9729	18S rRNA aminocarboxypropyltransferase
LOC107867725	2.98978	0.711371	protein LAZ1 homolog 1
LOC107848124	2.98321	25.6482	ABC transporter C family member 2
LOC107867415	2.98274	4.05523	transport inhibitor response 1-like protein
LOC107851381	2.97498	4.2493	F-box/kelch-repeat protein At3g06240
LOC107872918	2.96732	4.13433	GATA transcription factor 26
LOC107845605	2.95793	4.91203	uncharacterized LOC107845605
LOC107843998	2.95014	3.96623	calmodulin-interacting protein 111
LOC107842362	2.8679	3.67819	probable serine/threonine-protein kinase At1g54610
LOC107857621	2.82757	1.42126	uncharacterized LOC107857621
LOC107859646	2.80352	1.66206	sucrose synthase 7
LOC107863182	2.75691	15.2361	SUMO-conjugating enzyme UBC9
LOC107870990	2.6612	4.60612	probable mitochondrial adenine nucleotide transporter BTL3
LOC107847549	2.62914	2.42861	HIPL1 protein	defense related genes
LOC107843330	2.61278	3.21858	phosphatidylinositol 4-phosphate 5-kinase 9
LOC107859135	2.59852	10.0269	protein REDUCED WALL ACETYLATION 3
LOC107855397	2.5423	2.79939	probable serine/threonine-protein kinase SIS8	defense related genes
LOC107839643	2.46825	3.21424	F-box/LRR-repeat protein 3
LOC107848101	2.43956	3.24665	squamosa promoter-binding-like protein 6	defense related genes
LOC107867211	2.40642	3.07369	uncharacterized LOC107867211
LOC107845314	2.40326	1.80553	uncharacterized protein At4g26450
LOC107878675	2.33672	2.38331	ultraviolet-B receptor UVR8
LOC107845413	2.24773	3.03414	receptor-like protein kinase THESEUS 1
LOC107876156	2.24123	2.34075	mitochondrial arginine transporter BAC2
LOC107847848	2.22786	2.5148	kinase D-interacting substrate of 220 kDa B
LOC107843088	2.21818	1.60648	synaptotagmin-3
LOC107855995	2.19518	1.68057	putative fucosyltransferase-like protein
LOC107863577	2.13108	2.29561	protein FAR-RED IMPAIRED RESPONSE 1
LOC124886146	2.09986	1.48428	U6 spliceosomal RNA
LOC107863506	2.0602	1.76183	probable inactive receptor kinase At5g58300
LOC107879577	1.95391	3.15955	uncharacterized LOC107879577
LOC107852166	1.94851	0.837616	calpain-type cysteine protease DEK1-like
LOC107872815	1.83944	1.33871	serine/arginine-rich splicing factor RS41
LOC107859483	1.82224	3.06962	pentatricopeptide repeat-containing protein At4g136501
LOC124896971	1.82054	0.705091	uncharacterized LOC124896971
LOC107863589	1.78817	1.56974	exocyst complex component SEC10b
LOC107855304	1.72949	3.28398	phosphatidylinositol 4-kinase gamma 4	defense related genes
LOC107871359	1.71387	1.48857	protein EIN4-like
LOC124889534	1.71046	1.38896	uncharacterized LOC124889534
LOC107843188	1.70162	1.65313	protein PSK SIMULATOR 3	defense related genes
LOC124890399	1.69909	3.47074	ATP synthase subunit a-like
LOC124890413	1.69909	3.47074	ATP synthase subunit a-like
LOC124890423	1.69909	3.47074	ATP synthase subunit a-like
LOC107839757	1.64188	1.14042	transcription factor PIF3
LOC107870047	1.59408	2.18647	pentatricopeptide repeat-containing protein At4g31850, chloroplastic
LOC107862122	1.57824	1.79052	pentatricopeptide repeat-containing protein At5g61990, mitochondrial
LOC107851054	1.48566	0.687175	deSI-like protein At4g17486
LOC107843740	1.46936	1.03463	pentatricopeptide repeat-containing protein At3g03580
LOC107839514	1.416	0.752601	kinesin-like protein KIN-1
LOC107863419	1.39923	1.36485	probable serine/threonine protein kinase IRE
LOC107851508	1.38741	1.55374	protein SMAX1-LIKE 3
LOC107878704	1.38134	1.51638	putative pentatricopeptide repeat-containing protein At3g16890, mitochondrial	defense related genes
LOC107850478	1.33089	1.7048	transcriptional activator DEMETER
LOC107850837	1.32587	1.72203	protein phosphatase 2C 29
LOC107842714	1.32421	1.56231	probable LRR receptor-like serine/threonine-protein kinase At5g48740
LOC107840143	1.3214	2.16625	oligopeptide transporter 4
LOC124888260	1.3193	2.05471	DNA mismatch repair protein MSH6
LOC107859769	1.31591	1.91954	probable protein phosphatase 2C 47
LOC124886302	1.31418	1.36271	small nucleolar RNA J33
LOC107863540	1.13446	1.29144	pentatricopeptide repeat-containing protein At3g46790, chloroplastic
LOC107867674	1.07669	1.05013	pentatricopeptide repeat-containing protein At3g61360
LOC107857581	1.04902	0.626655	pentatricopeptide repeat-containing protein At2g17140
LOC107838744	0.9778	1.85366	phytosulfokine receptor 1	defense related genes
LOC107843215	0.928736	0.620663	uncharacterized LOC107843215
LOC124897120	0.919109	0.800709	DNA-directed RNA polymerase subunit beta''-like
LOC107867784	0.901048	1.28057	pentatricopeptide repeat-containing protein At3g22150, chloroplastic
LOC124886149	0.893244	1.48427	U6 spliceosomal RNA
LOC124886147	0.893244	1.48428	U6 spliceosomal RNA
LOC124886148	0.893244	1.48428	U6 spliceosomal RNA
LOC107839209	0.878571	2.40584	protein DETOXIFICATION 34
LOC107847701	0.872332	0.831151	serine/threonine-protein kinase Nek5
LOC107843251	0.865045	1.24566	putative pentatricopeptide repeat-containing protein At3g11460, mitochondrial
LOC107871643	0.850927	1.32242	glucan endo-1,3-beta-glucosidase 5
LOC107847772	0.823365	0.705338	probable protein S-acyltransferase 22
LOC107863339	0.779294	0.740625	serine/arginine-rich splicing factor RS31
LOC107846667	0.775789	0.758089	zinc finger protein KNUCKLES-like
LOC107847977	0.771172	0.502303	uncharacterized protein At5g41620
LOC107873067	0.699226	1.02773	probable receptor-like protein kinase At1g30570
LOC107839735	0.550904	0.670504	pleiotropic drug resistance protein 3
LOC107866914	0.500189	0.676566	kinesin-like protein KIN-7F
